# Supplementary material for: LANDMark: an ensemble approach to the supervised selection of biomarkers in high-throughput sequencing data
Source: BMC Bioinformatics. 2022 Mar 31;23:110. doi: 10.1186/s12859-022-04631-z (PMC8969335; doi:10.1186/s12859-022-04631-z)
Supplement: Supplementary file 1 — Additional file 1. Tables 1 to 4. [file 12859_2022_4631_MOESM1_ESM.xlsx]

## Sheet: Suppl Table 1 - Synthetic FT  
Suppl Table 1: Friedman Test results for each of the synthetic datasets.
	Performance Measure	Q Statistic	df	p-value	Spearman’s rho
25 Features	Score	195.12	8	6.8e-38	0.807
	MCC	35.05		2.62e-05	0.117
50 Features	Score	139.6		2.87e-26	0.567
	MCC	92.65		1.35e-16	0.365
75 Features	Score	148.24		4.57e-28	0.604
	MCC	164.78		1.6--31	0.676

## Sheet: Suppl Table 2 WB F230 PMANOVA
Suppl Table 2: Pairwise comparisons between models for the family (left), genus (middle), and ASV (right) levels.
	Pseudo-F	p-value	adj p-value	R2			Pseudo-F	p-value	adj p-value	R2			Pseudo-F	p-value	adj p-value	R2
ExtraTrees-LANDMarkNoOracle	4.49576	0.001	0.00128571	0.136253		ExtraTrees-LANDMarkNoOracle	4.563	0.001	0.0012	0.138009		ExtraTrees-LANDMarkNoOracle	4.07006	0.001	0.00109091	0.124963
ExtraTrees-LANDMarkOracle	5.28518	0.001	0.00128571	0.156435		ExtraTrees-LANDMarkOracle	6.42052	0.001	0.0012	0.183861		ExtraTrees-LANDMarkOracle	6.86605	0.001	0.00109091	0.194142
ExtraTrees-LinearSVC	8.45038	0.001	0.00128571	0.228695		ExtraTrees-LinearSVC	8.12173	0.001	0.0012	0.221774		ExtraTrees-LinearSVC	5.85807	0.001	0.00109091	0.1705
ExtraTrees-LogReg	6.44108	0.001	0.00128571	0.184341		ExtraTrees-LogReg	7.34441	0.001	0.0012	0.204897		ExtraTrees-LogReg	5.39716	0.001	0.00109091	0.159222
ExtraTrees-RandomForest	1.6638	0.049	0.055125	0.0551589		ExtraTrees-RandomForest	1.6854	0.01	0.0109091	0.0558348		ExtraTrees-RandomForest	1.47954	0.002	0.00211765	0.0493517
ExtraTrees-RidReg	2.82988	0.001	0.00128571	0.0903252		ExtraTrees-RidReg	3.49187	0.001	0.0012	0.109149		ExtraTrees-RidReg	4.65315	0.001	0.00109091	0.140353
ExtraTrees-SGDClassifierMHuber	2.16249	0.001	0.00128571	0.0705255		ExtraTrees-SGDClassifierMHuber	2.2147	0.002	0.00225	0.0721057		ExtraTrees-SGDClassifierMHuber	2.97586	0.001	0.00109091	0.0945441
ExtraTrees-SGDClassifierSqHinge	2.90241	0.001	0.00128571	0.0924265		ExtraTrees-SGDClassifierSqHinge	2.9353	0.001	0.0012	0.0933758		ExtraTrees-SGDClassifierSqHinge	3.03466	0.001	0.00109091	0.0962325
LANDMarkNoOracle-LANDMarkOracle	0.733063	0.688	0.707657	0.0250765		LANDMarkNoOracle-LANDMarkOracle	1.6299	0.051	0.054	0.0540958		LANDMarkNoOracle-LANDMarkOracle	2.78055	0.001	0.00109091	0.0888906
LANDMarkNoOracle-LinearSVC	3.66665	0.001	0.00128571	0.113989		LANDMarkNoOracle-LinearSVC	5.21622	0.001	0.0012	0.15471		LANDMarkNoOracle-LinearSVC	4.06988	0.001	0.00109091	0.124958
LANDMarkNoOracle-LogReg	1.80575	0.07	0.0763636	0.0595845		LANDMarkNoOracle-LogReg	3.72205	0.001	0.0012	0.115512		LANDMarkNoOracle-LogReg	3.17715	0.001	0.00109091	0.100298
LANDMarkNoOracle-RandomForest	2.74666	0.002	0.00248276	0.0879024		LANDMarkNoOracle-RandomForest	3.29279	0.001	0.0012	0.10357		LANDMarkNoOracle-RandomForest	3.34762	0.001	0.00109091	0.105114
LANDMarkNoOracle-RidReg	4.42211	0.001	0.00128571	0.13432		LANDMarkNoOracle-RidReg	4.76084	0.001	0.0012	0.143136		LANDMarkNoOracle-RidReg	4.14979	0.001	0.00109091	0.1271
LANDMarkNoOracle-SGDClassifierMHuber	2.79438	0.001	0.00128571	0.0892934		LANDMarkNoOracle-SGDClassifierMHuber	2.65912	0.001	0.0012	0.08534		LANDMarkNoOracle-SGDClassifierMHuber	2.89414	0.001	0.00109091	0.0921872
LANDMarkNoOracle-SGDClassifierSqHinge	3.09572	0.001	0.00128571	0.0979792		LANDMarkNoOracle-SGDClassifierSqHinge	3.02035	0.001	0.0012	0.0958224		LANDMarkNoOracle-SGDClassifierSqHinge	3.04321	0.001	0.00109091	0.0964774
LANDMarkOracle-LinearSVC	5.71153	0.001	0.00128571	0.166947		LANDMarkOracle-LinearSVC	8.89722	0.001	0.0012	0.237911		LANDMarkOracle-LinearSVC	9.26074	0.001	0.00109091	0.245248
LANDMarkOracle-LogReg	3.24374	0.003	0.0036	0.102185		LANDMarkOracle-LogReg	6.34209	0.001	0.0012	0.182024		LANDMarkOracle-LogReg	7.40689	0.001	0.00109091	0.20628
LANDMarkOracle-RandomForest	3.80108	0.001	0.00128571	0.117676		LANDMarkOracle-RandomForest	4.79204	0.001	0.0012	0.14394		LANDMarkOracle-RandomForest	5.23639	0.001	0.00109091	0.155215
LANDMarkOracle-RidReg	4.60683	0.001	0.00128571	0.13915		LANDMarkOracle-RidReg	5.65682	0.001	0.0012	0.165613		LANDMarkOracle-RidReg	5.85382	0.001	0.00109091	0.170398
LANDMarkOracle-SGDClassifierMHuber	3.00818	0.001	0.00128571	0.0954731		LANDMarkOracle-SGDClassifierMHuber	3.43417	0.001	0.0012	0.107539		LANDMarkOracle-SGDClassifierMHuber	4.11943	0.001	0.00109091	0.126288
LANDMarkOracle-SGDClassifierSqHinge	2.66202	0.001	0.00128571	0.0854252		LANDMarkOracle-SGDClassifierSqHinge	3.12438	0.001	0.0012	0.0987965		LANDMarkOracle-SGDClassifierSqHinge	4.10827	0.001	0.00109091	0.125989
LinearSVC-LogReg	1.26078	0.268	0.283765	0.042364		LinearSVC-LogReg	0.910175	0.583	0.599657	0.0309476		LinearSVC-LogReg	0.637308	0.956	0.956	0.0218726
LinearSVC-RandomForest	4.83203	0.001	0.00128571	0.144967		LinearSVC-RandomForest	5.64444	0.001	0.0012	0.165311		LinearSVC-RandomForest	5.10467	0.001	0.00109091	0.151904
LinearSVC-RidReg	12.0996	0.001	0.00128571	0.298023		LinearSVC-RidReg	12.9923	0.001	0.0012	0.313125		LinearSVC-RidReg	10.5951	0.001	0.00109091	0.271008
LinearSVC-SGDClassifierMHuber	5.94363	0.001	0.00128571	0.172561		LinearSVC-SGDClassifierMHuber	7.01834	0.001	0.0012	0.197598		LinearSVC-SGDClassifierMHuber	6.03929	0.001	0.00109091	0.174853
LinearSVC-SGDClassifierSqHinge	5.6428	0.001	0.00128571	0.165271		LinearSVC-SGDClassifierSqHinge	6.76952	0.001	0.0012	0.191937		LinearSVC-SGDClassifierSqHinge	5.35397	0.001	0.00109091	0.158149
LogReg-RandomForest	3.0529	0.001	0.00128571	0.096755		LogReg-RandomForest	5.01577	0.001	0.0012	0.149654		LogReg-RandomForest	4.5778	0.001	0.00109091	0.138395
LogReg-RidReg	8.84629	0.001	0.00128571	0.236872		LogReg-RidReg	11.3702	0.001	0.0012	0.28518		LogReg-RidReg	9.87336	0.001	0.00109091	0.257297
LogReg-SGDClassifierMHuber	4.24217	0.001	0.00128571	0.129563		LogReg-SGDClassifierMHuber	6.34087	0.001	0.0012	0.181995		LogReg-SGDClassifierMHuber	5.7971	0.001	0.00109091	0.169026
LogReg-SGDClassifierSqHinge	4.33639	0.001	0.00128571	0.13206		LogReg-SGDClassifierSqHinge	6.07571	0.001	0.0012	0.175722		LogReg-SGDClassifierSqHinge	5.13534	0.001	0.00109091	0.152677
RandomForest-RidReg	3.86551	0.001	0.00128571	0.119433		RandomForest-RidReg	3.73084	0.001	0.0012	0.115754		RandomForest-RidReg	4.83062	0.001	0.00109091	0.14493
RandomForest-SGDClassifierMHuber	1.78121	0.02	0.0232258	0.0588223		RandomForest-SGDClassifierMHuber	1.99279	0.002	0.00225	0.0653527		RandomForest-SGDClassifierMHuber	2.76743	0.001	0.00109091	0.0885084
RandomForest-SGDClassifierSqHinge	2.85644	0.001	0.00128571	0.0910957		RandomForest-SGDClassifierSqHinge	2.50302	0.001	0.0012	0.0807348		RandomForest-SGDClassifierSqHinge	2.81591	0.001	0.00109091	0.0899193
RidReg-SGDClassifierMHuber	3.38951	0.001	0.00128571	0.106289		RidReg-SGDClassifierMHuber	2.49412	0.001	0.0012	0.0804708		RidReg-SGDClassifierMHuber	2.46159	0.001	0.00109091	0.0795045
RidReg-SGDClassifierSqHinge	3.75067	0.001	0.00128571	0.116297		RidReg-SGDClassifierSqHinge	2.94066	0.001	0.0012	0.0935306		RidReg-SGDClassifierSqHinge	2.95613	0.001	0.00109091	0.0939763
SGDClassifierMHuber-SGDClassifierSqHinge	0.652284	0.856	0.856	0.0223751		SGDClassifierMHuber-SGDClassifierSqHinge	0.81236	0.736	0.736	0.0277139		SGDClassifierMHuber-SGDClassifierSqHinge	0.892701	0.787	0.809486	0.0303715
All	3.84791	0.001	NA	0.117541		All	4.47732	0.001	NA	0.134187		All	4.38265	0.001	NA	0.131724

## Sheet: Suppl Table 3 - WB BE PMANOVA
Suppl Table 3: Pairwise comparisons between models for the family (left), genus (middle), and ASV (right) levels.
	Pseudo-F	p-value	adj p-value	R2			Pseudo-F	p-value	adj p-value	R2			Pseudo-F	p-value	adj p-value	R2
ExtraTrees-LANDMarkNoOracle	4.37096	0.001	0.00128571	0.132973		ExtraTrees-LANDMarkNoOracle	5.3615	0.001	0.00124138	0.158336		ExtraTrees-LANDMarkNoOracle	4.47397	0.001	0.00109091	0.135682
ExtraTrees-LANDMarkOracle	6.45677	0.001	0.00128571	0.184707		ExtraTrees-LANDMarkOracle	7.8035	0.001	0.00124138	0.214952		ExtraTrees-LANDMarkOracle	6.47296	0.001	0.00109091	0.185085
ExtraTrees-LinearSVC	10.6025	0.001	0.00128571	0.271147		ExtraTrees-LinearSVC	8.50654	0.001	0.00124138	0.229866		ExtraTrees-LinearSVC	5.90048	0.001	0.00109091	0.171523
ExtraTrees-LogReg	10.5562	0.001	0.00128571	0.270282		ExtraTrees-LogReg	9.2727	0.001	0.00124138	0.245487		ExtraTrees-LogReg	6.15527	0.001	0.00109091	0.177614
ExtraTrees-RandomForest	1.24591	0.266	0.281647	0.041885		ExtraTrees-RandomForest	1.91794	0.009	0.00952941	0.0630529		ExtraTrees-RandomForest	1.42662	0.001	0.00109091	0.0476705
ExtraTrees-RidReg	3.51921	0.001	0.00128571	0.109909		ExtraTrees-RidReg	4.4625	0.001	0.00124138	0.135381		ExtraTrees-RidReg	5.01312	0.001	0.00109091	0.149587
ExtraTrees-SGDClassifierMHuber	2.2451	0.008	0.00929032	0.0730231		ExtraTrees-SGDClassifierMHuber	3.46826	0.001	0.00124138	0.108491		ExtraTrees-SGDClassifierMHuber	2.90224	0.001	0.00109091	0.0924216
ExtraTrees-SGDClassifierSqHinge	2.60749	0.001	0.00128571	0.0838219		ExtraTrees-SGDClassifierSqHinge	2.70794	0.001	0.00124138	0.0867707		ExtraTrees-SGDClassifierSqHinge	2.69137	0.001	0.00109091	0.0862857
LANDMarkNoOracle-LANDMarkOracle	3.10212	0.003	0.00372414	0.0981617		LANDMarkNoOracle-LANDMarkOracle	2.62349	0.004	0.00436364	0.0842928		LANDMarkNoOracle-LANDMarkOracle	2.1673	0.001	0.00109091	0.0706712
LANDMarkNoOracle-LinearSVC	3.73759	0.001	0.00128571	0.115939		LANDMarkNoOracle-LinearSVC	2.84661	0.002	0.00225	0.0908109		LANDMarkNoOracle-LinearSVC	2.06302	0.002	0.00211765	0.0675006
LANDMarkNoOracle-LogReg	3.66845	0.001	0.00128571	0.114039		LANDMarkNoOracle-LogReg	3.58319	0.001	0.00124138	0.111684		LANDMarkNoOracle-LogReg	2.40672	0.001	0.00109091	0.0778704
LANDMarkNoOracle-RandomForest	6.14059	0.001	0.00128571	0.177266		LANDMarkNoOracle-RandomForest	7.28159	0.001	0.00124138	0.203501		LANDMarkNoOracle-RandomForest	5.46689	0.001	0.00109091	0.160948
LANDMarkNoOracle-RidReg	5.35003	0.001	0.00128571	0.158051		LANDMarkNoOracle-RidReg	5.93209	0.001	0.00124138	0.172284		LANDMarkNoOracle-RidReg	4.42096	0.001	0.00109091	0.13429
LANDMarkNoOracle-SGDClassifierMHuber	3.28006	0.001	0.00128571	0.103211		LANDMarkNoOracle-SGDClassifierMHuber	3.81769	0.001	0.00124138	0.11813		LANDMarkNoOracle-SGDClassifierMHuber	4.4242	0.001	0.00109091	0.134375
LANDMarkNoOracle-SGDClassifierSqHinge	2.26821	0.004	0.0048	0.0737193		LANDMarkNoOracle-SGDClassifierSqHinge	2.62011	0.002	0.00225	0.0841935		LANDMarkNoOracle-SGDClassifierSqHinge	3.43557	0.001	0.00109091	0.107578
LANDMarkOracle-LinearSVC	11.067	0.001	0.00128571	0.279702		LANDMarkOracle-LinearSVC	8.51061	0.001	0.00124138	0.229951		LANDMarkOracle-LinearSVC	6.13178	0.001	0.00109091	0.177057
LANDMarkOracle-LogReg	11.8344	0.001	0.00128571	0.293407		LANDMarkOracle-LogReg	10.6837	0.001	0.00124138	0.272657		LANDMarkOracle-LogReg	6.79097	0.001	0.00109091	0.192428
LANDMarkOracle-RandomForest	7.28746	0.001	0.00128571	0.203632		LANDMarkOracle-RandomForest	8.28481	0.001	0.00124138	0.225224		LANDMarkOracle-RandomForest	6.41202	0.001	0.00109091	0.183662
LANDMarkOracle-RidReg	4.94717	0.001	0.00128571	0.14791		LANDMarkOracle-RidReg	5.11677	0.001	0.00124138	0.152209		LANDMarkOracle-RidReg	3.98879	0.001	0.00109091	0.122774
LANDMarkOracle-SGDClassifierMHuber	3.89911	0.001	0.00128571	0.120346		LANDMarkOracle-SGDClassifierMHuber	3.61516	0.001	0.00124138	0.112569		LANDMarkOracle-SGDClassifierMHuber	4.69337	0.001	0.00109091	0.141395
LANDMarkOracle-SGDClassifierSqHinge	3.87679	0.001	0.00128571	0.11974		LANDMarkOracle-SGDClassifierSqHinge	3.95031	0.001	0.00124138	0.121734		LANDMarkOracle-SGDClassifierSqHinge	4.07216	0.001	0.00109091	0.12502
LinearSVC-LogReg	0.4318	0.863	0.863	0.0149247		LinearSVC-LogReg	0.547926	0.896	0.896	0.0188628		LinearSVC-LogReg	0.49442	1	1	0.0170522
LinearSVC-RandomForest	11.7389	0.001	0.00128571	0.29173		LinearSVC-RandomForest	10.8887	0.001	0.00124138	0.276442		LinearSVC-RandomForest	7.25103	0.001	0.00109091	0.20282
LinearSVC-RidReg	15.1307	0.001	0.00128571	0.34679		LinearSVC-RidReg	12.1326	0.001	0.00124138	0.298592		LinearSVC-RidReg	8.70117	0.001	0.00109091	0.233895
LinearSVC-SGDClassifierMHuber	8.72127	0.001	0.00128571	0.234309		LinearSVC-SGDClassifierMHuber	7.21413	0.001	0.00124138	0.201997		LinearSVC-SGDClassifierMHuber	6.3087	0.001	0.00109091	0.181239
LinearSVC-SGDClassifierSqHinge	5.80841	0.001	0.00128571	0.1693		LinearSVC-SGDClassifierSqHinge	4.97677	0.001	0.00124138	0.148664		LinearSVC-SGDClassifierSqHinge	4.83044	0.001	0.00109091	0.144926
LogReg-RandomForest	11.5147	0.001	0.00128571	0.287762		LogReg-RandomForest	11.8292	0.001	0.00124138	0.293315		LogReg-RandomForest	7.45561	0.001	0.00109091	0.207356
LogReg-RidReg	15.2518	0.001	0.00128571	0.348598		LogReg-RidReg	14.5134	0.001	0.00124138	0.337416		LogReg-RidReg	9.22967	0.001	0.00109091	0.244626
LogReg-SGDClassifierMHuber	8.68373	0.001	0.00128571	0.233536		LogReg-SGDClassifierMHuber	8.18388	0.001	0.00124138	0.223092		LogReg-SGDClassifierMHuber	6.64506	0.001	0.00109091	0.189075
LogReg-SGDClassifierSqHinge	5.54131	0.001	0.00128571	0.162782		LogReg-SGDClassifierSqHinge	5.41443	0.001	0.00124138	0.15965		LogReg-SGDClassifierSqHinge	5.012	0.001	0.00109091	0.149558
RandomForest-RidReg	4.92916	0.001	0.00128571	0.147451		RandomForest-RidReg	5.58912	0.001	0.00124138	0.163956		RandomForest-RidReg	5.61425	0.001	0.00109091	0.164572
RandomForest-SGDClassifierMHuber	1.95109	0.025	0.0272727	0.064073		RandomForest-SGDClassifierMHuber	3.29876	0.001	0.00124138	0.103739		RandomForest-SGDClassifierMHuber	2.97882	0.001	0.00109091	0.0946292
RandomForest-SGDClassifierSqHinge	3.20455	0.001	0.00128571	0.101075		RandomForest-SGDClassifierSqHinge	3.44087	0.001	0.00124138	0.107726		RandomForest-SGDClassifierSqHinge	3.10147	0.001	0.00109091	0.0981431
RidReg-SGDClassifierMHuber	2.29951	0.009	0.010125	0.0746605		RidReg-SGDClassifierMHuber	2.70528	0.002	0.00225	0.0866931		RidReg-SGDClassifierMHuber	3.16492	0.001	0.00109091	0.0999505
RidReg-SGDClassifierSqHinge	3.46086	0.001	0.00128571	0.108284		RidReg-SGDClassifierSqHinge	3.3305	0.001	0.00124138	0.104632		RidReg-SGDClassifierSqHinge	3.38559	0.001	0.00109091	0.106179
SGDClassifierMHuber-SGDClassifierSqHinge	1.16591	0.301	0.3096	0.0393014		SGDClassifierMHuber-SGDClassifierSqHinge	1.11916	0.283	0.291086	0.0377851		SGDClassifierMHuber-SGDClassifierSqHinge	1.06795	0.218	0.224229	0.0361184
All	5.54014	0.001	NA	0.160915		All	5.534	0.001	NA	0.160765		All	4.53048	0.001	NA	0.135565

## Sheet: Suppl Table 4 - Datasets
Suppl Table 4: Toy datasets and metabarcoding data used to assess LANDMark performance.
Toy
Dataset	Dataset Characteristics	Pre-Processing Steps	Description	Reference
Human Microbiome Project	540 Samples, 3 Classes, 10257 Integer Features	OTUs from the raw count matrix with an occurance frequency of greater than 2% were retained. Count data transformed using the centered-log ratio after zero-counts were replaced using the multiplicative replacement proceedure. Only samples from the first visit were used.	Classification of samples from two different regions of the human body. Features are the counts of clusters of sequencing reads from the v3-5 region of the bacterial 16S rRNA gene.	Turnbaugh, et al. 2007
Raisin	900 Samples, 2 Classes, 8 Continuous Features	Data was scaled to have zero mean and unit variance	Classification of two different types of raisins based on measurements extracted from image data.	Cinar, et al. 2020
Two Moons	100 Samples, 2 Classes, 2 Continuous Features	None	Two Moons, noise parameter set to 0.15	Pedregosa, et al. 2011
Parkinson's Speech	756 Samples, 2 Classes	Samples with the same ID were averaged . TQRT and MFCC data was extracted and scaled to have zero mean and unit variance. Sex of subject was appended to dataframe	Signal processing was used to transform speech sounds into features which can then be used to classify patients with Parkinson's disease and healthy controls.	Sakar, et al. 2019
	753 Continuous and 1 Categorical Features
Iris	150 Samples, 3 Classes	Data was scaled to have zero mean and unit variance	Classification of Iris species using the length and width measurements of each species flowers.	Fisher, 1936 and Pedregosa, et al. 2011
	4 Continuous Features
Wisconsin Breast Cancer	569 Samples, 2 Classes	Data was scaled to have zero mean and unit variance	Features are calculated from digitized images of fine needle aspirates of breast tissue. Each feature describes a particular characteristic of nuclei present in the image.	Pedregosa, et al. 2011
	30 Continuous Features
Seeds	183 Samples, 3 Classes	Data was scaled to have zero mean and unit variance	Features are calculated from high resolution X-ray images of the internal structure of three variets of wheat.	Charytanowicz, et al. 2010
	7 Continuous Features
Two Circles	300 Samples, 2 Classes	None	Classifiers must learn to identify two classes of circles based on their x and y coordinates. To make this task harder, Gaussian noise is added to each coordinate.	Pedregosa, et al. 2011
	2 Continuous Features
Two Spirals	300 Samples, 2 Classes	None	Classifiers must learn to identify two spirals based on their x and y coordinates. To make this task harder, Gaussian noise is added to each coordinate.	Vettigli 2017
	2 Continuous Features
Heart Failure	299 Samples, 2 Classes	Continuous features were scaled to have zero mean and unit variance	Patient information (ex: sex, smoking status, diabetes status) and blood measurements are used to predict heart patient survival.	Chicco and Jurman, 2020
	6 Continuous and 4 Boolean Features
Breast Cancer (Coimbra)	116 Samples, 2 Classes	Data was scaled to have zero mean and unit variance	Patient information (ex: age, BMI) and blood measurements are used to predict the presence of breast cancer.	Patricio, et al. 2018
	9 Continuous Features
Wine	178 Samples, 3 Classes	Data was scaled to have zero mean and unit variance	Features represent a chemical analysis of various wines produced from three grape cultivars	Aeberhard, et al. 1992 and Pedregosa, et al. 2011
	13 Integer Features
Wood Buffalo (2012-2013)	90 Samples, 2 Classes, 1976 Integer Features (F230/BR5)	Read abundance data was transformed into presence-absence and then filtered to remove rare ASVs (ASVs which occur in only one sample)	Features represent the presence of absence of ASVs found in the Athabasca and Peace River Deltas.	Gibson, et al. 2015 and Fahner, et al. 2016
