# Supplementary material for: LANDMark: an ensemble approach to the supervised selection of biomarkers in high-throughput sequencing data
Source: BMC Bioinformatics. 2022 Mar 31;23:110. doi: 10.1186/s12859-022-04631-z (PMC8969335; doi:10.1186/s12859-022-04631-z)
Supplement: Supplementary file 2 — Additional file 2. Results and statistical analysis of synthetic tests. [file 12859_2022_4631_MOESM2_ESM.xlsx]

## Sheet: Rank Avg
Score												MCC
ExtraTrees	LANDMarkNoOracle	LANDMarkOracle	LinearSVC	LogReg	RandomForest	RidReg	SGDClassifierMHuber	SGDClassifierSqHinge				ExtraTrees	LANDMarkNoOracle	LANDMarkOracle	LinearSVC	LogReg	RandomForest	RidReg	SGDClassifierMHuber	SGDClassifierSqHinge
6	2	1	3	5	8	4	9	7				1	7	5.5	5.5	2	3	4	9	8
7	2	1	4	5	6	3	9	8				5	4	7	2	1	9	3	6	8
5	2	1	4	7	6	3	9	8				7	4	5	2	1	9	3	6	8
6	2	1	3.66667	5.66667	6.66667	3.33333	9	7.66667				4.33333	5	5.83333	3.16667	1.33333	7	3.33333	7	8

## Sheet: Raw - 25
SGDClassifierSqHinge	0.25	0.16	0.16	0.981595	0.84	0.141595
SGDClassifierMHuber	0.25	0.28	0.28	0.984224	0.72	0.264224
ExtraTrees	0	0.72	0.72	0.993865	0.28	0.713865
LinearSVC	0.6	0.64	0.64	0.992112	0.36	0.632112
RandomForest	0	0.68	0.68	0.992989	0.32	0.672989
LogReg	0.45	0.68	0.68	0.992989	0.32	0.672989
RidReg	0.6	0.64	0.64	0.992112	0.36	0.632112
LANDMarkOracle	0.8	0.64	0.64	0.992112	0.36	0.632112
LANDMarkNoOracle	0.633333	0.6	0.6	0.991236	0.4	0.591236
SGDClassifierSqHinge	0.266667	0.8	0.8	0.995618	0.2	0.795618
SGDClassifierMHuber	0.25	0.2	0.2	0.982472	0.8	0.182472
ExtraTrees	0.633333	0.8	0.8	0.995618	0.2	0.795618
LinearSVC	0.816667	0.72	0.72	0.993865	0.28	0.713865
RandomForest	0.657143	0.72	0.72	0.993865	0.28	0.713865
LogReg	0.816667	0.8	0.8	0.995618	0.2	0.795618
RidReg	0.8	0.76	0.76	0.994741	0.24	0.754741
LANDMarkOracle	1	0.76	0.76	0.994741	0.24	0.754741
LANDMarkNoOracle	1	0.72	0.72	0.993865	0.28	0.713865
SGDClassifierSqHinge	0.25	0.12	0.12	0.980719	0.88	0.100719
SGDClassifierMHuber	0.25	0.2	0.2	0.982472	0.8	0.182472
ExtraTrees	0.266667	0.6	0.6	0.991236	0.4	0.591236
LinearSVC	0.657143	0.56	0.56	0.990359	0.44	0.550359
RandomForest	0.2	0.68	0.68	0.992989	0.32	0.672989
LogReg	0.5125	0.64	0.64	0.992112	0.36	0.632112
RidReg	0.657143	0.56	0.56	0.990359	0.44	0.550359
LANDMarkOracle	1	0.52	0.52	0.989483	0.48	0.509483
LANDMarkNoOracle	1	0.48	0.48	0.988606	0.52	0.468606
SGDClassifierSqHinge	0.45	0.76	0.76	0.994741	0.24	0.754741
SGDClassifierMHuber	0.314286	0.8	0.8	0.995618	0.2	0.795618
ExtraTrees	0.314286	0.76	0.76	0.994741	0.24	0.754741
LinearSVC	0.633333	0.72	0.72	0.993865	0.28	0.713865
RandomForest	0.314286	0.72	0.72	0.993865	0.28	0.713865
LogReg	0.485714	0.84	0.84	0.996494	0.16	0.836494
RidReg	0.485714	0.76	0.76	0.994741	0.24	0.754741
LANDMarkOracle	0.816667	0.72	0.72	0.993865	0.28	0.713865
LANDMarkNoOracle	0.657143	0.68	0.68	0.992989	0.32	0.672989
SGDClassifierSqHinge	0.45	0.84	0.84	0.996494	0.16	0.836494
SGDClassifierMHuber	0.6	0.92	0.92	0.998247	0.08	0.918247
ExtraTrees	0.657143	0.88	0.88	0.997371	0.12	0.877371
LinearSVC	1	0.76	0.76	0.994741	0.24	0.754741
RandomForest	1	0.8	0.8	0.995618	0.2	0.795618
LogReg	1	0.88	0.88	0.997371	0.12	0.877371
RidReg	1	0.8	0.8	0.995618	0.2	0.795618
LANDMarkOracle	1	0.84	0.84	0.996494	0.16	0.836494
LANDMarkNoOracle	1	0.8	0.8	0.995618	0.2	0.795618
SGDClassifierSqHinge	0.266667	0.76	0.76	0.994741	0.24	0.754741
SGDClassifierMHuber	0.2	0.8	0.8	0.995618	0.2	0.795618
ExtraTrees	0.222222	0.72	0.72	0.993865	0.28	0.713865
LinearSVC	0.485714	0.68	0.68	0.992989	0.32	0.672989
RandomForest	0.142857	0.6	0.6	0.991236	0.4	0.591236
LogReg	0.45	0.76	0.76	0.994741	0.24	0.754741
RidReg	0.633333	0.64	0.64	0.992112	0.36	0.632112
LANDMarkOracle	0.816667	0.64	0.64	0.992112	0.36	0.632112
LANDMarkNoOracle	0.657143	0.72	0.72	0.993865	0.28	0.713865
SGDClassifierSqHinge	0.25	0.24	0.24	0.983348	0.76	0.223348
SGDClassifierMHuber	0.25	0.2	0.2	0.982472	0.8	0.182472
ExtraTrees	0.142857	0.76	0.76	0.994741	0.24	0.754741
LinearSVC	0.314286	0.72	0.72	0.993865	0.28	0.713865
RandomForest	0	0.72	0.72	0.993865	0.28	0.713865
LogReg	0.266667	0.72	0.72	0.993865	0.28	0.713865
RidReg	0.6	0.72	0.72	0.993865	0.28	0.713865
LANDMarkOracle	0.633333	0.76	0.76	0.994741	0.24	0.754741
LANDMarkNoOracle	0.633333	0.8	0.8	0.995618	0.2	0.795618
SGDClassifierSqHinge	0.25	0.12	0.12	0.980719	0.88	0.100719
SGDClassifierMHuber	0.25	0.12	0.12	0.980719	0.88	0.100719
ExtraTrees	0.0833333	0.68	0.68	0.992989	0.32	0.672989
LinearSVC	0.266667	0.64	0.64	0.992112	0.36	0.632112
RandomForest	0	0.64	0.64	0.992112	0.36	0.632112
LogReg	0.266667	0.68	0.68	0.992989	0.32	0.672989
RidReg	0.266667	0.6	0.6	0.991236	0.4	0.591236
LANDMarkOracle	0.5125	0.6	0.6	0.991236	0.4	0.591236
LANDMarkNoOracle	0.5125	0.6	0.6	0.991236	0.4	0.591236
SGDClassifierSqHinge	0.222222	0.72	0.72	0.993865	0.28	0.713865
SGDClassifierMHuber	0.35	0.76	0.76	0.994741	0.24	0.754741
ExtraTrees	0.377778	0.76	0.76	0.994741	0.24	0.754741
LinearSVC	0.657143	0.68	0.68	0.992989	0.32	0.672989
RandomForest	0.35	0.76	0.76	0.994741	0.24	0.754741
LogReg	0.5125	0.72	0.72	0.993865	0.28	0.713865
RidReg	0.657143	0.64	0.64	0.992112	0.36	0.632112
LANDMarkOracle	0.5125	0.68	0.68	0.992989	0.32	0.672989
LANDMarkNoOracle	0.657143	0.68	0.68	0.992989	0.32	0.672989
SGDClassifierSqHinge	0.25	0.12	0.12	0.980719	0.88	0.100719
SGDClassifierMHuber	0.25	0.28	0.28	0.984224	0.72	0.264224
ExtraTrees	0.45	0.84	0.84	0.996494	0.16	0.836494
LinearSVC	0.657143	0.72	0.72	0.993865	0.28	0.713865
RandomForest	0.485714	0.68	0.68	0.992989	0.32	0.672989
LogReg	0.657143	0.76	0.76	0.994741	0.24	0.754741
RidReg	0.657143	0.68	0.68	0.992989	0.32	0.672989
LANDMarkOracle	1	0.72	0.72	0.993865	0.28	0.713865
LANDMarkNoOracle	1	0.68	0.68	0.992989	0.32	0.672989
SGDClassifierSqHinge	0.6	0.76	0.76	0.994741	0.24	0.754741
SGDClassifierMHuber	0.816667	0.84	0.84	0.996494	0.16	0.836494
ExtraTrees	0.45	0.8	0.8	0.995618	0.2	0.795618
LinearSVC	1	0.72	0.72	0.993865	0.28	0.713865
RandomForest	0.5125	0.84	0.84	0.996494	0.16	0.836494
LogReg	1	0.8	0.8	0.995618	0.2	0.795618
RidReg	1	0.8	0.8	0.995618	0.2	0.795618
LANDMarkOracle	1	0.84	0.84	0.996494	0.16	0.836494
LANDMarkNoOracle	1	0.8	0.8	0.995618	0.2	0.795618
SGDClassifierSqHinge	0.222222	0.32	0.32	0.985101	0.68	0.305101
SGDClassifierMHuber	0.25	0.32	0.32	0.985101	0.68	0.305101
ExtraTrees	0.45	0.8	0.8	0.995618	0.2	0.795618
LinearSVC	0.633333	0.64	0.64	0.992112	0.36	0.632112
RandomForest	0.485714	0.8	0.8	0.995618	0.2	0.795618
LogReg	0.633333	0.68	0.68	0.992989	0.32	0.672989
RidReg	0.6	0.8	0.8	0.995618	0.2	0.795618
LANDMarkOracle	0.816667	0.76	0.76	0.994741	0.24	0.754741
LANDMarkNoOracle	0.816667	0.76	0.76	0.994741	0.24	0.754741
SGDClassifierSqHinge	0.25	0.08	0.08	0.979842	0.92	0.0598422
SGDClassifierMHuber	0.25	0.36	0.36	0.985977	0.64	0.345977
ExtraTrees	0.45	0.68	0.68	0.992989	0.32	0.672989
LinearSVC	0.816667	0.52	0.52	0.989483	0.48	0.509483
RandomForest	0.314286	0.6	0.6	0.991236	0.4	0.591236
LogReg	0.8	0.6	0.6	0.991236	0.4	0.591236
RidReg	0.8	0.48	0.48	0.988606	0.52	0.468606
LANDMarkOracle	1	0.56	0.56	0.990359	0.44	0.550359
LANDMarkNoOracle	1	0.56	0.56	0.990359	0.44	0.550359
SGDClassifierSqHinge	0.25	0.24	0.24	0.983348	0.76	0.223348
SGDClassifierMHuber	0.25	0.2	0.2	0.982472	0.8	0.182472
ExtraTrees	0.45	0.8	0.8	0.995618	0.2	0.795618
LinearSVC	0.657143	0.72	0.72	0.993865	0.28	0.713865
RandomForest	0.4	0.64	0.64	0.992112	0.36	0.632112
LogReg	0.657143	0.68	0.68	0.992989	0.32	0.672989
RidReg	0.816667	0.68	0.68	0.992989	0.32	0.672989
LANDMarkOracle	1	0.64	0.64	0.992112	0.36	0.632112
LANDMarkNoOracle	1	0.64	0.64	0.992112	0.36	0.632112
SGDClassifierSqHinge	0.633333	0.8	0.8	0.995618	0.2	0.795618
SGDClassifierMHuber	0.314286	0.84	0.84	0.996494	0.16	0.836494
ExtraTrees	0.314286	0.76	0.76	0.994741	0.24	0.754741
LinearSVC	0.633333	0.76	0.76	0.994741	0.24	0.754741
RandomForest	0.266667	0.8	0.8	0.995618	0.2	0.795618
LogReg	0.314286	0.8	0.8	0.995618	0.2	0.795618
RidReg	0.45	0.76	0.76	0.994741	0.24	0.754741
LANDMarkOracle	0.633333	0.76	0.76	0.994741	0.24	0.754741
LANDMarkNoOracle	0.633333	0.8	0.8	0.995618	0.2	0.795618
SGDClassifierSqHinge	0.4	0.76	0.76	0.994741	0.24	0.754741
SGDClassifierMHuber	0.4	0.8	0.8	0.995618	0.2	0.795618
ExtraTrees	0.45	0.76	0.76	0.994741	0.24	0.754741
LinearSVC	0.6	0.68	0.68	0.992989	0.32	0.672989
RandomForest	0.2	0.72	0.72	0.993865	0.28	0.713865
LogReg	0.45	0.72	0.72	0.993865	0.28	0.713865
RidReg	0.45	0.8	0.8	0.995618	0.2	0.795618
LANDMarkOracle	0.657143	0.72	0.72	0.993865	0.28	0.713865
LANDMarkNoOracle	0.657143	0.72	0.72	0.993865	0.28	0.713865
SGDClassifierSqHinge	0.314286	0.28	0.28	0.984224	0.72	0.264224
SGDClassifierMHuber	0.25	0.2	0.2	0.982472	0.8	0.182472
ExtraTrees	0.6	0.76	0.76	0.994741	0.24	0.754741
LinearSVC	0.816667	0.6	0.6	0.991236	0.4	0.591236
RandomForest	0.45	0.76	0.76	0.994741	0.24	0.754741
LogReg	0.8	0.6	0.6	0.991236	0.4	0.591236
RidReg	0.816667	0.6	0.6	0.991236	0.4	0.591236
LANDMarkOracle	1	0.64	0.64	0.992112	0.36	0.632112
LANDMarkNoOracle	0.816667	0.64	0.64	0.992112	0.36	0.632112
SGDClassifierSqHinge	0.633333	0.8	0.8	0.995618	0.2	0.795618
SGDClassifierMHuber	0.25	0.08	0.08	0.979842	0.92	0.0598422
ExtraTrees	0.633333	0.72	0.72	0.993865	0.28	0.713865
LinearSVC	0.8	0.68	0.68	0.992989	0.32	0.672989
RandomForest	0.657143	0.76	0.76	0.994741	0.24	0.754741
LogReg	0.8	0.76	0.76	0.994741	0.24	0.754741
RidReg	0.8	0.68	0.68	0.992989	0.32	0.672989
LANDMarkOracle	1	0.76	0.76	0.994741	0.24	0.754741
LANDMarkNoOracle	1	0.72	0.72	0.993865	0.28	0.713865
SGDClassifierSqHinge	0.314286	0.8	0.8	0.995618	0.2	0.795618
SGDClassifierMHuber	0.314286	0.76	0.76	0.994741	0.24	0.754741
ExtraTrees	0.266667	0.68	0.68	0.992989	0.32	0.672989
LinearSVC	0.633333	0.72	0.72	0.993865	0.28	0.713865
RandomForest	0.266667	0.64	0.64	0.992112	0.36	0.632112
LogReg	0.6	0.8	0.8	0.995618	0.2	0.795618
RidReg	0.6	0.72	0.72	0.993865	0.28	0.713865
LANDMarkOracle	0.657143	0.72	0.72	0.993865	0.28	0.713865
LANDMarkNoOracle	0.633333	0.68	0.68	0.992989	0.32	0.672989
SGDClassifierSqHinge	0.8	0.72	0.72	0.993865	0.28	0.713865
SGDClassifierMHuber	0.5125	0.84	0.84	0.996494	0.16	0.836494
ExtraTrees	0.485714	0.72	0.72	0.993865	0.28	0.713865
LinearSVC	1	0.68	0.68	0.992989	0.32	0.672989
RandomForest	0.45	0.68	0.68	0.992989	0.32	0.672989
LogReg	1	0.68	0.68	0.992989	0.32	0.672989
RidReg	1	0.64	0.64	0.992112	0.36	0.632112
LANDMarkOracle	1	0.72	0.72	0.993865	0.28	0.713865
LANDMarkNoOracle	1	0.76	0.76	0.994741	0.24	0.754741
SGDClassifierSqHinge	0.25	0.16	0.16	0.981595	0.84	0.141595
SGDClassifierMHuber	0.25	0.28	0.28	0.984224	0.72	0.264224
ExtraTrees	0.45	0.64	0.64	0.992112	0.36	0.632112
LinearSVC	0.633333	0.72	0.72	0.993865	0.28	0.713865
RandomForest	0.45	0.52	0.52	0.989483	0.48	0.509483
LogReg	0.633333	0.76	0.76	0.994741	0.24	0.754741
RidReg	0.633333	0.68	0.68	0.992989	0.32	0.672989
LANDMarkOracle	0.8	0.6	0.6	0.991236	0.4	0.591236
LANDMarkNoOracle	0.816667	0.6	0.6	0.991236	0.4	0.591236
SGDClassifierSqHinge	0.25	0.16	0.16	0.981595	0.84	0.141595
SGDClassifierMHuber	0.25	0.16	0.16	0.981595	0.84	0.141595
ExtraTrees	0.35	0.72	0.72	0.993865	0.28	0.713865
LinearSVC	0.8	0.68	0.68	0.992989	0.32	0.672989
RandomForest	0.633333	0.64	0.64	0.992112	0.36	0.632112
LogReg	0.8	0.76	0.76	0.994741	0.24	0.754741
RidReg	0.8	0.64	0.64	0.992112	0.36	0.632112
LANDMarkOracle	1	0.52	0.52	0.989483	0.48	0.509483
LANDMarkNoOracle	1	0.6	0.6	0.991236	0.4	0.591236
SGDClassifierSqHinge	0.4	0.84	0.84	0.996494	0.16	0.836494
SGDClassifierMHuber	0.314286	0.8	0.8	0.995618	0.2	0.795618
ExtraTrees	0.4	0.76	0.76	0.994741	0.24	0.754741
LinearSVC	0.485714	0.72	0.72	0.993865	0.28	0.713865
RandomForest	0.266667	0.68	0.68	0.992989	0.32	0.672989
LogReg	0.485714	0.76	0.76	0.994741	0.24	0.754741
RidReg	0.485714	0.68	0.68	0.992989	0.32	0.672989
LANDMarkOracle	0.633333	0.68	0.68	0.992989	0.32	0.672989
LANDMarkNoOracle	0.633333	0.64	0.64	0.992112	0.36	0.632112
SGDClassifierSqHinge	0.4	0.76	0.76	0.994741	0.24	0.754741
SGDClassifierMHuber	0.266667	0.76	0.76	0.994741	0.24	0.754741
ExtraTrees	0.266667	0.76	0.76	0.994741	0.24	0.754741
LinearSVC	0.6	0.72	0.72	0.993865	0.28	0.713865
RandomForest	0.266667	0.72	0.72	0.993865	0.28	0.713865
LogReg	0.6	0.76	0.76	0.994741	0.24	0.754741
RidReg	0.6	0.72	0.72	0.993865	0.28	0.713865
LANDMarkOracle	0.485714	0.64	0.64	0.992112	0.36	0.632112
LANDMarkNoOracle	0.633333	0.64	0.64	0.992112	0.36	0.632112
SGDClassifierSqHinge	0.4	0.64	0.64	0.992112	0.36	0.632112
SGDClassifierMHuber	0.266667	0.84	0.84	0.996494	0.16	0.836494
ExtraTrees	0.6	0.72	0.72	0.993865	0.28	0.713865
LinearSVC	0.657143	0.8	0.8	0.995618	0.2	0.795618
RandomForest	0.266667	0.72	0.72	0.993865	0.28	0.713865
LogReg	0.657143	0.8	0.8	0.995618	0.2	0.795618
RidReg	0.657143	0.76	0.76	0.994741	0.24	0.754741
LANDMarkOracle	1	0.68	0.68	0.992989	0.32	0.672989
LANDMarkNoOracle	0.816667	0.64	0.64	0.992112	0.36	0.632112
SGDClassifierSqHinge	0.633333	0.8	0.8	0.995618	0.2	0.795618
SGDClassifierMHuber	0.633333	0.84	0.84	0.996494	0.16	0.836494
ExtraTrees	0.6	0.76	0.76	0.994741	0.24	0.754741
LinearSVC	1	0.72	0.72	0.993865	0.28	0.713865
RandomForest	0.35	0.72	0.72	0.993865	0.28	0.713865
LogReg	0.816667	0.76	0.76	0.994741	0.24	0.754741
RidReg	0.657143	0.68	0.68	0.992989	0.32	0.672989
LANDMarkOracle	0.657143	0.72	0.72	0.993865	0.28	0.713865
LANDMarkNoOracle	0.816667	0.8	0.8	0.995618	0.2	0.795618
SGDClassifierSqHinge	0.35	0.72	0.72	0.993865	0.28	0.713865
SGDClassifierMHuber	0.45	0.72	0.72	0.993865	0.28	0.713865
ExtraTrees	0.485714	0.8	0.8	0.995618	0.2	0.795618
LinearSVC	0.485714	0.64	0.64	0.992112	0.36	0.632112
RandomForest	0.45	0.64	0.64	0.992112	0.36	0.632112
LogReg	0.485714	0.68	0.68	0.992989	0.32	0.672989
RidReg	0.485714	0.72	0.72	0.993865	0.28	0.713865
LANDMarkOracle	0.633333	0.6	0.6	0.991236	0.4	0.591236
LANDMarkNoOracle	0.8	0.6	0.6	0.991236	0.4	0.591236
SGDClassifierSqHinge	0.25	0.36	0.36	0.985977	0.64	0.345977
SGDClassifierMHuber	0.45	0.72	0.72	0.993865	0.28	0.713865
ExtraTrees	0.314286	0.68	0.68	0.992989	0.32	0.672989
LinearSVC	0.485714	0.72	0.72	0.993865	0.28	0.713865
RandomForest	0.35	0.68	0.68	0.992989	0.32	0.672989
LogReg	0.485714	0.72	0.72	0.993865	0.28	0.713865
RidReg	0.5125	0.64	0.64	0.992112	0.36	0.632112
LANDMarkOracle	0.8	0.64	0.64	0.992112	0.36	0.632112
LANDMarkNoOracle	0.657143	0.64	0.64	0.992112	0.36	0.632112
SGDClassifierSqHinge	0.657143	0.72	0.72	0.993865	0.28	0.713865
SGDClassifierMHuber	0.25	0.16	0.16	0.981595	0.84	0.141595
ExtraTrees	0.485714	0.8	0.8	0.995618	0.2	0.795618
LinearSVC	0.5125	0.64	0.64	0.992112	0.36	0.632112
RandomForest	0.35	0.64	0.64	0.992112	0.36	0.632112
LogReg	0.5125	0.72	0.72	0.993865	0.28	0.713865
RidReg	0.45	0.64	0.64	0.992112	0.36	0.632112
LANDMarkOracle	0.657143	0.76	0.76	0.994741	0.24	0.754741
LANDMarkNoOracle	0.657143	0.76	0.76	0.994741	0.24	0.754741
SGDClassifierSqHinge	0.657143	0.72	0.72	0.993865	0.28	0.713865
SGDClassifierMHuber	0.5125	0.84	0.84	0.996494	0.16	0.836494
ExtraTrees	0.485714	0.68	0.68	0.992989	0.32	0.672989
LinearSVC	0.816667	0.64	0.64	0.992112	0.36	0.632112
RandomForest	0.8	0.72	0.72	0.993865	0.28	0.713865
LogReg	0.816667	0.76	0.76	0.994741	0.24	0.754741
RidReg	0.816667	0.68	0.68	0.992989	0.32	0.672989
LANDMarkOracle	1	0.72	0.72	0.993865	0.28	0.713865
LANDMarkNoOracle	1	0.68	0.68	0.992989	0.32	0.672989

## Sheet: Score - 25
Model	Score			Input in Excel Anova format												Friedman's Test						Row Ranks Table										FRIEDMAN-NEMENYI TEST			alpha	0.05
SGDClassifierSqHinge	0.25																															group	R sum	size	std err	q-crit	R-crit
SGDClassifierMHuber	0.25			ExtraTrees	LANDMarkNoOracle	LANDMarkOracle	LinearSVC	LogReg	RandomForest	RidReg	SGDClassifierMHuber	SGDClassifierSqHinge				Alpha	0.05					ExtraTrees	LANDMarkNoOracle	LANDMarkOracle	LinearSVC	LogReg	RandomForest	RidReg	SGDClassifierMHuber	SGDClassifierSqHinge		ExtraTrees	88	30
ExtraTrees	0			0	0.633333	0.8	0.6	0.45	0	0.6	0.25	0.25										1.5	8	9	6.5	5	1.5	6.5	3.5	3.5		LANDMarkNoOracle	243.5	30
LinearSVC	0.6			0.633333	1	1	0.816667	0.816667	0.657143	0.8	0.25	0.266667				Q-stat	195.123		Q*-stat	126.091		3	8.5	8.5	6.5	6.5	4	5	1	2		LANDMarkOracle	241.5	30
RandomForest	0			0.266667	1	1	0.657143	0.5125	0.2	0.657143	0.25	0.25				df	8		df1	8		4	8.5	8.5	6.5	5	1	6.5	2.5	2.5		LinearSVC	195.5	30
LogReg	0.45			0.314286	0.657143	0.816667	0.633333	0.485714	0.314286	0.485714	0.314286	0.45				p-value	6.80223e-38		df2	232		2	8	9	7	5.5	2	5.5	2	4		LogReg	173	30
RidReg	0.6			0.657143	1	1	1	1	1	1	0.6	0.45							p-value	5.0165e-80		3	6.5	6.5	6.5	6.5	6.5	6.5	2	1		RandomForest	72.5	30
LANDMarkOracle	0.8			0.222222	0.657143	0.816667	0.485714	0.45	0.142857	0.633333	0.2	0.266667										3	8	9	6	5	1	7	2	4		RidReg	182	30
LANDMarkNoOracle	0.633333			0.142857	0.633333	0.633333	0.314286	0.266667	0	0.6	0.25	0.25										2	8.5	8.5	6	5	1	7	3.5	3.5		SGDClassifierMHuber	68.5	30
SGDClassifierSqHinge	0.266667			0.0833333	0.5125	0.5125	0.266667	0.266667	0	0.266667	0.25	0.25										2	8.5	8.5	6	6	1	6	3.5	3.5		SGDClassifierSqHinge	85.5	30
SGDClassifierMHuber	0.25			0.377778	0.657143	0.5125	0.657143	0.5125	0.35	0.657143	0.35	0.222222				Kendall's W	0.813013					4	8	5.5	8	5.5	2.5	8	2.5	1				30	15	4.87	73.05
ExtraTrees	0.633333			0.45	1	1	0.657143	0.657143	0.485714	0.657143	0.25	0.25				Spearman's rho	0.806565					3	8.5	8.5	6	6	4	6	1.5	1.5		Q TEST
LinearSVC	0.816667			0.45	1	1	1	1	0.5125	1	0.816667	0.6										1	7	7	7	7	2	7	4	3		group 1	group 2	R sum	q-stat	p-value
RandomForest	0.657143			0.45	0.816667	0.816667	0.633333	0.633333	0.485714	0.6	0.25	0.222222										3	8.5	8.5	6.5	6.5	4	5	2	1		ExtraTrees	LANDMarkNoOracle	155.5	10.3667	9.86066e-06
LogReg	0.816667			0.45	1	1	0.816667	0.8	0.314286	0.8	0.25	0.25										4	8.5	8.5	7	5.5	3	5.5	1.5	1.5		ExtraTrees	LANDMarkOracle	153.5	10.2333	1.19873e-05
RidReg	0.8			0.45	1	1	0.657143	0.657143	0.4	0.816667	0.25	0.25										4	8.5	8.5	5.5	5.5	3	7	1.5	1.5		ExtraTrees	LinearSVC	107.5	7.16667	0.00137806
LANDMarkOracle	1			0.314286	0.633333	0.633333	0.633333	0.314286	0.266667	0.45	0.314286	0.633333										3	7.5	7.5	7.5	3	1	5	3	7.5		ExtraTrees	LogReg	85	5.66667	0.014957
LANDMarkNoOracle	1			0.45	0.657143	0.657143	0.6	0.45	0.2	0.45	0.4	0.4										5	8.5	8.5	7	5	1	5	2.5	2.5		ExtraTrees	RandomForest	15.5	1.03333	0.997638
SGDClassifierSqHinge	0.25			0.6	0.816667	1	0.816667	0.8	0.45	0.816667	0.25	0.314286										4	7	9	7	5	3	7	1	2		ExtraTrees	RidReg	94	6.26667	0.00581077
SGDClassifierMHuber	0.25			0.633333	1	1	0.8	0.8	0.657143	0.8	0.25	0.633333										2.5	8.5	8.5	6	6	4	6	1	2.5		ExtraTrees	SGDClassifierMHuber	19.5	1.3	0.98916
ExtraTrees	0.266667			0.266667	0.633333	0.657143	0.633333	0.6	0.266667	0.6	0.314286	0.314286										1.5	7.5	9	7.5	5.5	1.5	5.5	3.5	3.5		ExtraTrees	SGDClassifierSqHinge	2.5	0.166667	1
LinearSVC	0.657143			0.485714	1	1	1	1	0.45	1	0.5125	0.8										2	7	7	7	7	1	7	3	4		LANDMarkNoOracle	LANDMarkOracle	2	0.133333	1
RandomForest	0.2			0.45	0.816667	0.8	0.633333	0.633333	0.45	0.633333	0.25	0.25										3.5	9	8	6	6	3.5	6	1.5	1.5		LANDMarkNoOracle	LinearSVC	48	3.2	0.404886
LogReg	0.5125			0.35	1	1	0.8	0.8	0.633333	0.8	0.25	0.25										3	8.5	8.5	6	6	4	6	1.5	1.5		LANDMarkNoOracle	LogReg	70.5	4.7	0.0639381
RidReg	0.657143			0.4	0.633333	0.633333	0.485714	0.485714	0.266667	0.485714	0.314286	0.4										3.5	8.5	8.5	6	6	1	6	2	3.5		LANDMarkNoOracle	RandomForest	171	11.4	2.25266e-06
LANDMarkOracle	1			0.266667	0.633333	0.485714	0.6	0.6	0.266667	0.6	0.266667	0.4										2	9	5	7	7	2	7	2	4		LANDMarkNoOracle	RidReg	61.5	4.1	0.145179
LANDMarkNoOracle	1			0.6	0.816667	1	0.657143	0.657143	0.266667	0.657143	0.266667	0.4										4	8	9	6	6	1.5	6	1.5	3		LANDMarkNoOracle	SGDClassifierMHuber	175	11.6667	1.55562e-06
SGDClassifierSqHinge	0.45			0.6	0.816667	0.657143	1	0.816667	0.35	0.657143	0.633333	0.633333										2	7.5	5.5	9	7.5	1	5.5	3.5	3.5		LANDMarkNoOracle	SGDClassifierSqHinge	158	10.5333	7.73657e-06
SGDClassifierMHuber	0.314286			0.485714	0.8	0.633333	0.485714	0.485714	0.45	0.485714	0.45	0.35										5.5	9	8	5.5	5.5	2.5	5.5	2.5	1		LANDMarkOracle	LinearSVC	46	3.06667	0.458261
ExtraTrees	0.314286			0.314286	0.657143	0.8	0.485714	0.485714	0.35	0.5125	0.45	0.25										2	8	9	5.5	5.5	3	7	4	1		LANDMarkOracle	LogReg	68.5	4.56667	0.0772543
LinearSVC	0.633333			0.485714	0.657143	0.657143	0.5125	0.5125	0.35	0.45	0.25	0.657143										4	8	8	5.5	5.5	2	3	1	8		LANDMarkOracle	RandomForest	169	11.2667	2.71527e-06
RandomForest	0.314286			0.485714	1	1	0.816667	0.816667	0.8	0.816667	0.5125	0.657143										1	8.5	8.5	6	6	4	6	2	3		LANDMarkOracle	RidReg	59.5	3.96667	0.172033
LogReg	0.485714																					88	243.5	241.5	195.5	173	72.5	182	68.5	85.5		LANDMarkOracle	SGDClassifierMHuber	173	11.5333	1.87094e-06
RidReg	0.485714			0.404524	0.804623	0.817421	0.671845	0.625536	0.377877	0.659623	0.340516	0.385688																				LANDMarkOracle	SGDClassifierSqHinge	156	10.4	9.39238e-06
LANDMarkOracle	0.816667			0.163755	0.167386	0.182753	0.188227	0.205095	0.225072	0.177937	0.145586	0.169725																				LinearSVC	LogReg	22.5	1.5	0.973972
LANDMarkNoOracle	0.657143																															LinearSVC	RandomForest	123	8.2	0.000266467
SGDClassifierSqHinge	0.45			6	2	1	3	5	8	4	9	7																				LinearSVC	RidReg	13.5	0.9	0.999106
SGDClassifierMHuber	0.6																															LinearSVC	SGDClassifierMHuber	127	8.46667	0.000175349
ExtraTrees	0.657143																															LinearSVC	SGDClassifierSqHinge	110	7.33333	0.00105554
LinearSVC	1																															LogReg	RandomForest	100.5	6.7	0.00290947
RandomForest	1																															LogReg	RidReg	9	0.6	0.999956
LogReg	1																															LogReg	SGDClassifierMHuber	104.5	6.96667	0.00189828
RidReg	1																															LogReg	SGDClassifierSqHinge	87.5	5.83333	0.0115271
LANDMarkOracle	1																															RandomForest	RidReg	109.5	7.3	0.00111332
LANDMarkNoOracle	1																															RandomForest	SGDClassifierMHuber	4	0.266667	1
SGDClassifierSqHinge	0.266667																															RandomForest	SGDClassifierSqHinge	13	0.866667	0.999318
SGDClassifierMHuber	0.2																															RidReg	SGDClassifierMHuber	113.5	7.56667	0.000727241
ExtraTrees	0.222222																															RidReg	SGDClassifierSqHinge	96.5	6.43333	0.0044557
LinearSVC	0.485714																															SGDClassifierMHuber	SGDClassifierSqHinge	17	1.13333	0.995573
RandomForest	0.142857
LogReg	0.45
RidReg	0.633333
LANDMarkOracle	0.816667
LANDMarkNoOracle	0.657143
SGDClassifierSqHinge	0.25
SGDClassifierMHuber	0.25
ExtraTrees	0.142857
LinearSVC	0.314286
RandomForest	0
LogReg	0.266667
RidReg	0.6
LANDMarkOracle	0.633333
LANDMarkNoOracle	0.633333
SGDClassifierSqHinge	0.25
SGDClassifierMHuber	0.25
ExtraTrees	0.0833333
LinearSVC	0.266667
RandomForest	0
LogReg	0.266667
RidReg	0.266667
LANDMarkOracle	0.5125
LANDMarkNoOracle	0.5125
SGDClassifierSqHinge	0.222222
SGDClassifierMHuber	0.35
ExtraTrees	0.377778
LinearSVC	0.657143
RandomForest	0.35
LogReg	0.5125
RidReg	0.657143
LANDMarkOracle	0.5125
LANDMarkNoOracle	0.657143
SGDClassifierSqHinge	0.25
SGDClassifierMHuber	0.25
ExtraTrees	0.45
LinearSVC	0.657143
RandomForest	0.485714
LogReg	0.657143
RidReg	0.657143
LANDMarkOracle	1
LANDMarkNoOracle	1
SGDClassifierSqHinge	0.6
SGDClassifierMHuber	0.816667
ExtraTrees	0.45
LinearSVC	1
RandomForest	0.5125
LogReg	1
RidReg	1
LANDMarkOracle	1
LANDMarkNoOracle	1
SGDClassifierSqHinge	0.222222
SGDClassifierMHuber	0.25
ExtraTrees	0.45
LinearSVC	0.633333
RandomForest	0.485714
LogReg	0.633333
RidReg	0.6
LANDMarkOracle	0.816667
LANDMarkNoOracle	0.816667
SGDClassifierSqHinge	0.25
SGDClassifierMHuber	0.25
ExtraTrees	0.45
LinearSVC	0.816667
RandomForest	0.314286
LogReg	0.8
RidReg	0.8
LANDMarkOracle	1
LANDMarkNoOracle	1
SGDClassifierSqHinge	0.25
SGDClassifierMHuber	0.25
ExtraTrees	0.45
LinearSVC	0.657143
RandomForest	0.4
LogReg	0.657143
RidReg	0.816667
LANDMarkOracle	1
LANDMarkNoOracle	1
SGDClassifierSqHinge	0.633333
SGDClassifierMHuber	0.314286
ExtraTrees	0.314286
LinearSVC	0.633333
RandomForest	0.266667
LogReg	0.314286
RidReg	0.45
LANDMarkOracle	0.633333
LANDMarkNoOracle	0.633333
SGDClassifierSqHinge	0.4
SGDClassifierMHuber	0.4
ExtraTrees	0.45
LinearSVC	0.6
RandomForest	0.2
LogReg	0.45
RidReg	0.45
LANDMarkOracle	0.657143
LANDMarkNoOracle	0.657143
SGDClassifierSqHinge	0.314286
SGDClassifierMHuber	0.25
ExtraTrees	0.6
LinearSVC	0.816667
RandomForest	0.45
LogReg	0.8
RidReg	0.816667
LANDMarkOracle	1
LANDMarkNoOracle	0.816667
SGDClassifierSqHinge	0.633333
SGDClassifierMHuber	0.25
ExtraTrees	0.633333
LinearSVC	0.8
RandomForest	0.657143
LogReg	0.8
RidReg	0.8
LANDMarkOracle	1
LANDMarkNoOracle	1
SGDClassifierSqHinge	0.314286
SGDClassifierMHuber	0.314286
ExtraTrees	0.266667
LinearSVC	0.633333
RandomForest	0.266667
LogReg	0.6
RidReg	0.6
LANDMarkOracle	0.657143
LANDMarkNoOracle	0.633333
SGDClassifierSqHinge	0.8
SGDClassifierMHuber	0.5125
ExtraTrees	0.485714
LinearSVC	1
RandomForest	0.45
LogReg	1
RidReg	1
LANDMarkOracle	1
LANDMarkNoOracle	1
SGDClassifierSqHinge	0.25
SGDClassifierMHuber	0.25
ExtraTrees	0.45
LinearSVC	0.633333
RandomForest	0.45
LogReg	0.633333
RidReg	0.633333
LANDMarkOracle	0.8
LANDMarkNoOracle	0.816667
SGDClassifierSqHinge	0.25
SGDClassifierMHuber	0.25
ExtraTrees	0.35
LinearSVC	0.8
RandomForest	0.633333
LogReg	0.8
RidReg	0.8
LANDMarkOracle	1
LANDMarkNoOracle	1
SGDClassifierSqHinge	0.4
SGDClassifierMHuber	0.314286
ExtraTrees	0.4
LinearSVC	0.485714
RandomForest	0.266667
LogReg	0.485714
RidReg	0.485714
LANDMarkOracle	0.633333
LANDMarkNoOracle	0.633333
SGDClassifierSqHinge	0.4
SGDClassifierMHuber	0.266667
ExtraTrees	0.266667
LinearSVC	0.6
RandomForest	0.266667
LogReg	0.6
RidReg	0.6
LANDMarkOracle	0.485714
LANDMarkNoOracle	0.633333
SGDClassifierSqHinge	0.4
SGDClassifierMHuber	0.266667
ExtraTrees	0.6
LinearSVC	0.657143
RandomForest	0.266667
LogReg	0.657143
RidReg	0.657143
LANDMarkOracle	1
LANDMarkNoOracle	0.816667
SGDClassifierSqHinge	0.633333
SGDClassifierMHuber	0.633333
ExtraTrees	0.6
LinearSVC	1
RandomForest	0.35
LogReg	0.816667
RidReg	0.657143
LANDMarkOracle	0.657143
LANDMarkNoOracle	0.816667
SGDClassifierSqHinge	0.35
SGDClassifierMHuber	0.45
ExtraTrees	0.485714
LinearSVC	0.485714
RandomForest	0.45
LogReg	0.485714
RidReg	0.485714
LANDMarkOracle	0.633333
LANDMarkNoOracle	0.8
SGDClassifierSqHinge	0.25
SGDClassifierMHuber	0.45
ExtraTrees	0.314286
LinearSVC	0.485714
RandomForest	0.35
LogReg	0.485714
RidReg	0.5125
LANDMarkOracle	0.8
LANDMarkNoOracle	0.657143
SGDClassifierSqHinge	0.657143
SGDClassifierMHuber	0.25
ExtraTrees	0.485714
LinearSVC	0.5125
RandomForest	0.35
LogReg	0.5125
RidReg	0.45
LANDMarkOracle	0.657143
LANDMarkNoOracle	0.657143
SGDClassifierSqHinge	0.657143
SGDClassifierMHuber	0.5125
ExtraTrees	0.485714
LinearSVC	0.816667
RandomForest	0.8
LogReg	0.816667
RidReg	0.816667
LANDMarkOracle	1
LANDMarkNoOracle	1

## Sheet: MCC - 25
Model	MCC			Input in Excel Anova format												Friedman's Test						Row Ranks Table										FRIEDMAN-NEMENYI TEST			alpha	0.05
SGDClassifierSqHinge	0.141595																															group	R sum	size	std err	q-crit	R-crit
SGDClassifierMHuber	0.264224			ExtraTrees	LANDMarkNoOracle	LANDMarkOracle	LinearSVC	LogReg	RandomForest	RidReg	SGDClassifierMHuber	SGDClassifierSqHinge				Alpha	0.05					ExtraTrees	LANDMarkNoOracle	LANDMarkOracle	LinearSVC	LogReg	RandomForest	RidReg	SGDClassifierMHuber	SGDClassifierSqHinge		ExtraTrees	201.5	30
ExtraTrees	0.713865			0.713865	0.591236	0.632112	0.632112	0.672989	0.672989	0.632112	0.264224	0.141595										9	3	5	5	7.5	7.5	5	2	1		LANDMarkNoOracle	124.5	30
LinearSVC	0.632112			0.795618	0.713865	0.754741	0.713865	0.795618	0.713865	0.754741	0.182472	0.795618				Q-stat	35.0513		Q*-stat	4.95972		8	3	5.5	3	8	3	5.5	1	8		LANDMarkOracle	136	30
RandomForest	0.672989			0.591236	0.468606	0.509483	0.550359	0.632112	0.672989	0.550359	0.182472	0.100719				df	8		df1	8		7	3	4	5.5	8	9	5.5	2	1		LinearSVC	126	30
LogReg	0.672989			0.754741	0.672989	0.713865	0.713865	0.836494	0.713865	0.754741	0.795618	0.754741				p-value	2.61689e-05		df2	232		6	1	3	3	9	3	6	8	6		LogReg	200.5	30
RidReg	0.632112			0.877371	0.795618	0.836494	0.754741	0.877371	0.795618	0.795618	0.918247	0.836494							p-value	1.10609e-05		7.5	3	5.5	1	7.5	3	3	9	5.5		RandomForest	147.5	30
LANDMarkOracle	0.632112			0.713865	0.713865	0.632112	0.672989	0.754741	0.591236	0.632112	0.795618	0.754741										5.5	5.5	2.5	4	7.5	1	2.5	9	7.5		RidReg	129	30
LANDMarkNoOracle	0.591236			0.754741	0.795618	0.754741	0.713865	0.713865	0.713865	0.713865	0.182472	0.223348										7.5	9	7.5	4.5	4.5	4.5	4.5	1	2		SGDClassifierMHuber	153.5	30
SGDClassifierSqHinge	0.795618			0.672989	0.591236	0.591236	0.632112	0.672989	0.632112	0.591236	0.100719	0.100719										8.5	4	4	6.5	8.5	6.5	4	1.5	1.5		SGDClassifierSqHinge	131.5	30
SGDClassifierMHuber	0.182472			0.754741	0.672989	0.672989	0.672989	0.713865	0.754741	0.632112	0.754741	0.713865				Kendall's W	0.146047					8	3	3	3	5.5	8	1	8	5.5				30	15	4.87	73.05
ExtraTrees	0.795618			0.836494	0.672989	0.713865	0.713865	0.754741	0.672989	0.672989	0.264224	0.100719				Spearman's rho	0.116601					9	4	6.5	6.5	8	4	4	2	1		Q TEST
LinearSVC	0.713865			0.795618	0.795618	0.836494	0.713865	0.795618	0.836494	0.795618	0.836494	0.754741										4.5	4.5	8	1	4.5	8	4.5	8	2		group 1	group 2	R sum	q-stat	p-value
RandomForest	0.713865			0.795618	0.754741	0.754741	0.632112	0.672989	0.795618	0.795618	0.305101	0.305101										8	5.5	5.5	3	4	8	8	1.5	1.5		ExtraTrees	LANDMarkNoOracle	77	5.13333	0.0338422
LogReg	0.795618			0.672989	0.550359	0.550359	0.509483	0.591236	0.591236	0.468606	0.345977	0.0598422										9	5.5	5.5	4	7.5	7.5	3	2	1		ExtraTrees	LANDMarkOracle	65.5	4.36667	0.10189
RidReg	0.754741			0.795618	0.632112	0.632112	0.713865	0.672989	0.632112	0.672989	0.182472	0.223348										9	4	4	8	6.5	4	6.5	1	2		ExtraTrees	LinearSVC	75.5	5.03333	0.0392947
LANDMarkOracle	0.754741			0.754741	0.795618	0.754741	0.754741	0.795618	0.795618	0.754741	0.836494	0.795618										2.5	6.5	2.5	2.5	6.5	6.5	2.5	9	6.5		ExtraTrees	LogReg	1	0.0666667	1
LANDMarkNoOracle	0.713865			0.754741	0.713865	0.713865	0.672989	0.713865	0.713865	0.795618	0.795618	0.754741										6.5	3.5	3.5	1	3.5	3.5	8.5	8.5	6.5		ExtraTrees	RandomForest	54	3.6	0.266389
SGDClassifierSqHinge	0.100719			0.754741	0.632112	0.632112	0.591236	0.591236	0.754741	0.591236	0.182472	0.264224										8.5	6.5	6.5	4	4	8.5	4	1	2		ExtraTrees	RidReg	72.5	4.83333	0.0527415
SGDClassifierMHuber	0.182472			0.713865	0.713865	0.754741	0.672989	0.754741	0.754741	0.672989	0.0598422	0.795618										4.5	4.5	7	2.5	7	7	2.5	1	9		ExtraTrees	SGDClassifierMHuber	48	3.2	0.404886
ExtraTrees	0.591236			0.672989	0.672989	0.713865	0.713865	0.795618	0.632112	0.713865	0.754741	0.795618										2.5	2.5	5	5	8.5	1	5	7	8.5		ExtraTrees	SGDClassifierSqHinge	70	4.66667	0.0670566
LinearSVC	0.550359			0.713865	0.754741	0.713865	0.672989	0.672989	0.672989	0.632112	0.836494	0.713865										6	8	6	3	3	3	1	9	6		LANDMarkNoOracle	LANDMarkOracle	11.5	0.766667	0.999721
RandomForest	0.672989			0.632112	0.591236	0.591236	0.713865	0.754741	0.509483	0.672989	0.264224	0.141595										6	4.5	4.5	8	9	3	7	2	1		LANDMarkNoOracle	LinearSVC	1.5	0.1	1
LogReg	0.632112			0.713865	0.591236	0.509483	0.672989	0.754741	0.632112	0.632112	0.141595	0.141595										8	4	3	7	9	5.5	5.5	1.5	1.5		LANDMarkNoOracle	LogReg	76	5.06667	0.0373917
RidReg	0.550359			0.754741	0.632112	0.672989	0.713865	0.754741	0.672989	0.672989	0.795618	0.836494										6.5	1	3	5	6.5	3	3	8	9		LANDMarkNoOracle	RandomForest	23	1.53333	0.970404
LANDMarkOracle	0.509483			0.754741	0.632112	0.632112	0.713865	0.754741	0.713865	0.713865	0.754741	0.754741										7.5	1.5	1.5	4	7.5	4	4	7.5	7.5		LANDMarkNoOracle	RidReg	4.5	0.3	1
LANDMarkNoOracle	0.468606			0.713865	0.632112	0.672989	0.795618	0.795618	0.713865	0.754741	0.836494	0.632112										4.5	1.5	3	7.5	7.5	4.5	6	9	1.5		LANDMarkNoOracle	SGDClassifierMHuber	29	1.93333	0.897924
SGDClassifierSqHinge	0.754741			0.754741	0.795618	0.713865	0.713865	0.754741	0.713865	0.672989	0.836494	0.795618										5.5	7.5	3	3	5.5	3	1	9	7.5		LANDMarkNoOracle	SGDClassifierSqHinge	7	0.466667	0.999994
SGDClassifierMHuber	0.795618			0.795618	0.591236	0.591236	0.632112	0.672989	0.632112	0.713865	0.713865	0.713865										9	1.5	1.5	3.5	5	3.5	7	7	7		LANDMarkOracle	LinearSVC	10	0.666667	0.999901
ExtraTrees	0.754741			0.672989	0.632112	0.632112	0.713865	0.713865	0.672989	0.632112	0.713865	0.345977										5.5	3	3	8	8	5.5	3	8	1		LANDMarkOracle	LogReg	64.5	4.3	0.11151
LinearSVC	0.713865			0.795618	0.754741	0.754741	0.632112	0.713865	0.632112	0.632112	0.141595	0.713865										9	7.5	7.5	3	5.5	3	3	1	5.5		LANDMarkOracle	RandomForest	11.5	0.766667	0.999721
RandomForest	0.713865			0.672989	0.672989	0.713865	0.632112	0.754741	0.713865	0.672989	0.836494	0.713865										3	3	6	1	8	6	3	9	6		LANDMarkOracle	RidReg	7	0.466667	0.999994
LogReg	0.836494																					201.5	124.5	136	126	200.5	147.5	129	153.5	131.5		LANDMarkOracle	SGDClassifierMHuber	17.5	1.16667	0.994629
RidReg	0.754741			0.738391	0.674351	0.678439	0.678439	0.730216	0.690702	0.679801	0.520383	0.525833																				LANDMarkOracle	SGDClassifierSqHinge	4.5	0.3	1
LANDMarkOracle	0.713865			0.0612911	0.0834847	0.083657	0.0604709	0.0666934	0.0709491	0.0774708	0.311848	0.296051																				LinearSVC	LogReg	74.5	4.96667	0.043375
LANDMarkNoOracle	0.672989																															LinearSVC	RandomForest	21.5	1.43333	0.980152
SGDClassifierSqHinge	0.836494			1	7	5.5	5.5	2	3	4	9	8																				LinearSVC	RidReg	3	0.2	1
SGDClassifierMHuber	0.918247																															LinearSVC	SGDClassifierMHuber	27.5	1.83333	0.921556
ExtraTrees	0.877371																															LinearSVC	SGDClassifierSqHinge	5.5	0.366667	0.999999
LinearSVC	0.754741																															LogReg	RandomForest	53	3.53333	0.286945
RandomForest	0.795618																															LogReg	RidReg	71.5	4.76667	0.0580936
LogReg	0.877371																															LogReg	SGDClassifierMHuber	47	3.13333	0.431201
RidReg	0.795618																															LogReg	SGDClassifierSqHinge	69	4.6	0.0737098
LANDMarkOracle	0.836494																															RandomForest	RidReg	18.5	1.23333	0.992267
LANDMarkNoOracle	0.795618																															RandomForest	SGDClassifierMHuber	6	0.4	0.999998
SGDClassifierSqHinge	0.754741																															RandomForest	SGDClassifierSqHinge	16	1.06667	0.997063
SGDClassifierMHuber	0.795618																															RidReg	SGDClassifierMHuber	24.5	1.63333	0.957609
ExtraTrees	0.713865																															RidReg	SGDClassifierSqHinge	2.5	0.166667	1
LinearSVC	0.672989																															SGDClassifierMHuber	SGDClassifierSqHinge	22	1.46667	0.977216
RandomForest	0.591236
LogReg	0.754741
RidReg	0.632112
LANDMarkOracle	0.632112
LANDMarkNoOracle	0.713865
SGDClassifierSqHinge	0.223348
SGDClassifierMHuber	0.182472
ExtraTrees	0.754741
LinearSVC	0.713865
RandomForest	0.713865
LogReg	0.713865
RidReg	0.713865
LANDMarkOracle	0.754741
LANDMarkNoOracle	0.795618
SGDClassifierSqHinge	0.100719
SGDClassifierMHuber	0.100719
ExtraTrees	0.672989
LinearSVC	0.632112
RandomForest	0.632112
LogReg	0.672989
RidReg	0.591236
LANDMarkOracle	0.591236
LANDMarkNoOracle	0.591236
SGDClassifierSqHinge	0.713865
SGDClassifierMHuber	0.754741
ExtraTrees	0.754741
LinearSVC	0.672989
RandomForest	0.754741
LogReg	0.713865
RidReg	0.632112
LANDMarkOracle	0.672989
LANDMarkNoOracle	0.672989
SGDClassifierSqHinge	0.100719
SGDClassifierMHuber	0.264224
ExtraTrees	0.836494
LinearSVC	0.713865
RandomForest	0.672989
LogReg	0.754741
RidReg	0.672989
LANDMarkOracle	0.713865
LANDMarkNoOracle	0.672989
SGDClassifierSqHinge	0.754741
SGDClassifierMHuber	0.836494
ExtraTrees	0.795618
LinearSVC	0.713865
RandomForest	0.836494
LogReg	0.795618
RidReg	0.795618
LANDMarkOracle	0.836494
LANDMarkNoOracle	0.795618
SGDClassifierSqHinge	0.305101
SGDClassifierMHuber	0.305101
ExtraTrees	0.795618
LinearSVC	0.632112
RandomForest	0.795618
LogReg	0.672989
RidReg	0.795618
LANDMarkOracle	0.754741
LANDMarkNoOracle	0.754741
SGDClassifierSqHinge	0.0598422
SGDClassifierMHuber	0.345977
ExtraTrees	0.672989
LinearSVC	0.509483
RandomForest	0.591236
LogReg	0.591236
RidReg	0.468606
LANDMarkOracle	0.550359
LANDMarkNoOracle	0.550359
SGDClassifierSqHinge	0.223348
SGDClassifierMHuber	0.182472
ExtraTrees	0.795618
LinearSVC	0.713865
RandomForest	0.632112
LogReg	0.672989
RidReg	0.672989
LANDMarkOracle	0.632112
LANDMarkNoOracle	0.632112
SGDClassifierSqHinge	0.795618
SGDClassifierMHuber	0.836494
ExtraTrees	0.754741
LinearSVC	0.754741
RandomForest	0.795618
LogReg	0.795618
RidReg	0.754741
LANDMarkOracle	0.754741
LANDMarkNoOracle	0.795618
SGDClassifierSqHinge	0.754741
SGDClassifierMHuber	0.795618
ExtraTrees	0.754741
LinearSVC	0.672989
RandomForest	0.713865
LogReg	0.713865
RidReg	0.795618
LANDMarkOracle	0.713865
LANDMarkNoOracle	0.713865
SGDClassifierSqHinge	0.264224
SGDClassifierMHuber	0.182472
ExtraTrees	0.754741
LinearSVC	0.591236
RandomForest	0.754741
LogReg	0.591236
RidReg	0.591236
LANDMarkOracle	0.632112
LANDMarkNoOracle	0.632112
SGDClassifierSqHinge	0.795618
SGDClassifierMHuber	0.0598422
ExtraTrees	0.713865
LinearSVC	0.672989
RandomForest	0.754741
LogReg	0.754741
RidReg	0.672989
LANDMarkOracle	0.754741
LANDMarkNoOracle	0.713865
SGDClassifierSqHinge	0.795618
SGDClassifierMHuber	0.754741
ExtraTrees	0.672989
LinearSVC	0.713865
RandomForest	0.632112
LogReg	0.795618
RidReg	0.713865
LANDMarkOracle	0.713865
LANDMarkNoOracle	0.672989
SGDClassifierSqHinge	0.713865
SGDClassifierMHuber	0.836494
ExtraTrees	0.713865
LinearSVC	0.672989
RandomForest	0.672989
LogReg	0.672989
RidReg	0.632112
LANDMarkOracle	0.713865
LANDMarkNoOracle	0.754741
SGDClassifierSqHinge	0.141595
SGDClassifierMHuber	0.264224
ExtraTrees	0.632112
LinearSVC	0.713865
RandomForest	0.509483
LogReg	0.754741
RidReg	0.672989
LANDMarkOracle	0.591236
LANDMarkNoOracle	0.591236
SGDClassifierSqHinge	0.141595
SGDClassifierMHuber	0.141595
ExtraTrees	0.713865
LinearSVC	0.672989
RandomForest	0.632112
LogReg	0.754741
RidReg	0.632112
LANDMarkOracle	0.509483
LANDMarkNoOracle	0.591236
SGDClassifierSqHinge	0.836494
SGDClassifierMHuber	0.795618
ExtraTrees	0.754741
LinearSVC	0.713865
RandomForest	0.672989
LogReg	0.754741
RidReg	0.672989
LANDMarkOracle	0.672989
LANDMarkNoOracle	0.632112
SGDClassifierSqHinge	0.754741
SGDClassifierMHuber	0.754741
ExtraTrees	0.754741
LinearSVC	0.713865
RandomForest	0.713865
LogReg	0.754741
RidReg	0.713865
LANDMarkOracle	0.632112
LANDMarkNoOracle	0.632112
SGDClassifierSqHinge	0.632112
SGDClassifierMHuber	0.836494
ExtraTrees	0.713865
LinearSVC	0.795618
RandomForest	0.713865
LogReg	0.795618
RidReg	0.754741
LANDMarkOracle	0.672989
LANDMarkNoOracle	0.632112
SGDClassifierSqHinge	0.795618
SGDClassifierMHuber	0.836494
ExtraTrees	0.754741
LinearSVC	0.713865
RandomForest	0.713865
LogReg	0.754741
RidReg	0.672989
LANDMarkOracle	0.713865
LANDMarkNoOracle	0.795618
SGDClassifierSqHinge	0.713865
SGDClassifierMHuber	0.713865
ExtraTrees	0.795618
LinearSVC	0.632112
RandomForest	0.632112
LogReg	0.672989
RidReg	0.713865
LANDMarkOracle	0.591236
LANDMarkNoOracle	0.591236
SGDClassifierSqHinge	0.345977
SGDClassifierMHuber	0.713865
ExtraTrees	0.672989
LinearSVC	0.713865
RandomForest	0.672989
LogReg	0.713865
RidReg	0.632112
LANDMarkOracle	0.632112
LANDMarkNoOracle	0.632112
SGDClassifierSqHinge	0.713865
SGDClassifierMHuber	0.141595
ExtraTrees	0.795618
LinearSVC	0.632112
RandomForest	0.632112
LogReg	0.713865
RidReg	0.632112
LANDMarkOracle	0.754741
LANDMarkNoOracle	0.754741
SGDClassifierSqHinge	0.713865
SGDClassifierMHuber	0.836494
ExtraTrees	0.672989
LinearSVC	0.632112
RandomForest	0.713865
LogReg	0.754741
RidReg	0.672989
LANDMarkOracle	0.713865
LANDMarkNoOracle	0.672989

## Sheet: Raw - 50
SGDClassifierSqHinge	0.45	0.7	0.7	0.986559	0.3	0.686559
SGDClassifierMHuber	0.45	0.72	0.72	0.987455	0.28	0.707455
ExtraTrees	0.657143	0.72	0.72	0.987455	0.28	0.707455
LinearSVC	0.816667	0.82	0.82	0.991935	0.18	0.811935
RandomForest	0.633333	0.64	0.64	0.983871	0.36	0.623871
LogReg	0.657143	0.8	0.8	0.991039	0.2	0.791039
RidReg	0.816667	0.78	0.78	0.990143	0.22	0.770143
LANDMarkOracle	0.816667	0.78	0.78	0.990143	0.22	0.770143
LANDMarkNoOracle	0.816667	0.78	0.78	0.990143	0.22	0.770143
SGDClassifierSqHinge	0.633333	0.78	0.78	0.990143	0.22	0.770143
SGDClassifierMHuber	0.5125	0.76	0.76	0.989247	0.24	0.749247
ExtraTrees	0.657143	0.8	0.8	0.991039	0.2	0.791039
LinearSVC	0.816667	0.8	0.8	0.991039	0.2	0.791039
RandomForest	0.45	0.66	0.66	0.984767	0.34	0.644767
LogReg	0.816667	0.84	0.84	0.992832	0.16	0.832832
RidReg	0.816667	0.84	0.84	0.992832	0.16	0.832832
LANDMarkOracle	1	0.78	0.78	0.990143	0.22	0.770143
LANDMarkNoOracle	1	0.78	0.78	0.990143	0.22	0.770143
SGDClassifierSqHinge	0.4	0.66	0.66	0.984767	0.34	0.644767
SGDClassifierMHuber	0.485714	0.74	0.74	0.988351	0.26	0.728351
ExtraTrees	0.8	0.74	0.74	0.988351	0.26	0.728351
LinearSVC	0.816667	0.8	0.8	0.991039	0.2	0.791039
RandomForest	0.657143	0.66	0.66	0.984767	0.34	0.644767
LogReg	0.816667	0.84	0.84	0.992832	0.16	0.832832
RidReg	0.816667	0.8	0.8	0.991039	0.2	0.791039
LANDMarkOracle	0.816667	0.76	0.76	0.989247	0.24	0.749247
LANDMarkNoOracle	0.816667	0.74	0.74	0.988351	0.26	0.728351
SGDClassifierSqHinge	0.5125	0.76	0.76	0.989247	0.24	0.749247
SGDClassifierMHuber	0.35	0.76	0.76	0.989247	0.24	0.749247
ExtraTrees	0.8	0.78	0.78	0.990143	0.22	0.770143
LinearSVC	0.816667	0.78	0.78	0.990143	0.22	0.770143
RandomForest	0.816667	0.64	0.64	0.983871	0.36	0.623871
LogReg	0.816667	0.8	0.8	0.991039	0.2	0.791039
RidReg	0.816667	0.74	0.74	0.988351	0.26	0.728351
LANDMarkOracle	0.657143	0.76	0.76	0.989247	0.24	0.749247
LANDMarkNoOracle	0.657143	0.8	0.8	0.991039	0.2	0.791039
SGDClassifierSqHinge	0.4	0.72	0.72	0.987455	0.28	0.707455
SGDClassifierMHuber	0.633333	0.64	0.64	0.983871	0.36	0.623871
ExtraTrees	1	0.7	0.7	0.986559	0.3	0.686559
LinearSVC	1	0.76	0.76	0.989247	0.24	0.749247
RandomForest	1	0.58	0.58	0.981183	0.42	0.561183
LogReg	1	0.78	0.78	0.990143	0.22	0.770143
RidReg	1	0.74	0.74	0.988351	0.26	0.728351
LANDMarkOracle	1	0.68	0.68	0.985663	0.32	0.665663
LANDMarkNoOracle	1	0.74	0.74	0.988351	0.26	0.728351
SGDClassifierSqHinge	0.35	0.8	0.8	0.991039	0.2	0.791039
SGDClassifierMHuber	0.6	0.76	0.76	0.989247	0.24	0.749247
ExtraTrees	0.5125	0.72	0.72	0.987455	0.28	0.707455
LinearSVC	0.816667	0.84	0.84	0.992832	0.16	0.832832
RandomForest	0.657143	0.6	0.6	0.982079	0.4	0.582079
LogReg	0.8	0.84	0.84	0.992832	0.16	0.832832
RidReg	0.816667	0.76	0.76	0.989247	0.24	0.749247
LANDMarkOracle	1	0.72	0.72	0.987455	0.28	0.707455
LANDMarkNoOracle	1	0.7	0.7	0.986559	0.3	0.686559
SGDClassifierSqHinge	0.485714	0.7	0.7	0.986559	0.3	0.686559
SGDClassifierMHuber	0.633333	0.74	0.74	0.988351	0.26	0.728351
ExtraTrees	0.5125	0.62	0.62	0.982975	0.38	0.602975
LinearSVC	0.816667	0.76	0.76	0.989247	0.24	0.749247
RandomForest	0.5125	0.58	0.58	0.981183	0.42	0.561183
LogReg	0.657143	0.78	0.78	0.990143	0.22	0.770143
RidReg	0.816667	0.76	0.76	0.989247	0.24	0.749247
LANDMarkOracle	0.657143	0.78	0.78	0.990143	0.22	0.770143
LANDMarkNoOracle	0.816667	0.72	0.72	0.987455	0.28	0.707455
SGDClassifierSqHinge	0.633333	0.8	0.8	0.991039	0.2	0.791039
SGDClassifierMHuber	0.5125	0.74	0.74	0.988351	0.26	0.728351
ExtraTrees	0.5125	0.84	0.84	0.992832	0.16	0.832832
LinearSVC	1	0.76	0.76	0.989247	0.24	0.749247
RandomForest	0.5125	0.78	0.78	0.990143	0.22	0.770143
LogReg	1	0.8	0.8	0.991039	0.2	0.791039
RidReg	1	0.76	0.76	0.989247	0.24	0.749247
LANDMarkOracle	1	0.82	0.82	0.991935	0.18	0.811935
LANDMarkNoOracle	1	0.86	0.86	0.993728	0.14	0.853728
SGDClassifierSqHinge	0.35	0.72	0.72	0.987455	0.28	0.707455
SGDClassifierMHuber	0.485714	0.84	0.84	0.992832	0.16	0.832832
ExtraTrees	0.5125	0.76	0.76	0.989247	0.24	0.749247
LinearSVC	0.5125	0.8	0.8	0.991039	0.2	0.791039
RandomForest	0.377778	0.7	0.7	0.986559	0.3	0.686559
LogReg	0.5125	0.82	0.82	0.991935	0.18	0.811935
RidReg	0.5125	0.74	0.74	0.988351	0.26	0.728351
LANDMarkOracle	1	0.68	0.68	0.985663	0.32	0.665663
LANDMarkNoOracle	1	0.68	0.68	0.985663	0.32	0.665663
SGDClassifierSqHinge	0.6	0.78	0.78	0.990143	0.22	0.770143
SGDClassifierMHuber	0.633333	0.8	0.8	0.991039	0.2	0.791039
ExtraTrees	0.45	0.76	0.76	0.989247	0.24	0.749247
LinearSVC	0.8	0.78	0.78	0.990143	0.22	0.770143
RandomForest	0.633333	0.68	0.68	0.985663	0.32	0.665663
LogReg	0.8	0.8	0.8	0.991039	0.2	0.791039
RidReg	0.8	0.76	0.76	0.989247	0.24	0.749247
LANDMarkOracle	0.816667	0.76	0.76	0.989247	0.24	0.749247
LANDMarkNoOracle	0.816667	0.68	0.68	0.985663	0.32	0.665663
SGDClassifierSqHinge	0.5125	0.86	0.86	0.993728	0.14	0.853728
SGDClassifierMHuber	0.5125	0.76	0.76	0.989247	0.24	0.749247
ExtraTrees	0.5125	0.8	0.8	0.991039	0.2	0.791039
LinearSVC	0.816667	0.78	0.78	0.990143	0.22	0.770143
RandomForest	0.5125	0.7	0.7	0.986559	0.3	0.686559
LogReg	0.816667	0.8	0.8	0.991039	0.2	0.791039
RidReg	0.816667	0.76	0.76	0.989247	0.24	0.749247
LANDMarkOracle	0.657143	0.76	0.76	0.989247	0.24	0.749247
LANDMarkNoOracle	0.657143	0.78	0.78	0.990143	0.22	0.770143
SGDClassifierSqHinge	0.485714	0.74	0.74	0.988351	0.26	0.728351
SGDClassifierMHuber	0.314286	0.8	0.8	0.991039	0.2	0.791039
ExtraTrees	1	0.78	0.78	0.990143	0.22	0.770143
LinearSVC	0.633333	0.74	0.74	0.988351	0.26	0.728351
RandomForest	0.657143	0.62	0.62	0.982975	0.38	0.602975
LogReg	0.633333	0.8	0.8	0.991039	0.2	0.791039
RidReg	0.633333	0.74	0.74	0.988351	0.26	0.728351
LANDMarkOracle	1	0.78	0.78	0.990143	0.22	0.770143
LANDMarkNoOracle	1	0.8	0.8	0.991039	0.2	0.791039
SGDClassifierSqHinge	0.314286	0.7	0.7	0.986559	0.3	0.686559
SGDClassifierMHuber	0.45	0.7	0.7	0.986559	0.3	0.686559
ExtraTrees	0.633333	0.66	0.66	0.984767	0.34	0.644767
LinearSVC	1	0.78	0.78	0.990143	0.22	0.770143
RandomForest	0.633333	0.66	0.66	0.984767	0.34	0.644767
LogReg	1	0.76	0.76	0.989247	0.24	0.749247
RidReg	1	0.76	0.76	0.989247	0.24	0.749247
LANDMarkOracle	1	0.7	0.7	0.986559	0.3	0.686559
LANDMarkNoOracle	1	0.76	0.76	0.989247	0.24	0.749247
SGDClassifierSqHinge	0.314286	0.6	0.6	0.982079	0.4	0.582079
SGDClassifierMHuber	0.4	0.68	0.68	0.985663	0.32	0.665663
ExtraTrees	0.5125	0.68	0.68	0.985663	0.32	0.665663
LinearSVC	0.45	0.76	0.76	0.989247	0.24	0.749247
RandomForest	0.657143	0.64	0.64	0.983871	0.36	0.623871
LogReg	0.45	0.78	0.78	0.990143	0.22	0.770143
RidReg	0.4	0.72	0.72	0.987455	0.28	0.707455
LANDMarkOracle	0.657143	0.66	0.66	0.984767	0.34	0.644767
LANDMarkNoOracle	0.816667	0.68	0.68	0.985663	0.32	0.665663
SGDClassifierSqHinge	0.816667	0.66	0.66	0.984767	0.34	0.644767
SGDClassifierMHuber	0.8	0.64	0.64	0.983871	0.36	0.623871
ExtraTrees	0.485714	0.68	0.68	0.985663	0.32	0.665663
LinearSVC	0.657143	0.7	0.7	0.986559	0.3	0.686559
RandomForest	0.657143	0.64	0.64	0.983871	0.36	0.623871
LogReg	0.657143	0.64	0.64	0.983871	0.36	0.623871
RidReg	0.657143	0.68	0.68	0.985663	0.32	0.665663
LANDMarkOracle	1	0.74	0.74	0.988351	0.26	0.728351
LANDMarkNoOracle	1	0.8	0.8	0.991039	0.2	0.791039
SGDClassifierSqHinge	0.45	0.7	0.7	0.986559	0.3	0.686559
SGDClassifierMHuber	0.4	0.7	0.7	0.986559	0.3	0.686559
ExtraTrees	0.657143	0.76	0.76	0.989247	0.24	0.749247
LinearSVC	0.657143	0.78	0.78	0.990143	0.22	0.770143
RandomForest	0.633333	0.7	0.7	0.986559	0.3	0.686559
LogReg	0.657143	0.8	0.8	0.991039	0.2	0.791039
RidReg	0.657143	0.78	0.78	0.990143	0.22	0.770143
LANDMarkOracle	1	0.7	0.7	0.986559	0.3	0.686559
LANDMarkNoOracle	1	0.74	0.74	0.988351	0.26	0.728351
SGDClassifierSqHinge	0.6	0.7	0.7	0.986559	0.3	0.686559
SGDClassifierMHuber	0.6	0.74	0.74	0.988351	0.26	0.728351
ExtraTrees	0.6	0.76	0.76	0.989247	0.24	0.749247
LinearSVC	0.8	0.82	0.82	0.991935	0.18	0.811935
RandomForest	0.633333	0.62	0.62	0.982975	0.38	0.602975
LogReg	0.8	0.84	0.84	0.992832	0.16	0.832832
RidReg	0.8	0.82	0.82	0.991935	0.18	0.811935
LANDMarkOracle	1	0.72	0.72	0.987455	0.28	0.707455
LANDMarkNoOracle	0.8	0.7	0.7	0.986559	0.3	0.686559
SGDClassifierSqHinge	0.816667	0.82	0.82	0.991935	0.18	0.811935
SGDClassifierMHuber	0.816667	0.86	0.86	0.993728	0.14	0.853728
ExtraTrees	0.8	0.8	0.8	0.991039	0.2	0.791039
LinearSVC	0.816667	0.84	0.84	0.992832	0.16	0.832832
RandomForest	0.816667	0.68	0.68	0.985663	0.32	0.665663
LogReg	0.8	0.84	0.84	0.992832	0.16	0.832832
RidReg	0.816667	0.78	0.78	0.990143	0.22	0.770143
LANDMarkOracle	1	0.8	0.8	0.991039	0.2	0.791039
LANDMarkNoOracle	1	0.72	0.72	0.987455	0.28	0.707455
SGDClassifierSqHinge	0.485714	0.74	0.74	0.988351	0.26	0.728351
SGDClassifierMHuber	0.633333	0.68	0.68	0.985663	0.32	0.665663
ExtraTrees	0.816667	0.74	0.74	0.988351	0.26	0.728351
LinearSVC	1	0.8	0.8	0.991039	0.2	0.791039
RandomForest	0.816667	0.7	0.7	0.986559	0.3	0.686559
LogReg	1	0.8	0.8	0.991039	0.2	0.791039
RidReg	1	0.8	0.8	0.991039	0.2	0.791039
LANDMarkOracle	1	0.64	0.64	0.983871	0.36	0.623871
LANDMarkNoOracle	1	0.66	0.66	0.984767	0.34	0.644767
SGDClassifierSqHinge	0.5125	0.78	0.78	0.990143	0.22	0.770143
SGDClassifierMHuber	0.5125	0.78	0.78	0.990143	0.22	0.770143
ExtraTrees	0.816667	0.82	0.82	0.991935	0.18	0.811935
LinearSVC	1	0.74	0.74	0.988351	0.26	0.728351
RandomForest	1	0.64	0.64	0.983871	0.36	0.623871
LogReg	1	0.82	0.82	0.991935	0.18	0.811935
RidReg	1	0.74	0.74	0.988351	0.26	0.728351
LANDMarkOracle	1	0.78	0.78	0.990143	0.22	0.770143
LANDMarkNoOracle	1	0.8	0.8	0.991039	0.2	0.791039
SGDClassifierSqHinge	0.657143	0.8	0.8	0.991039	0.2	0.791039
SGDClassifierMHuber	0.633333	0.76	0.76	0.989247	0.24	0.749247
ExtraTrees	0.816667	0.78	0.78	0.990143	0.22	0.770143
LinearSVC	1	0.8	0.8	0.991039	0.2	0.791039
RandomForest	1	0.78	0.78	0.990143	0.22	0.770143
LogReg	1	0.82	0.82	0.991935	0.18	0.811935
RidReg	1	0.76	0.76	0.989247	0.24	0.749247
LANDMarkOracle	1	0.76	0.76	0.989247	0.24	0.749247
LANDMarkNoOracle	1	0.76	0.76	0.989247	0.24	0.749247
SGDClassifierSqHinge	0.485714	0.76	0.76	0.989247	0.24	0.749247
SGDClassifierMHuber	0.45	0.78	0.78	0.990143	0.22	0.770143
ExtraTrees	0.633333	0.8	0.8	0.991039	0.2	0.791039
LinearSVC	0.633333	0.76	0.76	0.989247	0.24	0.749247
RandomForest	0.633333	0.68	0.68	0.985663	0.32	0.665663
LogReg	0.633333	0.78	0.78	0.990143	0.22	0.770143
RidReg	0.633333	0.74	0.74	0.988351	0.26	0.728351
LANDMarkOracle	1	0.66	0.66	0.984767	0.34	0.644767
LANDMarkNoOracle	1	0.78	0.78	0.990143	0.22	0.770143
SGDClassifierSqHinge	0.633333	0.64	0.64	0.983871	0.36	0.623871
SGDClassifierMHuber	0.485714	0.82	0.82	0.991935	0.18	0.811935
ExtraTrees	0.657143	0.78	0.78	0.990143	0.22	0.770143
LinearSVC	0.8	0.78	0.78	0.990143	0.22	0.770143
RandomForest	0.6	0.66	0.66	0.984767	0.34	0.644767
LogReg	0.8	0.86	0.86	0.993728	0.14	0.853728
RidReg	0.8	0.78	0.78	0.990143	0.22	0.770143
LANDMarkOracle	0.816667	0.74	0.74	0.988351	0.26	0.728351
LANDMarkNoOracle	0.816667	0.78	0.78	0.990143	0.22	0.770143
SGDClassifierSqHinge	0.45	0.72	0.72	0.987455	0.28	0.707455
SGDClassifierMHuber	0.657143	0.72	0.72	0.987455	0.28	0.707455
ExtraTrees	0.816667	0.76	0.76	0.989247	0.24	0.749247
LinearSVC	0.816667	0.8	0.8	0.991039	0.2	0.791039
RandomForest	0.816667	0.66	0.66	0.984767	0.34	0.644767
LogReg	0.816667	0.84	0.84	0.992832	0.16	0.832832
RidReg	0.816667	0.78	0.78	0.990143	0.22	0.770143
LANDMarkOracle	0.816667	0.8	0.8	0.991039	0.2	0.791039
LANDMarkNoOracle	0.816667	0.82	0.82	0.991935	0.18	0.811935
SGDClassifierSqHinge	0.657143	0.66	0.66	0.984767	0.34	0.644767
SGDClassifierMHuber	0.485714	0.8	0.8	0.991039	0.2	0.791039
ExtraTrees	0.8	0.76	0.76	0.989247	0.24	0.749247
LinearSVC	0.816667	0.76	0.76	0.989247	0.24	0.749247
RandomForest	0.657143	0.66	0.66	0.984767	0.34	0.644767
LogReg	0.816667	0.76	0.76	0.989247	0.24	0.749247
RidReg	1	0.74	0.74	0.988351	0.26	0.728351
LANDMarkOracle	0.816667	0.76	0.76	0.989247	0.24	0.749247
LANDMarkNoOracle	0.816667	0.76	0.76	0.989247	0.24	0.749247
SGDClassifierSqHinge	0.816667	0.78	0.78	0.990143	0.22	0.770143
SGDClassifierMHuber	0.8	0.68	0.68	0.985663	0.32	0.665663
ExtraTrees	0.8	0.76	0.76	0.989247	0.24	0.749247
LinearSVC	0.816667	0.74	0.74	0.988351	0.26	0.728351
RandomForest	0.816667	0.62	0.62	0.982975	0.38	0.602975
LogReg	0.816667	0.74	0.74	0.988351	0.26	0.728351
RidReg	0.816667	0.72	0.72	0.987455	0.28	0.707455
LANDMarkOracle	0.816667	0.76	0.76	0.989247	0.24	0.749247
LANDMarkNoOracle	0.816667	0.78	0.78	0.990143	0.22	0.770143
SGDClassifierSqHinge	0.8	0.56	0.56	0.980287	0.44	0.540287
SGDClassifierMHuber	0.816667	0.8	0.8	0.991039	0.2	0.791039
ExtraTrees	1	0.76	0.76	0.989247	0.24	0.749247
LinearSVC	1	0.86	0.86	0.993728	0.14	0.853728
RandomForest	1	0.8	0.8	0.991039	0.2	0.791039
LogReg	1	0.88	0.88	0.994624	0.12	0.874624
RidReg	1	0.82	0.82	0.991935	0.18	0.811935
LANDMarkOracle	1	0.82	0.82	0.991935	0.18	0.811935
LANDMarkNoOracle	1	0.8	0.8	0.991039	0.2	0.791039
SGDClassifierSqHinge	0.816667	0.72	0.72	0.987455	0.28	0.707455
SGDClassifierMHuber	0.633333	0.76	0.76	0.989247	0.24	0.749247
ExtraTrees	1	0.72	0.72	0.987455	0.28	0.707455
LinearSVC	0.8	0.72	0.72	0.987455	0.28	0.707455
RandomForest	0.816667	0.72	0.72	0.987455	0.28	0.707455
LogReg	0.8	0.76	0.76	0.989247	0.24	0.749247
RidReg	0.8	0.74	0.74	0.988351	0.26	0.728351
LANDMarkOracle	1	0.78	0.78	0.990143	0.22	0.770143
LANDMarkNoOracle	1	0.74	0.74	0.988351	0.26	0.728351
SGDClassifierSqHinge	1	0.64	0.64	0.983871	0.36	0.623871
SGDClassifierMHuber	0.633333	0.64	0.64	0.983871	0.36	0.623871
ExtraTrees	0.816667	0.72	0.72	0.987455	0.28	0.707455
LinearSVC	0.816667	0.76	0.76	0.989247	0.24	0.749247
RandomForest	1	0.64	0.64	0.983871	0.36	0.623871
LogReg	0.816667	0.78	0.78	0.990143	0.22	0.770143
RidReg	0.816667	0.72	0.72	0.987455	0.28	0.707455
LANDMarkOracle	1	0.72	0.72	0.987455	0.28	0.707455
LANDMarkNoOracle	1	0.72	0.72	0.987455	0.28	0.707455
SGDClassifierSqHinge	0.633333	0.8	0.8	0.991039	0.2	0.791039
SGDClassifierMHuber	0.633333	0.82	0.82	0.991935	0.18	0.811935
ExtraTrees	0.8	0.84	0.84	0.992832	0.16	0.832832
LinearSVC	0.816667	0.86	0.86	0.993728	0.14	0.853728
RandomForest	0.816667	0.66	0.66	0.984767	0.34	0.644767
LogReg	0.816667	0.88	0.88	0.994624	0.12	0.874624
RidReg	0.816667	0.8	0.8	0.991039	0.2	0.791039
LANDMarkOracle	1	0.82	0.82	0.991935	0.18	0.811935
LANDMarkNoOracle	0.816667	0.84	0.84	0.992832	0.16	0.832832

## Sheet: Score - 50
Model	Balanced Accuracy			Input in Excel Anova format												Friedman's Test						Row Ranks Table										FRIEDMAN-NEMENYI TEST			alpha	0.05
SGDClassifierSqHinge	0.45																															group	R sum	size	std err	q-crit	R-crit
SGDClassifierMHuber	0.45			ExtraTrees	LANDMarkNoOracle	LANDMarkOracle	LinearSVC	LogReg	RandomForest	RidReg	SGDClassifierMHuber	SGDClassifierSqHinge				Alpha	0.05					ExtraTrees	LANDMarkNoOracle	LANDMarkOracle	LinearSVC	LogReg	RandomForest	RidReg	SGDClassifierMHuber	SGDClassifierSqHinge		ExtraTrees	117	30
ExtraTrees	0.657143			0.657143	0.816667	0.816667	0.816667	0.657143	0.633333	0.816667	0.45	0.45										4.5	7.5	7.5	7.5	4.5	3	7.5	1.5	1.5		LANDMarkNoOracle	217.5	30
LinearSVC	0.816667			0.657143	1	1	0.816667	0.816667	0.45	0.816667	0.5125	0.633333				Q-stat	139.599		Q*-stat	40.3222		4	8.5	8.5	6	6	1	6	2	3		LANDMarkOracle	219	30
RandomForest	0.633333			0.8	0.816667	0.816667	0.816667	0.816667	0.657143	0.816667	0.485714	0.4				df	8		df1	8		4	7	7	7	7	3	7	2	1		LinearSVC	179	30
LogReg	0.657143			0.8	0.657143	0.657143	0.816667	0.816667	0.816667	0.816667	0.35	0.5125				p-value	2.8749e-26		df2	232		5	3.5	3.5	7.5	7.5	7.5	7.5	1	2		LogReg	168.5	30
RidReg	0.816667			1	1	1	1	1	1	1	0.633333	0.4							p-value	6.86309e-40		6	6	6	6	6	6	6	2	1		RandomForest	132.5	30
LANDMarkOracle	0.816667			0.5125	1	1	0.816667	0.8	0.657143	0.816667	0.6	0.35										2	8.5	8.5	6.5	5	4	6.5	3	1		RidReg	179.5	30
LANDMarkNoOracle	0.816667			0.5125	0.816667	0.657143	0.816667	0.657143	0.5125	0.816667	0.633333	0.485714										2.5	8	5.5	8	5.5	2.5	8	4	1		SGDClassifierMHuber	62.5	30
SGDClassifierSqHinge	0.633333			0.5125	1	1	1	1	0.5125	1	0.5125	0.633333										2	7	7	7	7	2	7	2	4		SGDClassifierSqHinge	74.5	30
SGDClassifierMHuber	0.5125			0.5125	1	1	0.5125	0.5125	0.377778	0.5125	0.485714	0.35				Kendall's W	0.581663					5.5	8.5	8.5	5.5	5.5	2	5.5	3	1				30	15	4.87	73.05
ExtraTrees	0.657143			0.45	0.816667	0.816667	0.8	0.8	0.633333	0.8	0.633333	0.6				Spearman's rho	0.567238					1	8.5	8.5	6	6	3.5	6	3.5	2		Q TEST
LinearSVC	0.816667			0.5125	0.657143	0.657143	0.816667	0.816667	0.5125	0.816667	0.5125	0.5125										2.5	5.5	5.5	8	8	2.5	8	2.5	2.5		group 1	group 2	R sum	q-stat	p-value
RandomForest	0.45			1	1	1	0.633333	0.633333	0.657143	0.633333	0.314286	0.485714										8	8	8	4	4	6	4	1	2		ExtraTrees	LANDMarkNoOracle	100.5	6.7	0.00290947
LogReg	0.816667			0.633333	1	1	1	1	0.633333	1	0.45	0.314286										3.5	7	7	7	7	3.5	7	2	1		ExtraTrees	LANDMarkOracle	102	6.8	0.00247907
RidReg	0.816667			0.5125	0.816667	0.657143	0.45	0.45	0.657143	0.4	0.4	0.314286										6	9	7.5	4.5	4.5	7.5	2.5	2.5	1		ExtraTrees	LinearSVC	62	4.13333	0.139037
LANDMarkOracle	1			0.485714	1	1	0.657143	0.657143	0.657143	0.657143	0.8	0.816667										1	8.5	8.5	3.5	3.5	3.5	3.5	6	7		ExtraTrees	LogReg	51.5	3.43333	0.319738
LANDMarkNoOracle	1			0.657143	1	1	0.657143	0.657143	0.633333	0.657143	0.4	0.45										5.5	8.5	8.5	5.5	5.5	3	5.5	1	2		ExtraTrees	RandomForest	15.5	1.03333	0.997638
SGDClassifierSqHinge	0.4			0.6	0.8	1	0.8	0.8	0.633333	0.8	0.6	0.6										2	6.5	9	6.5	6.5	4	6.5	2	2		ExtraTrees	RidReg	62.5	4.16667	0.133114
SGDClassifierMHuber	0.485714			0.8	1	1	0.816667	0.8	0.816667	0.816667	0.816667	0.816667										1.5	8.5	8.5	5	1.5	5	5	5	5		ExtraTrees	SGDClassifierMHuber	54.5	3.63333	0.256508
ExtraTrees	0.8			0.816667	1	1	1	1	0.816667	1	0.633333	0.485714										3.5	7	7	7	7	3.5	7	2	1		ExtraTrees	SGDClassifierSqHinge	42.5	2.83333	0.55729
LinearSVC	0.816667			0.816667	1	1	1	1	1	1	0.5125	0.5125										3	6.5	6.5	6.5	6.5	6.5	6.5	1.5	1.5		LANDMarkNoOracle	LANDMarkOracle	1.5	0.1	1
RandomForest	0.657143			0.816667	1	1	1	1	1	1	0.633333	0.657143										3	6.5	6.5	6.5	6.5	6.5	6.5	1	2		LANDMarkNoOracle	LinearSVC	38.5	2.56667	0.672822
LogReg	0.816667			0.633333	1	1	0.633333	0.633333	0.633333	0.633333	0.45	0.485714										5	8.5	8.5	5	5	5	5	1	2		LANDMarkNoOracle	LogReg	49	3.26667	0.3794
RidReg	0.816667			0.657143	0.816667	0.816667	0.8	0.8	0.6	0.8	0.485714	0.633333										4	8.5	8.5	6	6	2	6	1	3		LANDMarkNoOracle	RandomForest	85	5.66667	0.014957
LANDMarkOracle	0.816667			0.816667	0.816667	0.816667	0.816667	0.816667	0.816667	0.816667	0.657143	0.45										6	6	6	6	6	6	6	2	1		LANDMarkNoOracle	RidReg	38	2.53333	0.686956
LANDMarkNoOracle	0.816667			0.8	0.816667	0.816667	0.816667	0.816667	0.657143	1	0.485714	0.657143										4	6.5	6.5	6.5	6.5	2.5	9	1	2.5		LANDMarkNoOracle	SGDClassifierMHuber	155	10.3333	1.0353e-05
SGDClassifierSqHinge	0.5125			0.8	0.816667	0.816667	0.816667	0.816667	0.816667	0.816667	0.8	0.816667										1.5	6	6	6	6	6	6	1.5	6		LANDMarkNoOracle	SGDClassifierSqHinge	143	9.53333	3.40029e-05
SGDClassifierMHuber	0.35			1	1	1	1	1	1	1	0.816667	0.8										6	6	6	6	6	6	6	2	1		LANDMarkOracle	LinearSVC	40	2.66667	0.629793
ExtraTrees	0.8			1	1	1	0.8	0.8	0.816667	0.8	0.633333	0.816667										8	8	8	3	3	5.5	3	1	5.5		LANDMarkOracle	LogReg	50.5	3.36667	0.342875
LinearSVC	0.816667			0.816667	1	1	0.816667	0.816667	1	0.816667	0.633333	1										3.5	7.5	7.5	3.5	3.5	7.5	3.5	1	7.5		LANDMarkOracle	RandomForest	86.5	5.76667	0.012796
RandomForest	0.816667			0.8	0.816667	1	0.816667	0.816667	0.816667	0.816667	0.633333	0.633333										3	6	9	6	6	6	6	1.5	1.5		LANDMarkOracle	RidReg	39.5	2.63333	0.644218
LogReg	0.816667																					117	217.5	219	179	168.5	132.5	179.5	62.5	74.5		LANDMarkOracle	SGDClassifierMHuber	156.5	10.4333	8.94694e-06
RidReg	0.816667			0.712976	0.909365	0.911508	0.812004	0.800258	0.71416	0.816448	0.565476	0.569107																				LANDMarkOracle	SGDClassifierSqHinge	144.5	9.63333	2.92465e-05
LANDMarkOracle	0.657143			0.169033	0.112153	0.127382	0.141521	0.146787	0.172081	0.1502	0.134522	0.174307																				LinearSVC	LogReg	10.5	0.7	0.999858
LANDMarkNoOracle	0.657143																															LinearSVC	RandomForest	46.5	3.1	0.444644
SGDClassifierSqHinge	0.4			7	2	1	4	5	6	3	9	8																				LinearSVC	RidReg	0.5	0.0333333	1
SGDClassifierMHuber	0.633333																															LinearSVC	SGDClassifierMHuber	116.5	7.76667	0.000528951
ExtraTrees	1																															LinearSVC	SGDClassifierSqHinge	104.5	6.96667	0.00189828
LinearSVC	1																															LogReg	RandomForest	36	2.4	0.741866
RandomForest	1																															LogReg	RidReg	11	0.733333	0.999799
LogReg	1																															LogReg	SGDClassifierMHuber	106	7.06667	0.00161735
RidReg	1																															LogReg	SGDClassifierSqHinge	94	6.26667	0.00581077
LANDMarkOracle	1																															RandomForest	RidReg	47	3.13333	0.431201
LANDMarkNoOracle	1																															RandomForest	SGDClassifierMHuber	70	4.66667	0.0670566
SGDClassifierSqHinge	0.35																															RandomForest	SGDClassifierSqHinge	58	3.86667	0.194694
SGDClassifierMHuber	0.6																															RidReg	SGDClassifierMHuber	117	7.8	0.000501669
ExtraTrees	0.5125																															RidReg	SGDClassifierSqHinge	105	7	0.00179959
LinearSVC	0.816667																															SGDClassifierMHuber	SGDClassifierSqHinge	12	0.8	0.999619
RandomForest	0.657143
LogReg	0.8
RidReg	0.816667
LANDMarkOracle	1
LANDMarkNoOracle	1
SGDClassifierSqHinge	0.485714
SGDClassifierMHuber	0.633333
ExtraTrees	0.5125
LinearSVC	0.816667
RandomForest	0.5125
LogReg	0.657143
RidReg	0.816667
LANDMarkOracle	0.657143
LANDMarkNoOracle	0.816667
SGDClassifierSqHinge	0.633333
SGDClassifierMHuber	0.5125
ExtraTrees	0.5125
LinearSVC	1
RandomForest	0.5125
LogReg	1
RidReg	1
LANDMarkOracle	1
LANDMarkNoOracle	1
SGDClassifierSqHinge	0.35
SGDClassifierMHuber	0.485714
ExtraTrees	0.5125
LinearSVC	0.5125
RandomForest	0.377778
LogReg	0.5125
RidReg	0.5125
LANDMarkOracle	1
LANDMarkNoOracle	1
SGDClassifierSqHinge	0.6
SGDClassifierMHuber	0.633333
ExtraTrees	0.45
LinearSVC	0.8
RandomForest	0.633333
LogReg	0.8
RidReg	0.8
LANDMarkOracle	0.816667
LANDMarkNoOracle	0.816667
SGDClassifierSqHinge	0.5125
SGDClassifierMHuber	0.5125
ExtraTrees	0.5125
LinearSVC	0.816667
RandomForest	0.5125
LogReg	0.816667
RidReg	0.816667
LANDMarkOracle	0.657143
LANDMarkNoOracle	0.657143
SGDClassifierSqHinge	0.485714
SGDClassifierMHuber	0.314286
ExtraTrees	1
LinearSVC	0.633333
RandomForest	0.657143
LogReg	0.633333
RidReg	0.633333
LANDMarkOracle	1
LANDMarkNoOracle	1
SGDClassifierSqHinge	0.314286
SGDClassifierMHuber	0.45
ExtraTrees	0.633333
LinearSVC	1
RandomForest	0.633333
LogReg	1
RidReg	1
LANDMarkOracle	1
LANDMarkNoOracle	1
SGDClassifierSqHinge	0.314286
SGDClassifierMHuber	0.4
ExtraTrees	0.5125
LinearSVC	0.45
RandomForest	0.657143
LogReg	0.45
RidReg	0.4
LANDMarkOracle	0.657143
LANDMarkNoOracle	0.816667
SGDClassifierSqHinge	0.816667
SGDClassifierMHuber	0.8
ExtraTrees	0.485714
LinearSVC	0.657143
RandomForest	0.657143
LogReg	0.657143
RidReg	0.657143
LANDMarkOracle	1
LANDMarkNoOracle	1
SGDClassifierSqHinge	0.45
SGDClassifierMHuber	0.4
ExtraTrees	0.657143
LinearSVC	0.657143
RandomForest	0.633333
LogReg	0.657143
RidReg	0.657143
LANDMarkOracle	1
LANDMarkNoOracle	1
SGDClassifierSqHinge	0.6
SGDClassifierMHuber	0.6
ExtraTrees	0.6
LinearSVC	0.8
RandomForest	0.633333
LogReg	0.8
RidReg	0.8
LANDMarkOracle	1
LANDMarkNoOracle	0.8
SGDClassifierSqHinge	0.816667
SGDClassifierMHuber	0.816667
ExtraTrees	0.8
LinearSVC	0.816667
RandomForest	0.816667
LogReg	0.8
RidReg	0.816667
LANDMarkOracle	1
LANDMarkNoOracle	1
SGDClassifierSqHinge	0.485714
SGDClassifierMHuber	0.633333
ExtraTrees	0.816667
LinearSVC	1
RandomForest	0.816667
LogReg	1
RidReg	1
LANDMarkOracle	1
LANDMarkNoOracle	1
SGDClassifierSqHinge	0.5125
SGDClassifierMHuber	0.5125
ExtraTrees	0.816667
LinearSVC	1
RandomForest	1
LogReg	1
RidReg	1
LANDMarkOracle	1
LANDMarkNoOracle	1
SGDClassifierSqHinge	0.657143
SGDClassifierMHuber	0.633333
ExtraTrees	0.816667
LinearSVC	1
RandomForest	1
LogReg	1
RidReg	1
LANDMarkOracle	1
LANDMarkNoOracle	1
SGDClassifierSqHinge	0.485714
SGDClassifierMHuber	0.45
ExtraTrees	0.633333
LinearSVC	0.633333
RandomForest	0.633333
LogReg	0.633333
RidReg	0.633333
LANDMarkOracle	1
LANDMarkNoOracle	1
SGDClassifierSqHinge	0.633333
SGDClassifierMHuber	0.485714
ExtraTrees	0.657143
LinearSVC	0.8
RandomForest	0.6
LogReg	0.8
RidReg	0.8
LANDMarkOracle	0.816667
LANDMarkNoOracle	0.816667
SGDClassifierSqHinge	0.45
SGDClassifierMHuber	0.657143
ExtraTrees	0.816667
LinearSVC	0.816667
RandomForest	0.816667
LogReg	0.816667
RidReg	0.816667
LANDMarkOracle	0.816667
LANDMarkNoOracle	0.816667
SGDClassifierSqHinge	0.657143
SGDClassifierMHuber	0.485714
ExtraTrees	0.8
LinearSVC	0.816667
RandomForest	0.657143
LogReg	0.816667
RidReg	1
LANDMarkOracle	0.816667
LANDMarkNoOracle	0.816667
SGDClassifierSqHinge	0.816667
SGDClassifierMHuber	0.8
ExtraTrees	0.8
LinearSVC	0.816667
RandomForest	0.816667
LogReg	0.816667
RidReg	0.816667
LANDMarkOracle	0.816667
LANDMarkNoOracle	0.816667
SGDClassifierSqHinge	0.8
SGDClassifierMHuber	0.816667
ExtraTrees	1
LinearSVC	1
RandomForest	1
LogReg	1
RidReg	1
LANDMarkOracle	1
LANDMarkNoOracle	1
SGDClassifierSqHinge	0.816667
SGDClassifierMHuber	0.633333
ExtraTrees	1
LinearSVC	0.8
RandomForest	0.816667
LogReg	0.8
RidReg	0.8
LANDMarkOracle	1
LANDMarkNoOracle	1
SGDClassifierSqHinge	1
SGDClassifierMHuber	0.633333
ExtraTrees	0.816667
LinearSVC	0.816667
RandomForest	1
LogReg	0.816667
RidReg	0.816667
LANDMarkOracle	1
LANDMarkNoOracle	1
SGDClassifierSqHinge	0.633333
SGDClassifierMHuber	0.633333
ExtraTrees	0.8
LinearSVC	0.816667
RandomForest	0.816667
LogReg	0.816667
RidReg	0.816667
LANDMarkOracle	1
LANDMarkNoOracle	0.816667

## Sheet: MCC - 50
Model	MCC			Input in Excel Anova format												Friedman's Test						Row Ranks Table										FRIEDMAN-NEMENYI TEST			alpha	0.05
SGDClassifierSqHinge	0.686559																															group	R sum	size	std err	q-crit	R-crit
SGDClassifierMHuber	0.707455			ExtraTrees	LANDMarkNoOracle	LANDMarkOracle	LinearSVC	LogReg	RandomForest	RidReg	SGDClassifierMHuber	SGDClassifierSqHinge				Alpha	0.05					ExtraTrees	LANDMarkNoOracle	LANDMarkOracle	LinearSVC	LogReg	RandomForest	RidReg	SGDClassifierMHuber	SGDClassifierSqHinge		ExtraTrees	156.5	30
ExtraTrees	0.707455			0.707455	0.770143	0.770143	0.811935	0.791039	0.623871	0.770143	0.707455	0.686559										3.5	6	6	9	8	1	6	3.5	2		LANDMarkNoOracle	159	30
LinearSVC	0.811935			0.791039	0.770143	0.770143	0.791039	0.832832	0.644767	0.832832	0.749247	0.770143				Q-stat	92.6454		Q*-stat	18.233		6.5	4	4	6.5	8.5	1	8.5	2	4		LANDMarkOracle	139	30
RandomForest	0.623871			0.728351	0.728351	0.749247	0.791039	0.832832	0.644767	0.791039	0.728351	0.644767				df	8		df1	8		4	4	6	7.5	9	1.5	7.5	4	1.5		LinearSVC	195	30
LogReg	0.791039			0.770143	0.791039	0.749247	0.770143	0.791039	0.623871	0.728351	0.749247	0.749247				p-value	1.34883e-16		df2	232		6.5	8.5	4	6.5	8.5	1	2	4	4		LogReg	236.5	30
RidReg	0.770143			0.686559	0.728351	0.665663	0.749247	0.770143	0.561183	0.728351	0.623871	0.707455							p-value	4.37336e-21		4	6.5	3	8	9	1	6.5	2	5		RandomForest	55.5	30
LANDMarkOracle	0.770143			0.707455	0.686559	0.707455	0.832832	0.832832	0.582079	0.749247	0.749247	0.791039										3.5	2	3.5	8.5	8.5	1	5.5	5.5	7		RidReg	150	30
LANDMarkNoOracle	0.770143			0.602975	0.707455	0.770143	0.749247	0.770143	0.561183	0.749247	0.728351	0.686559										2	4	8.5	6.5	8.5	1	6.5	5	3		SGDClassifierMHuber	140	30
SGDClassifierSqHinge	0.770143			0.832832	0.853728	0.811935	0.749247	0.791039	0.770143	0.749247	0.728351	0.791039										8	9	7	2.5	5.5	4	2.5	1	5.5		SGDClassifierSqHinge	118.5	30
SGDClassifierMHuber	0.749247			0.749247	0.665663	0.665663	0.791039	0.811935	0.686559	0.728351	0.832832	0.707455				Kendall's W	0.386022					6	1.5	1.5	7	8	3	5	9	4				30	15	4.87	73.05
ExtraTrees	0.791039			0.749247	0.665663	0.749247	0.770143	0.791039	0.665663	0.749247	0.791039	0.770143				Spearman's rho	0.364851					4	1.5	4	6.5	8.5	1.5	4	8.5	6.5		Q TEST
LinearSVC	0.791039			0.791039	0.770143	0.749247	0.770143	0.791039	0.686559	0.749247	0.749247	0.853728										7.5	5.5	3	5.5	7.5	1	3	3	9		group 1	group 2	R sum	q-stat	p-value
RandomForest	0.644767			0.770143	0.791039	0.770143	0.728351	0.791039	0.602975	0.728351	0.791039	0.728351										5.5	8	5.5	3	8	1	3	8	3		ExtraTrees	LANDMarkNoOracle	2.5	0.166667	1
LogReg	0.832832			0.644767	0.749247	0.686559	0.770143	0.749247	0.644767	0.749247	0.686559	0.686559										1.5	7	4	9	7	1.5	7	4	4		ExtraTrees	LANDMarkOracle	17.5	1.16667	0.994629
RidReg	0.832832			0.665663	0.665663	0.644767	0.749247	0.770143	0.623871	0.707455	0.665663	0.582079										5	5	3	8	9	2	7	5	1		ExtraTrees	LinearSVC	38.5	2.56667	0.672822
LANDMarkOracle	0.770143			0.665663	0.791039	0.728351	0.686559	0.623871	0.623871	0.665663	0.623871	0.644767										5.5	9	8	7	2	2	5.5	2	4		ExtraTrees	LogReg	80	5.33333	0.025005
LANDMarkNoOracle	0.770143			0.749247	0.728351	0.686559	0.770143	0.791039	0.686559	0.770143	0.686559	0.686559										6	5	2.5	7.5	9	2.5	7.5	2.5	2.5		ExtraTrees	RandomForest	101	6.73333	0.00275831
SGDClassifierSqHinge	0.644767			0.749247	0.686559	0.707455	0.811935	0.832832	0.602975	0.811935	0.728351	0.686559										6	2.5	4	7.5	9	1	7.5	5	2.5		ExtraTrees	RidReg	6.5	0.433333	0.999996
SGDClassifierMHuber	0.728351			0.791039	0.707455	0.791039	0.832832	0.832832	0.665663	0.770143	0.853728	0.811935										4.5	2	4.5	7.5	7.5	1	3	9	6		ExtraTrees	SGDClassifierMHuber	16.5	1.1	0.996379
ExtraTrees	0.728351			0.728351	0.644767	0.623871	0.791039	0.791039	0.686559	0.791039	0.665663	0.728351										5.5	2	1	8	8	4	8	3	5.5		ExtraTrees	SGDClassifierSqHinge	38	2.53333	0.686956
LinearSVC	0.791039			0.811935	0.791039	0.770143	0.728351	0.811935	0.623871	0.728351	0.770143	0.770143										8.5	7	5	2.5	8.5	1	2.5	5	5		LANDMarkNoOracle	LANDMarkOracle	20	1.33333	0.987283
RandomForest	0.644767			0.770143	0.749247	0.749247	0.791039	0.811935	0.770143	0.749247	0.749247	0.791039										5.5	2.5	2.5	7.5	9	5.5	2.5	2.5	7.5		LANDMarkNoOracle	LinearSVC	36	2.4	0.741866
LogReg	0.832832			0.791039	0.770143	0.644767	0.749247	0.770143	0.665663	0.728351	0.770143	0.749247										9	7	1	4.5	7	2	3	7	4.5		LANDMarkNoOracle	LogReg	77.5	5.16667	0.0321886
RidReg	0.791039			0.770143	0.770143	0.728351	0.770143	0.853728	0.644767	0.770143	0.811935	0.623871										5.5	5.5	3	5.5	9	2	5.5	8	1		LANDMarkNoOracle	RandomForest	103.5	6.9	0.0021122
LANDMarkOracle	0.749247			0.749247	0.811935	0.791039	0.791039	0.832832	0.644767	0.770143	0.707455	0.707455										4	8	6.5	6.5	9	1	5	2.5	2.5		LANDMarkNoOracle	RidReg	9	0.6	0.999956
LANDMarkNoOracle	0.728351			0.749247	0.749247	0.749247	0.749247	0.749247	0.644767	0.728351	0.791039	0.644767										6	6	6	6	6	1.5	3	9	1.5		LANDMarkNoOracle	SGDClassifierMHuber	19	1.26667	0.990815
SGDClassifierSqHinge	0.749247			0.749247	0.770143	0.749247	0.728351	0.728351	0.602975	0.707455	0.665663	0.770143										6.5	8.5	6.5	4.5	4.5	1	3	2	8.5		LANDMarkNoOracle	SGDClassifierSqHinge	40.5	2.7	0.615315
SGDClassifierMHuber	0.749247			0.749247	0.791039	0.811935	0.853728	0.874624	0.791039	0.811935	0.791039	0.540287										2	4	6.5	8	9	4	6.5	4	1		LANDMarkOracle	LinearSVC	56	3.73333	0.22845
ExtraTrees	0.770143			0.707455	0.728351	0.770143	0.707455	0.749247	0.707455	0.728351	0.749247	0.707455										2.5	5.5	9	2.5	7.5	2.5	5.5	7.5	2.5		LANDMarkOracle	LogReg	97.5	6.5	0.00400587
LinearSVC	0.770143			0.707455	0.707455	0.707455	0.749247	0.770143	0.623871	0.707455	0.623871	0.623871										5.5	5.5	5.5	8	9	2	5.5	2	2		LANDMarkOracle	RandomForest	83.5	5.56667	0.0174691
RandomForest	0.623871			0.832832	0.832832	0.811935	0.853728	0.874624	0.644767	0.791039	0.811935	0.791039										6.5	6.5	4.5	8	9	1	2.5	4.5	2.5		LANDMarkOracle	RidReg	11	0.733333	0.999799
LogReg	0.791039																					156.5	159	139	195	236.5	55.5	150	140	118.5		LANDMarkOracle	SGDClassifierMHuber	1	0.0666667	1
RidReg	0.728351			0.742282	0.745765	0.736013	0.77293	0.793826	0.651732	0.751337	0.736013	0.714421																				LANDMarkOracle	SGDClassifierSqHinge	20.5	1.36667	0.985168
LANDMarkOracle	0.749247			0.05358	0.0523721	0.05191	0.0402256	0.0486922	0.0555123	0.0361306	0.0614714	0.0720386																				LinearSVC	LogReg	41.5	2.76667	0.586284
LANDMarkNoOracle	0.791039																															LinearSVC	RandomForest	139.5	9.3	4.84346e-05
SGDClassifierSqHinge	0.707455			5	4	7	2	1	9	3	6	8																				LinearSVC	RidReg	45	3	0.485968
SGDClassifierMHuber	0.623871																															LinearSVC	SGDClassifierMHuber	55	3.66667	0.246891
ExtraTrees	0.686559																															LinearSVC	SGDClassifierSqHinge	76.5	5.1	0.0355754
LinearSVC	0.749247																															LogReg	RandomForest	181	12.0667	9.00171e-07
RandomForest	0.561183																															LogReg	RidReg	86.5	5.76667	0.012796
LogReg	0.770143																															LogReg	SGDClassifierMHuber	96.5	6.43333	0.0044557
RidReg	0.728351																															LogReg	SGDClassifierSqHinge	118	7.86667	0.000451297
LANDMarkOracle	0.665663																															RandomForest	RidReg	94.5	6.3	0.00551062
LANDMarkNoOracle	0.728351																															RandomForest	SGDClassifierMHuber	84.5	5.63333	0.0157529
SGDClassifierSqHinge	0.791039																															RandomForest	SGDClassifierSqHinge	63	4.2	0.127404
SGDClassifierMHuber	0.749247																															RidReg	SGDClassifierMHuber	10	0.666667	0.999901
ExtraTrees	0.707455																															RidReg	SGDClassifierSqHinge	31.5	2.1	0.850258
LinearSVC	0.832832																															SGDClassifierMHuber	SGDClassifierSqHinge	21.5	1.43333	0.980152
RandomForest	0.582079
LogReg	0.832832
RidReg	0.749247
LANDMarkOracle	0.707455
LANDMarkNoOracle	0.686559
SGDClassifierSqHinge	0.686559
SGDClassifierMHuber	0.728351
ExtraTrees	0.602975
LinearSVC	0.749247
RandomForest	0.561183
LogReg	0.770143
RidReg	0.749247
LANDMarkOracle	0.770143
LANDMarkNoOracle	0.707455
SGDClassifierSqHinge	0.791039
SGDClassifierMHuber	0.728351
ExtraTrees	0.832832
LinearSVC	0.749247
RandomForest	0.770143
LogReg	0.791039
RidReg	0.749247
LANDMarkOracle	0.811935
LANDMarkNoOracle	0.853728
SGDClassifierSqHinge	0.707455
SGDClassifierMHuber	0.832832
ExtraTrees	0.749247
LinearSVC	0.791039
RandomForest	0.686559
LogReg	0.811935
RidReg	0.728351
LANDMarkOracle	0.665663
LANDMarkNoOracle	0.665663
SGDClassifierSqHinge	0.770143
SGDClassifierMHuber	0.791039
ExtraTrees	0.749247
LinearSVC	0.770143
RandomForest	0.665663
LogReg	0.791039
RidReg	0.749247
LANDMarkOracle	0.749247
LANDMarkNoOracle	0.665663
SGDClassifierSqHinge	0.853728
SGDClassifierMHuber	0.749247
ExtraTrees	0.791039
LinearSVC	0.770143
RandomForest	0.686559
LogReg	0.791039
RidReg	0.749247
LANDMarkOracle	0.749247
LANDMarkNoOracle	0.770143
SGDClassifierSqHinge	0.728351
SGDClassifierMHuber	0.791039
ExtraTrees	0.770143
LinearSVC	0.728351
RandomForest	0.602975
LogReg	0.791039
RidReg	0.728351
LANDMarkOracle	0.770143
LANDMarkNoOracle	0.791039
SGDClassifierSqHinge	0.686559
SGDClassifierMHuber	0.686559
ExtraTrees	0.644767
LinearSVC	0.770143
RandomForest	0.644767
LogReg	0.749247
RidReg	0.749247
LANDMarkOracle	0.686559
LANDMarkNoOracle	0.749247
SGDClassifierSqHinge	0.582079
SGDClassifierMHuber	0.665663
ExtraTrees	0.665663
LinearSVC	0.749247
RandomForest	0.623871
LogReg	0.770143
RidReg	0.707455
LANDMarkOracle	0.644767
LANDMarkNoOracle	0.665663
SGDClassifierSqHinge	0.644767
SGDClassifierMHuber	0.623871
ExtraTrees	0.665663
LinearSVC	0.686559
RandomForest	0.623871
LogReg	0.623871
RidReg	0.665663
LANDMarkOracle	0.728351
LANDMarkNoOracle	0.791039
SGDClassifierSqHinge	0.686559
SGDClassifierMHuber	0.686559
ExtraTrees	0.749247
LinearSVC	0.770143
RandomForest	0.686559
LogReg	0.791039
RidReg	0.770143
LANDMarkOracle	0.686559
LANDMarkNoOracle	0.728351
SGDClassifierSqHinge	0.686559
SGDClassifierMHuber	0.728351
ExtraTrees	0.749247
LinearSVC	0.811935
RandomForest	0.602975
LogReg	0.832832
RidReg	0.811935
LANDMarkOracle	0.707455
LANDMarkNoOracle	0.686559
SGDClassifierSqHinge	0.811935
SGDClassifierMHuber	0.853728
ExtraTrees	0.791039
LinearSVC	0.832832
RandomForest	0.665663
LogReg	0.832832
RidReg	0.770143
LANDMarkOracle	0.791039
LANDMarkNoOracle	0.707455
SGDClassifierSqHinge	0.728351
SGDClassifierMHuber	0.665663
ExtraTrees	0.728351
LinearSVC	0.791039
RandomForest	0.686559
LogReg	0.791039
RidReg	0.791039
LANDMarkOracle	0.623871
LANDMarkNoOracle	0.644767
SGDClassifierSqHinge	0.770143
SGDClassifierMHuber	0.770143
ExtraTrees	0.811935
LinearSVC	0.728351
RandomForest	0.623871
LogReg	0.811935
RidReg	0.728351
LANDMarkOracle	0.770143
LANDMarkNoOracle	0.791039
SGDClassifierSqHinge	0.791039
SGDClassifierMHuber	0.749247
ExtraTrees	0.770143
LinearSVC	0.791039
RandomForest	0.770143
LogReg	0.811935
RidReg	0.749247
LANDMarkOracle	0.749247
LANDMarkNoOracle	0.749247
SGDClassifierSqHinge	0.749247
SGDClassifierMHuber	0.770143
ExtraTrees	0.791039
LinearSVC	0.749247
RandomForest	0.665663
LogReg	0.770143
RidReg	0.728351
LANDMarkOracle	0.644767
LANDMarkNoOracle	0.770143
SGDClassifierSqHinge	0.623871
SGDClassifierMHuber	0.811935
ExtraTrees	0.770143
LinearSVC	0.770143
RandomForest	0.644767
LogReg	0.853728
RidReg	0.770143
LANDMarkOracle	0.728351
LANDMarkNoOracle	0.770143
SGDClassifierSqHinge	0.707455
SGDClassifierMHuber	0.707455
ExtraTrees	0.749247
LinearSVC	0.791039
RandomForest	0.644767
LogReg	0.832832
RidReg	0.770143
LANDMarkOracle	0.791039
LANDMarkNoOracle	0.811935
SGDClassifierSqHinge	0.644767
SGDClassifierMHuber	0.791039
ExtraTrees	0.749247
LinearSVC	0.749247
RandomForest	0.644767
LogReg	0.749247
RidReg	0.728351
LANDMarkOracle	0.749247
LANDMarkNoOracle	0.749247
SGDClassifierSqHinge	0.770143
SGDClassifierMHuber	0.665663
ExtraTrees	0.749247
LinearSVC	0.728351
RandomForest	0.602975
LogReg	0.728351
RidReg	0.707455
LANDMarkOracle	0.749247
LANDMarkNoOracle	0.770143
SGDClassifierSqHinge	0.540287
SGDClassifierMHuber	0.791039
ExtraTrees	0.749247
LinearSVC	0.853728
RandomForest	0.791039
LogReg	0.874624
RidReg	0.811935
LANDMarkOracle	0.811935
LANDMarkNoOracle	0.791039
SGDClassifierSqHinge	0.707455
SGDClassifierMHuber	0.749247
ExtraTrees	0.707455
LinearSVC	0.707455
RandomForest	0.707455
LogReg	0.749247
RidReg	0.728351
LANDMarkOracle	0.770143
LANDMarkNoOracle	0.728351
SGDClassifierSqHinge	0.623871
SGDClassifierMHuber	0.623871
ExtraTrees	0.707455
LinearSVC	0.749247
RandomForest	0.623871
LogReg	0.770143
RidReg	0.707455
LANDMarkOracle	0.707455
LANDMarkNoOracle	0.707455
SGDClassifierSqHinge	0.791039
SGDClassifierMHuber	0.811935
ExtraTrees	0.832832
LinearSVC	0.853728
RandomForest	0.644767
LogReg	0.874624
RidReg	0.791039
LANDMarkOracle	0.811935
LANDMarkNoOracle	0.832832

## Sheet: Raw - 75
SGDClassifierSqHinge	0.8	0.56	0.56	0.969753	0.44	0.529753
SGDClassifierMHuber	0.657143	0.68	0.68	0.978002	0.32	0.658002
ExtraTrees	1	0.72	0.72	0.980752	0.28	0.700752
LinearSVC	1	0.773333	0.773333	0.984418	0.226667	0.757751
RandomForest	1	0.533333	0.533333	0.967919	0.466667	0.501253
LogReg	1	0.8	0.8	0.986251	0.2	0.786251
RidReg	1	0.773333	0.773333	0.984418	0.226667	0.757751
LANDMarkOracle	1	0.746667	0.746667	0.982585	0.253333	0.729251
LANDMarkNoOracle	1	0.746667	0.746667	0.982585	0.253333	0.729251
SGDClassifierSqHinge	0.816667	0.773333	0.773333	0.984418	0.226667	0.757751
SGDClassifierMHuber	0.657143	0.706667	0.706667	0.979835	0.293333	0.686502
ExtraTrees	1	0.746667	0.746667	0.982585	0.253333	0.729251
LinearSVC	1	0.88	0.88	0.991751	0.12	0.871751
RandomForest	1	0.64	0.64	0.975252	0.36	0.615252
LogReg	1	0.866667	0.866667	0.990834	0.133333	0.857501
RidReg	1	0.893333	0.893333	0.992667	0.106667	0.886001
LANDMarkOracle	1	0.88	0.88	0.991751	0.12	0.871751
LANDMarkNoOracle	1	0.88	0.88	0.991751	0.12	0.871751
SGDClassifierSqHinge	0.6	0.68	0.68	0.978002	0.32	0.658002
SGDClassifierMHuber	0.633333	0.746667	0.746667	0.982585	0.253333	0.729251
ExtraTrees	1	0.72	0.72	0.980752	0.28	0.700752
LinearSVC	0.657143	0.786667	0.786667	0.985335	0.213333	0.772001
RandomForest	0.8	0.626667	0.626667	0.974335	0.373333	0.601002
LogReg	0.657143	0.8	0.8	0.986251	0.2	0.786251
RidReg	0.816667	0.76	0.76	0.983501	0.24	0.743501
LANDMarkOracle	1	0.786667	0.786667	0.985335	0.213333	0.772001
LANDMarkNoOracle	1	0.866667	0.866667	0.990834	0.133333	0.857501
SGDClassifierSqHinge	0.633333	0.533333	0.533333	0.967919	0.466667	0.501253
SGDClassifierMHuber	0.8	0.733333	0.733333	0.981668	0.266667	0.715002
ExtraTrees	1	0.68	0.68	0.978002	0.32	0.658002
LinearSVC	1	0.826667	0.826667	0.988084	0.173333	0.814751
RandomForest	1	0.613333	0.613333	0.973419	0.386667	0.586752
LogReg	0.816667	0.84	0.84	0.989001	0.16	0.829001
RidReg	1	0.826667	0.826667	0.988084	0.173333	0.814751
LANDMarkOracle	1	0.786667	0.786667	0.985335	0.213333	0.772001
LANDMarkNoOracle	1	0.786667	0.786667	0.985335	0.213333	0.772001
SGDClassifierSqHinge	0.657143	0.693333	0.693333	0.978918	0.306667	0.672252
SGDClassifierMHuber	0.5125	0.72	0.72	0.980752	0.28	0.700752
ExtraTrees	0.816667	0.746667	0.746667	0.982585	0.253333	0.729251
LinearSVC	1	0.773333	0.773333	0.984418	0.226667	0.757751
RandomForest	0.816667	0.586667	0.586667	0.971586	0.413333	0.558252
LogReg	0.657143	0.773333	0.773333	0.984418	0.226667	0.757751
RidReg	1	0.733333	0.733333	0.981668	0.266667	0.715002
LANDMarkOracle	1	0.746667	0.746667	0.982585	0.253333	0.729251
LANDMarkNoOracle	1	0.786667	0.786667	0.985335	0.213333	0.772001
SGDClassifierSqHinge	0.657143	0.76	0.76	0.983501	0.24	0.743501
SGDClassifierMHuber	0.5125	0.733333	0.733333	0.981668	0.266667	0.715002
ExtraTrees	0.816667	0.746667	0.746667	0.982585	0.253333	0.729251
LinearSVC	0.816667	0.76	0.76	0.983501	0.24	0.743501
RandomForest	0.657143	0.6	0.6	0.972502	0.4	0.572502
LogReg	0.816667	0.786667	0.786667	0.985335	0.213333	0.772001
RidReg	0.816667	0.76	0.76	0.983501	0.24	0.743501
LANDMarkOracle	0.816667	0.733333	0.733333	0.981668	0.266667	0.715002
LANDMarkNoOracle	0.816667	0.666667	0.666667	0.977085	0.333333	0.643752
SGDClassifierSqHinge	0.485714	0.773333	0.773333	0.984418	0.226667	0.757751
SGDClassifierMHuber	0.816667	0.826667	0.826667	0.988084	0.173333	0.814751
ExtraTrees	1	0.706667	0.706667	0.979835	0.293333	0.686502
LinearSVC	1	0.826667	0.826667	0.988084	0.173333	0.814751
RandomForest	0.816667	0.586667	0.586667	0.971586	0.413333	0.558252
LogReg	1	0.826667	0.826667	0.988084	0.173333	0.814751
RidReg	1	0.826667	0.826667	0.988084	0.173333	0.814751
LANDMarkOracle	1	0.8	0.8	0.986251	0.2	0.786251
LANDMarkNoOracle	1	0.813333	0.813333	0.987168	0.186667	0.800501
SGDClassifierSqHinge	0.35	0.68	0.68	0.978002	0.32	0.658002
SGDClassifierMHuber	0.314286	0.666667	0.666667	0.977085	0.333333	0.643752
ExtraTrees	0.377778	0.666667	0.666667	0.977085	0.333333	0.643752
LinearSVC	0.5125	0.773333	0.773333	0.984418	0.226667	0.757751
RandomForest	0.377778	0.666667	0.666667	0.977085	0.333333	0.643752
LogReg	0.377778	0.813333	0.813333	0.987168	0.186667	0.800501
RidReg	0.5125	0.786667	0.786667	0.985335	0.213333	0.772001
LANDMarkOracle	0.657143	0.746667	0.746667	0.982585	0.253333	0.729251
LANDMarkNoOracle	0.657143	0.786667	0.786667	0.985335	0.213333	0.772001
SGDClassifierSqHinge	0.657143	0.786667	0.786667	0.985335	0.213333	0.772001
SGDClassifierMHuber	0.377778	0.746667	0.746667	0.982585	0.253333	0.729251
ExtraTrees	1	0.706667	0.706667	0.979835	0.293333	0.686502
LinearSVC	1	0.88	0.88	0.991751	0.12	0.871751
RandomForest	0.657143	0.613333	0.613333	0.973419	0.386667	0.586752
LogReg	1	0.866667	0.866667	0.990834	0.133333	0.857501
RidReg	1	0.866667	0.866667	0.990834	0.133333	0.857501
LANDMarkOracle	0.816667	0.813333	0.813333	0.987168	0.186667	0.800501
LANDMarkNoOracle	1	0.826667	0.826667	0.988084	0.173333	0.814751
SGDClassifierSqHinge	0.633333	0.773333	0.773333	0.984418	0.226667	0.757751
SGDClassifierMHuber	0.5125	0.693333	0.693333	0.978918	0.306667	0.672252
ExtraTrees	1	0.706667	0.706667	0.979835	0.293333	0.686502
LinearSVC	0.816667	0.853333	0.853333	0.989918	0.146667	0.843251
RandomForest	0.633333	0.6	0.6	0.972502	0.4	0.572502
LogReg	0.657143	0.853333	0.853333	0.989918	0.146667	0.843251
RidReg	0.816667	0.84	0.84	0.989001	0.16	0.829001
LANDMarkOracle	1	0.84	0.84	0.989001	0.16	0.829001
LANDMarkNoOracle	1	0.813333	0.813333	0.987168	0.186667	0.800501
SGDClassifierSqHinge	0.657143	0.733333	0.733333	0.981668	0.266667	0.715002
SGDClassifierMHuber	0.657143	0.666667	0.666667	0.977085	0.333333	0.643752
ExtraTrees	0.657143	0.733333	0.733333	0.981668	0.266667	0.715002
LinearSVC	1	0.826667	0.826667	0.988084	0.173333	0.814751
RandomForest	0.657143	0.6	0.6	0.972502	0.4	0.572502
LogReg	0.5125	0.813333	0.813333	0.987168	0.186667	0.800501
RidReg	0.816667	0.786667	0.786667	0.985335	0.213333	0.772001
LANDMarkOracle	1	0.88	0.88	0.991751	0.12	0.871751
LANDMarkNoOracle	1	0.88	0.88	0.991751	0.12	0.871751
SGDClassifierSqHinge	0.816667	0.56	0.56	0.969753	0.44	0.529753
SGDClassifierMHuber	0.633333	0.76	0.76	0.983501	0.24	0.743501
ExtraTrees	1	0.693333	0.693333	0.978918	0.306667	0.672252
LinearSVC	1	0.786667	0.786667	0.985335	0.213333	0.772001
RandomForest	1	0.613333	0.613333	0.973419	0.386667	0.586752
LogReg	1	0.76	0.76	0.983501	0.24	0.743501
RidReg	1	0.773333	0.773333	0.984418	0.226667	0.757751
LANDMarkOracle	1	0.84	0.84	0.989001	0.16	0.829001
LANDMarkNoOracle	1	0.813333	0.813333	0.987168	0.186667	0.800501
SGDClassifierSqHinge	0.816667	0.733333	0.733333	0.981668	0.266667	0.715002
SGDClassifierMHuber	1	0.693333	0.693333	0.978918	0.306667	0.672252
ExtraTrees	1	0.746667	0.746667	0.982585	0.253333	0.729251
LinearSVC	1	0.853333	0.853333	0.989918	0.146667	0.843251
RandomForest	1	0.56	0.56	0.969753	0.44	0.529753
LogReg	1	0.906667	0.906667	0.993584	0.0933333	0.900251
RidReg	1	0.813333	0.813333	0.987168	0.186667	0.800501
LANDMarkOracle	1	0.813333	0.813333	0.987168	0.186667	0.800501
LANDMarkNoOracle	1	0.813333	0.813333	0.987168	0.186667	0.800501
SGDClassifierSqHinge	0.8	0.693333	0.693333	0.978918	0.306667	0.672252
SGDClassifierMHuber	0.816667	0.626667	0.626667	0.974335	0.373333	0.601002
ExtraTrees	1	0.653333	0.653333	0.976169	0.346667	0.629502
LinearSVC	0.816667	0.786667	0.786667	0.985335	0.213333	0.772001
RandomForest	1	0.626667	0.626667	0.974335	0.373333	0.601002
LogReg	0.816667	0.773333	0.773333	0.984418	0.226667	0.757751
RidReg	0.816667	0.8	0.8	0.986251	0.2	0.786251
LANDMarkOracle	1	0.746667	0.746667	0.982585	0.253333	0.729251
LANDMarkNoOracle	1	0.746667	0.746667	0.982585	0.253333	0.729251
SGDClassifierSqHinge	0.485714	0.72	0.72	0.980752	0.28	0.700752
SGDClassifierMHuber	0.657143	0.773333	0.773333	0.984418	0.226667	0.757751
ExtraTrees	1	0.733333	0.733333	0.981668	0.266667	0.715002
LinearSVC	1	0.853333	0.853333	0.989918	0.146667	0.843251
RandomForest	1	0.653333	0.653333	0.976169	0.346667	0.629502
LogReg	1	0.84	0.84	0.989001	0.16	0.829001
RidReg	1	0.84	0.84	0.989001	0.16	0.829001
LANDMarkOracle	1	0.866667	0.866667	0.990834	0.133333	0.857501
LANDMarkNoOracle	1	0.813333	0.813333	0.987168	0.186667	0.800501
SGDClassifierSqHinge	0.5125	0.773333	0.773333	0.984418	0.226667	0.757751
SGDClassifierMHuber	0.657143	0.786667	0.786667	0.985335	0.213333	0.772001
ExtraTrees	0.816667	0.786667	0.786667	0.985335	0.213333	0.772001
LinearSVC	0.816667	0.853333	0.853333	0.989918	0.146667	0.843251
RandomForest	0.816667	0.653333	0.653333	0.976169	0.346667	0.629502
LogReg	0.816667	0.853333	0.853333	0.989918	0.146667	0.843251
RidReg	0.816667	0.773333	0.773333	0.984418	0.226667	0.757751
LANDMarkOracle	0.816667	0.76	0.76	0.983501	0.24	0.743501
LANDMarkNoOracle	0.657143	0.746667	0.746667	0.982585	0.253333	0.729251
SGDClassifierSqHinge	1	0.76	0.76	0.983501	0.24	0.743501
SGDClassifierMHuber	0.657143	0.666667	0.666667	0.977085	0.333333	0.643752
ExtraTrees	1	0.72	0.72	0.980752	0.28	0.700752
LinearSVC	1	0.866667	0.866667	0.990834	0.133333	0.857501
RandomForest	0.816667	0.626667	0.626667	0.974335	0.373333	0.601002
LogReg	1	0.88	0.88	0.991751	0.12	0.871751
RidReg	1	0.853333	0.853333	0.989918	0.146667	0.843251
LANDMarkOracle	1	0.76	0.76	0.983501	0.24	0.743501
LANDMarkNoOracle	1	0.826667	0.826667	0.988084	0.173333	0.814751
SGDClassifierSqHinge	0.8	0.76	0.76	0.983501	0.24	0.743501
SGDClassifierMHuber	0.633333	0.746667	0.746667	0.982585	0.253333	0.729251
ExtraTrees	1	0.706667	0.706667	0.979835	0.293333	0.686502
LinearSVC	1	0.84	0.84	0.989001	0.16	0.829001
RandomForest	1	0.613333	0.613333	0.973419	0.386667	0.586752
LogReg	1	0.84	0.84	0.989001	0.16	0.829001
RidReg	1	0.826667	0.826667	0.988084	0.173333	0.814751
LANDMarkOracle	1	0.866667	0.866667	0.990834	0.133333	0.857501
LANDMarkNoOracle	1	0.84	0.84	0.989001	0.16	0.829001
SGDClassifierSqHinge	0.657143	0.746667	0.746667	0.982585	0.253333	0.729251
SGDClassifierMHuber	1	0.8	0.8	0.986251	0.2	0.786251
ExtraTrees	1	0.746667	0.746667	0.982585	0.253333	0.729251
LinearSVC	1	0.813333	0.813333	0.987168	0.186667	0.800501
RandomForest	1	0.653333	0.653333	0.976169	0.346667	0.629502
LogReg	1	0.826667	0.826667	0.988084	0.173333	0.814751
RidReg	1	0.826667	0.826667	0.988084	0.173333	0.814751
LANDMarkOracle	1	0.84	0.84	0.989001	0.16	0.829001
LANDMarkNoOracle	1	0.866667	0.866667	0.990834	0.133333	0.857501
SGDClassifierSqHinge	0.5125	0.64	0.64	0.975252	0.36	0.615252
SGDClassifierMHuber	0.816667	0.8	0.8	0.986251	0.2	0.786251
ExtraTrees	1	0.706667	0.706667	0.979835	0.293333	0.686502
LinearSVC	0.816667	0.826667	0.826667	0.988084	0.173333	0.814751
RandomForest	1	0.653333	0.653333	0.976169	0.346667	0.629502
LogReg	0.816667	0.84	0.84	0.989001	0.16	0.829001
RidReg	1	0.8	0.8	0.986251	0.2	0.786251
LANDMarkOracle	1	0.813333	0.813333	0.987168	0.186667	0.800501
LANDMarkNoOracle	1	0.8	0.8	0.986251	0.2	0.786251
SGDClassifierSqHinge	0.6	0.546667	0.546667	0.968836	0.453333	0.515503
SGDClassifierMHuber	0.633333	0.773333	0.773333	0.984418	0.226667	0.757751
ExtraTrees	0.816667	0.72	0.72	0.980752	0.28	0.700752
LinearSVC	1	0.866667	0.866667	0.990834	0.133333	0.857501
RandomForest	1	0.64	0.64	0.975252	0.36	0.615252
LogReg	0.816667	0.906667	0.906667	0.993584	0.0933333	0.900251
RidReg	0.816667	0.866667	0.866667	0.990834	0.133333	0.857501
LANDMarkOracle	1	0.813333	0.813333	0.987168	0.186667	0.800501
LANDMarkNoOracle	1	0.853333	0.853333	0.989918	0.146667	0.843251
SGDClassifierSqHinge	0.633333	0.72	0.72	0.980752	0.28	0.700752
SGDClassifierMHuber	0.657143	0.706667	0.706667	0.979835	0.293333	0.686502
ExtraTrees	0.816667	0.76	0.76	0.983501	0.24	0.743501
LinearSVC	0.816667	0.84	0.84	0.989001	0.16	0.829001
RandomForest	0.816667	0.64	0.64	0.975252	0.36	0.615252
LogReg	0.816667	0.813333	0.813333	0.987168	0.186667	0.800501
RidReg	1	0.813333	0.813333	0.987168	0.186667	0.800501
LANDMarkOracle	1	0.826667	0.826667	0.988084	0.173333	0.814751
LANDMarkNoOracle	1	0.826667	0.826667	0.988084	0.173333	0.814751
SGDClassifierSqHinge	0.633333	0.653333	0.653333	0.976169	0.346667	0.629502
SGDClassifierMHuber	0.485714	0.613333	0.613333	0.973419	0.386667	0.586752
ExtraTrees	0.8	0.706667	0.706667	0.979835	0.293333	0.686502
LinearSVC	1	0.76	0.76	0.983501	0.24	0.743501
RandomForest	1	0.626667	0.626667	0.974335	0.373333	0.601002
LogReg	1	0.84	0.84	0.989001	0.16	0.829001
RidReg	1	0.76	0.76	0.983501	0.24	0.743501
LANDMarkOracle	1	0.773333	0.773333	0.984418	0.226667	0.757751
LANDMarkNoOracle	1	0.733333	0.733333	0.981668	0.266667	0.715002
SGDClassifierSqHinge	0.657143	0.733333	0.733333	0.981668	0.266667	0.715002
SGDClassifierMHuber	0.633333	0.68	0.68	0.978002	0.32	0.658002
ExtraTrees	1	0.706667	0.706667	0.979835	0.293333	0.686502
LinearSVC	0.816667	0.826667	0.826667	0.988084	0.173333	0.814751
RandomForest	1	0.613333	0.613333	0.973419	0.386667	0.586752
LogReg	0.816667	0.853333	0.853333	0.989918	0.146667	0.843251
RidReg	1	0.773333	0.773333	0.984418	0.226667	0.757751
LANDMarkOracle	0.816667	0.773333	0.773333	0.984418	0.226667	0.757751
LANDMarkNoOracle	0.816667	0.773333	0.773333	0.984418	0.226667	0.757751
SGDClassifierSqHinge	0.633333	0.72	0.72	0.980752	0.28	0.700752
SGDClassifierMHuber	0.6	0.786667	0.786667	0.985335	0.213333	0.772001
ExtraTrees	1	0.733333	0.733333	0.981668	0.266667	0.715002
LinearSVC	1	0.8	0.8	0.986251	0.2	0.786251
RandomForest	0.816667	0.653333	0.653333	0.976169	0.346667	0.629502
LogReg	1	0.84	0.84	0.989001	0.16	0.829001
RidReg	1	0.773333	0.773333	0.984418	0.226667	0.757751
LANDMarkOracle	1	0.8	0.8	0.986251	0.2	0.786251
LANDMarkNoOracle	1	0.813333	0.813333	0.987168	0.186667	0.800501
SGDClassifierSqHinge	0.816667	0.76	0.76	0.983501	0.24	0.743501
SGDClassifierMHuber	1	0.76	0.76	0.983501	0.24	0.743501
ExtraTrees	1	0.706667	0.706667	0.979835	0.293333	0.686502
LinearSVC	1	0.853333	0.853333	0.989918	0.146667	0.843251
RandomForest	1	0.586667	0.586667	0.971586	0.413333	0.558252
LogReg	1	0.853333	0.853333	0.989918	0.146667	0.843251
RidReg	1	0.813333	0.813333	0.987168	0.186667	0.800501
LANDMarkOracle	1	0.8	0.8	0.986251	0.2	0.786251
LANDMarkNoOracle	1	0.84	0.84	0.989001	0.16	0.829001
SGDClassifierSqHinge	0.816667	0.693333	0.693333	0.978918	0.306667	0.672252
SGDClassifierMHuber	0.816667	0.56	0.56	0.969753	0.44	0.529753
ExtraTrees	1	0.8	0.8	0.986251	0.2	0.786251
LinearSVC	1	0.8	0.8	0.986251	0.2	0.786251
RandomForest	1	0.68	0.68	0.978002	0.32	0.658002
LogReg	1	0.8	0.8	0.986251	0.2	0.786251
RidReg	1	0.76	0.76	0.983501	0.24	0.743501
LANDMarkOracle	1	0.76	0.76	0.983501	0.24	0.743501
LANDMarkNoOracle	1	0.773333	0.773333	0.984418	0.226667	0.757751
SGDClassifierSqHinge	0.45	0.64	0.64	0.975252	0.36	0.615252
SGDClassifierMHuber	0.45	0.72	0.72	0.980752	0.28	0.700752
ExtraTrees	0.816667	0.68	0.68	0.978002	0.32	0.658002
LinearSVC	1	0.813333	0.813333	0.987168	0.186667	0.800501
RandomForest	1	0.573333	0.573333	0.970669	0.426667	0.544002
LogReg	1	0.786667	0.786667	0.985335	0.213333	0.772001
RidReg	0.8	0.84	0.84	0.989001	0.16	0.829001
LANDMarkOracle	1	0.773333	0.773333	0.984418	0.226667	0.757751
LANDMarkNoOracle	1	0.76	0.76	0.983501	0.24	0.743501
SGDClassifierSqHinge	0.8	0.746667	0.746667	0.982585	0.253333	0.729251
SGDClassifierMHuber	0.657143	0.84	0.84	0.989001	0.16	0.829001
ExtraTrees	0.816667	0.76	0.76	0.983501	0.24	0.743501
LinearSVC	1	0.76	0.76	0.983501	0.24	0.743501
RandomForest	0.8	0.613333	0.613333	0.973419	0.386667	0.586752
LogReg	1	0.826667	0.826667	0.988084	0.173333	0.814751
RidReg	1	0.786667	0.786667	0.985335	0.213333	0.772001
LANDMarkOracle	1	0.8	0.8	0.986251	0.2	0.786251
LANDMarkNoOracle	0.816667	0.813333	0.813333	0.987168	0.186667	0.800501
SGDClassifierSqHinge	0.816667	0.813333	0.813333	0.987168	0.186667	0.800501
SGDClassifierMHuber	0.633333	0.72	0.72	0.980752	0.28	0.700752
ExtraTrees	1	0.72	0.72	0.980752	0.28	0.700752
LinearSVC	0.816667	0.786667	0.786667	0.985335	0.213333	0.772001
RandomForest	1	0.64	0.64	0.975252	0.36	0.615252
LogReg	0.816667	0.813333	0.813333	0.987168	0.186667	0.800501
RidReg	0.816667	0.746667	0.746667	0.982585	0.253333	0.729251
LANDMarkOracle	1	0.813333	0.813333	0.987168	0.186667	0.800501
LANDMarkNoOracle	1	0.76	0.76	0.983501	0.24	0.743501

## Sheet: Score - 75
Model	Score			Input in Excel Anova format												Friedman's Test						Row Ranks Table										FRIEDMAN-NEMENYI TEST			alpha	0.05
SGDClassifierSqHinge	0.8																															group	R sum	size	std err	q-crit	R-crit
SGDClassifierMHuber	0.657143			ExtraTrees	LANDMarkNoOracle	LANDMarkOracle	LinearSVC	LogReg	RandomForest	RidReg	SGDClassifierMHuber	SGDClassifierSqHinge				Alpha	0.05					ExtraTrees	LANDMarkNoOracle	LANDMarkOracle	LinearSVC	LogReg	RandomForest	RidReg	SGDClassifierMHuber	SGDClassifierSqHinge		ExtraTrees	176	30
ExtraTrees	1			1	1	1	1	1	1	1	0.657143	0.8										6	6	6	6	6	6	6	1	2		LANDMarkNoOracle	194	30
LinearSVC	1			1	1	1	1	1	1	1	0.657143	0.816667				Q-stat	148.238		Q*-stat	46.8483		6	6	6	6	6	6	6	1	2		LANDMarkOracle	198	30
RandomForest	1			1	1	1	0.657143	0.657143	0.8	0.816667	0.633333	0.6				df	8		df1	8		8	8	8	3.5	3.5	5	6	2	1		LinearSVC	176.5	30
LogReg	1			1	1	1	1	0.816667	1	1	0.8	0.633333				p-value	4.56963e-28		df2	232		6.5	6.5	6.5	6.5	3	6.5	6.5	2	1		LogReg	153.5	30
RidReg	1			0.816667	1	1	1	0.657143	0.816667	1	0.5125	0.657143							p-value	2.40474e-44		4.5	7.5	7.5	7.5	2.5	4.5	7.5	1	2.5		RandomForest	155.5	30
LANDMarkOracle	1			0.816667	0.816667	0.816667	0.816667	0.816667	0.657143	0.816667	0.5125	0.657143										6.5	6.5	6.5	6.5	6.5	2.5	6.5	1	2.5		RidReg	180.5	30
LANDMarkNoOracle	1			1	1	1	1	1	0.816667	1	0.816667	0.485714										6.5	6.5	6.5	6.5	6.5	2.5	6.5	2.5	1		SGDClassifierMHuber	59.5	30
SGDClassifierSqHinge	0.816667			0.377778	0.657143	0.657143	0.5125	0.377778	0.377778	0.5125	0.314286	0.35										4	8.5	8.5	6.5	4	4	6.5	1	2		SGDClassifierSqHinge	56.5	30
SGDClassifierMHuber	0.657143			1	1	0.816667	1	1	0.657143	1	0.377778	0.657143				Kendall's W	0.617658					7	7	4	7	7	2.5	7	1	2.5				30	15	4.87	73.05
ExtraTrees	1			1	1	1	0.816667	0.657143	0.633333	0.816667	0.5125	0.633333				Spearman's rho	0.604474					8	8	8	5.5	4	2.5	5.5	1	2.5		Q TEST
LinearSVC	1			0.657143	1	1	1	0.5125	0.657143	0.816667	0.657143	0.657143										3.5	8	8	8	1	3.5	6	3.5	3.5		group 1	group 2	R sum	q-stat	p-value
RandomForest	1			1	1	1	1	1	1	1	0.633333	0.816667										6	6	6	6	6	6	6	1	2		ExtraTrees	LANDMarkNoOracle	18	1.2	0.993533
LogReg	1			1	1	1	1	1	1	1	1	0.816667										5.5	5.5	5.5	5.5	5.5	5.5	5.5	5.5	1		ExtraTrees	LANDMarkOracle	22	1.46667	0.977216
RidReg	1			1	1	1	0.816667	0.816667	1	0.816667	0.816667	0.8										7.5	7.5	7.5	3.5	3.5	7.5	3.5	3.5	1		ExtraTrees	LinearSVC	0.5	0.0333333	1
LANDMarkOracle	1			1	1	1	1	1	1	1	0.657143	0.485714										6	6	6	6	6	6	6	2	1		ExtraTrees	LogReg	22.5	1.5	0.973972
LANDMarkNoOracle	1			0.816667	0.657143	0.816667	0.816667	0.816667	0.816667	0.816667	0.657143	0.5125										6.5	2.5	6.5	6.5	6.5	6.5	6.5	2.5	1		ExtraTrees	RandomForest	20.5	1.36667	0.985168
SGDClassifierSqHinge	0.6			1	1	1	1	1	0.816667	1	0.657143	1										6	6	6	6	6	2	6	1	6		ExtraTrees	RidReg	4.5	0.3	1
SGDClassifierMHuber	0.633333			1	1	1	1	1	1	1	0.633333	0.8										6	6	6	6	6	6	6	1	2		ExtraTrees	SGDClassifierMHuber	116.5	7.76667	0.000528951
ExtraTrees	1			1	1	1	1	1	1	1	1	0.657143										5.5	5.5	5.5	5.5	5.5	5.5	5.5	5.5	1		ExtraTrees	SGDClassifierSqHinge	119.5	7.96667	0.000385161
LinearSVC	0.657143			1	1	1	0.816667	0.816667	1	1	0.816667	0.5125										7	7	7	3	3	7	7	3	1		LANDMarkNoOracle	LANDMarkOracle	4	0.266667	1
RandomForest	0.8			0.816667	1	1	1	0.816667	1	0.816667	0.633333	0.6										4	7.5	7.5	7.5	4	7.5	4	2	1		LANDMarkNoOracle	LinearSVC	17.5	1.16667	0.994629
LogReg	0.657143			0.816667	1	1	0.816667	0.816667	0.816667	1	0.657143	0.633333										4.5	8	8	4.5	4.5	4.5	8	2	1		LANDMarkNoOracle	LogReg	40.5	2.7	0.615315
RidReg	0.816667			0.8	1	1	1	1	1	1	0.485714	0.633333										3	6.5	6.5	6.5	6.5	6.5	6.5	1	2		LANDMarkNoOracle	RandomForest	38.5	2.56667	0.672822
LANDMarkOracle	1			1	0.816667	0.816667	0.816667	0.816667	1	1	0.633333	0.657143										8	4.5	4.5	4.5	4.5	8	8	1	2		LANDMarkNoOracle	RidReg	13.5	0.9	0.999106
LANDMarkNoOracle	1			1	1	1	1	1	0.816667	1	0.6	0.633333										6.5	6.5	6.5	6.5	6.5	3	6.5	1	2		LANDMarkNoOracle	SGDClassifierMHuber	134.5	8.96667	8.06959e-05
SGDClassifierSqHinge	0.633333			1	1	1	1	1	1	1	1	0.816667										5.5	5.5	5.5	5.5	5.5	5.5	5.5	5.5	1		LANDMarkNoOracle	SGDClassifierSqHinge	137.5	9.16667	5.93648e-05
SGDClassifierMHuber	0.8			1	1	1	1	1	1	1	0.816667	0.816667										6	6	6	6	6	6	6	1.5	1.5		LANDMarkOracle	LinearSVC	21.5	1.43333	0.980152
ExtraTrees	1			0.816667	1	1	1	1	1	0.8	0.45	0.45										4	7	7	7	7	7	3	1.5	1.5		LANDMarkOracle	LogReg	44.5	2.96667	0.500029
LinearSVC	1			0.816667	0.816667	1	1	1	0.8	1	0.657143	0.8										4.5	4.5	7.5	7.5	7.5	2.5	7.5	1	2.5		LANDMarkOracle	RandomForest	42.5	2.83333	0.55729
RandomForest	1			1	1	1	0.816667	0.816667	1	0.816667	0.633333	0.816667										7.5	7.5	7.5	3.5	3.5	7.5	3.5	1	3.5		LANDMarkOracle	RidReg	17.5	1.16667	0.994629
LogReg	0.816667																					176	194	198	176.5	153.5	155.5	180.5	59.5	56.5		LANDMarkOracle	SGDClassifierMHuber	138.5	9.23333	5.36156e-05
RidReg	1			0.918386	0.95881	0.964127	0.923433	0.873724	0.882751	0.928194	0.66297	0.673532																				LANDMarkOracle	SGDClassifierSqHinge	141.5	9.43333	3.9555e-05
LANDMarkOracle	1			0.141441	0.0991404	0.0857802	0.124321	0.166257	0.160119	0.116244	0.167245	0.142761																				LinearSVC	LogReg	23	1.53333	0.970404
LANDMarkNoOracle	1																															LinearSVC	RandomForest	21	1.4	0.982797
SGDClassifierSqHinge	0.657143			5	2	1	4	7	6	3	9	8																				LinearSVC	RidReg	4	0.266667	1
SGDClassifierMHuber	0.5125																															LinearSVC	SGDClassifierMHuber	117	7.8	0.000501669
ExtraTrees	0.816667																															LinearSVC	SGDClassifierSqHinge	120	8	0.000365371
LinearSVC	1																															LogReg	RandomForest	2	0.133333	1
RandomForest	0.816667																															LogReg	RidReg	27	1.8	0.92859
LogReg	0.657143																															LogReg	SGDClassifierMHuber	94	6.26667	0.00581077
RidReg	1																															LogReg	SGDClassifierSqHinge	97	6.46667	0.00422486
LANDMarkOracle	1																															RandomForest	RidReg	25	1.66667	0.952602
LANDMarkNoOracle	1																															RandomForest	SGDClassifierMHuber	96	6.4	0.00469903
SGDClassifierSqHinge	0.657143																															RandomForest	SGDClassifierSqHinge	99	6.6	0.00341422
SGDClassifierMHuber	0.5125																															RidReg	SGDClassifierMHuber	121	8.06667	0.000328827
ExtraTrees	0.816667																															RidReg	SGDClassifierSqHinge	124	8.26667	0.000239934
LinearSVC	0.816667																															SGDClassifierMHuber	SGDClassifierSqHinge	3	0.2	1
RandomForest	0.657143
LogReg	0.816667
RidReg	0.816667
LANDMarkOracle	0.816667
LANDMarkNoOracle	0.816667
SGDClassifierSqHinge	0.485714
SGDClassifierMHuber	0.816667
ExtraTrees	1
LinearSVC	1
RandomForest	0.816667
LogReg	1
RidReg	1
LANDMarkOracle	1
LANDMarkNoOracle	1
SGDClassifierSqHinge	0.35
SGDClassifierMHuber	0.314286
ExtraTrees	0.377778
LinearSVC	0.5125
RandomForest	0.377778
LogReg	0.377778
RidReg	0.5125
LANDMarkOracle	0.657143
LANDMarkNoOracle	0.657143
SGDClassifierSqHinge	0.657143
SGDClassifierMHuber	0.377778
ExtraTrees	1
LinearSVC	1
RandomForest	0.657143
LogReg	1
RidReg	1
LANDMarkOracle	0.816667
LANDMarkNoOracle	1
SGDClassifierSqHinge	0.633333
SGDClassifierMHuber	0.5125
ExtraTrees	1
LinearSVC	0.816667
RandomForest	0.633333
LogReg	0.657143
RidReg	0.816667
LANDMarkOracle	1
LANDMarkNoOracle	1
SGDClassifierSqHinge	0.657143
SGDClassifierMHuber	0.657143
ExtraTrees	0.657143
LinearSVC	1
RandomForest	0.657143
LogReg	0.5125
RidReg	0.816667
LANDMarkOracle	1
LANDMarkNoOracle	1
SGDClassifierSqHinge	0.816667
SGDClassifierMHuber	0.633333
ExtraTrees	1
LinearSVC	1
RandomForest	1
LogReg	1
RidReg	1
LANDMarkOracle	1
LANDMarkNoOracle	1
SGDClassifierSqHinge	0.816667
SGDClassifierMHuber	1
ExtraTrees	1
LinearSVC	1
RandomForest	1
LogReg	1
RidReg	1
LANDMarkOracle	1
LANDMarkNoOracle	1
SGDClassifierSqHinge	0.8
SGDClassifierMHuber	0.816667
ExtraTrees	1
LinearSVC	0.816667
RandomForest	1
LogReg	0.816667
RidReg	0.816667
LANDMarkOracle	1
LANDMarkNoOracle	1
SGDClassifierSqHinge	0.485714
SGDClassifierMHuber	0.657143
ExtraTrees	1
LinearSVC	1
RandomForest	1
LogReg	1
RidReg	1
LANDMarkOracle	1
LANDMarkNoOracle	1
SGDClassifierSqHinge	0.5125
SGDClassifierMHuber	0.657143
ExtraTrees	0.816667
LinearSVC	0.816667
RandomForest	0.816667
LogReg	0.816667
RidReg	0.816667
LANDMarkOracle	0.816667
LANDMarkNoOracle	0.657143
SGDClassifierSqHinge	1
SGDClassifierMHuber	0.657143
ExtraTrees	1
LinearSVC	1
RandomForest	0.816667
LogReg	1
RidReg	1
LANDMarkOracle	1
LANDMarkNoOracle	1
SGDClassifierSqHinge	0.8
SGDClassifierMHuber	0.633333
ExtraTrees	1
LinearSVC	1
RandomForest	1
LogReg	1
RidReg	1
LANDMarkOracle	1
LANDMarkNoOracle	1
SGDClassifierSqHinge	0.657143
SGDClassifierMHuber	1
ExtraTrees	1
LinearSVC	1
RandomForest	1
LogReg	1
RidReg	1
LANDMarkOracle	1
LANDMarkNoOracle	1
SGDClassifierSqHinge	0.5125
SGDClassifierMHuber	0.816667
ExtraTrees	1
LinearSVC	0.816667
RandomForest	1
LogReg	0.816667
RidReg	1
LANDMarkOracle	1
LANDMarkNoOracle	1
SGDClassifierSqHinge	0.6
SGDClassifierMHuber	0.633333
ExtraTrees	0.816667
LinearSVC	1
RandomForest	1
LogReg	0.816667
RidReg	0.816667
LANDMarkOracle	1
LANDMarkNoOracle	1
SGDClassifierSqHinge	0.633333
SGDClassifierMHuber	0.657143
ExtraTrees	0.816667
LinearSVC	0.816667
RandomForest	0.816667
LogReg	0.816667
RidReg	1
LANDMarkOracle	1
LANDMarkNoOracle	1
SGDClassifierSqHinge	0.633333
SGDClassifierMHuber	0.485714
ExtraTrees	0.8
LinearSVC	1
RandomForest	1
LogReg	1
RidReg	1
LANDMarkOracle	1
LANDMarkNoOracle	1
SGDClassifierSqHinge	0.657143
SGDClassifierMHuber	0.633333
ExtraTrees	1
LinearSVC	0.816667
RandomForest	1
LogReg	0.816667
RidReg	1
LANDMarkOracle	0.816667
LANDMarkNoOracle	0.816667
SGDClassifierSqHinge	0.633333
SGDClassifierMHuber	0.6
ExtraTrees	1
LinearSVC	1
RandomForest	0.816667
LogReg	1
RidReg	1
LANDMarkOracle	1
LANDMarkNoOracle	1
SGDClassifierSqHinge	0.816667
SGDClassifierMHuber	1
ExtraTrees	1
LinearSVC	1
RandomForest	1
LogReg	1
RidReg	1
LANDMarkOracle	1
LANDMarkNoOracle	1
SGDClassifierSqHinge	0.816667
SGDClassifierMHuber	0.816667
ExtraTrees	1
LinearSVC	1
RandomForest	1
LogReg	1
RidReg	1
LANDMarkOracle	1
LANDMarkNoOracle	1
SGDClassifierSqHinge	0.45
SGDClassifierMHuber	0.45
ExtraTrees	0.816667
LinearSVC	1
RandomForest	1
LogReg	1
RidReg	0.8
LANDMarkOracle	1
LANDMarkNoOracle	1
SGDClassifierSqHinge	0.8
SGDClassifierMHuber	0.657143
ExtraTrees	0.816667
LinearSVC	1
RandomForest	0.8
LogReg	1
RidReg	1
LANDMarkOracle	1
LANDMarkNoOracle	0.816667
SGDClassifierSqHinge	0.816667
SGDClassifierMHuber	0.633333
ExtraTrees	1
LinearSVC	0.816667
RandomForest	1
LogReg	0.816667
RidReg	0.816667
LANDMarkOracle	1
LANDMarkNoOracle	1

## Sheet: MCC - 75
Model	MCC			Input in Excel Anova format												Friedman's Test						Row Ranks Table										FRIEDMAN-NEMENYI TEST			alpha	0.05
SGDClassifierSqHinge	0.529753																															group	R sum	size	std err	q-crit	R-crit
SGDClassifierMHuber	0.658002			ExtraTrees	LANDMarkNoOracle	LANDMarkOracle	LinearSVC	LogReg	RandomForest	RidReg	SGDClassifierMHuber	SGDClassifierSqHinge				Alpha	0.05					ExtraTrees	LANDMarkNoOracle	LANDMarkOracle	LinearSVC	LogReg	RandomForest	RidReg	SGDClassifierMHuber	SGDClassifierSqHinge		ExtraTrees	102	30
ExtraTrees	0.700752			0.700752	0.729251	0.729251	0.757751	0.786251	0.501253	0.757751	0.658002	0.529753										4	5.5	5.5	7.5	9	1	7.5	3	2		LANDMarkNoOracle	186	30
LinearSVC	0.757751			0.729251	0.871751	0.871751	0.871751	0.857501	0.615252	0.886001	0.686502	0.757751				Q-stat	164.777		Q*-stat	63.5252		3	7	7	7	5	1	9	2	4		LANDMarkOracle	186	30
RandomForest	0.501253			0.700752	0.857501	0.772001	0.772001	0.786251	0.601002	0.743501	0.729251	0.658002				df	8		df1	8		3	9	6.5	6.5	8	1	5	4	2		LinearSVC	220	30
LogReg	0.786251			0.658002	0.772001	0.772001	0.814751	0.829001	0.586752	0.814751	0.715002	0.501253				p-value	1.60114e-31		df2	232		3	5.5	5.5	7.5	9	2	7.5	4	1		LogReg	234	30
RidReg	0.757751			0.729251	0.772001	0.729251	0.757751	0.757751	0.558252	0.715002	0.700752	0.672252							p-value	3.19598e-54		5.5	9	5.5	7.5	7.5	1	4	3	2		RandomForest	37.5	30
LANDMarkOracle	0.729251			0.729251	0.643752	0.715002	0.743501	0.772001	0.572502	0.743501	0.715002	0.743501										5	2	3.5	7	9	1	7	3.5	7		RidReg	187.5	30
LANDMarkNoOracle	0.729251			0.686502	0.800501	0.786251	0.814751	0.814751	0.558252	0.814751	0.814751	0.757751										2	5	4	7.5	7.5	1	7.5	7.5	3		SGDClassifierMHuber	102.5	30
SGDClassifierSqHinge	0.757751			0.643752	0.772001	0.729251	0.757751	0.800501	0.643752	0.772001	0.643752	0.658002										2	7.5	5	6	9	2	7.5	2	4		SGDClassifierSqHinge	94.5	30
SGDClassifierMHuber	0.686502			0.686502	0.814751	0.800501	0.871751	0.857501	0.586752	0.857501	0.729251	0.772001				Kendall's W	0.686572					2	6	5	9	7.5	1	7.5	3	4				30	15	4.87	73.05
ExtraTrees	0.729251			0.686502	0.800501	0.829001	0.843251	0.843251	0.572502	0.829001	0.672252	0.757751				Spearman's rho	0.675764					3	5	6.5	8.5	8.5	1	6.5	2	4		Q TEST
LinearSVC	0.871751			0.715002	0.871751	0.871751	0.814751	0.800501	0.572502	0.772001	0.643752	0.715002										3.5	8.5	8.5	7	6	1	5	2	3.5		group 1	group 2	R sum	q-stat	p-value
RandomForest	0.615252			0.672252	0.800501	0.829001	0.772001	0.743501	0.586752	0.757751	0.743501	0.529753										3	8	9	7	4.5	2	6	4.5	1		ExtraTrees	LANDMarkNoOracle	84	5.6	0.0165896
LogReg	0.857501			0.729251	0.800501	0.800501	0.843251	0.900251	0.529753	0.800501	0.672252	0.715002										4	6	6	8	9	1	6	2	3		ExtraTrees	LANDMarkOracle	84	5.6	0.0165896
RidReg	0.886001			0.629502	0.729251	0.729251	0.772001	0.757751	0.601002	0.786251	0.601002	0.672252										3	5.5	5.5	8	7	1.5	9	1.5	4		ExtraTrees	LinearSVC	118	7.86667	0.000451297
LANDMarkOracle	0.871751			0.715002	0.800501	0.857501	0.843251	0.829001	0.629502	0.829001	0.757751	0.700752										3	5	9	8	6.5	1	6.5	4	2		ExtraTrees	LogReg	132	8.8	0.000104382
LANDMarkNoOracle	0.871751			0.772001	0.729251	0.743501	0.843251	0.843251	0.629502	0.757751	0.772001	0.757751										6.5	2	3	8.5	8.5	1	4.5	6.5	4.5		ExtraTrees	RandomForest	64.5	4.3	0.11151
SGDClassifierSqHinge	0.658002			0.700752	0.814751	0.743501	0.857501	0.871751	0.601002	0.843251	0.643752	0.743501										3	6	4.5	8	9	1	7	2	4.5		ExtraTrees	RidReg	85.5	5.7	0.0142001
SGDClassifierMHuber	0.729251			0.686502	0.829001	0.857501	0.829001	0.829001	0.586752	0.814751	0.729251	0.743501										2	7	9	7	7	1	5	3	4		ExtraTrees	SGDClassifierMHuber	0.5	0.0333333	1
ExtraTrees	0.700752			0.729251	0.857501	0.829001	0.800501	0.814751	0.629502	0.814751	0.786251	0.729251										2.5	9	8	5	6.5	1	6.5	4	2.5		ExtraTrees	SGDClassifierSqHinge	7.5	0.5	0.999989
LinearSVC	0.772001			0.686502	0.786251	0.800501	0.814751	0.829001	0.629502	0.786251	0.786251	0.615252										3	5	7	8	9	2	5	5	1		LANDMarkNoOracle	LANDMarkOracle	0	0	1
RandomForest	0.601002			0.700752	0.843251	0.800501	0.857501	0.900251	0.615252	0.857501	0.757751	0.515503										3	6	5	7.5	9	2	7.5	4	1		LANDMarkNoOracle	LinearSVC	34	2.26667	0.793143
LogReg	0.786251			0.743501	0.814751	0.814751	0.829001	0.800501	0.615252	0.800501	0.686502	0.700752										4	7.5	7.5	9	5.5	1	5.5	2	3		LANDMarkNoOracle	LogReg	48	3.2	0.404886
RidReg	0.743501			0.686502	0.715002	0.757751	0.743501	0.829001	0.601002	0.743501	0.586752	0.629502										4	5	8	6.5	9	2	6.5	1	3		LANDMarkNoOracle	RandomForest	148.5	9.9	1.96238e-05
LANDMarkOracle	0.772001			0.686502	0.757751	0.757751	0.814751	0.843251	0.586752	0.757751	0.658002	0.715002										3	6	6	8	9	1	6	2	4		LANDMarkNoOracle	RidReg	1.5	0.1	1
LANDMarkNoOracle	0.857501			0.715002	0.800501	0.786251	0.786251	0.829001	0.629502	0.757751	0.772001	0.700752										3	8	6.5	6.5	9	1	4	5	2		LANDMarkNoOracle	SGDClassifierMHuber	83.5	5.56667	0.0174691
SGDClassifierSqHinge	0.501253			0.686502	0.829001	0.786251	0.843251	0.843251	0.558252	0.800501	0.743501	0.743501										2	7	5	8.5	8.5	1	6	3.5	3.5		LANDMarkNoOracle	SGDClassifierSqHinge	91.5	6.1	0.00757046
SGDClassifierMHuber	0.715002			0.786251	0.757751	0.743501	0.786251	0.786251	0.658002	0.743501	0.529753	0.672252										8	6	4.5	8	8	2	4.5	1	3		LANDMarkOracle	LinearSVC	34	2.26667	0.793143
ExtraTrees	0.658002			0.658002	0.743501	0.757751	0.800501	0.772001	0.544002	0.829001	0.700752	0.615252										3	5	6	8	7	1	9	4	2		LANDMarkOracle	LogReg	48	3.2	0.404886
LinearSVC	0.814751			0.743501	0.800501	0.786251	0.743501	0.814751	0.586752	0.772001	0.829001	0.729251										3.5	7	6	3.5	8	1	5	9	2		LANDMarkOracle	RandomForest	148.5	9.9	1.96238e-05
RandomForest	0.586752			0.700752	0.743501	0.800501	0.772001	0.800501	0.615252	0.729251	0.700752	0.800501										2.5	5	8	6	8	1	4	2.5	8		LANDMarkOracle	RidReg	1.5	0.1	1
LogReg	0.829001																					102	186	186	220	234	37.5	187.5	102.5	94.5		LANDMarkOracle	SGDClassifierMHuber	83.5	5.56667	0.0174691
RidReg	0.814751			0.703127	0.788626	0.786251	0.805726	0.818076	0.593402	0.789576	0.705502	0.685077																				LANDMarkOracle	SGDClassifierSqHinge	91.5	6.1	0.00757046
LANDMarkOracle	0.772001			0.0347207	0.051322	0.0449066	0.0400405	0.0390131	0.0350518	0.0426158	0.068015	0.0806401																				LinearSVC	LogReg	14	0.933333	0.998842
LANDMarkNoOracle	0.772001																															LinearSVC	RandomForest	182.5	12.1667	7.86329e-07
SGDClassifierSqHinge	0.672252			7	4	5	2	1	9	3	6	8																				LinearSVC	RidReg	32.5	2.16667	0.82846
SGDClassifierMHuber	0.700752																															LinearSVC	SGDClassifierMHuber	117.5	7.83333	0.000475809
ExtraTrees	0.729251																															LinearSVC	SGDClassifierSqHinge	125.5	8.36667	0.000205072
LinearSVC	0.757751																															LogReg	RandomForest	196.5	13.1	2.29298e-07
RandomForest	0.558252																															LogReg	RidReg	46.5	3.1	0.444644
LogReg	0.757751																															LogReg	SGDClassifierMHuber	131.5	8.76667	0.000109914
RidReg	0.715002																															LogReg	SGDClassifierSqHinge	139.5	9.3	4.84346e-05
LANDMarkOracle	0.729251																															RandomForest	RidReg	150	10	1.69146e-05
LANDMarkNoOracle	0.772001																															RandomForest	SGDClassifierMHuber	65	4.33333	0.106606
SGDClassifierSqHinge	0.743501																															RandomForest	SGDClassifierSqHinge	57	3.8	0.211056
SGDClassifierMHuber	0.715002																															RidReg	SGDClassifierMHuber	85	5.66667	0.014957
ExtraTrees	0.729251																															RidReg	SGDClassifierSqHinge	93	6.2	0.00646023
LinearSVC	0.743501																															SGDClassifierMHuber	SGDClassifierSqHinge	8	0.533333	0.999982
RandomForest	0.572502
LogReg	0.772001
RidReg	0.743501
LANDMarkOracle	0.715002
LANDMarkNoOracle	0.643752
SGDClassifierSqHinge	0.757751
SGDClassifierMHuber	0.814751
ExtraTrees	0.686502
LinearSVC	0.814751
RandomForest	0.558252
LogReg	0.814751
RidReg	0.814751
LANDMarkOracle	0.786251
LANDMarkNoOracle	0.800501
SGDClassifierSqHinge	0.658002
SGDClassifierMHuber	0.643752
ExtraTrees	0.643752
LinearSVC	0.757751
RandomForest	0.643752
LogReg	0.800501
RidReg	0.772001
LANDMarkOracle	0.729251
LANDMarkNoOracle	0.772001
SGDClassifierSqHinge	0.772001
SGDClassifierMHuber	0.729251
ExtraTrees	0.686502
LinearSVC	0.871751
RandomForest	0.586752
LogReg	0.857501
RidReg	0.857501
LANDMarkOracle	0.800501
LANDMarkNoOracle	0.814751
SGDClassifierSqHinge	0.757751
SGDClassifierMHuber	0.672252
ExtraTrees	0.686502
LinearSVC	0.843251
RandomForest	0.572502
LogReg	0.843251
RidReg	0.829001
LANDMarkOracle	0.829001
LANDMarkNoOracle	0.800501
SGDClassifierSqHinge	0.715002
SGDClassifierMHuber	0.643752
ExtraTrees	0.715002
LinearSVC	0.814751
RandomForest	0.572502
LogReg	0.800501
RidReg	0.772001
LANDMarkOracle	0.871751
LANDMarkNoOracle	0.871751
SGDClassifierSqHinge	0.529753
SGDClassifierMHuber	0.743501
ExtraTrees	0.672252
LinearSVC	0.772001
RandomForest	0.586752
LogReg	0.743501
RidReg	0.757751
LANDMarkOracle	0.829001
LANDMarkNoOracle	0.800501
SGDClassifierSqHinge	0.715002
SGDClassifierMHuber	0.672252
ExtraTrees	0.729251
LinearSVC	0.843251
RandomForest	0.529753
LogReg	0.900251
RidReg	0.800501
LANDMarkOracle	0.800501
LANDMarkNoOracle	0.800501
SGDClassifierSqHinge	0.672252
SGDClassifierMHuber	0.601002
ExtraTrees	0.629502
LinearSVC	0.772001
RandomForest	0.601002
LogReg	0.757751
RidReg	0.786251
LANDMarkOracle	0.729251
LANDMarkNoOracle	0.729251
SGDClassifierSqHinge	0.700752
SGDClassifierMHuber	0.757751
ExtraTrees	0.715002
LinearSVC	0.843251
RandomForest	0.629502
LogReg	0.829001
RidReg	0.829001
LANDMarkOracle	0.857501
LANDMarkNoOracle	0.800501
SGDClassifierSqHinge	0.757751
SGDClassifierMHuber	0.772001
ExtraTrees	0.772001
LinearSVC	0.843251
RandomForest	0.629502
LogReg	0.843251
RidReg	0.757751
LANDMarkOracle	0.743501
LANDMarkNoOracle	0.729251
SGDClassifierSqHinge	0.743501
SGDClassifierMHuber	0.643752
ExtraTrees	0.700752
LinearSVC	0.857501
RandomForest	0.601002
LogReg	0.871751
RidReg	0.843251
LANDMarkOracle	0.743501
LANDMarkNoOracle	0.814751
SGDClassifierSqHinge	0.743501
SGDClassifierMHuber	0.729251
ExtraTrees	0.686502
LinearSVC	0.829001
RandomForest	0.586752
LogReg	0.829001
RidReg	0.814751
LANDMarkOracle	0.857501
LANDMarkNoOracle	0.829001
SGDClassifierSqHinge	0.729251
SGDClassifierMHuber	0.786251
ExtraTrees	0.729251
LinearSVC	0.800501
RandomForest	0.629502
LogReg	0.814751
RidReg	0.814751
LANDMarkOracle	0.829001
LANDMarkNoOracle	0.857501
SGDClassifierSqHinge	0.615252
SGDClassifierMHuber	0.786251
ExtraTrees	0.686502
LinearSVC	0.814751
RandomForest	0.629502
LogReg	0.829001
RidReg	0.786251
LANDMarkOracle	0.800501
LANDMarkNoOracle	0.786251
SGDClassifierSqHinge	0.515503
SGDClassifierMHuber	0.757751
ExtraTrees	0.700752
LinearSVC	0.857501
RandomForest	0.615252
LogReg	0.900251
RidReg	0.857501
LANDMarkOracle	0.800501
LANDMarkNoOracle	0.843251
SGDClassifierSqHinge	0.700752
SGDClassifierMHuber	0.686502
ExtraTrees	0.743501
LinearSVC	0.829001
RandomForest	0.615252
LogReg	0.800501
RidReg	0.800501
LANDMarkOracle	0.814751
LANDMarkNoOracle	0.814751
SGDClassifierSqHinge	0.629502
SGDClassifierMHuber	0.586752
ExtraTrees	0.686502
LinearSVC	0.743501
RandomForest	0.601002
LogReg	0.829001
RidReg	0.743501
LANDMarkOracle	0.757751
LANDMarkNoOracle	0.715002
SGDClassifierSqHinge	0.715002
SGDClassifierMHuber	0.658002
ExtraTrees	0.686502
LinearSVC	0.814751
RandomForest	0.586752
LogReg	0.843251
RidReg	0.757751
LANDMarkOracle	0.757751
LANDMarkNoOracle	0.757751
SGDClassifierSqHinge	0.700752
SGDClassifierMHuber	0.772001
ExtraTrees	0.715002
LinearSVC	0.786251
RandomForest	0.629502
LogReg	0.829001
RidReg	0.757751
LANDMarkOracle	0.786251
LANDMarkNoOracle	0.800501
SGDClassifierSqHinge	0.743501
SGDClassifierMHuber	0.743501
ExtraTrees	0.686502
LinearSVC	0.843251
RandomForest	0.558252
LogReg	0.843251
RidReg	0.800501
LANDMarkOracle	0.786251
LANDMarkNoOracle	0.829001
SGDClassifierSqHinge	0.672252
SGDClassifierMHuber	0.529753
ExtraTrees	0.786251
LinearSVC	0.786251
RandomForest	0.658002
LogReg	0.786251
RidReg	0.743501
LANDMarkOracle	0.743501
LANDMarkNoOracle	0.757751
SGDClassifierSqHinge	0.615252
SGDClassifierMHuber	0.700752
ExtraTrees	0.658002
LinearSVC	0.800501
RandomForest	0.544002
LogReg	0.772001
RidReg	0.829001
LANDMarkOracle	0.757751
LANDMarkNoOracle	0.743501
SGDClassifierSqHinge	0.729251
SGDClassifierMHuber	0.829001
ExtraTrees	0.743501
LinearSVC	0.743501
RandomForest	0.586752
LogReg	0.814751
RidReg	0.772001
LANDMarkOracle	0.786251
LANDMarkNoOracle	0.800501
SGDClassifierSqHinge	0.800501
SGDClassifierMHuber	0.700752
ExtraTrees	0.700752
LinearSVC	0.772001
RandomForest	0.615252
LogReg	0.800501
RidReg	0.729251
LANDMarkOracle	0.800501
LANDMarkNoOracle	0.743501
