# Supplementary material for: LANDMark: an ensemble approach to the supervised selection of biomarkers in high-throughput sequencing data
Source: BMC Bioinformatics. 2022 Mar 31;23:110. doi: 10.1186/s12859-022-04631-z (PMC8969335; doi:10.1186/s12859-022-04631-z)
Supplement: Supplementary file 3 — Additional file 3. Results and statistical analysis of toy data sets. [file 12859_2022_4631_MOESM3_ESM.xlsx]

## Sheet: Ranks
	ExtraTrees	LANDMarkNoOracle	LANDMarkOracle	LinearSVC	LogReg	RandomForest	RidReg	SGDClassifierMHuber	SGDClassifierSqHinge				Friedman's Test						Row Ranks Table										FRIEDMAN-NEMENYI TEST			alpha	0.05
Sprials	1	2	3	9	6	4	5	7	8																				group	R sum	size	std err	q-crit	R-crit
Heart Failure	6	2	1	8	4	3	5	9	7				Alpha	0.05					ExtraTrees	LANDMarkNoOracle	LANDMarkOracle	LinearSVC	LogReg	RandomForest	RidReg	SGDClassifierMHuber	SGDClassifierSqHinge		ExtraTrees	54	12
Breast Cancer Coimbra	3	2	1	8	4	6	5	7	9										1	2	3	9	6	4	5	7	8		LANDMarkNoOracle	33	12
Circles	3	2	1	7	5	4	6	9	8				Q-stat	41.9556		Q*-stat	8.53947		6	2	1	8	4	3	5	9	7		LANDMarkOracle	26	12
Wisconsin Breast Cancer	7	3	1	2	4	8	9	6	5				df	8		df1	8		3	2	1	8	4	6	5	7	9		LinearSVC	71	12
Iris	1	4	3	7	5	2	9	6	8				p-value	1.3805e-06		df2	88		3	2	1	7	5	4	6	9	8		LogReg	51	12
Wine	2	5	3	7	4	6	1	8	9							p-value	1.55001e-08		7	3	1	2	4	8	9	6	5		RandomForest	67	12
Seeds	7	2	3	4	5	9	1	6	8										1	4	3	7	5	2	9	6	8		RidReg	62	12
Parkinsons Speech	5	1	2	4	3	6	7	9	8										2	5	3	7	4	6	1	8	9		SGDClassifierMHuber	84	12
Raisin	8	2	3	5	1	6	4	7	9										7	2	3	4	5	9	1	6	8		SGDClassifierSqHinge	92	12
Two Moons	3	1	2	9	6	4	5	8	7				Kendall's W	0.0353161					5	1	2	4	3	6	7	9	8				12	9.48683	9.177	87.0607
Human Microbiome Project	8	7	3	1	4	9	5	2	6				Spearman's rho	0.0263004					8	2	3	5	1	6	4	7	9		Q TEST
																			3	1	2	9	6	4	5	8	7		group 1	group 2	R sum	q-stat	p-value
	4.5	2.75	2.16667	5.91667	4.25	5.58333	5.16667	7	7.66667										8	7	3	1	4	9	5	2	6		ExtraTrees	LANDMarkNoOracle	21	2.21359	0.82367
																			54	33	26	71	51	67	62	84	92		ExtraTrees	LANDMarkOracle	28	2.95146	0.482489
																													ExtraTrees	LinearSVC	17	1.79196	0.940714
																													ExtraTrees	LogReg	3	0.316228	1
																													ExtraTrees	RandomForest	13	1.37032	0.988568
																													ExtraTrees	RidReg	8	0.843274	0.999629
																													ExtraTrees	SGDClassifierMHuber	30	3.16228	0.38243
																													ExtraTrees	SGDClassifierSqHinge	38	4.00555	0.106568
																													LANDMarkNoOracle	LANDMarkOracle	7	0.737865	0.999864
																													LANDMarkNoOracle	LinearSVC	38	4.00555	0.106568
																													LANDMarkNoOracle	LogReg	18	1.89737	0.918701
																													LANDMarkNoOracle	RandomForest	34	3.58391	0.216052
																													LANDMarkNoOracle	RidReg	29	3.05687	0.431487
																													LANDMarkNoOracle	SGDClassifierMHuber	51	5.37587	0.00465955
																													LANDMarkNoOracle	SGDClassifierSqHinge	59	6.21915	0.00039008
																													LANDMarkOracle	LinearSVC	45	4.74342	0.0229167
																													LANDMarkOracle	LogReg	25	2.63523	0.639235
																													LANDMarkOracle	RandomForest	41	4.32178	0.0576819
																													LANDMarkOracle	RidReg	36	3.79473	0.154252
																													LANDMarkOracle	SGDClassifierMHuber	58	6.11374	0.000543211
																													LANDMarkOracle	SGDClassifierSqHinge	66	6.95701	3.27031e-05
																													LinearSVC	LogReg	20	2.10819	0.86017
																													LinearSVC	RandomForest	4	0.421637	0.999998
																													LinearSVC	RidReg	9	0.948683	0.999116
																													LinearSVC	SGDClassifierMHuber	13	1.37032	0.988568
																													LinearSVC	SGDClassifierSqHinge	21	2.21359	0.82367
																													LogReg	RandomForest	16	1.68655	0.958213
																													LogReg	RidReg	11	1.1595	0.996307
																													LogReg	SGDClassifierMHuber	33	3.47851	0.252476
																													LogReg	SGDClassifierSqHinge	41	4.32178	0.0576819
																													RandomForest	RidReg	5	0.527046	0.99999
																													RandomForest	SGDClassifierMHuber	17	1.79196	0.940714
																													RandomForest	SGDClassifierSqHinge	25	2.63523	0.639235
																													RidReg	SGDClassifierMHuber	22	2.319	0.782716
																													RidReg	SGDClassifierSqHinge	30	3.16228	0.38243
																													SGDClassifierMHuber	SGDClassifierSqHinge	8	0.843274	0.999629

## Sheet: Human Microbiome Project
Model	Balanced Accuracy			Input in Excel Anova format
Extra Trees	0.945195
Extra Trees	0.919237			Extra Trees	LANDMark (No Oracle)	LANDMark (Oracle)	LinearSVC	LogReg	Random Forest	RidReg	SGDClassifierMHuber	SGDClassifierSqHinge
Extra Trees	1			0.945195	0.953839	0.944035	0.944035	0.925697	0.953925	0.926146	0.944722	0.963643
Extra Trees	0.90991			0.919237	0.964093	0.963643	0.964093	0.963643	0.908799	0.964093	0.945742	0.963686
Extra Trees	0.90904			1	0.981424	0.981424	1	0.981424	0.972415	0.981424	0.963298	0.981424
Extra Trees	0.954289			0.90991	0.944402	0.953839	0.953839	0.944402	0.962848	0.954289	0.928876	0.962934
Extra Trees	0.964093			0.90904	0.943561	0.944035	0.943561	0.943561	0.875257	0.935026	0.935026	0.926134
Extra Trees	0.925697			0.954289	0.944485	0.944485	0.954289	0.944485	0.876647	0.954289	0.94528	0.94528
Extra Trees	0.926384			0.964093	0.964093	0.982219	0.972415	0.982219	0.946383	0.964093	0.964093	0.964093
Extra Trees	0.925697			0.925697	0.944272	0.962374	0.944947	0.944272	0.891176	0.935501	0.962374	0.945153
Extra Trees	0.916663			0.926384	0.927928	0.927928	0.944402	0.945195	0.944593	0.90991	0.927928	0.911095
Extra Trees	0.892396			0.925697	0.944722	0.962848	0.944722	0.944722	0.925697	0.944722	0.944722	0.909688
Extra Trees	0.926596			0.916663	0.962848	0.962611	0.962848	0.953602	0.889669	0.962848	0.981424	0.981424
Extra Trees	0.944722			0.892396	0.945588	0.945588	0.945588	0.945588	0.843583	0.945588	0.962848	0.944722
Extra Trees	0.944272			0.926596	0.943798	0.925697	0.944272	0.935476	0.916663	0.944272	0.962848	0.918049
Extra Trees	0.981187			0.944722	0.926596	0.944722	0.962848	0.944722	0.892722	0.962848	0.944722	0.944722
Extra Trees	0.945946			0.944272	0.963298	0.981424	0.981424	0.981424	0.963298	0.981424	0.981424	1
Extra Trees	0.908659			0.981187	0.981424	0.981187	0.962934	0.962934	0.953839	0.981187	0.963463	0.945946
Extra Trees	0.945683			0.945946	0.954454	0.972178	0.945195	0.945946	0.945195	0.954162	0.981467	0.954162
Extra Trees	0.954289			0.908659	0.962934	0.962934	0.962934	0.962934	0.935263	0.972415	0.972415	0.972415
Extra Trees	0.962848			0.945683	0.936423	0.945946	0.981187	0.945946	0.963463	0.981424	0.955084	0.895946
Extra Trees	0.926596			0.954289	0.919255	0.936579	0.946383	0.936579	0.919255	0.929059	0.946383	0.929059
Extra Trees	0.945946			0.962848	0.962848	0.981187	0.981424	0.981187	0.944947	0.963298	0.981187	0.981187
Extra Trees	0.962848			0.926596	0.962848	0.981187	0.981187	0.981187	0.892396	0.963298	0.981187	0.981187
Extra Trees	0.926596			0.945946	0.944272	0.935476	0.944272	0.935476	0.945946	0.925672	0.908875	0.943561
Extra Trees	0.908638			0.962848	0.944402	0.963298	0.963298	0.944722	0.944947	0.963298	0.981424	0.945588
Extra Trees	0.883387			0.926596	0.963298	0.962848	0.945588	0.945588	0.909314	0.945588	0.963298	0.963298
Extra Trees	0.944272			0.908638	0.927928	0.919255	0.935938	0.926134	0.926134	0.908437	0.953839	0.918442
Extra Trees	0.929854			0.883387	0.892312	0.892312	0.892312	0.909433	0.86403	0.859091	0.89328	0.900916
Extra Trees	0.936186			0.944272	0.944722	0.944722	0.963298	0.944722	0.944272	0.963298	0.962848	0.962934
Random Forest	0.953925			0.929854	0.92005	0.92005	0.92005	0.937374	0.91192	0.92005	0.955084	0.937374
Random Forest	0.908799			0.936186	0.972415	0.972415	0.972458	0.972178	0.927391	0.972458	0.936937	0.963643
Random Forest	0.972415
Random Forest	0.962848			0.935571	0.948151	0.953282	0.955392	0.950426	0.923066	0.948974	0.954403	0.94859
Random Forest	0.875257			0.0252281	0.0194876	0.0224543	0.0207865	0.0184653	0.033004	0.0269282	0.021688	0.02625
Random Forest	0.876647
Random Forest	0.946383			8	7	3	1	4	9	5	2	6
Random Forest	0.891176
Random Forest	0.944593
Random Forest	0.925697
Random Forest	0.889669
Random Forest	0.843583
Random Forest	0.916663
Random Forest	0.892722
Random Forest	0.963298
Random Forest	0.953839
Random Forest	0.945195
Random Forest	0.935263
Random Forest	0.963463
Random Forest	0.919255
Random Forest	0.944947
Random Forest	0.892396
Random Forest	0.945946
Random Forest	0.944947
Random Forest	0.909314
Random Forest	0.926134
Random Forest	0.86403
Random Forest	0.944272
Random Forest	0.91192
Random Forest	0.927391
LANDMark (Oracle)	0.944035
LANDMark (Oracle)	0.963643
LANDMark (Oracle)	0.981424
LANDMark (Oracle)	0.953839
LANDMark (Oracle)	0.944035
LANDMark (Oracle)	0.944485
LANDMark (Oracle)	0.982219
LANDMark (Oracle)	0.962374
LANDMark (Oracle)	0.927928
LANDMark (Oracle)	0.962848
LANDMark (Oracle)	0.962611
LANDMark (Oracle)	0.945588
LANDMark (Oracle)	0.925697
LANDMark (Oracle)	0.944722
LANDMark (Oracle)	0.981424
LANDMark (Oracle)	0.981187
LANDMark (Oracle)	0.972178
LANDMark (Oracle)	0.962934
LANDMark (Oracle)	0.945946
LANDMark (Oracle)	0.936579
LANDMark (Oracle)	0.981187
LANDMark (Oracle)	0.981187
LANDMark (Oracle)	0.935476
LANDMark (Oracle)	0.963298
LANDMark (Oracle)	0.962848
LANDMark (Oracle)	0.919255
LANDMark (Oracle)	0.892312
LANDMark (Oracle)	0.944722
LANDMark (Oracle)	0.92005
LANDMark (Oracle)	0.972415
SGDClassifierSqHinge	0.963643
SGDClassifierSqHinge	0.963686
SGDClassifierSqHinge	0.981424
SGDClassifierSqHinge	0.962934
SGDClassifierSqHinge	0.926134
SGDClassifierSqHinge	0.94528
SGDClassifierSqHinge	0.964093
SGDClassifierSqHinge	0.945153
SGDClassifierSqHinge	0.911095
SGDClassifierSqHinge	0.909688
SGDClassifierSqHinge	0.981424
SGDClassifierSqHinge	0.944722
SGDClassifierSqHinge	0.918049
SGDClassifierSqHinge	0.944722
SGDClassifierSqHinge	1
SGDClassifierSqHinge	0.945946
SGDClassifierSqHinge	0.954162
SGDClassifierSqHinge	0.972415
SGDClassifierSqHinge	0.895946
SGDClassifierSqHinge	0.929059
SGDClassifierSqHinge	0.981187
SGDClassifierSqHinge	0.981187
SGDClassifierSqHinge	0.943561
SGDClassifierSqHinge	0.945588
SGDClassifierSqHinge	0.963298
SGDClassifierSqHinge	0.918442
SGDClassifierSqHinge	0.900916
SGDClassifierSqHinge	0.962934
SGDClassifierSqHinge	0.937374
SGDClassifierSqHinge	0.963643
SGDClassifierMHuber	0.944722
SGDClassifierMHuber	0.945742
SGDClassifierMHuber	0.963298
SGDClassifierMHuber	0.928876
SGDClassifierMHuber	0.935026
SGDClassifierMHuber	0.94528
SGDClassifierMHuber	0.964093
SGDClassifierMHuber	0.962374
SGDClassifierMHuber	0.927928
SGDClassifierMHuber	0.944722
SGDClassifierMHuber	0.981424
SGDClassifierMHuber	0.962848
SGDClassifierMHuber	0.962848
SGDClassifierMHuber	0.944722
SGDClassifierMHuber	0.981424
SGDClassifierMHuber	0.963463
SGDClassifierMHuber	0.981467
SGDClassifierMHuber	0.972415
SGDClassifierMHuber	0.955084
SGDClassifierMHuber	0.946383
SGDClassifierMHuber	0.981187
SGDClassifierMHuber	0.981187
SGDClassifierMHuber	0.908875
SGDClassifierMHuber	0.981424
SGDClassifierMHuber	0.963298
SGDClassifierMHuber	0.953839
SGDClassifierMHuber	0.89328
SGDClassifierMHuber	0.962848
SGDClassifierMHuber	0.955084
SGDClassifierMHuber	0.936937
LinearSVC	0.944035
LinearSVC	0.964093
LinearSVC	1
LinearSVC	0.953839
LinearSVC	0.943561
LinearSVC	0.954289
LinearSVC	0.972415
LinearSVC	0.944947
LinearSVC	0.944402
LinearSVC	0.944722
LinearSVC	0.962848
LinearSVC	0.945588
LinearSVC	0.944272
LinearSVC	0.962848
LinearSVC	0.981424
LinearSVC	0.962934
LinearSVC	0.945195
LinearSVC	0.962934
LinearSVC	0.981187
LinearSVC	0.946383
LinearSVC	0.981424
LinearSVC	0.981187
LinearSVC	0.944272
LinearSVC	0.963298
LinearSVC	0.945588
LinearSVC	0.935938
LinearSVC	0.892312
LinearSVC	0.963298
LinearSVC	0.92005
LinearSVC	0.972458
LogReg	0.925697
LogReg	0.963643
LogReg	0.981424
LogReg	0.944402
LogReg	0.943561
LogReg	0.944485
LogReg	0.982219
LogReg	0.944272
LogReg	0.945195
LogReg	0.944722
LogReg	0.953602
LogReg	0.945588
LogReg	0.935476
LogReg	0.944722
LogReg	0.981424
LogReg	0.962934
LogReg	0.945946
LogReg	0.962934
LogReg	0.945946
LogReg	0.936579
LogReg	0.981187
LogReg	0.981187
LogReg	0.935476
LogReg	0.944722
LogReg	0.945588
LogReg	0.926134
LogReg	0.909433
LogReg	0.944722
LogReg	0.937374
LogReg	0.972178
RidReg	0.926146
RidReg	0.964093
RidReg	0.981424
RidReg	0.954289
RidReg	0.935026
RidReg	0.954289
RidReg	0.964093
RidReg	0.935501
RidReg	0.90991
RidReg	0.944722
RidReg	0.962848
RidReg	0.945588
RidReg	0.944272
RidReg	0.962848
RidReg	0.981424
RidReg	0.981187
RidReg	0.954162
RidReg	0.972415
RidReg	0.981424
RidReg	0.929059
RidReg	0.963298
RidReg	0.963298
RidReg	0.925672
RidReg	0.963298
RidReg	0.945588
RidReg	0.908437
RidReg	0.859091
RidReg	0.963298
RidReg	0.92005
RidReg	0.972458
LANDMark (No Oracle)	0.953839
LANDMark (No Oracle)	0.964093
LANDMark (No Oracle)	0.981424
LANDMark (No Oracle)	0.944402
LANDMark (No Oracle)	0.943561
LANDMark (No Oracle)	0.944485
LANDMark (No Oracle)	0.964093
LANDMark (No Oracle)	0.944272
LANDMark (No Oracle)	0.927928
LANDMark (No Oracle)	0.944722
LANDMark (No Oracle)	0.962848
LANDMark (No Oracle)	0.945588
LANDMark (No Oracle)	0.943798
LANDMark (No Oracle)	0.926596
LANDMark (No Oracle)	0.963298
LANDMark (No Oracle)	0.981424
LANDMark (No Oracle)	0.954454
LANDMark (No Oracle)	0.962934
LANDMark (No Oracle)	0.936423
LANDMark (No Oracle)	0.919255
LANDMark (No Oracle)	0.962848
LANDMark (No Oracle)	0.962848
LANDMark (No Oracle)	0.944272
LANDMark (No Oracle)	0.944402
LANDMark (No Oracle)	0.963298
LANDMark (No Oracle)	0.927928
LANDMark (No Oracle)	0.892312
LANDMark (No Oracle)	0.944722
LANDMark (No Oracle)	0.92005
LANDMark (No Oracle)	0.972415

## Sheet: Two Moons
Model	Balanced Accuracy
Extra Trees	1
Extra Trees	1			Extra Trees	LANDMark (No Oracle)	LANDMark (Oracle)	LinearSVC	LogReg	Random Forest	RidReg	SGDClassifierMHuber	SGDClassifierSqHinge
Extra Trees	1			1	1	1	0.904545	0.816667	1	0.816667	0.583333	0.583333
Extra Trees	1			1	1	1	0.734615	0.734615	1	0.816667	0.816667	0.657143
Extra Trees	1			1	1	1	0.713636	0.8	1	0.8	0.809091	0.8
Extra Trees	0.9			1	1	1	0.725	0.713636	1	0.8	0.809091	0.809091
Extra Trees	0.904545			1	1	1	0.713636	0.713636	0.904545	0.8	0.713636	0.713636
Extra Trees	1			0.9	0.904545	0.904545	0.809091	0.809091	0.809091	0.809091	0.809091	0.809091
Extra Trees	1			0.904545	0.904545	0.904545	0.904545	0.904545	0.816667	0.904545	0.904545	0.9
Extra Trees	1			1	1	1	0.725	0.725	0.904545	0.725	0.725	0.657143
Extra Trees	0.904545			1	1	1	0.809091	0.809091	0.904545	0.809091	0.9	0.9
Extra Trees	1			1	1	1	0.809091	0.809091	1	0.809091	0.734615	0.25
Extra Trees	0.904545			0.904545	0.904545	0.904545	0.809091	0.725	0.904545	0.809091	0.809091	0.809091
Extra Trees	1			1	1	1	0.8	0.809091	1	0.8	0.8	0.725
Extra Trees	1			0.904545	0.904545	0.904545	0.809091	0.809091	0.904545	0.809091	0.809091	0.9
Extra Trees	1			1	1	1	1	0.904545	1	1	0.904545	1
Extra Trees	0.904545			1	1	1	0.9	0.9	1	0.809091	0.734615	0.9
Extra Trees	1			1	1	1	0.809091	0.809091	1	0.809091	0.809091	0.809091
Extra Trees	1			0.904545	0.904545	0.904545	0.809091	0.9	0.9	0.809091	0.809091	0.809091
Extra Trees	1			1	1	1	0.809091	0.809091	0.904545	0.809091	0.809091	0.809091
Extra Trees	0.904545			1	1	1	0.657143	0.633333	1	0.713636	0.657143	0.633333
Extra Trees	1			1	1	1	0.809091	0.816667	1	0.809091	0.583333	0.8
Extra Trees	1			0.904545	1	1	1	1	0.816667	1	0.809091	1
Extra Trees	1			1	1	1	0.9	0.9	1	0.9	0.809091	0.816667
Extra Trees	1			1	1	1	0.313158	0.646154	1	0.646154	0.8	0.646154
Extra Trees	0.904545			1	1	1	0.904545	0.904545	1	0.904545	0.904545	0.904545
Extra Trees	1			1	1	1	0.313158	0.904545	1	0.904545	0.904545	0.904545
Extra Trees	1			0.904545	0.904545	0.904545	0.8	0.713636	0.809091	0.8	0.713636	0.633333
Extra Trees	0.816667			1	1	1	0.809091	0.809091	0.904545	0.809091	0.725	0.809091
Extra Trees	0.9			1	1	1	0.364706	0.816667	1	0.816667	0.734615	0.816667
Random Forest	1			0.816667	1	0.816667	0.725	0.725	0.734615	0.725	0.657143	0.725
Random Forest	1			0.9	0.904545	0.809091	0.646154	0.725	0.8	0.725	0.646154	0.809091
Random Forest	1
Random Forest	1			0.968131	0.977727	0.968434	0.761192	0.803197	0.933932	0.816614	0.774466	0.777974
Random Forest	0.904545			0.0517994	0.0410629	0.0571854	0.169389	0.0862043	0.0816582	0.0752589	0.0895642	0.145829
Random Forest	0.809091
Random Forest	0.816667			3	1	2	9	6	4	5	8	7
Random Forest	0.904545
Random Forest	0.904545
Random Forest	1
Random Forest	0.904545
Random Forest	1
Random Forest	0.904545
Random Forest	1
Random Forest	1
Random Forest	1
Random Forest	0.9
Random Forest	0.904545
Random Forest	1
Random Forest	1
Random Forest	0.816667
Random Forest	1
Random Forest	1
Random Forest	1
Random Forest	1
Random Forest	0.809091
Random Forest	0.904545
Random Forest	1
Random Forest	0.734615
Random Forest	0.8
LANDMark (Oracle)	1
LANDMark (Oracle)	1
LANDMark (Oracle)	1
LANDMark (Oracle)	1
LANDMark (Oracle)	1
LANDMark (Oracle)	0.904545
LANDMark (Oracle)	0.904545
LANDMark (Oracle)	1
LANDMark (Oracle)	1
LANDMark (Oracle)	1
LANDMark (Oracle)	0.904545
LANDMark (Oracle)	1
LANDMark (Oracle)	0.904545
LANDMark (Oracle)	1
LANDMark (Oracle)	1
LANDMark (Oracle)	1
LANDMark (Oracle)	0.904545
LANDMark (Oracle)	1
LANDMark (Oracle)	1
LANDMark (Oracle)	1
LANDMark (Oracle)	1
LANDMark (Oracle)	1
LANDMark (Oracle)	1
LANDMark (Oracle)	1
LANDMark (Oracle)	1
LANDMark (Oracle)	0.904545
LANDMark (Oracle)	1
LANDMark (Oracle)	1
LANDMark (Oracle)	0.816667
LANDMark (Oracle)	0.809091
LANDMark (No Oracle)	1
LANDMark (No Oracle)	1
LANDMark (No Oracle)	1
LANDMark (No Oracle)	1
LANDMark (No Oracle)	1
LANDMark (No Oracle)	0.904545
LANDMark (No Oracle)	0.904545
LANDMark (No Oracle)	1
LANDMark (No Oracle)	1
LANDMark (No Oracle)	1
LANDMark (No Oracle)	0.904545
LANDMark (No Oracle)	1
LANDMark (No Oracle)	0.904545
LANDMark (No Oracle)	1
LANDMark (No Oracle)	1
LANDMark (No Oracle)	1
LANDMark (No Oracle)	0.904545
LANDMark (No Oracle)	1
LANDMark (No Oracle)	1
LANDMark (No Oracle)	1
LANDMark (No Oracle)	1
LANDMark (No Oracle)	1
LANDMark (No Oracle)	1
LANDMark (No Oracle)	1
LANDMark (No Oracle)	1
LANDMark (No Oracle)	0.904545
LANDMark (No Oracle)	1
LANDMark (No Oracle)	1
LANDMark (No Oracle)	1
LANDMark (No Oracle)	0.904545
SGDClassifierSqHinge	0.583333
SGDClassifierSqHinge	0.657143
SGDClassifierSqHinge	0.8
SGDClassifierSqHinge	0.809091
SGDClassifierSqHinge	0.713636
SGDClassifierSqHinge	0.809091
SGDClassifierSqHinge	0.9
SGDClassifierSqHinge	0.657143
SGDClassifierSqHinge	0.9
SGDClassifierSqHinge	0.25
SGDClassifierSqHinge	0.809091
SGDClassifierSqHinge	0.725
SGDClassifierSqHinge	0.9
SGDClassifierSqHinge	1
SGDClassifierSqHinge	0.9
SGDClassifierSqHinge	0.809091
SGDClassifierSqHinge	0.809091
SGDClassifierSqHinge	0.809091
SGDClassifierSqHinge	0.633333
SGDClassifierSqHinge	0.8
SGDClassifierSqHinge	1
SGDClassifierSqHinge	0.816667
SGDClassifierSqHinge	0.646154
SGDClassifierSqHinge	0.904545
SGDClassifierSqHinge	0.904545
SGDClassifierSqHinge	0.633333
SGDClassifierSqHinge	0.809091
SGDClassifierSqHinge	0.816667
SGDClassifierSqHinge	0.725
SGDClassifierSqHinge	0.809091
SGDClassifierMHuber	0.583333
SGDClassifierMHuber	0.816667
SGDClassifierMHuber	0.809091
SGDClassifierMHuber	0.809091
SGDClassifierMHuber	0.713636
SGDClassifierMHuber	0.809091
SGDClassifierMHuber	0.904545
SGDClassifierMHuber	0.725
SGDClassifierMHuber	0.9
SGDClassifierMHuber	0.734615
SGDClassifierMHuber	0.809091
SGDClassifierMHuber	0.8
SGDClassifierMHuber	0.809091
SGDClassifierMHuber	0.904545
SGDClassifierMHuber	0.734615
SGDClassifierMHuber	0.809091
SGDClassifierMHuber	0.809091
SGDClassifierMHuber	0.809091
SGDClassifierMHuber	0.657143
SGDClassifierMHuber	0.583333
SGDClassifierMHuber	0.809091
SGDClassifierMHuber	0.809091
SGDClassifierMHuber	0.8
SGDClassifierMHuber	0.904545
SGDClassifierMHuber	0.904545
SGDClassifierMHuber	0.713636
SGDClassifierMHuber	0.725
SGDClassifierMHuber	0.734615
SGDClassifierMHuber	0.657143
SGDClassifierMHuber	0.646154
LinearSVC	0.904545
LinearSVC	0.734615
LinearSVC	0.713636
LinearSVC	0.725
LinearSVC	0.713636
LinearSVC	0.809091
LinearSVC	0.904545
LinearSVC	0.725
LinearSVC	0.809091
LinearSVC	0.809091
LinearSVC	0.809091
LinearSVC	0.8
LinearSVC	0.809091
LinearSVC	1
LinearSVC	0.9
LinearSVC	0.809091
LinearSVC	0.809091
LinearSVC	0.809091
LinearSVC	0.657143
LinearSVC	0.809091
LinearSVC	1
LinearSVC	0.9
LinearSVC	0.313158
LinearSVC	0.904545
LinearSVC	0.313158
LinearSVC	0.8
LinearSVC	0.809091
LinearSVC	0.364706
LinearSVC	0.725
LinearSVC	0.646154
LogReg	0.816667
LogReg	0.734615
LogReg	0.8
LogReg	0.713636
LogReg	0.713636
LogReg	0.809091
LogReg	0.904545
LogReg	0.725
LogReg	0.809091
LogReg	0.809091
LogReg	0.725
LogReg	0.809091
LogReg	0.809091
LogReg	0.904545
LogReg	0.9
LogReg	0.809091
LogReg	0.9
LogReg	0.809091
LogReg	0.633333
LogReg	0.816667
LogReg	1
LogReg	0.9
LogReg	0.646154
LogReg	0.904545
LogReg	0.904545
LogReg	0.713636
LogReg	0.809091
LogReg	0.816667
LogReg	0.725
LogReg	0.725
RidReg	0.816667
RidReg	0.816667
RidReg	0.8
RidReg	0.8
RidReg	0.8
RidReg	0.809091
RidReg	0.904545
RidReg	0.725
RidReg	0.809091
RidReg	0.809091
RidReg	0.809091
RidReg	0.8
RidReg	0.809091
RidReg	1
RidReg	0.809091
RidReg	0.809091
RidReg	0.809091
RidReg	0.809091
RidReg	0.713636
RidReg	0.809091
RidReg	1
RidReg	0.9
RidReg	0.646154
RidReg	0.904545
RidReg	0.904545
RidReg	0.8
RidReg	0.809091
RidReg	0.816667
RidReg	0.725
RidReg	0.725

## Sheet: Raisin
Model	Balanced Accuracy
Extra Trees	0.817014
Extra Trees	0.787879			Extra Trees	LANDMark (No Oracle)	LANDMark (Oracle)	LinearSVC	LogReg	Random Forest	RidReg	SGDClassifierMHuber	SGDClassifierSqHinge
Extra Trees	0.786848			0.817014	0.840909	0.840909	0.858629	0.837719	0.868817	0.848538	0.880378	0.841667
Extra Trees	0.77619			0.787879	0.83268	0.823031	0.819697	0.818821	0.800385	0.800385	0.819697	0.782372
Extra Trees	0.816082			0.786848	0.830303	0.829478	0.819697	0.829478	0.808163	0.818821	0.858629	0.81
Extra Trees	0.793381			0.77619	0.814158	0.816082	0.80625	0.82509	0.795486	0.834249	0.814158	0.796506
Extra Trees	0.844444			0.816082	0.838542	0.837719	0.81	0.849306	0.828637	0.828637	0.849306	0.809091
Extra Trees	0.788889			0.793381	0.826901	0.827778	0.793381	0.793381	0.816082	0.792294	0.792294	0.794444
Extra Trees	0.849306			0.844444	0.848538	0.847754	0.835145	0.836022	0.845299	0.816082	0.855556	0.77619
Extra Trees	0.813164			0.788889	0.820556	0.820556	0.820556	0.81	0.792735	0.848538	0.830303	0.800385
Extra Trees	0.775086			0.849306	0.880994	0.880378	0.891253	0.912077	0.870175	0.880994	0.859357	0.860069
Extra Trees	0.858629			0.813164	0.823199	0.834249	0.814158	0.824155	0.824155	0.812149	0.299242	0.824155
Extra Trees	0.797506			0.775086	0.816082	0.817014	0.80625	0.824155	0.793381	0.80625	0.82509	0.796506
Extra Trees	0.828637			0.858629	0.868116	0.857885	0.888889	0.879749	0.879106	0.878449	0.879749	0.798485
Extra Trees	0.812149			0.797506	0.828637	0.819697	0.828637	0.828637	0.788889	0.801307	0.856349	0.79085
Extra Trees	0.787879			0.828637	0.830303	0.830303	0.819697	0.828637	0.837719	0.809091	0.819697	0.819697
Extra Trees	0.731746			0.812149	0.850057	0.840136	0.868817	0.888889	0.857126	0.868116	0.848538	0.849306
Extra Trees	0.857126			0.787879	0.821397	0.840136	0.821397	0.819697	0.796506	0.819697	0.802211	0.802211
Extra Trees	0.808163			0.731746	0.760572	0.752381	0.70463	0.740919	0.750162	0.720192	0.713603	0.69697
Extra Trees	0.810891			0.857126	0.860767	0.872109	0.869504	0.858629	0.857885	0.867399	0.868817	0.817014
Extra Trees	0.824155			0.808163	0.847754	0.847754	0.835145	0.846135	0.827778	0.823199	0.846135	0.827778
Extra Trees	0.805263			0.810891	0.813462	0.822222	0.794549	0.831111	0.808163	0.811765	0.831111	0.794549
Extra Trees	0.817014			0.824155	0.868116	0.858629	0.879106	0.858629	0.845299	0.868116	0.879106	0.877778
Extra Trees	0.836022			0.805263	0.831111	0.830303	0.838542	0.839347	0.813164	0.838542	0.848538	0.789879
Extra Trees	0.846953			0.817014	0.828637	0.818821	0.81	0.808163	0.808163	0.807216	0.801307	0.802211
Extra Trees	0.829478			0.836022	0.836879	0.837719	0.870175	0.878449	0.847754	0.847754	0.878449	0.819697
Extra Trees	0.834249			0.846953	0.869504	0.869504	0.828637	0.868817	0.839347	0.859357	0.857885	0.839347
Extra Trees	0.888889			0.829478	0.860069	0.850057	0.850057	0.850794	0.820556	0.870175	0.860069	0.860069
Extra Trees	0.834249			0.834249	0.870175	0.879749	0.836879	0.835145	0.824155	0.836022	0.837719	0.836879
Extra Trees	0.797506			0.888889	0.911111	0.890097	0.891253	0.911111	0.9	0.890097	0.850057	0.860767
Random Forest	0.868817			0.834249	0.81513	0.82509	0.845299	0.826005	0.824155	0.836879	0.802211	0.837719
Random Forest	0.800385			0.797506	0.840136	0.850057	0.658497	0.827778	0.789879	0.829478	0.809091	0.774004
Random Forest	0.808163
Random Forest	0.795486			0.81516	0.839493	0.83892	0.827157	0.839561	0.825304	0.832326	0.819155	0.812887
Random Forest	0.828637			0.0311275	0.0274183	0.0262029	0.0490758	0.0341333	0.0321174	0.0343305	0.10409	0.0350025
Random Forest	0.816082
Random Forest	0.845299			8	2	3	5	1	6	4	7	9
Random Forest	0.792735
Random Forest	0.870175
Random Forest	0.824155
Random Forest	0.793381
Random Forest	0.879106
Random Forest	0.788889
Random Forest	0.837719
Random Forest	0.857126
Random Forest	0.796506
Random Forest	0.750162
Random Forest	0.857885
Random Forest	0.827778
Random Forest	0.808163
Random Forest	0.845299
Random Forest	0.813164
Random Forest	0.808163
Random Forest	0.847754
Random Forest	0.839347
Random Forest	0.820556
Random Forest	0.824155
Random Forest	0.9
Random Forest	0.824155
Random Forest	0.789879
LANDMark (Oracle)	0.840909
LANDMark (Oracle)	0.823031
LANDMark (Oracle)	0.829478
LANDMark (Oracle)	0.816082
LANDMark (Oracle)	0.837719
LANDMark (Oracle)	0.827778
LANDMark (Oracle)	0.847754
LANDMark (Oracle)	0.820556
LANDMark (Oracle)	0.880378
LANDMark (Oracle)	0.834249
LANDMark (Oracle)	0.817014
LANDMark (Oracle)	0.857885
LANDMark (Oracle)	0.819697
LANDMark (Oracle)	0.830303
LANDMark (Oracle)	0.840136
LANDMark (Oracle)	0.840136
LANDMark (Oracle)	0.752381
LANDMark (Oracle)	0.872109
LANDMark (Oracle)	0.847754
LANDMark (Oracle)	0.822222
LANDMark (Oracle)	0.858629
LANDMark (Oracle)	0.830303
LANDMark (Oracle)	0.818821
LANDMark (Oracle)	0.837719
LANDMark (Oracle)	0.869504
LANDMark (Oracle)	0.850057
LANDMark (Oracle)	0.879749
LANDMark (Oracle)	0.890097
LANDMark (Oracle)	0.82509
LANDMark (Oracle)	0.850057
LANDMark (No Oracle)	0.840909
LANDMark (No Oracle)	0.83268
LANDMark (No Oracle)	0.830303
LANDMark (No Oracle)	0.814158
LANDMark (No Oracle)	0.838542
LANDMark (No Oracle)	0.826901
LANDMark (No Oracle)	0.848538
LANDMark (No Oracle)	0.820556
LANDMark (No Oracle)	0.880994
LANDMark (No Oracle)	0.823199
LANDMark (No Oracle)	0.816082
LANDMark (No Oracle)	0.868116
LANDMark (No Oracle)	0.828637
LANDMark (No Oracle)	0.830303
LANDMark (No Oracle)	0.850057
LANDMark (No Oracle)	0.821397
LANDMark (No Oracle)	0.760572
LANDMark (No Oracle)	0.860767
LANDMark (No Oracle)	0.847754
LANDMark (No Oracle)	0.813462
LANDMark (No Oracle)	0.868116
LANDMark (No Oracle)	0.831111
LANDMark (No Oracle)	0.828637
LANDMark (No Oracle)	0.836879
LANDMark (No Oracle)	0.869504
LANDMark (No Oracle)	0.860069
LANDMark (No Oracle)	0.870175
LANDMark (No Oracle)	0.911111
LANDMark (No Oracle)	0.81513
LANDMark (No Oracle)	0.840136
SGDClassifierSqHinge	0.841667
SGDClassifierSqHinge	0.782372
SGDClassifierSqHinge	0.81
SGDClassifierSqHinge	0.796506
SGDClassifierSqHinge	0.809091
SGDClassifierSqHinge	0.794444
SGDClassifierSqHinge	0.77619
SGDClassifierSqHinge	0.800385
SGDClassifierSqHinge	0.860069
SGDClassifierSqHinge	0.824155
SGDClassifierSqHinge	0.796506
SGDClassifierSqHinge	0.798485
SGDClassifierSqHinge	0.79085
SGDClassifierSqHinge	0.819697
SGDClassifierSqHinge	0.849306
SGDClassifierSqHinge	0.802211
SGDClassifierSqHinge	0.69697
SGDClassifierSqHinge	0.817014
SGDClassifierSqHinge	0.827778
SGDClassifierSqHinge	0.794549
SGDClassifierSqHinge	0.877778
SGDClassifierSqHinge	0.789879
SGDClassifierSqHinge	0.802211
SGDClassifierSqHinge	0.819697
SGDClassifierSqHinge	0.839347
SGDClassifierSqHinge	0.860069
SGDClassifierSqHinge	0.836879
SGDClassifierSqHinge	0.860767
SGDClassifierSqHinge	0.837719
SGDClassifierSqHinge	0.774004
SGDClassifierMHuber	0.880378
SGDClassifierMHuber	0.819697
SGDClassifierMHuber	0.858629
SGDClassifierMHuber	0.814158
SGDClassifierMHuber	0.849306
SGDClassifierMHuber	0.792294
SGDClassifierMHuber	0.855556
SGDClassifierMHuber	0.830303
SGDClassifierMHuber	0.859357
SGDClassifierMHuber	0.299242
SGDClassifierMHuber	0.82509
SGDClassifierMHuber	0.879749
SGDClassifierMHuber	0.856349
SGDClassifierMHuber	0.819697
SGDClassifierMHuber	0.848538
SGDClassifierMHuber	0.802211
SGDClassifierMHuber	0.713603
SGDClassifierMHuber	0.868817
SGDClassifierMHuber	0.846135
SGDClassifierMHuber	0.831111
SGDClassifierMHuber	0.879106
SGDClassifierMHuber	0.848538
SGDClassifierMHuber	0.801307
SGDClassifierMHuber	0.878449
SGDClassifierMHuber	0.857885
SGDClassifierMHuber	0.860069
SGDClassifierMHuber	0.837719
SGDClassifierMHuber	0.850057
SGDClassifierMHuber	0.802211
SGDClassifierMHuber	0.809091
LinearSVC	0.858629
LinearSVC	0.819697
LinearSVC	0.819697
LinearSVC	0.80625
LinearSVC	0.81
LinearSVC	0.793381
LinearSVC	0.835145
LinearSVC	0.820556
LinearSVC	0.891253
LinearSVC	0.814158
LinearSVC	0.80625
LinearSVC	0.888889
LinearSVC	0.828637
LinearSVC	0.819697
LinearSVC	0.868817
LinearSVC	0.821397
LinearSVC	0.70463
LinearSVC	0.869504
LinearSVC	0.835145
LinearSVC	0.794549
LinearSVC	0.879106
LinearSVC	0.838542
LinearSVC	0.81
LinearSVC	0.870175
LinearSVC	0.828637
LinearSVC	0.850057
LinearSVC	0.836879
LinearSVC	0.891253
LinearSVC	0.845299
LinearSVC	0.658497
LogReg	0.837719
LogReg	0.818821
LogReg	0.829478
LogReg	0.82509
LogReg	0.849306
LogReg	0.793381
LogReg	0.836022
LogReg	0.81
LogReg	0.912077
LogReg	0.824155
LogReg	0.824155
LogReg	0.879749
LogReg	0.828637
LogReg	0.828637
LogReg	0.888889
LogReg	0.819697
LogReg	0.740919
LogReg	0.858629
LogReg	0.846135
LogReg	0.831111
LogReg	0.858629
LogReg	0.839347
LogReg	0.808163
LogReg	0.878449
LogReg	0.868817
LogReg	0.850794
LogReg	0.835145
LogReg	0.911111
LogReg	0.826005
LogReg	0.827778
RidReg	0.848538
RidReg	0.800385
RidReg	0.818821
RidReg	0.834249
RidReg	0.828637
RidReg	0.792294
RidReg	0.816082
RidReg	0.848538
RidReg	0.880994
RidReg	0.812149
RidReg	0.80625
RidReg	0.878449
RidReg	0.801307
RidReg	0.809091
RidReg	0.868116
RidReg	0.819697
RidReg	0.720192
RidReg	0.867399
RidReg	0.823199
RidReg	0.811765
RidReg	0.868116
RidReg	0.838542
RidReg	0.807216
RidReg	0.847754
RidReg	0.859357
RidReg	0.870175
RidReg	0.836022
RidReg	0.890097
RidReg	0.836879
RidReg	0.829478

## Sheet: Wine
Model	Balanced Accuracy
ExtraTrees	1
ExtraTrees	1			ExtraTrees	LANDMarkNoOracle	LANDMarkOracle	LinearSVC	LogReg	RandomForest	RidReg	SGDClassifierMHuber	SGDClassifierSqHinge
ExtraTrees	1			1	1	1	1	1	1	1	1	0.950549
ExtraTrees	1			1	1	1	0.950549	0.945887	1	0.950549	0.945887	1
ExtraTrees	1			1	1	1	0.950549	0.945887	1	0.945887	0.945887	1
ExtraTrees	0.950549			1	1	0.945887	1	1	1	0.945887	1	1
ExtraTrees	0.945887			1	0.945887	1	1	1	1	1	1	0.950549
ExtraTrees	0.95			0.950549	0.945887	0.945887	0.950549	0.950549	0.950549	0.950549	0.945887	0.896437
ExtraTrees	1			0.945887	0.945887	1	0.945887	0.945887	0.945887	0.945887	1	0.945887
ExtraTrees	1			0.95	0.945887	0.95	0.896825	1	0.945887	0.945887	1	0.95
ExtraTrees	0.896437			1	0.945887	0.950549	0.950549	1	1	0.950549	0.950549	0.896437
ExtraTrees	0.95			1	0.944444	0.944444	1	1	1	1	1	0.944444
ExtraTrees	1			0.896437	1	1	1	1	1	1	1	1
ExtraTrees	1			0.95	0.897222	0.944444	1	1	1	1	0.891667	0.846732
ExtraTrees	1			1	1	1	0.945887	1	0.945887	1	0.891667	0.847375
ExtraTrees	1			1	1	1	1	1	1	1	0.950549	0.95
ExtraTrees	1			1	0.945887	0.945887	0.945887	0.945887	1	0.950549	1	0.945887
ExtraTrees	1			1	1	1	1	1	0.945887	1	1	0.917216
ExtraTrees	0.950549			1	1	1	1	0.950549	0.945887	1	0.950549	1
ExtraTrees	1			1	1	1	1	1	1	1	0.950549	1
ExtraTrees	0.950549			0.950549	1	1	1	0.950549	0.950549	1	1	0.950549
ExtraTrees	0.945887			1	0.945887	0.945887	0.945887	0.945887	0.945887	0.945887	0.945887	0.945887
ExtraTrees	0.945887			0.950549	0.944444	0.917216	0.950549	0.950549	0.950549	1	0.917216	0.917216
ExtraTrees	1			0.945887	0.942857	0.942857	0.942857	0.942857	0.945887	0.945887	0.891667	0.891667
ExtraTrees	1			0.945887	0.942857	0.945887	0.942857	0.945887	0.91811	0.945887	0.894444	0.894444
ExtraTrees	0.896437			1	1	1	1	1	1	1	1	0.948413
ExtraTrees	1			1	1	1	1	1	1	1	0.950549	1
ExtraTrees	0.950549			0.896437	0.944444	0.893407	0.945887	0.896437	0.896437	0.944444	1	0.893407
ExtraTrees	1			1	1	1	0.945887	1	1	1	1	0.95
ExtraTrees	0.950549			0.950549	1	1	1	0.950549	0.950549	1	1	1
LANDMarkOracle	1			1	1	1	0.896825	1	0.945887	1	1	1
LANDMarkOracle	1			0.950549	0.945887	0.950549	0.950549	0.950549	0.950549	0.945887	0.948413	0.945887
LANDMarkOracle	1
LANDMarkOracle	0.945887			0.976109	0.972779	0.974097	0.9686	0.973931	0.971146	0.977125	0.965712	0.945966
LANDMarkOracle	1			0.0323447	0.0308215	0.0319244	0.0324208	0.0298521	0.0311324	0.026649	0.0391878	0.0458218
LANDMarkOracle	0.945887
LANDMarkOracle	1			2	5	3	7	4	6	1	8	9
LANDMarkOracle	0.95
LANDMarkOracle	0.950549
LANDMarkOracle	0.944444
LANDMarkOracle	1
LANDMarkOracle	0.944444
LANDMarkOracle	1
LANDMarkOracle	1
LANDMarkOracle	0.945887
LANDMarkOracle	1
LANDMarkOracle	1
LANDMarkOracle	1
LANDMarkOracle	1
LANDMarkOracle	0.945887
LANDMarkOracle	0.917216
LANDMarkOracle	0.942857
LANDMarkOracle	0.945887
LANDMarkOracle	1
LANDMarkOracle	1
LANDMarkOracle	0.893407
LANDMarkOracle	1
LANDMarkOracle	1
LANDMarkOracle	1
LANDMarkOracle	0.950549
LANDMarkNoOracle	1
LANDMarkNoOracle	1
LANDMarkNoOracle	1
LANDMarkNoOracle	1
LANDMarkNoOracle	0.945887
LANDMarkNoOracle	0.945887
LANDMarkNoOracle	0.945887
LANDMarkNoOracle	0.945887
LANDMarkNoOracle	0.945887
LANDMarkNoOracle	0.944444
LANDMarkNoOracle	1
LANDMarkNoOracle	0.897222
LANDMarkNoOracle	1
LANDMarkNoOracle	1
LANDMarkNoOracle	0.945887
LANDMarkNoOracle	1
LANDMarkNoOracle	1
LANDMarkNoOracle	1
LANDMarkNoOracle	1
LANDMarkNoOracle	0.945887
LANDMarkNoOracle	0.944444
LANDMarkNoOracle	0.942857
LANDMarkNoOracle	0.942857
LANDMarkNoOracle	1
LANDMarkNoOracle	1
LANDMarkNoOracle	0.944444
LANDMarkNoOracle	1
LANDMarkNoOracle	1
LANDMarkNoOracle	1
LANDMarkNoOracle	0.945887
SGDClassifierSqHinge	0.950549
SGDClassifierSqHinge	1
SGDClassifierSqHinge	1
SGDClassifierSqHinge	1
SGDClassifierSqHinge	0.950549
SGDClassifierSqHinge	0.896437
SGDClassifierSqHinge	0.945887
SGDClassifierSqHinge	0.95
SGDClassifierSqHinge	0.896437
SGDClassifierSqHinge	0.944444
SGDClassifierSqHinge	1
SGDClassifierSqHinge	0.846732
SGDClassifierSqHinge	0.847375
SGDClassifierSqHinge	0.95
SGDClassifierSqHinge	0.945887
SGDClassifierSqHinge	0.917216
SGDClassifierSqHinge	1
SGDClassifierSqHinge	1
SGDClassifierSqHinge	0.950549
SGDClassifierSqHinge	0.945887
SGDClassifierSqHinge	0.917216
SGDClassifierSqHinge	0.891667
SGDClassifierSqHinge	0.894444
SGDClassifierSqHinge	0.948413
SGDClassifierSqHinge	1
SGDClassifierSqHinge	0.893407
SGDClassifierSqHinge	0.95
SGDClassifierSqHinge	1
SGDClassifierSqHinge	1
SGDClassifierSqHinge	0.945887
SGDClassifierMHuber	1
SGDClassifierMHuber	0.945887
SGDClassifierMHuber	0.945887
SGDClassifierMHuber	1
SGDClassifierMHuber	1
SGDClassifierMHuber	0.945887
SGDClassifierMHuber	1
SGDClassifierMHuber	1
SGDClassifierMHuber	0.950549
SGDClassifierMHuber	1
SGDClassifierMHuber	1
SGDClassifierMHuber	0.891667
SGDClassifierMHuber	0.891667
SGDClassifierMHuber	0.950549
SGDClassifierMHuber	1
SGDClassifierMHuber	1
SGDClassifierMHuber	0.950549
SGDClassifierMHuber	0.950549
SGDClassifierMHuber	1
SGDClassifierMHuber	0.945887
SGDClassifierMHuber	0.917216
SGDClassifierMHuber	0.891667
SGDClassifierMHuber	0.894444
SGDClassifierMHuber	1
SGDClassifierMHuber	0.950549
SGDClassifierMHuber	1
SGDClassifierMHuber	1
SGDClassifierMHuber	1
SGDClassifierMHuber	1
SGDClassifierMHuber	0.948413
LinearSVC	1
LinearSVC	0.950549
LinearSVC	0.950549
LinearSVC	1
LinearSVC	1
LinearSVC	0.950549
LinearSVC	0.945887
LinearSVC	0.896825
LinearSVC	0.950549
LinearSVC	1
LinearSVC	1
LinearSVC	1
LinearSVC	0.945887
LinearSVC	1
LinearSVC	0.945887
LinearSVC	1
LinearSVC	1
LinearSVC	1
LinearSVC	1
LinearSVC	0.945887
LinearSVC	0.950549
LinearSVC	0.942857
LinearSVC	0.942857
LinearSVC	1
LinearSVC	1
LinearSVC	0.945887
LinearSVC	0.945887
LinearSVC	1
LinearSVC	0.896825
LinearSVC	0.950549
RandomForest	1
RandomForest	1
RandomForest	1
RandomForest	1
RandomForest	1
RandomForest	0.950549
RandomForest	0.945887
RandomForest	0.945887
RandomForest	1
RandomForest	1
RandomForest	1
RandomForest	1
RandomForest	0.945887
RandomForest	1
RandomForest	1
RandomForest	0.945887
RandomForest	0.945887
RandomForest	1
RandomForest	0.950549
RandomForest	0.945887
RandomForest	0.950549
RandomForest	0.945887
RandomForest	0.91811
RandomForest	1
RandomForest	1
RandomForest	0.896437
RandomForest	1
RandomForest	0.950549
RandomForest	0.945887
RandomForest	0.950549
LogReg	1
LogReg	0.945887
LogReg	0.945887
LogReg	1
LogReg	1
LogReg	0.950549
LogReg	0.945887
LogReg	1
LogReg	1
LogReg	1
LogReg	1
LogReg	1
LogReg	1
LogReg	1
LogReg	0.945887
LogReg	1
LogReg	0.950549
LogReg	1
LogReg	0.950549
LogReg	0.945887
LogReg	0.950549
LogReg	0.942857
LogReg	0.945887
LogReg	1
LogReg	1
LogReg	0.896437
LogReg	1
LogReg	0.950549
LogReg	1
LogReg	0.950549
RidReg	1
RidReg	0.950549
RidReg	0.945887
RidReg	0.945887
RidReg	1
RidReg	0.950549
RidReg	0.945887
RidReg	0.945887
RidReg	0.950549
RidReg	1
RidReg	1
RidReg	1
RidReg	1
RidReg	1
RidReg	0.950549
RidReg	1
RidReg	1
RidReg	1
RidReg	1
RidReg	0.945887
RidReg	1
RidReg	0.945887
RidReg	0.945887
RidReg	1
RidReg	1
RidReg	0.944444
RidReg	1
RidReg	1
RidReg	1
RidReg	0.945887

## Sheet: Spirals
Model	Balanced Accuracy
ExtraTrees	0.859783
ExtraTrees	1			ExtraTrees	LANDMarkNoOracle	LANDMarkOracle	LinearSVC	LogReg	RandomForest	RidReg	SGDClassifierMHuber	SGDClassifierSqHinge
ExtraTrees	0.95119			0.859783	0.809091	0.904545	0.463095	0.45	0.809091	0.48587	0.341935	0.25
ExtraTrees	1			1	0.904545	0.904545	0.415	0.404167	0.904545	0.404167	0.475	0.48587
ExtraTrees	0.95119			0.95119	0.95119	1	0.522727	0.522727	0.904545	0.522727	0.522727	0.427273
ExtraTrees	0.95119			1	0.95119	1	0.570455	0.495833	0.853571	0.434259	0.463095	0.46
ExtraTrees	0.904545			0.95119	0.95119	1	0.45	0.532609	0.719565	0.532609	0.316667	0.390741
ExtraTrees	0.95			0.95119	0.95119	0.902381	0.267857	0.707143	0.9	0.618182	0.707143	0.707143
ExtraTrees	0.95119			0.904545	0.95	0.95119	0.415	0.469231	0.95119	0.469231	0.390741	0.43913
ExtraTrees	0.95119			0.95	0.9	0.809091	0.45	0.45	0.770833	0.45	0.45	0.25
ExtraTrees	1			0.95119	1	0.95119	0.511905	0.495833	0.856818	0.46	0.442857	0.475
ExtraTrees	0.95119			0.95119	0.95119	0.95119	0.505	0.46	0.902381	0.505	0.522727	0.415
ExtraTrees	0.95119			1	0.95119	1	0.427273	0.505	0.856818	0.522727	0.425	0.541667
ExtraTrees	0.853571			0.95119	0.816667	0.816667	0.511905	0.48587	0.902381	0.48587	0.48587	0.45
ExtraTrees	0.95119			0.95119	1	0.95119	0.511905	0.6	0.853571	0.6	0.761364	0.48587
ExtraTrees	1			0.853571	0.904545	0.816667	0.495833	0.55	0.859783	0.55	0.560714	0.55
ExtraTrees	0.904545			0.95119	0.95	0.904545	0.427273	0.392391	0.853571	0.427273	0.4	0.6
ExtraTrees	1			1	0.95119	0.95	0.3125	0.463095	0.859783	0.463095	0.522727	0.626087
ExtraTrees	0.95119			0.904545	0.904545	0.904545	0.48587	0.425	0.902381	0.511905	0.416667	0.46
ExtraTrees	1			1	1	0.95119	0.45	0.5	0.902381	0.5	0.511905	0.511905
ExtraTrees	0.859783			0.95119	0.904545	0.904545	0.55	0.522727	0.95119	0.560714	0.48587	0.511905
ExtraTrees	0.904545			1	0.95119	1	0.37	0.475	0.95	0.475	0.414286	0.511905
ExtraTrees	0.95119			0.859783	0.859783	0.816667	0.392391	0.463095	0.859783	0.463095	0.505	0.415
ExtraTrees	0.904545			0.904545	0.95119	0.95119	0.35	0.511905	0.859783	0.511905	0.475	0.522727
ExtraTrees	0.95119			0.95119	0.95119	0.95	0.4	0.4	0.904545	0.365476	0.4	0.379545
ExtraTrees	0.95119			0.904545	1	1	0.5	0.427273	0.853571	0.463095	0.427273	0.427273
ExtraTrees	0.95119			0.95119	0.95119	0.95	0.358333	0.292308	0.95	0.358333	0.303704	0.325
ExtraTrees	1			0.95119	0.95	0.95119	0.570455	0.522727	0.816667	0.522727	0.65	0.358333
ExtraTrees	1			0.95119	0.95119	1	0.48587	0.522727	0.809091	0.48587	0.541667	0.43913
ExtraTrees	0.95119			1	0.95	0.95	0.325	0.570455	0.859783	0.532609	0.557692	0.570455
LANDMarkOracle	0.904545			1	1	0.95119	0.511905	0.511905	0.902381	0.55	0.522727	0.475
LANDMarkOracle	0.904545			0.95119	0.95	0.95119	0.331818	0.626087	0.690385	0.626087	0.595	0.25
LANDMarkOracle	1
LANDMarkOracle	1			0.9486	0.938934	0.93483	0.444646	0.491837	0.86568	0.495261	0.486512	0.457065
LANDMarkOracle	1			0.0430726	0.0474813	0.0576542	0.0798546	0.0773823	0.0621695	0.0641066	0.10361	0.106362
LANDMarkOracle	0.902381
LANDMarkOracle	0.95119			1	2	3	9	6	4	5	7	8
LANDMarkOracle	0.809091
LANDMarkOracle	0.95119
LANDMarkOracle	0.95119
LANDMarkOracle	1
LANDMarkOracle	0.816667
LANDMarkOracle	0.95119
LANDMarkOracle	0.816667
LANDMarkOracle	0.904545
LANDMarkOracle	0.95
LANDMarkOracle	0.904545
LANDMarkOracle	0.95119
LANDMarkOracle	0.904545
LANDMarkOracle	1
LANDMarkOracle	0.816667
LANDMarkOracle	0.95119
LANDMarkOracle	0.95
LANDMarkOracle	1
LANDMarkOracle	0.95
LANDMarkOracle	0.95119
LANDMarkOracle	1
LANDMarkOracle	0.95
LANDMarkOracle	0.95119
LANDMarkOracle	0.95119
LANDMarkNoOracle	0.809091
LANDMarkNoOracle	0.904545
LANDMarkNoOracle	0.95119
LANDMarkNoOracle	0.95119
LANDMarkNoOracle	0.95119
LANDMarkNoOracle	0.95119
LANDMarkNoOracle	0.95
LANDMarkNoOracle	0.9
LANDMarkNoOracle	1
LANDMarkNoOracle	0.95119
LANDMarkNoOracle	0.95119
LANDMarkNoOracle	0.816667
LANDMarkNoOracle	1
LANDMarkNoOracle	0.904545
LANDMarkNoOracle	0.95
LANDMarkNoOracle	0.95119
LANDMarkNoOracle	0.904545
LANDMarkNoOracle	1
LANDMarkNoOracle	0.904545
LANDMarkNoOracle	0.95119
LANDMarkNoOracle	0.859783
LANDMarkNoOracle	0.95119
LANDMarkNoOracle	0.95119
LANDMarkNoOracle	1
LANDMarkNoOracle	0.95119
LANDMarkNoOracle	0.95
LANDMarkNoOracle	0.95119
LANDMarkNoOracle	0.95
LANDMarkNoOracle	1
LANDMarkNoOracle	0.95
SGDClassifierSqHinge	0.25
SGDClassifierSqHinge	0.48587
SGDClassifierSqHinge	0.427273
SGDClassifierSqHinge	0.46
SGDClassifierSqHinge	0.390741
SGDClassifierSqHinge	0.707143
SGDClassifierSqHinge	0.43913
SGDClassifierSqHinge	0.25
SGDClassifierSqHinge	0.475
SGDClassifierSqHinge	0.415
SGDClassifierSqHinge	0.541667
SGDClassifierSqHinge	0.45
SGDClassifierSqHinge	0.48587
SGDClassifierSqHinge	0.55
SGDClassifierSqHinge	0.6
SGDClassifierSqHinge	0.626087
SGDClassifierSqHinge	0.46
SGDClassifierSqHinge	0.511905
SGDClassifierSqHinge	0.511905
SGDClassifierSqHinge	0.511905
SGDClassifierSqHinge	0.415
SGDClassifierSqHinge	0.522727
SGDClassifierSqHinge	0.379545
SGDClassifierSqHinge	0.427273
SGDClassifierSqHinge	0.325
SGDClassifierSqHinge	0.358333
SGDClassifierSqHinge	0.43913
SGDClassifierSqHinge	0.570455
SGDClassifierSqHinge	0.475
SGDClassifierSqHinge	0.25
SGDClassifierMHuber	0.341935
SGDClassifierMHuber	0.475
SGDClassifierMHuber	0.522727
SGDClassifierMHuber	0.463095
SGDClassifierMHuber	0.316667
SGDClassifierMHuber	0.707143
SGDClassifierMHuber	0.390741
SGDClassifierMHuber	0.45
SGDClassifierMHuber	0.442857
SGDClassifierMHuber	0.522727
SGDClassifierMHuber	0.425
SGDClassifierMHuber	0.48587
SGDClassifierMHuber	0.761364
SGDClassifierMHuber	0.560714
SGDClassifierMHuber	0.4
SGDClassifierMHuber	0.522727
SGDClassifierMHuber	0.416667
SGDClassifierMHuber	0.511905
SGDClassifierMHuber	0.48587
SGDClassifierMHuber	0.414286
SGDClassifierMHuber	0.505
SGDClassifierMHuber	0.475
SGDClassifierMHuber	0.4
SGDClassifierMHuber	0.427273
SGDClassifierMHuber	0.303704
SGDClassifierMHuber	0.65
SGDClassifierMHuber	0.541667
SGDClassifierMHuber	0.557692
SGDClassifierMHuber	0.522727
SGDClassifierMHuber	0.595
LinearSVC	0.463095
LinearSVC	0.415
LinearSVC	0.522727
LinearSVC	0.570455
LinearSVC	0.45
LinearSVC	0.267857
LinearSVC	0.415
LinearSVC	0.45
LinearSVC	0.511905
LinearSVC	0.505
LinearSVC	0.427273
LinearSVC	0.511905
LinearSVC	0.511905
LinearSVC	0.495833
LinearSVC	0.427273
LinearSVC	0.3125
LinearSVC	0.48587
LinearSVC	0.45
LinearSVC	0.55
LinearSVC	0.37
LinearSVC	0.392391
LinearSVC	0.35
LinearSVC	0.4
LinearSVC	0.5
LinearSVC	0.358333
LinearSVC	0.570455
LinearSVC	0.48587
LinearSVC	0.325
LinearSVC	0.511905
LinearSVC	0.331818
RandomForest	0.809091
RandomForest	0.904545
RandomForest	0.904545
RandomForest	0.853571
RandomForest	0.719565
RandomForest	0.9
RandomForest	0.95119
RandomForest	0.770833
RandomForest	0.856818
RandomForest	0.902381
RandomForest	0.856818
RandomForest	0.902381
RandomForest	0.853571
RandomForest	0.859783
RandomForest	0.853571
RandomForest	0.859783
RandomForest	0.902381
RandomForest	0.902381
RandomForest	0.95119
RandomForest	0.95
RandomForest	0.859783
RandomForest	0.859783
RandomForest	0.904545
RandomForest	0.853571
RandomForest	0.95
RandomForest	0.816667
RandomForest	0.809091
RandomForest	0.859783
RandomForest	0.902381
RandomForest	0.690385
LogReg	0.45
LogReg	0.404167
LogReg	0.522727
LogReg	0.495833
LogReg	0.532609
LogReg	0.707143
LogReg	0.469231
LogReg	0.45
LogReg	0.495833
LogReg	0.46
LogReg	0.505
LogReg	0.48587
LogReg	0.6
LogReg	0.55
LogReg	0.392391
LogReg	0.463095
LogReg	0.425
LogReg	0.5
LogReg	0.522727
LogReg	0.475
LogReg	0.463095
LogReg	0.511905
LogReg	0.4
LogReg	0.427273
LogReg	0.292308
LogReg	0.522727
LogReg	0.522727
LogReg	0.570455
LogReg	0.511905
LogReg	0.626087
RidReg	0.48587
RidReg	0.404167
RidReg	0.522727
RidReg	0.434259
RidReg	0.532609
RidReg	0.618182
RidReg	0.469231
RidReg	0.45
RidReg	0.46
RidReg	0.505
RidReg	0.522727
RidReg	0.48587
RidReg	0.6
RidReg	0.55
RidReg	0.427273
RidReg	0.463095
RidReg	0.511905
RidReg	0.5
RidReg	0.560714
RidReg	0.475
RidReg	0.463095
RidReg	0.511905
RidReg	0.365476
RidReg	0.463095
RidReg	0.358333
RidReg	0.522727
RidReg	0.48587
RidReg	0.532609
RidReg	0.55
RidReg	0.626087

## Sheet: Heart Failure
Model	Balanced Accuracy
ExtraTrees	0.588304
ExtraTrees	0.418947			ExtraTrees	LANDMarkNoOracle	LANDMarkOracle	LinearSVC	LogReg	RandomForest	RidReg	SGDClassifierMHuber	SGDClassifierSqHinge
ExtraTrees	0.593505			0.588304	0.632675	0.623206	0.466374	0.598281	0.69645	0.532895	0.463754	0.592789
ExtraTrees	0.491579			0.418947	0.51659	0.485746	0.403509	0.488722	0.525242	0.494324	0.525242	0.341667
ExtraTrees	0.579574			0.593505	0.561762	0.590961	0.188183	0.559211	0.625731	0.561762	0.341667	0.403509
ExtraTrees	0.553776			0.491579	0.527895	0.556551	0.4689	0.634801	0.634801	0.566563	0.43609	0.675958
ExtraTrees	0.590961			0.579574	0.691913	0.628146	0.732456	0.69645	0.650776	0.69645	0.463415	0.341667
ExtraTrees	0.57638			0.553776	0.623206	0.691913	0.628146	0.623206	0.768935	0.590961	0.628049	0.603949
ExtraTrees	0.522478			0.590961	0.628049	0.567944	0.620563	0.653402	0.617794	0.623206	0.167368	0.570009
ExtraTrees	0.461032			0.57638	0.653402	0.739634	0.613659	0.653402	0.615854	0.617794	0.593505	0.404424
ExtraTrees	0.595943			0.522478	0.559211	0.559211	0.496964	0.628146	0.588304	0.527895	0.249097	0.336207
ExtraTrees	0.620563			0.461032	0.559211	0.628146	0.373773	0.660885	0.527895	0.665332	0.368421	0.595943
ExtraTrees	0.590961			0.595943	0.730424	0.658507	0.660885	0.4689	0.663158	0.630459	0.341667	0.341667
ExtraTrees	0.561762			0.620563	0.691913	0.656015	0.496964	0.698565	0.650776	0.632675	0.341667	0.730424
ExtraTrees	0.455263			0.590961	0.595943	0.593505	0.632675	0.463754	0.632675	0.466374	0.371143	0.617794
ExtraTrees	0.590961			0.561762	0.595943	0.630459	0.40608	0.43609	0.559211	0.532895	0.43609	0.522478
ExtraTrees	0.590961			0.455263	0.482643	0.506732	0.522478	0.479405	0.488722	0.482643	0.472488	0.461032
ExtraTrees	0.593505			0.590961	0.665332	0.628146	0.530444	0.628146	0.700585	0.561762	0.373773	0.615854
ExtraTrees	0.461032			0.590961	0.663158	0.694236	0.734394	0.730424	0.593505	0.730424	0.158333	0.529016
ExtraTrees	0.658507			0.593505	0.663158	0.593505	0.561762	0.630459	0.588304	0.630459	0.466374	0.694236
ExtraTrees	0.519597			0.461032	0.561762	0.553776	0.598281	0.630459	0.559211	0.494324	0.408178	0.691913
ExtraTrees	0.550877			0.658507	0.660885	0.69645	0.566563	0.593505	0.593505	0.491579	0.373773	0.550877
ExtraTrees	0.730424			0.519597	0.69645	0.656015	0.499503	0.590961	0.617794	0.556551	0.371143	0.567073
ExtraTrees	0.582619			0.550877	0.582619	0.653402	0.615854	0.588304	0.590961	0.559211	0.535107	0.628049
ExtraTrees	0.449013			0.730424	0.698565	0.694236	0.535253	0.667413	0.660657	0.632675	0.173212	0.694236
ExtraTrees	0.590961			0.582619	0.585526	0.620563	0.488881	0.550877	0.585526	0.553776	0.344258	0.519164
ExtraTrees	0.530444			0.449013	0.556551	0.585526	0.527895	0.463754	0.593505	0.530444	0.264611	0.561762
ExtraTrees	0.617794			0.590961	0.665244	0.656015	0.494324	0.639954	0.617794	0.653402	0.158333	0.570009
ExtraTrees	0.593505			0.530444	0.694236	0.665332	0.371143	0.395224	0.632675	0.488722	0.337831	0.400846
ExtraTrees	0.455263			0.617794	0.69645	0.639954	0.499503	0.620563	0.653402	0.630459	0.658507	0.609321
LANDMarkOracle	0.623206			0.593505	0.561762	0.625731	0.496964	0.595943	0.488722	0.564211	0.471418	0.561762
LANDMarkOracle	0.485746			0.455263	0.634801	0.593505	0.532895	0.559211	0.663158	0.527895	0.416881	0.653402
LANDMarkOracle	0.590961
LANDMarkOracle	0.556551			0.557216	0.621243	0.622436	0.525509	0.587614	0.612854	0.574271	0.39038	0.546234
LANDMarkOracle	0.628146			0.0693326	0.06441	0.057318	0.111859	0.0848221	0.06087	0.0676665	0.131033	0.117161
LANDMarkOracle	0.691913
LANDMarkOracle	0.567944			6	2	1	8	4	3	5	9	7
LANDMarkOracle	0.739634
LANDMarkOracle	0.559211
LANDMarkOracle	0.628146
LANDMarkOracle	0.658507
LANDMarkOracle	0.656015
LANDMarkOracle	0.593505
LANDMarkOracle	0.630459
LANDMarkOracle	0.506732
LANDMarkOracle	0.628146
LANDMarkOracle	0.694236
LANDMarkOracle	0.593505
LANDMarkOracle	0.553776
LANDMarkOracle	0.69645
LANDMarkOracle	0.656015
LANDMarkOracle	0.653402
LANDMarkOracle	0.694236
LANDMarkOracle	0.620563
LANDMarkOracle	0.585526
LANDMarkOracle	0.656015
LANDMarkOracle	0.665332
LANDMarkOracle	0.639954
LANDMarkOracle	0.625731
LANDMarkOracle	0.593505
LANDMarkNoOracle	0.632675
LANDMarkNoOracle	0.51659
LANDMarkNoOracle	0.561762
LANDMarkNoOracle	0.527895
LANDMarkNoOracle	0.691913
LANDMarkNoOracle	0.623206
LANDMarkNoOracle	0.628049
LANDMarkNoOracle	0.653402
LANDMarkNoOracle	0.559211
LANDMarkNoOracle	0.559211
LANDMarkNoOracle	0.730424
LANDMarkNoOracle	0.691913
LANDMarkNoOracle	0.595943
LANDMarkNoOracle	0.595943
LANDMarkNoOracle	0.482643
LANDMarkNoOracle	0.665332
LANDMarkNoOracle	0.663158
LANDMarkNoOracle	0.663158
LANDMarkNoOracle	0.561762
LANDMarkNoOracle	0.660885
LANDMarkNoOracle	0.69645
LANDMarkNoOracle	0.582619
LANDMarkNoOracle	0.698565
LANDMarkNoOracle	0.585526
LANDMarkNoOracle	0.556551
LANDMarkNoOracle	0.665244
LANDMarkNoOracle	0.694236
LANDMarkNoOracle	0.69645
LANDMarkNoOracle	0.561762
LANDMarkNoOracle	0.634801
SGDClassifierSqHinge	0.592789
SGDClassifierSqHinge	0.341667
SGDClassifierSqHinge	0.403509
SGDClassifierSqHinge	0.675958
SGDClassifierSqHinge	0.341667
SGDClassifierSqHinge	0.603949
SGDClassifierSqHinge	0.570009
SGDClassifierSqHinge	0.404424
SGDClassifierSqHinge	0.336207
SGDClassifierSqHinge	0.595943
SGDClassifierSqHinge	0.341667
SGDClassifierSqHinge	0.730424
SGDClassifierSqHinge	0.617794
SGDClassifierSqHinge	0.522478
SGDClassifierSqHinge	0.461032
SGDClassifierSqHinge	0.615854
SGDClassifierSqHinge	0.529016
SGDClassifierSqHinge	0.694236
SGDClassifierSqHinge	0.691913
SGDClassifierSqHinge	0.550877
SGDClassifierSqHinge	0.567073
SGDClassifierSqHinge	0.628049
SGDClassifierSqHinge	0.694236
SGDClassifierSqHinge	0.519164
SGDClassifierSqHinge	0.561762
SGDClassifierSqHinge	0.570009
SGDClassifierSqHinge	0.400846
SGDClassifierSqHinge	0.609321
SGDClassifierSqHinge	0.561762
SGDClassifierSqHinge	0.653402
SGDClassifierMHuber	0.463754
SGDClassifierMHuber	0.525242
SGDClassifierMHuber	0.341667
SGDClassifierMHuber	0.43609
SGDClassifierMHuber	0.463415
SGDClassifierMHuber	0.628049
SGDClassifierMHuber	0.167368
SGDClassifierMHuber	0.593505
SGDClassifierMHuber	0.249097
SGDClassifierMHuber	0.368421
SGDClassifierMHuber	0.341667
SGDClassifierMHuber	0.341667
SGDClassifierMHuber	0.371143
SGDClassifierMHuber	0.43609
SGDClassifierMHuber	0.472488
SGDClassifierMHuber	0.373773
SGDClassifierMHuber	0.158333
SGDClassifierMHuber	0.466374
SGDClassifierMHuber	0.408178
SGDClassifierMHuber	0.373773
SGDClassifierMHuber	0.371143
SGDClassifierMHuber	0.535107
SGDClassifierMHuber	0.173212
SGDClassifierMHuber	0.344258
SGDClassifierMHuber	0.264611
SGDClassifierMHuber	0.158333
SGDClassifierMHuber	0.337831
SGDClassifierMHuber	0.658507
SGDClassifierMHuber	0.471418
SGDClassifierMHuber	0.416881
LinearSVC	0.466374
LinearSVC	0.403509
LinearSVC	0.188183
LinearSVC	0.4689
LinearSVC	0.732456
LinearSVC	0.628146
LinearSVC	0.620563
LinearSVC	0.613659
LinearSVC	0.496964
LinearSVC	0.373773
LinearSVC	0.660885
LinearSVC	0.496964
LinearSVC	0.632675
LinearSVC	0.40608
LinearSVC	0.522478
LinearSVC	0.530444
LinearSVC	0.734394
LinearSVC	0.561762
LinearSVC	0.598281
LinearSVC	0.566563
LinearSVC	0.499503
LinearSVC	0.615854
LinearSVC	0.535253
LinearSVC	0.488881
LinearSVC	0.527895
LinearSVC	0.494324
LinearSVC	0.371143
LinearSVC	0.499503
LinearSVC	0.496964
LinearSVC	0.532895
RandomForest	0.69645
RandomForest	0.525242
RandomForest	0.625731
RandomForest	0.634801
RandomForest	0.650776
RandomForest	0.768935
RandomForest	0.617794
RandomForest	0.615854
RandomForest	0.588304
RandomForest	0.527895
RandomForest	0.663158
RandomForest	0.650776
RandomForest	0.632675
RandomForest	0.559211
RandomForest	0.488722
RandomForest	0.700585
RandomForest	0.593505
RandomForest	0.588304
RandomForest	0.559211
RandomForest	0.593505
RandomForest	0.617794
RandomForest	0.590961
RandomForest	0.660657
RandomForest	0.585526
RandomForest	0.593505
RandomForest	0.617794
RandomForest	0.632675
RandomForest	0.653402
RandomForest	0.488722
RandomForest	0.663158
LogReg	0.598281
LogReg	0.488722
LogReg	0.559211
LogReg	0.634801
LogReg	0.69645
LogReg	0.623206
LogReg	0.653402
LogReg	0.653402
LogReg	0.628146
LogReg	0.660885
LogReg	0.4689
LogReg	0.698565
LogReg	0.463754
LogReg	0.43609
LogReg	0.479405
LogReg	0.628146
LogReg	0.730424
LogReg	0.630459
LogReg	0.630459
LogReg	0.593505
LogReg	0.590961
LogReg	0.588304
LogReg	0.667413
LogReg	0.550877
LogReg	0.463754
LogReg	0.639954
LogReg	0.395224
LogReg	0.620563
LogReg	0.595943
LogReg	0.559211
RidReg	0.532895
RidReg	0.494324
RidReg	0.561762
RidReg	0.566563
RidReg	0.69645
RidReg	0.590961
RidReg	0.623206
RidReg	0.617794
RidReg	0.527895
RidReg	0.665332
RidReg	0.630459
RidReg	0.632675
RidReg	0.466374
RidReg	0.532895
RidReg	0.482643
RidReg	0.561762
RidReg	0.730424
RidReg	0.630459
RidReg	0.494324
RidReg	0.491579
RidReg	0.556551
RidReg	0.559211
RidReg	0.632675
RidReg	0.553776
RidReg	0.530444
RidReg	0.653402
RidReg	0.488722
RidReg	0.630459
RidReg	0.564211
RidReg	0.527895

## Sheet: Breast Cancer Coimbra
Model	Balanced Accuracy
ExtraTrees	0.837662
ExtraTrees	0.463068			ExtraTrees	LANDMarkNoOracle	LANDMarkOracle	LinearSVC	LogReg	RandomForest	RidReg	SGDClassifierMHuber	SGDClassifierSqHinge
ExtraTrees	0.599359			0.837662	0.837662	0.846154	0.763636	0.919872	0.756494	0.919872	0.837662	0.512987
ExtraTrees	0.759615			0.463068	0.606061	0.748252	0.594156	0.463068	0.527273	0.463068	0.463068	0.475936
ExtraTrees	0.839744			0.599359	0.693182	0.756494	0.679487	0.679487	0.763636	0.679487	0.679487	0.599359
ExtraTrees	0.664336			0.759615	0.839744	0.769231	0.703297	0.703297	0.538462	0.703297	0.703297	0.641026
ExtraTrees	0.692308			0.839744	0.641026	0.581731	0.651442	0.675325	0.692308	0.615385	0.675325	0.759615
ExtraTrees	0.712821			0.664336	0.756494	0.748252	0.759615	0.664336	0.58042	0.679487	0.748252	0.759615
ExtraTrees	0.763636			0.692308	0.703297	0.692308	0.756494	0.756494	0.759615	0.832168	0.769231	0.756494
ExtraTrees	0.599359			0.712821	0.777473	0.777473	0.629121	0.769231	0.777473	0.759615	0.748252	0.748252
ExtraTrees	0.641026			0.763636	0.684848	0.839744	0.832168	0.832168	0.684848	0.832168	0.832168	0.832168
ExtraTrees	0.560606			0.599359	0.615385	0.629121	0.599359	0.599359	0.748252	0.629121	0.692308	0.606061
ExtraTrees	0.756494			0.641026	0.524887	0.581731	0.569231	0.569231	0.692308	0.512019	0.569231	0.569231
ExtraTrees	0.684848			0.560606	0.569378	0.560606	0.475936	0.487374	0.606061	0.616477	0.487374	0.487374
ExtraTrees	0.684848			0.756494	0.748252	0.679487	0.615385	0.599359	0.629121	0.599359	0.58042	0.40107
ExtraTrees	0.606061			0.684848	0.629121	0.759615	0.769231	0.837662	0.684848	0.769231	0.832168	0.625668
ExtraTrees	0.679487			0.684848	0.759615	0.759615	0.675325	0.675325	0.756494	0.527273	0.748252	0.748252
ExtraTrees	0.832168			0.606061	0.599359	0.615385	0.406593	0.538462	0.527273	0.406593	0.406593	0.406593
ExtraTrees	0.756494			0.679487	0.679487	0.703297	0.615385	0.615385	0.448485	0.554945	0.615385	0.615385
ExtraTrees	0.842424			0.832168	0.916084	0.839744	0.763636	0.837662	0.837662	0.837662	0.606061	0.837662
ExtraTrees	0.594156			0.756494	0.763636	0.756494	0.759615	0.692308	0.759615	0.692308	0.692308	0.629121
ExtraTrees	0.684848			0.842424	0.837662	0.837662	0.684848	0.916084	0.837662	0.916084	0.629121	0.763636
ExtraTrees	0.679487			0.594156	0.599359	0.599359	0.615385	0.679487	0.538462	0.538462	0.569231	0.679487
ExtraTrees	0.599359			0.684848	0.629121	0.629121	0.519231	0.616477	0.748252	0.519231	0.58042	0.58042
ExtraTrees	0.684848			0.679487	0.692308	0.759615	0.756494	0.756494	0.539773	0.756494	0.832168	0.756494
ExtraTrees	0.606061			0.599359	0.497436	0.554945	0.569231	0.538462	0.538462	0.629121	0.554945	0.58042
ExtraTrees	0.832168			0.684848	0.748252	0.748252	0.756494	0.756494	0.497608	0.756494	0.684848	0.512987
ExtraTrees	0.748252			0.606061	0.675325	0.675325	0.527273	0.527273	0.606061	0.748252	0.675325	0.675325
ExtraTrees	0.763636			0.832168	0.842424	0.842424	0.748252	0.748252	0.616477	0.759615	0.748252	0.594156
ExtraTrees	0.519231			0.748252	0.748252	0.748252	0.376623	0.756494	0.748252	0.679487	0.684848	0.633838
LANDMarkOracle	0.846154			0.763636	0.832168	0.832168	0.756494	0.756494	0.756494	0.684848	0.616477	0.487374
LANDMarkOracle	0.748252			0.519231	0.538462	0.554945	0.38914	0.442308	0.480769	0.442308	0.384615	0.442308
LANDMarkOracle	0.756494
LANDMarkOracle	0.769231			0.689614	0.699525	0.714227	0.643952	0.680324	0.655964	0.668664	0.654903	0.623944
LANDMarkOracle	0.581731			0.099142	0.10694	0.0957954	0.123735	0.126837	0.113545	0.135133	0.121116	0.12317
LANDMarkOracle	0.748252
LANDMarkOracle	0.692308			3	2	1	8	4	6	5	7	9
LANDMarkOracle	0.777473
LANDMarkOracle	0.839744
LANDMarkOracle	0.629121
LANDMarkOracle	0.581731
LANDMarkOracle	0.560606
LANDMarkOracle	0.679487
LANDMarkOracle	0.759615
LANDMarkOracle	0.759615
LANDMarkOracle	0.615385
LANDMarkOracle	0.703297
LANDMarkOracle	0.839744
LANDMarkOracle	0.756494
LANDMarkOracle	0.837662
LANDMarkOracle	0.599359
LANDMarkOracle	0.629121
LANDMarkOracle	0.759615
LANDMarkOracle	0.554945
LANDMarkOracle	0.748252
LANDMarkOracle	0.675325
LANDMarkOracle	0.842424
LANDMarkOracle	0.748252
LANDMarkOracle	0.832168
LANDMarkOracle	0.554945
LANDMarkNoOracle	0.837662
LANDMarkNoOracle	0.606061
LANDMarkNoOracle	0.693182
LANDMarkNoOracle	0.839744
LANDMarkNoOracle	0.641026
LANDMarkNoOracle	0.756494
LANDMarkNoOracle	0.703297
LANDMarkNoOracle	0.777473
LANDMarkNoOracle	0.684848
LANDMarkNoOracle	0.615385
LANDMarkNoOracle	0.524887
LANDMarkNoOracle	0.569378
LANDMarkNoOracle	0.748252
LANDMarkNoOracle	0.629121
LANDMarkNoOracle	0.759615
LANDMarkNoOracle	0.599359
LANDMarkNoOracle	0.679487
LANDMarkNoOracle	0.916084
LANDMarkNoOracle	0.763636
LANDMarkNoOracle	0.837662
LANDMarkNoOracle	0.599359
LANDMarkNoOracle	0.629121
LANDMarkNoOracle	0.692308
LANDMarkNoOracle	0.497436
LANDMarkNoOracle	0.748252
LANDMarkNoOracle	0.675325
LANDMarkNoOracle	0.842424
LANDMarkNoOracle	0.748252
LANDMarkNoOracle	0.832168
LANDMarkNoOracle	0.538462
SGDClassifierSqHinge	0.512987
SGDClassifierSqHinge	0.475936
SGDClassifierSqHinge	0.599359
SGDClassifierSqHinge	0.641026
SGDClassifierSqHinge	0.759615
SGDClassifierSqHinge	0.759615
SGDClassifierSqHinge	0.756494
SGDClassifierSqHinge	0.748252
SGDClassifierSqHinge	0.832168
SGDClassifierSqHinge	0.606061
SGDClassifierSqHinge	0.569231
SGDClassifierSqHinge	0.487374
SGDClassifierSqHinge	0.40107
SGDClassifierSqHinge	0.625668
SGDClassifierSqHinge	0.748252
SGDClassifierSqHinge	0.406593
SGDClassifierSqHinge	0.615385
SGDClassifierSqHinge	0.837662
SGDClassifierSqHinge	0.629121
SGDClassifierSqHinge	0.763636
SGDClassifierSqHinge	0.679487
SGDClassifierSqHinge	0.58042
SGDClassifierSqHinge	0.756494
SGDClassifierSqHinge	0.58042
SGDClassifierSqHinge	0.512987
SGDClassifierSqHinge	0.675325
SGDClassifierSqHinge	0.594156
SGDClassifierSqHinge	0.633838
SGDClassifierSqHinge	0.487374
SGDClassifierSqHinge	0.442308
SGDClassifierMHuber	0.837662
SGDClassifierMHuber	0.463068
SGDClassifierMHuber	0.679487
SGDClassifierMHuber	0.703297
SGDClassifierMHuber	0.675325
SGDClassifierMHuber	0.748252
SGDClassifierMHuber	0.769231
SGDClassifierMHuber	0.748252
SGDClassifierMHuber	0.832168
SGDClassifierMHuber	0.692308
SGDClassifierMHuber	0.569231
SGDClassifierMHuber	0.487374
SGDClassifierMHuber	0.58042
SGDClassifierMHuber	0.832168
SGDClassifierMHuber	0.748252
SGDClassifierMHuber	0.406593
SGDClassifierMHuber	0.615385
SGDClassifierMHuber	0.606061
SGDClassifierMHuber	0.692308
SGDClassifierMHuber	0.629121
SGDClassifierMHuber	0.569231
SGDClassifierMHuber	0.58042
SGDClassifierMHuber	0.832168
SGDClassifierMHuber	0.554945
SGDClassifierMHuber	0.684848
SGDClassifierMHuber	0.675325
SGDClassifierMHuber	0.748252
SGDClassifierMHuber	0.684848
SGDClassifierMHuber	0.616477
SGDClassifierMHuber	0.384615
LinearSVC	0.763636
LinearSVC	0.594156
LinearSVC	0.679487
LinearSVC	0.703297
LinearSVC	0.651442
LinearSVC	0.759615
LinearSVC	0.756494
LinearSVC	0.629121
LinearSVC	0.832168
LinearSVC	0.599359
LinearSVC	0.569231
LinearSVC	0.475936
LinearSVC	0.615385
LinearSVC	0.769231
LinearSVC	0.675325
LinearSVC	0.406593
LinearSVC	0.615385
LinearSVC	0.763636
LinearSVC	0.759615
LinearSVC	0.684848
LinearSVC	0.615385
LinearSVC	0.519231
LinearSVC	0.756494
LinearSVC	0.569231
LinearSVC	0.756494
LinearSVC	0.527273
LinearSVC	0.748252
LinearSVC	0.376623
LinearSVC	0.756494
LinearSVC	0.38914
RandomForest	0.756494
RandomForest	0.527273
RandomForest	0.763636
RandomForest	0.538462
RandomForest	0.692308
RandomForest	0.58042
RandomForest	0.759615
RandomForest	0.777473
RandomForest	0.684848
RandomForest	0.748252
RandomForest	0.692308
RandomForest	0.606061
RandomForest	0.629121
RandomForest	0.684848
RandomForest	0.756494
RandomForest	0.527273
RandomForest	0.448485
RandomForest	0.837662
RandomForest	0.759615
RandomForest	0.837662
RandomForest	0.538462
RandomForest	0.748252
RandomForest	0.539773
RandomForest	0.538462
RandomForest	0.497608
RandomForest	0.606061
RandomForest	0.616477
RandomForest	0.748252
RandomForest	0.756494
RandomForest	0.480769
LogReg	0.919872
LogReg	0.463068
LogReg	0.679487
LogReg	0.703297
LogReg	0.675325
LogReg	0.664336
LogReg	0.756494
LogReg	0.769231
LogReg	0.832168
LogReg	0.599359
LogReg	0.569231
LogReg	0.487374
LogReg	0.599359
LogReg	0.837662
LogReg	0.675325
LogReg	0.538462
LogReg	0.615385
LogReg	0.837662
LogReg	0.692308
LogReg	0.916084
LogReg	0.679487
LogReg	0.616477
LogReg	0.756494
LogReg	0.538462
LogReg	0.756494
LogReg	0.527273
LogReg	0.748252
LogReg	0.756494
LogReg	0.756494
LogReg	0.442308
RidReg	0.919872
RidReg	0.463068
RidReg	0.679487
RidReg	0.703297
RidReg	0.615385
RidReg	0.679487
RidReg	0.832168
RidReg	0.759615
RidReg	0.832168
RidReg	0.629121
RidReg	0.512019
RidReg	0.616477
RidReg	0.599359
RidReg	0.769231
RidReg	0.527273
RidReg	0.406593
RidReg	0.554945
RidReg	0.837662
RidReg	0.692308
RidReg	0.916084
RidReg	0.538462
RidReg	0.519231
RidReg	0.756494
RidReg	0.629121
RidReg	0.756494
RidReg	0.748252
RidReg	0.759615
RidReg	0.679487
RidReg	0.684848
RidReg	0.442308

## Sheet: Circles
Model	Balanced Accuracy
ExtraTrees	0.868817
ExtraTrees	0.809091			ExtraTrees	LANDMarkNoOracle	LANDMarkOracle	LinearSVC	LogReg	RandomForest	RidReg	SGDClassifierMHuber	SGDClassifierSqHinge
ExtraTrees	0.838542			0.868817	0.901613	0.9	0.241667	0.515625	0.866667	0.515625	0.247619	0.366216
ExtraTrees	0.833333			0.809091	0.868817	0.9	0.458333	0.410256	0.836022	0.410256	0.25	0.245763
ExtraTrees	0.741667			0.838542	0.87451	0.872727	0.205882	0.451042	0.838542	0.451042	0.25	0.25
ExtraTrees	0.9			0.833333	0.80625	0.836022	0.399686	0.403922	0.766667	0.403922	0.25	0.25
ExtraTrees	0.872727			0.741667	0.773958	0.780392	0.391176	0.380952	0.8	0.358333	0.403922	0.41875
ExtraTrees	0.698198			0.9	0.872727	0.901613	0.47381	0.451042	0.9	0.442473	0.421795	0.466667
ExtraTrees	0.8			0.872727	0.903125	0.903125	0.25	0.459091	0.903125	0.459091	0.377778	0.433333
ExtraTrees	0.8			0.698198	0.836022	0.866667	0.410256	0.45	0.663889	0.45	0.236842	0.433333
ExtraTrees	0.783333			0.8	0.836022	0.836022	0.2	0.433333	0.8	0.433333	0.395455	0.404167
ExtraTrees	0.836022			0.8	0.803226	0.803226	0.416667	0.3	0.777273	0.3	0.220732	0.215152
ExtraTrees	0.803226			0.783333	0.838542	0.838542	0.270904	0.386458	0.811765	0.395455	0.336036	0.365041
ExtraTrees	0.868817			0.836022	0.870833	0.870833	0.6	0.395455	0.868817	0.395455	0.253333	0.270904
ExtraTrees	0.777273			0.803226	0.9	0.9	0.25	0.433333	0.803226	0.433333	0.25	0.508065
ExtraTrees	0.803226			0.868817	0.901613	0.901613	0.422764	0.376882	0.870833	0.376882	0.285714	0.321795
ExtraTrees	0.8			0.777273	0.840909	0.840909	0.44	0.47381	0.777273	0.47381	0.25	0.291954
ExtraTrees	0.901613			0.803226	0.866667	0.836022	0.409677	0.433333	0.8	0.442473	0.25	0.403922
ExtraTrees	0.74902			0.8	0.811765	0.814286	0.351282	0.451042	0.777273	0.451042	0.25	0.45
ExtraTrees	0.780392			0.901613	0.9	0.870833	0.388889	0.466667	0.901613	0.451042	0.25	0.313158
ExtraTrees	0.868817			0.74902	0.777273	0.773958	0.54086	0.380769	0.745455	0.3875	0.328231	0.25
ExtraTrees	0.737634			0.780392	0.811765	0.901613	0.459091	0.34386	0.752381	0.351282	0.351282	0.34386
ExtraTrees	0.773958			0.868817	0.843137	0.843137	0.25	0.533333	0.870833	0.508065	0.388889	0.408844
ExtraTrees	0.766667			0.737634	0.780392	0.780392	0.288095	0.319048	0.67193	0.288095	0.307317	0.309804
ExtraTrees	0.780392			0.773958	0.838542	0.838542	0.25	0.508065	0.745455	0.508065	0.232143	0.495455
ExtraTrees	0.838542			0.766667	0.74902	0.803226	0.644792	0.376882	0.766667	0.376882	0.291954	0.314035
ExtraTrees	0.836022			0.780392	0.809091	0.783333	0.25	0.475269	0.809091	0.475269	0.331818	0.373585
ExtraTrees	0.780392			0.838542	0.811765	0.901613	0.391176	0.54086	0.866667	0.54086	0.25	0.25
ExtraTrees	0.809091			0.836022	0.833333	0.838542	0.433333	0.433333	0.752381	0.433333	0.327778	0.25
ExtraTrees	0.843137			0.780392	0.836022	0.838542	0.25	0.439744	0.80625	0.439744	0.313158	0.383333
LANDMarkOracle	0.9			0.809091	0.786111	0.786111	0.25	0.435294	0.698198	0.435294	0.25	0.329167
LANDMarkOracle	0.9			0.843137	0.840909	0.761404	0.347484	0.373684	0.809091	0.373684	0.586364	0.32093
LANDMarkOracle	0.872727
LANDMarkOracle	0.836022			0.809998	0.837465	0.844108	0.364528	0.427746	0.801913	0.425388	0.304605	0.347908
LANDMarkOracle	0.780392			0.0489682	0.0424733	0.0456144	0.116399	0.0583478	0.0635705	0.0589065	0.0791914	0.0819485
LANDMarkOracle	0.901613
LANDMarkOracle	0.903125			3	2	1	7	5	4	6	9	8
LANDMarkOracle	0.866667
LANDMarkOracle	0.836022
LANDMarkOracle	0.803226
LANDMarkOracle	0.838542
LANDMarkOracle	0.870833
LANDMarkOracle	0.9
LANDMarkOracle	0.901613
LANDMarkOracle	0.840909
LANDMarkOracle	0.836022
LANDMarkOracle	0.814286
LANDMarkOracle	0.870833
LANDMarkOracle	0.773958
LANDMarkOracle	0.901613
LANDMarkOracle	0.843137
LANDMarkOracle	0.780392
LANDMarkOracle	0.838542
LANDMarkOracle	0.803226
LANDMarkOracle	0.783333
LANDMarkOracle	0.901613
LANDMarkOracle	0.838542
LANDMarkOracle	0.838542
LANDMarkOracle	0.786111
LANDMarkOracle	0.761404
LANDMarkNoOracle	0.901613
LANDMarkNoOracle	0.868817
LANDMarkNoOracle	0.87451
LANDMarkNoOracle	0.80625
LANDMarkNoOracle	0.773958
LANDMarkNoOracle	0.872727
LANDMarkNoOracle	0.903125
LANDMarkNoOracle	0.836022
LANDMarkNoOracle	0.836022
LANDMarkNoOracle	0.803226
LANDMarkNoOracle	0.838542
LANDMarkNoOracle	0.870833
LANDMarkNoOracle	0.9
LANDMarkNoOracle	0.901613
LANDMarkNoOracle	0.840909
LANDMarkNoOracle	0.866667
LANDMarkNoOracle	0.811765
LANDMarkNoOracle	0.9
LANDMarkNoOracle	0.777273
LANDMarkNoOracle	0.811765
LANDMarkNoOracle	0.843137
LANDMarkNoOracle	0.780392
LANDMarkNoOracle	0.838542
LANDMarkNoOracle	0.74902
LANDMarkNoOracle	0.809091
LANDMarkNoOracle	0.811765
LANDMarkNoOracle	0.833333
LANDMarkNoOracle	0.836022
LANDMarkNoOracle	0.786111
LANDMarkNoOracle	0.840909
SGDClassifierSqHinge	0.366216
SGDClassifierSqHinge	0.245763
SGDClassifierSqHinge	0.25
SGDClassifierSqHinge	0.25
SGDClassifierSqHinge	0.41875
SGDClassifierSqHinge	0.466667
SGDClassifierSqHinge	0.433333
SGDClassifierSqHinge	0.433333
SGDClassifierSqHinge	0.404167
SGDClassifierSqHinge	0.215152
SGDClassifierSqHinge	0.365041
SGDClassifierSqHinge	0.270904
SGDClassifierSqHinge	0.508065
SGDClassifierSqHinge	0.321795
SGDClassifierSqHinge	0.291954
SGDClassifierSqHinge	0.403922
SGDClassifierSqHinge	0.45
SGDClassifierSqHinge	0.313158
SGDClassifierSqHinge	0.25
SGDClassifierSqHinge	0.34386
SGDClassifierSqHinge	0.408844
SGDClassifierSqHinge	0.309804
SGDClassifierSqHinge	0.495455
SGDClassifierSqHinge	0.314035
SGDClassifierSqHinge	0.373585
SGDClassifierSqHinge	0.25
SGDClassifierSqHinge	0.25
SGDClassifierSqHinge	0.383333
SGDClassifierSqHinge	0.329167
SGDClassifierSqHinge	0.32093
SGDClassifierMHuber	0.247619
SGDClassifierMHuber	0.25
SGDClassifierMHuber	0.25
SGDClassifierMHuber	0.25
SGDClassifierMHuber	0.403922
SGDClassifierMHuber	0.421795
SGDClassifierMHuber	0.377778
SGDClassifierMHuber	0.236842
SGDClassifierMHuber	0.395455
SGDClassifierMHuber	0.220732
SGDClassifierMHuber	0.336036
SGDClassifierMHuber	0.253333
SGDClassifierMHuber	0.25
SGDClassifierMHuber	0.285714
SGDClassifierMHuber	0.25
SGDClassifierMHuber	0.25
SGDClassifierMHuber	0.25
SGDClassifierMHuber	0.25
SGDClassifierMHuber	0.328231
SGDClassifierMHuber	0.351282
SGDClassifierMHuber	0.388889
SGDClassifierMHuber	0.307317
SGDClassifierMHuber	0.232143
SGDClassifierMHuber	0.291954
SGDClassifierMHuber	0.331818
SGDClassifierMHuber	0.25
SGDClassifierMHuber	0.327778
SGDClassifierMHuber	0.313158
SGDClassifierMHuber	0.25
SGDClassifierMHuber	0.586364
LinearSVC	0.241667
LinearSVC	0.458333
LinearSVC	0.205882
LinearSVC	0.399686
LinearSVC	0.391176
LinearSVC	0.47381
LinearSVC	0.25
LinearSVC	0.410256
LinearSVC	0.2
LinearSVC	0.416667
LinearSVC	0.270904
LinearSVC	0.6
LinearSVC	0.25
LinearSVC	0.422764
LinearSVC	0.44
LinearSVC	0.409677
LinearSVC	0.351282
LinearSVC	0.388889
LinearSVC	0.54086
LinearSVC	0.459091
LinearSVC	0.25
LinearSVC	0.288095
LinearSVC	0.25
LinearSVC	0.644792
LinearSVC	0.25
LinearSVC	0.391176
LinearSVC	0.433333
LinearSVC	0.25
LinearSVC	0.25
LinearSVC	0.347484
RandomForest	0.866667
RandomForest	0.836022
RandomForest	0.838542
RandomForest	0.766667
RandomForest	0.8
RandomForest	0.9
RandomForest	0.903125
RandomForest	0.663889
RandomForest	0.8
RandomForest	0.777273
RandomForest	0.811765
RandomForest	0.868817
RandomForest	0.803226
RandomForest	0.870833
RandomForest	0.777273
RandomForest	0.8
RandomForest	0.777273
RandomForest	0.901613
RandomForest	0.745455
RandomForest	0.752381
RandomForest	0.870833
RandomForest	0.67193
RandomForest	0.745455
RandomForest	0.766667
RandomForest	0.809091
RandomForest	0.866667
RandomForest	0.752381
RandomForest	0.80625
RandomForest	0.698198
RandomForest	0.809091
LogReg	0.515625
LogReg	0.410256
LogReg	0.451042
LogReg	0.403922
LogReg	0.380952
LogReg	0.451042
LogReg	0.459091
LogReg	0.45
LogReg	0.433333
LogReg	0.3
LogReg	0.386458
LogReg	0.395455
LogReg	0.433333
LogReg	0.376882
LogReg	0.47381
LogReg	0.433333
LogReg	0.451042
LogReg	0.466667
LogReg	0.380769
LogReg	0.34386
LogReg	0.533333
LogReg	0.319048
LogReg	0.508065
LogReg	0.376882
LogReg	0.475269
LogReg	0.54086
LogReg	0.433333
LogReg	0.439744
LogReg	0.435294
LogReg	0.373684
RidReg	0.515625
RidReg	0.410256
RidReg	0.451042
RidReg	0.403922
RidReg	0.358333
RidReg	0.442473
RidReg	0.459091
RidReg	0.45
RidReg	0.433333
RidReg	0.3
RidReg	0.395455
RidReg	0.395455
RidReg	0.433333
RidReg	0.376882
RidReg	0.47381
RidReg	0.442473
RidReg	0.451042
RidReg	0.451042
RidReg	0.3875
RidReg	0.351282
RidReg	0.508065
RidReg	0.288095
RidReg	0.508065
RidReg	0.376882
RidReg	0.475269
RidReg	0.54086
RidReg	0.433333
RidReg	0.439744
RidReg	0.435294
RidReg	0.373684

## Sheet: Parkinsons Speach
Model	Balanced Accuracy
Extra Trees	0.558101
Extra Trees	0.797373			Extra Trees	LANDMark (No Oracle)	LANDMark (Oracle)	LinearSVC	LogReg	Random Forest	RidReg	SGDClassifierMHuber	SGDClassifierSqHinge
Extra Trees	0.748168			0.558101	0.553846	0.553846	0.601399	0.601399	0.55602	0.647436	0.457358	0.459902
Extra Trees	0.748168			0.797373	0.797373	0.797373	0.74359	0.748168	0.746717	0.672515	0.626096	0.706767						Alpha	0.05
Extra Trees	0.748168			0.748168	0.755639	0.744582	0.580263	0.767544	0.694231	0.706767	0.333215	0.511218		Count	Sum	Mean	Variance	SS	Std Err	Lower	Upper
Extra Trees	0.55602			0.748168	0.797373	0.746717	0.777961	0.846154	0.797373	0.767544	0.509002	0.403509		30	20.2983	0.67661	0.00582832	0.169021	0.0156959	0.645708	0.707513
Extra Trees	0.748168			0.748168	0.797373	0.797373	0.793522	0.796154	0.697802	0.69606	0.659443	0.51417		30	21.5604	0.718681	0.00873443	0.253299	0.0156959	0.687778	0.749583
Extra Trees	0.69606			0.55602	0.599284	0.603419	0.55602	0.55602	0.511218	0.599284	0.600329	0.592308		30	21.5458	0.718193	0.00668982	0.194005	0.0156959	0.687291	0.749096
Extra Trees	0.69606			0.748168	0.745192	0.74359	0.741903	0.692308	0.748168	0.645403	0.549195	0.509002		30	20.3558	0.678525	0.00740324	0.214694	0.0156959	0.647623	0.709428
Extra Trees	0.603419			0.69606	0.701049	0.701049	0.697802	0.652991	0.652991	0.501748	0.605351	0.449393		30	20.7964	0.693212	0.0065325	0.189443	0.0156959	0.66231	0.724115
Extra Trees	0.652991			0.69606	0.748168	0.748168	0.749553	0.701049	0.798535	0.755639	0.558101	0.558101		30	20.0122	0.667074	0.00728227	0.211186	0.0156959	0.636172	0.697977
Extra Trees	0.647436			0.603419	0.553846	0.601399	0.651224	0.645403	0.55602	0.638664	0.71345	0.601399		30	19.0512	0.635041	0.00646984	0.187625	0.0156959	0.604139	0.665944
Extra Trees	0.553846			0.652991	0.701049	0.699463	0.644737	0.74359	0.701049	0.690283	0.645403	0.481781		30	16.6315	0.554385	0.00985198	0.285707	0.0156959	0.523482	0.585287
Extra Trees	0.558101			0.647436	0.746717	0.748168	0.645403	0.694231	0.599284	0.609023	0.551573	0.553846		30	16.9087	0.563624	0.00976394	0.283154	0.0156959	0.532722	0.594526
Extra Trees	0.74359			0.553846	0.551573	0.551573	0.551573	0.645403	0.601399	0.535425	0.481781	0.54409
Extra Trees	0.701049			0.558101	0.546703	0.645403	0.581579	0.694231	0.651224	0.538462	0.418462	0.644737
Extra Trees	0.699463			0.74359	0.846154	0.748168	0.746717	0.804511	0.793522	0.657895	0.601399	0.745192		SS	df	MS	F	P value	F crit	RMSSE	Omega Sq
Extra Trees	0.701049			0.701049	0.748168	0.69606	0.69606	0.647436	0.652991	0.674561	0.511442	0.631579		0.886035	0	#DIV/0!	#DIV/0!	#DIV/0!	#NUM!	#DIV/0!	0.307485
Extra Trees	0.796154			0.699463	0.746717	0.794872	0.657895	0.706767	0.649374	0.721053	0.46234	0.558114		1.98813	269	0.00739083
Extra Trees	0.643269			0.701049	0.749553	0.748168	0.748168	0.797373	0.603419	0.694231	0.697802	0.697802		2.87417	269	0.0106846
Extra Trees	0.745192			0.796154	0.846154	0.84803	0.74359	0.796154	0.797373	0.674561	0.418462	0.62807
Extra Trees	0.651224			0.643269	0.649374	0.69606	0.641026	0.638664	0.599284	0.496337	0.497608	0.511218
Extra Trees	0.652991			0.745192	0.741903	0.793522	0.746717	0.741903	0.793522	0.592308	0.558101	0.581236
Extra Trees	0.701049			0.651224	0.794872	0.745192	0.692308	0.645403	0.649374	0.62807	0.535088	0.504274
Extra Trees	0.509002			0.652991	0.798535	0.701049	0.69606	0.645403	0.652991	0.616873	0.553846	0.745192
Extra Trees	0.748168			0.701049	0.798535	0.847115	0.699463	0.748168	0.605351	0.657895	0.558114	0.535789
Extra Trees	0.694231			0.509002	0.551573	0.551573	0.535088	0.551573	0.504274	0.451923	0.416013	0.408027
Extra Trees	0.699463			0.748168	0.798535	0.798535	0.845142	0.697802	0.701049	0.511278	0.601399	0.746717
Extra Trees	0.599284			0.694231	0.657895	0.706767	0.54409	0.504274	0.649374	0.592308	0.459902	0.454701
Extra Trees	0.701049			0.699463	0.794872	0.794872	0.701049	0.748168	0.749553	0.746717	0.605351	0.603419
Random Forest	0.55602			0.599284	0.694231	0.694231	0.549708	0.638664	0.599284	0.638664	0.690283	0.433812
Random Forest	0.746717			0.701049	0.748168	0.699463	0.796154	0.699463	0.699463	0.692308	0.755639	0.593358
Random Forest	0.694231
Random Forest	0.797373			0.67661	0.718681	0.718193	0.678525	0.693212	0.667074	0.635041	0.554385	0.563624
Random Forest	0.697802			0.0763434	0.0934582	0.0817913	0.0860421	0.0808239	0.0853362	0.0804353	0.0992571	0.0988127
Random Forest	0.511218
Random Forest	0.748168			5	1	2	4	3	6	7	9	8
Random Forest	0.652991
Random Forest	0.798535
Random Forest	0.55602
Random Forest	0.701049
Random Forest	0.599284
Random Forest	0.601399
Random Forest	0.651224
Random Forest	0.793522
Random Forest	0.652991
Random Forest	0.649374
Random Forest	0.603419
Random Forest	0.797373
Random Forest	0.599284
Random Forest	0.793522
Random Forest	0.649374
Random Forest	0.652991
Random Forest	0.605351
Random Forest	0.504274
Random Forest	0.701049
Random Forest	0.649374
Random Forest	0.749553
Random Forest	0.599284
Random Forest	0.699463
LANDMark (Oracle)	0.553846
LANDMark (Oracle)	0.797373
LANDMark (Oracle)	0.744582
LANDMark (Oracle)	0.746717
LANDMark (Oracle)	0.797373
LANDMark (Oracle)	0.603419
LANDMark (Oracle)	0.74359
LANDMark (Oracle)	0.701049
LANDMark (Oracle)	0.748168
LANDMark (Oracle)	0.601399
LANDMark (Oracle)	0.699463
LANDMark (Oracle)	0.748168
LANDMark (Oracle)	0.551573
LANDMark (Oracle)	0.645403
LANDMark (Oracle)	0.748168
LANDMark (Oracle)	0.69606
LANDMark (Oracle)	0.794872
LANDMark (Oracle)	0.748168
LANDMark (Oracle)	0.84803
LANDMark (Oracle)	0.69606
LANDMark (Oracle)	0.793522
LANDMark (Oracle)	0.745192
LANDMark (Oracle)	0.701049
LANDMark (Oracle)	0.847115
LANDMark (Oracle)	0.551573
LANDMark (Oracle)	0.798535
LANDMark (Oracle)	0.706767
LANDMark (Oracle)	0.794872
LANDMark (Oracle)	0.694231
LANDMark (Oracle)	0.699463
LANDMark (No Oracle)	0.553846
LANDMark (No Oracle)	0.797373
LANDMark (No Oracle)	0.755639
LANDMark (No Oracle)	0.797373
LANDMark (No Oracle)	0.797373
LANDMark (No Oracle)	0.599284
LANDMark (No Oracle)	0.745192
LANDMark (No Oracle)	0.701049
LANDMark (No Oracle)	0.748168
LANDMark (No Oracle)	0.553846
LANDMark (No Oracle)	0.701049
LANDMark (No Oracle)	0.746717
LANDMark (No Oracle)	0.551573
LANDMark (No Oracle)	0.546703
LANDMark (No Oracle)	0.846154
LANDMark (No Oracle)	0.748168
LANDMark (No Oracle)	0.746717
LANDMark (No Oracle)	0.749553
LANDMark (No Oracle)	0.846154
LANDMark (No Oracle)	0.649374
LANDMark (No Oracle)	0.741903
LANDMark (No Oracle)	0.794872
LANDMark (No Oracle)	0.798535
LANDMark (No Oracle)	0.798535
LANDMark (No Oracle)	0.551573
LANDMark (No Oracle)	0.798535
LANDMark (No Oracle)	0.657895
LANDMark (No Oracle)	0.794872
LANDMark (No Oracle)	0.694231
LANDMark (No Oracle)	0.748168
SGDClassifierSqHinge	0.459902
SGDClassifierSqHinge	0.706767
SGDClassifierSqHinge	0.511218
SGDClassifierSqHinge	0.403509
SGDClassifierSqHinge	0.51417
SGDClassifierSqHinge	0.592308
SGDClassifierSqHinge	0.509002
SGDClassifierSqHinge	0.449393
SGDClassifierSqHinge	0.558101
SGDClassifierSqHinge	0.601399
SGDClassifierSqHinge	0.481781
SGDClassifierSqHinge	0.553846
SGDClassifierSqHinge	0.54409
SGDClassifierSqHinge	0.644737
SGDClassifierSqHinge	0.745192
SGDClassifierSqHinge	0.631579
SGDClassifierSqHinge	0.558114
SGDClassifierSqHinge	0.697802
SGDClassifierSqHinge	0.62807
SGDClassifierSqHinge	0.511218
SGDClassifierSqHinge	0.581236
SGDClassifierSqHinge	0.504274
SGDClassifierSqHinge	0.745192
SGDClassifierSqHinge	0.535789
SGDClassifierSqHinge	0.408027
SGDClassifierSqHinge	0.746717
SGDClassifierSqHinge	0.454701
SGDClassifierSqHinge	0.603419
SGDClassifierSqHinge	0.433812
SGDClassifierSqHinge	0.593358
SGDClassifierMHuber	0.457358
SGDClassifierMHuber	0.626096
SGDClassifierMHuber	0.333215
SGDClassifierMHuber	0.509002
SGDClassifierMHuber	0.659443
SGDClassifierMHuber	0.600329
SGDClassifierMHuber	0.549195
SGDClassifierMHuber	0.605351
SGDClassifierMHuber	0.558101
SGDClassifierMHuber	0.71345
SGDClassifierMHuber	0.645403
SGDClassifierMHuber	0.551573
SGDClassifierMHuber	0.481781
SGDClassifierMHuber	0.418462
SGDClassifierMHuber	0.601399
SGDClassifierMHuber	0.511442
SGDClassifierMHuber	0.46234
SGDClassifierMHuber	0.697802
SGDClassifierMHuber	0.418462
SGDClassifierMHuber	0.497608
SGDClassifierMHuber	0.558101
SGDClassifierMHuber	0.535088
SGDClassifierMHuber	0.553846
SGDClassifierMHuber	0.558114
SGDClassifierMHuber	0.416013
SGDClassifierMHuber	0.601399
SGDClassifierMHuber	0.459902
SGDClassifierMHuber	0.605351
SGDClassifierMHuber	0.690283
SGDClassifierMHuber	0.755639
LinearSVC	0.601399
LinearSVC	0.74359
LinearSVC	0.580263
LinearSVC	0.777961
LinearSVC	0.793522
LinearSVC	0.55602
LinearSVC	0.741903
LinearSVC	0.697802
LinearSVC	0.749553
LinearSVC	0.651224
LinearSVC	0.644737
LinearSVC	0.645403
LinearSVC	0.551573
LinearSVC	0.581579
LinearSVC	0.746717
LinearSVC	0.69606
LinearSVC	0.657895
LinearSVC	0.748168
LinearSVC	0.74359
LinearSVC	0.641026
LinearSVC	0.746717
LinearSVC	0.692308
LinearSVC	0.69606
LinearSVC	0.699463
LinearSVC	0.535088
LinearSVC	0.845142
LinearSVC	0.54409
LinearSVC	0.701049
LinearSVC	0.549708
LinearSVC	0.796154
LogReg	0.601399
LogReg	0.748168
LogReg	0.767544
LogReg	0.846154
LogReg	0.796154
LogReg	0.55602
LogReg	0.692308
LogReg	0.652991
LogReg	0.701049
LogReg	0.645403
LogReg	0.74359
LogReg	0.694231
LogReg	0.645403
LogReg	0.694231
LogReg	0.804511
LogReg	0.647436
LogReg	0.706767
LogReg	0.797373
LogReg	0.796154
LogReg	0.638664
LogReg	0.741903
LogReg	0.645403
LogReg	0.645403
LogReg	0.748168
LogReg	0.551573
LogReg	0.697802
LogReg	0.504274
LogReg	0.748168
LogReg	0.638664
LogReg	0.699463
RidReg	0.647436
RidReg	0.672515
RidReg	0.706767
RidReg	0.767544
RidReg	0.69606
RidReg	0.599284
RidReg	0.645403
RidReg	0.501748
RidReg	0.755639
RidReg	0.638664
RidReg	0.690283
RidReg	0.609023
RidReg	0.535425
RidReg	0.538462
RidReg	0.657895
RidReg	0.674561
RidReg	0.721053
RidReg	0.694231
RidReg	0.674561
RidReg	0.496337
RidReg	0.592308
RidReg	0.62807
RidReg	0.616873
RidReg	0.657895
RidReg	0.451923
RidReg	0.511278
RidReg	0.592308
RidReg	0.746717
RidReg	0.638664
RidReg	0.692308

[truncated: 3 more sheets: Seeds, Breast Cancer (Wisconsin), Iris]
