# Supplementary material for: LANDMark: an ensemble approach to the supervised selection of biomarkers in high-throughput sequencing data
Source: BMC Bioinformatics. 2022 Mar 31;23:110. doi: 10.1186/s12859-022-04631-z (PMC8969335; doi:10.1186/s12859-022-04631-z)
Supplement: Supplementary file 6 — Additional file 6. Processed sample by ASV matrices, associated metadata, indicator species results, and statistical analyses, parameter testing results, training time results. [file 12859_2022_4631_MOESM6_ESM.zip]

Archive with 33 entries (31 files):
- Metabarcoding Generalization Data.xlsx
- BE/
- BE/50-50 Generalization.sav
- BE/50-50 Generalization.spv
- BE/50-50 SHAP.sav
- BE/50-50 SHAP.spv
- BE/80-20 Generalization.sav
- BE/80-20 Generalization.spv
- BE/Classifier_Compare_WB_PA_BE.csv
- BE/indic_full.txt
- BE/metadata_BE.csv
- BE/original_otu_tab_BE.csv
- BE/otu_tab_pa_BE.csv
- BE/taxa_results_PA_BE.csv
- BE/taxa_tab_BE.csv
- BE/y_original_BE.csv
- F230/
- F230/50-50 Generalization.sav
- F230/50-50 Generalization.spv
- F230/50-50 SHAP.sav
- F230/50-50 SHAP.spv
- F230/80-20 Generalization.sav
- F230/80-20 Generalization.spv
- F230/Classifier_Compare_WB_PA_F230.csv
- F230/indic_full.txt
- F230/metadata_F230.csv
- F230/original_otu_tab_F230.csv
- F230/otu_tab_pa_F230.csv
- F230/taxa_results_PA_F230.csv
- F230/taxa_tab_F230.csv
- F230/y_original_F230.csv
- Synthetic Tests Params.csv
- Classifier_Compare_time_tests.csv
