# Supplementary material for: LANDMark: an ensemble approach to the supervised selection of biomarkers in high-throughput sequencing data
Source: BMC Bioinformatics. 2022 Mar 31;23:110. doi: 10.1186/s12859-022-04631-z (PMC8969335; doi:10.1186/s12859-022-04631-z)
Supplement: Supplementary file 6 — Additional file 6. Processed sample by ASV matrices, associated metadata, indicator species results, and statistical analyses, parameter testing results, training time results. [file 12859_2022_4631_MOESM6_ESM.zip › BE/Classifier_Compare_WB_PA_BE.csv]

	Model	Balanced Accuracy
0	SGDClassifierSqHinge	1.0
1	SGDClassifierSqHinge	1.0
2	SGDClassifierSqHinge	0.9
3	SGDClassifierSqHinge	1.0
4	SGDClassifierSqHinge	1.0
5	SGDClassifierSqHinge	1.0
6	SGDClassifierSqHinge	1.0
7	SGDClassifierSqHinge	0.8055555555555556
8	SGDClassifierSqHinge	0.8055555555555556
9	SGDClassifierSqHinge	1.0
10	SGDClassifierSqHinge	0.898989898989899
11	SGDClassifierSqHinge	1.0
12	SGDClassifierSqHinge	1.0
13	SGDClassifierSqHinge	1.0
14	SGDClassifierSqHinge	0.898989898989899
15	SGDClassifierSqHinge	0.898989898989899
16	SGDClassifierSqHinge	1.0
17	SGDClassifierSqHinge	0.9
18	SGDClassifierSqHinge	0.9
19	SGDClassifierSqHinge	1.0
20	SGDClassifierSqHinge	0.9
21	SGDClassifierSqHinge	0.9
22	SGDClassifierSqHinge	1.0
23	SGDClassifierSqHinge	1.0
24	SGDClassifierSqHinge	1.0
25	SGDClassifierSqHinge	0.9
26	SGDClassifierSqHinge	1.0
27	SGDClassifierSqHinge	1.0
28	SGDClassifierSqHinge	1.0
29	SGDClassifierSqHinge	0.898989898989899
30	SGDClassifierMHuber	1.0
31	SGDClassifierMHuber	1.0
32	SGDClassifierMHuber	0.9
33	SGDClassifierMHuber	1.0
34	SGDClassifierMHuber	0.898989898989899
35	SGDClassifierMHuber	1.0
36	SGDClassifierMHuber	1.0
37	SGDClassifierMHuber	1.0
38	SGDClassifierMHuber	1.0
39	SGDClassifierMHuber	0.898989898989899
40	SGDClassifierMHuber	0.898989898989899
41	SGDClassifierMHuber	1.0
42	SGDClassifierMHuber	1.0
43	SGDClassifierMHuber	1.0
44	SGDClassifierMHuber	0.898989898989899
45	SGDClassifierMHuber	1.0
46	SGDClassifierMHuber	1.0
47	SGDClassifierMHuber	0.9
48	SGDClassifierMHuber	0.8944444444444444
49	SGDClassifierMHuber	1.0
50	SGDClassifierMHuber	0.9
51	SGDClassifierMHuber	0.9
52	SGDClassifierMHuber	1.0
53	SGDClassifierMHuber	1.0
54	SGDClassifierMHuber	1.0
55	SGDClassifierMHuber	0.8090909090909091
56	SGDClassifierMHuber	1.0
57	SGDClassifierMHuber	1.0
58	SGDClassifierMHuber	1.0
59	SGDClassifierMHuber	1.0
60	ExtraTrees	1.0
61	ExtraTrees	1.0
62	ExtraTrees	0.9
63	ExtraTrees	1.0
64	ExtraTrees	1.0
65	ExtraTrees	1.0
66	ExtraTrees	1.0
67	ExtraTrees	1.0
68	ExtraTrees	1.0
69	ExtraTrees	1.0
70	ExtraTrees	1.0
71	ExtraTrees	1.0
72	ExtraTrees	1.0
73	ExtraTrees	1.0
74	ExtraTrees	1.0
75	ExtraTrees	1.0
76	ExtraTrees	0.898989898989899
77	ExtraTrees	0.9
78	ExtraTrees	0.9
79	ExtraTrees	1.0
80	ExtraTrees	0.9
81	ExtraTrees	0.9
82	ExtraTrees	1.0
83	ExtraTrees	1.0
84	ExtraTrees	1.0
85	ExtraTrees	0.9
86	ExtraTrees	1.0
87	ExtraTrees	1.0
88	ExtraTrees	1.0
89	ExtraTrees	1.0
90	LinearSVC	1.0
91	LinearSVC	1.0
92	LinearSVC	0.9
93	LinearSVC	1.0
94	LinearSVC	1.0
95	LinearSVC	1.0
96	LinearSVC	1.0
97	LinearSVC	1.0
98	LinearSVC	1.0
99	LinearSVC	0.898989898989899
100	LinearSVC	1.0
101	LinearSVC	1.0
102	LinearSVC	1.0
103	LinearSVC	1.0
104	LinearSVC	1.0
105	LinearSVC	0.898989898989899
106	LinearSVC	1.0
107	LinearSVC	0.9
108	LinearSVC	0.797979797979798
109	LinearSVC	1.0
110	LinearSVC	0.9
111	LinearSVC	0.9
112	LinearSVC	1.0
113	LinearSVC	1.0
114	LinearSVC	1.0
115	LinearSVC	0.9
116	LinearSVC	1.0
117	LinearSVC	1.0
118	LinearSVC	1.0
119	LinearSVC	1.0
120	RandomForest	1.0
121	RandomForest	1.0
122	RandomForest	0.9
123	RandomForest	1.0
124	RandomForest	1.0
125	RandomForest	1.0
126	RandomForest	1.0
127	RandomForest	1.0
128	RandomForest	0.9
129	RandomForest	1.0
130	RandomForest	1.0
131	RandomForest	1.0
132	RandomForest	1.0
133	RandomForest	1.0
134	RandomForest	1.0
135	RandomForest	1.0
136	RandomForest	1.0
137	RandomForest	0.9
138	RandomForest	0.9
139	RandomForest	1.0
140	RandomForest	0.9
141	RandomForest	0.9
142	RandomForest	1.0
143	RandomForest	1.0
144	RandomForest	1.0
145	RandomForest	0.9
146	RandomForest	1.0
147	RandomForest	1.0
148	RandomForest	1.0
149	RandomForest	1.0
150	LogReg	1.0
151	LogReg	1.0
152	LogReg	0.9
153	LogReg	1.0
154	LogReg	1.0
155	LogReg	1.0
156	LogReg	1.0
157	LogReg	0.898989898989899
158	LogReg	1.0
159	LogReg	0.898989898989899
160	LogReg	1.0
161	LogReg	1.0
162	LogReg	1.0
163	LogReg	1.0
164	LogReg	0.898989898989899
165	LogReg	1.0
166	LogReg	1.0
167	LogReg	0.9
168	LogReg	0.9
169	LogReg	1.0
170	LogReg	0.9
171	LogReg	0.9
172	LogReg	1.0
173	LogReg	1.0
174	LogReg	1.0
175	LogReg	0.9
176	LogReg	1.0
177	LogReg	1.0
178	LogReg	1.0
179	LogReg	1.0
180	RidReg	1.0
181	RidReg	1.0
182	RidReg	0.9
183	RidReg	1.0
184	RidReg	1.0
185	RidReg	1.0
186	RidReg	1.0
187	RidReg	0.898989898989899
188	RidReg	1.0
189	RidReg	0.898989898989899
190	RidReg	0.898989898989899
191	RidReg	1.0
192	RidReg	1.0
193	RidReg	1.0
194	RidReg	0.898989898989899
195	RidReg	0.898989898989899
196	RidReg	1.0
197	RidReg	0.9
198	RidReg	0.9
199	RidReg	1.0
200	RidReg	0.9
201	RidReg	0.9
202	RidReg	1.0
203	RidReg	1.0
204	RidReg	1.0
205	RidReg	0.9
206	RidReg	1.0
207	RidReg	1.0
208	RidReg	1.0
209	RidReg	1.0
210	LANDMarkOracle	1.0
211	LANDMarkOracle	1.0
212	LANDMarkOracle	0.9
213	LANDMarkOracle	1.0
214	LANDMarkOracle	1.0
215	LANDMarkOracle	1.0
216	LANDMarkOracle	1.0
217	LANDMarkOracle	0.898989898989899
218	LANDMarkOracle	1.0
219	LANDMarkOracle	0.898989898989899
220	LANDMarkOracle	0.898989898989899
221	LANDMarkOracle	1.0
222	LANDMarkOracle	1.0
223	LANDMarkOracle	1.0
224	LANDMarkOracle	0.898989898989899
225	LANDMarkOracle	0.898989898989899
226	LANDMarkOracle	1.0
227	LANDMarkOracle	0.9
228	LANDMarkOracle	0.9
229	LANDMarkOracle	1.0
230	LANDMarkOracle	0.9
231	LANDMarkOracle	0.9
232	LANDMarkOracle	1.0
233	LANDMarkOracle	1.0
234	LANDMarkOracle	1.0
235	LANDMarkOracle	0.9
236	LANDMarkOracle	1.0
237	LANDMarkOracle	1.0
238	LANDMarkOracle	1.0
239	LANDMarkOracle	1.0
240	LANDMarkNoOracle	1.0
241	LANDMarkNoOracle	1.0
242	LANDMarkNoOracle	0.9
243	LANDMarkNoOracle	1.0
244	LANDMarkNoOracle	1.0
245	LANDMarkNoOracle	1.0
246	LANDMarkNoOracle	1.0
247	LANDMarkNoOracle	0.898989898989899
248	LANDMarkNoOracle	1.0
249	LANDMarkNoOracle	0.898989898989899
250	LANDMarkNoOracle	0.898989898989899
251	LANDMarkNoOracle	1.0
252	LANDMarkNoOracle	1.0
253	LANDMarkNoOracle	1.0
254	LANDMarkNoOracle	0.898989898989899
255	LANDMarkNoOracle	1.0
256	LANDMarkNoOracle	1.0
257	LANDMarkNoOracle	0.9
258	LANDMarkNoOracle	0.9
259	LANDMarkNoOracle	1.0
260	LANDMarkNoOracle	0.9
261	LANDMarkNoOracle	0.9
262	LANDMarkNoOracle	1.0
263	LANDMarkNoOracle	1.0
264	LANDMarkNoOracle	1.0
265	LANDMarkNoOracle	0.9
266	LANDMarkNoOracle	1.0
267	LANDMarkNoOracle	1.0
268	LANDMarkNoOracle	1.0
269	LANDMarkNoOracle	1.0
