# Supplementary material for: LANDMark: an ensemble approach to the supervised selection of biomarkers in high-throughput sequencing data
Source: BMC Bioinformatics. 2022 Mar 31;23:110. doi: 10.1186/s12859-022-04631-z (PMC8969335; doi:10.1186/s12859-022-04631-z)
Supplement: Supplementary file 6 — Additional file 6. Processed sample by ASV matrices, associated metadata, indicator species results, and statistical analyses, parameter testing results, training time results. [file 12859_2022_4631_MOESM6_ESM.zip › BE/indic_full.txt]

            rn s.Athabasca s.Peace index      stat p.value p.value.bh
 1:  BE_Otu670           1       0     1 0.7237469   0.001 0.03179545
 2:   BE_Otu56           0       1     2 0.8434347   0.001 0.03179545
 3:  BE_Otu317           0       1     2 0.8164966   0.001 0.03179545
 4:  BE_Otu178           0       1     2 0.7937254   0.001 0.03179545
 5:  BE_Otu915           0       1     2 0.7905694   0.001 0.03179545
 6:  BE_Otu148           0       1     2 0.8672906   0.001 0.03179545
 7:  BE_Otu415           0       1     2 0.7359801   0.001 0.03179545
 8: BE_Otu2704           1       0     1 0.6546537   0.001 0.03179545
 9:   BE_Otu94           0       1     2 0.8905454   0.001 0.03179545
10:  BE_Otu225           1       0     1 0.6546537   0.001 0.03179545
11:    BE_Otu5           1       0     1 0.6965723   0.001 0.03179545
12: BE_Otu1660           1       0     1 0.6546537   0.001 0.03179545
13:  BE_Otu102           0       1     2 0.7905694   0.001 0.03179545
14: BE_Otu1117           0       1     2 0.7343760   0.001 0.03179545
15: BE_Otu2183           0       1     2 0.6770032   0.001 0.03179545
16:   BE_Otu25           0       1     2 0.7071068   0.001 0.03179545
17:   BE_Otu14           0       1     2 0.8941134   0.001 0.03179545
18: BE_Otu1744           0       1     2 0.7071068   0.001 0.03179545
19:  BE_Otu187           1       0     1 0.7237469   0.001 0.03179545
20:  BE_Otu978           1       0     1 0.6617222   0.001 0.03179545
21:  BE_Otu430           0       1     2 0.8641466   0.001 0.03179545
22:  BE_Otu839           1       0     1 0.6172134   0.001 0.03179545
23:   BE_Otu24           0       1     2 0.7200823   0.001 0.03179545
24: BE_Otu2419           0       1     2 0.6454972   0.001 0.03179545
25:   BE_Otu36           0       1     2 0.8164966   0.001 0.03179545
26:  BE_Otu616           1       0     1 0.8287264   0.001 0.03179545
27:    BE_Otu9           1       0     1 0.9097177   0.001 0.03179545
28:  BE_Otu769           0       1     2 0.6770032   0.001 0.03179545
29:  BE_Otu447           0       1     2 0.6770032   0.001 0.03179545
30:  BE_Otu327           0       1     2 0.7359801   0.001 0.03179545
31:   BE_Otu51           0       1     2 0.8416254   0.001 0.03179545
32:  BE_Otu251           0       1     2 0.6770032   0.001 0.03179545
33:  BE_Otu899           0       1     2 0.7620710   0.001 0.03179545
34:  BE_Otu260           1       0     1 0.6965723   0.001 0.03179545
35: BE_Otu1026           0       1     2 0.6756639   0.001 0.03179545
36:   BE_Otu52           0       1     2 0.6770032   0.001 0.03179545
37: BE_Otu1686           0       1     2 0.7637626   0.001 0.03179545
38: BE_Otu1474           0       1     2 0.7359801   0.001 0.03179545
39:   BE_Otu86           1       0     1 0.6546537   0.001 0.03179545
40:  BE_Otu879           0       1     2 0.6770032   0.001 0.03179545
41: BE_Otu1330           0       1     2 0.7343760   0.001 0.03179545
42:  BE_Otu160           0       1     2 0.7637626   0.001 0.03179545
43:   BE_Otu43           0       1     2 0.8359694   0.001 0.03179545
44:   BE_Otu59           0       1     2 0.8189307   0.001 0.03179545
            rn s.Athabasca s.Peace index      stat p.value p.value.bh
