# Supplementary material for: LANDMark: an ensemble approach to the supervised selection of biomarkers in high-throughput sequencing data
Source: BMC Bioinformatics. 2022 Mar 31;23:110. doi: 10.1186/s12859-022-04631-z (PMC8969335; doi:10.1186/s12859-022-04631-z)
Supplement: Supplementary file 6 — Additional file 6. Processed sample by ASV matrices, associated metadata, indicator species results, and statistical analyses, parameter testing results, training time results. [file 12859_2022_4631_MOESM6_ESM.zip › BE/metadata_BE.csv]

	SampleType	Delta	BioRep	Year	Month
Benthic_14_A_201206	Benthic	Peace	A	2012	June
Benthic_11_C_201206	Benthic	Athabasca	C	2012	June
Benthic_11_A_201206	Benthic	Athabasca	A	2012	June
Benthic_37_A_201206	Benthic	Peace	A	2012	June
Benthic_33_B_201206	Benthic	Peace	B	2012	June
Benthic_37_C_201206	Benthic	Peace	C	2012	June
Benthic_03_A_201206	Benthic	Athabasca	A	2012	June
Benthic_01_A_201206	Benthic	Athabasca	A	2012	June
Benthic_03_C_201206	Benthic	Athabasca	C	2012	June
Benthic_11_B_201208	Benthic	Athabasca	B	2012	August
Benthic_04_A_201206	Benthic	Athabasca	A	2012	June
Benthic_37_A_201308	Benthic	Peace	A	2013	August
Benthic_37_B_201206	Benthic	Peace	B	2012	June
Benthic_04_B_201306	Benthic	Athabasca	B	2013	June
Benthic_01_C_201206	Benthic	Athabasca	C	2012	June
Benthic_03_C_201306	Benthic	Athabasca	C	2013	June
Benthic_33_A_201206	Benthic	Peace	A	2012	June
Benthic_03_B_201206	Benthic	Athabasca	B	2012	June
Benthic_03_B_201306	Benthic	Athabasca	B	2013	June
Benthic_14_A_201308	Benthic	Peace	A	2013	August
Benthic_33_C_201206	Benthic	Peace	C	2012	June
Benthic_14_C_201206	Benthic	Peace	C	2012	June
Benthic_04_B_201208	Benthic	Athabasca	B	2012	August
Benthic_37_C_201308	Benthic	Peace	C	2013	August
Benthic_33_B_201306	Benthic	Peace	B	2013	June
Benthic_14_B_201308	Benthic	Peace	B	2013	August
Benthic_38_B_201206	Benthic	Peace	B	2012	June
Benthic_38_B_201208	Benthic	Peace	B	2012	August
Benthic_01_B_201306	Benthic	Athabasca	B	2013	June
Benthic_04_B_201206	Benthic	Athabasca	B	2012	June
Benthic_38_A_201308	Benthic	Peace	A	2013	August
Benthic_14_C_201306	Benthic	Peace	C	2013	June
Benthic_38_B_201308	Benthic	Peace	B	2013	August
Benthic_38_B_201306	Benthic	Peace	B	2013	June
Benthic_38_A_201206	Benthic	Peace	A	2012	June
Benthic_38_A_201306	Benthic	Peace	A	2013	June
Benthic_38_C_201306	Benthic	Peace	C	2013	June
Benthic_38_C_201206	Benthic	Peace	C	2012	June
Benthic_38_C_201308	Benthic	Peace	C	2013	August
Benthic_01_A_201308	Benthic	Athabasca	A	2013	August
Benthic_01_C_201308	Benthic	Athabasca	C	2013	August
Benthic_01_C_201208	Benthic	Athabasca	C	2012	August
Benthic_01_B_201208	Benthic	Athabasca	B	2012	August
Benthic_04_C_201206	Benthic	Athabasca	C	2012	June
Benthic_01_A_201208	Benthic	Athabasca	A	2012	August
Benthic_11_A_201306	Benthic	Athabasca	A	2013	June
Benthic_03_A_201306	Benthic	Athabasca	A	2013	June
Benthic_01_A_201306	Benthic	Athabasca	A	2013	June
Benthic_33_A_201306	Benthic	Peace	A	2013	June
Benthic_03_B_201308	Benthic	Athabasca	B	2013	August
Benthic_03_C_201308	Benthic	Athabasca	C	2013	August
Benthic_37_B_201306	Benthic	Peace	B	2013	June
Benthic_11_B_201206	Benthic	Athabasca	B	2012	June
Benthic_01_C_201306	Benthic	Athabasca	C	2013	June
Benthic_14_C_201308	Benthic	Peace	C	2013	August
Benthic_04_A_201308	Benthic	Athabasca	A	2013	August
Benthic_04_B_201308	Benthic	Athabasca	B	2013	August
Benthic_37_C_201208	Benthic	Peace	C	2012	August
Benthic_37_A_201306	Benthic	Peace	A	2013	June
Benthic_33_C_201208	Benthic	Peace	C	2012	August
Benthic_37_C_201306	Benthic	Peace	C	2013	June
Benthic_03_B_201208	Benthic	Athabasca	B	2012	August
Benthic_03_A_201308	Benthic	Athabasca	A	2013	August
Benthic_33_C_201306	Benthic	Peace	C	2013	June
Benthic_04_A_201208	Benthic	Athabasca	A	2012	August
Benthic_04_A_201306	Benthic	Athabasca	A	2013	June
Benthic_11_B_201306	Benthic	Athabasca	B	2013	June
Benthic_03_C_201208	Benthic	Athabasca	C	2012	August
Benthic_33_A_201308	Benthic	Peace	A	2013	August
Benthic_37_B_201208	Benthic	Peace	B	2012	August
Benthic_37_A_201208	Benthic	Peace	A	2012	August
Benthic_01_B_201206	Benthic	Athabasca	B	2012	June
Benthic_14_B_201208	Benthic	Peace	B	2012	August
Benthic_33_B_201208	Benthic	Peace	B	2012	August
Benthic_04_C_201306	Benthic	Athabasca	C	2013	June
Benthic_33_A_201208	Benthic	Peace	A	2012	August
Benthic_33_B_201308	Benthic	Peace	B	2013	August
Benthic_33_C_201308	Benthic	Peace	C	2013	August
Benthic_11_A_201208	Benthic	Athabasca	A	2012	August
Benthic_11_C_201306	Benthic	Athabasca	C	2013	June
Benthic_38_A_201208	Benthic	Peace	A	2012	August
Benthic_03_A_201208	Benthic	Athabasca	A	2012	August
Benthic_14_A_201306	Benthic	Peace	A	2013	June
Benthic_14_B_201306	Benthic	Peace	B	2013	June
Benthic_14_A_201208	Benthic	Peace	A	2012	August
Benthic_14_B_201206	Benthic	Peace	B	2012	June
Benthic_11_C_201208	Benthic	Athabasca	C	2012	August
Benthic_01_B_201308	Benthic	Athabasca	B	2013	August
Benthic_14_C_201208	Benthic	Peace	C	2012	August
Benthic_04_C_201208	Benthic	Athabasca	C	2012	August
Benthic_37_B_201308	Benthic	Peace	B	2013	August
