# Supplementary material for: LANDMark: an ensemble approach to the supervised selection of biomarkers in high-throughput sequencing data
Source: BMC Bioinformatics. 2022 Mar 31;23:110. doi: 10.1186/s12859-022-04631-z (PMC8969335; doi:10.1186/s12859-022-04631-z)
Supplement: Supplementary file 6 — Additional file 6. Processed sample by ASV matrices, associated metadata, indicator species results, and statistical analyses, parameter testing results, training time results. [file 12859_2022_4631_MOESM6_ESM.zip › BE/taxa_results_PA_BE.csv]

	0	1	2	3	4	5	6	7	8	9	10	11	12	13	14	15	16	17	18	19	20	21	22	23	24	25	26	27	28	29	30	31	32	33	34	35	36	37	38	39	40	41	42	43	44	45	46	47	48
0	SGDClassifierSqHinge	ASV670 (Palpomyia)	ASV169 (Coenagrion)	ASV19 (Hyalella)	ASV2098 (Coenagrion)	ASV4921 (Coenagrion)	ASV841 (Cypridopsis)	ASV4206 (Hygrotus)	ASV317 (Leucorrhinia)	ASV380 (Ceriodaphnia)	ASV38 (Daphnia)	ASV1064 (Ceriodaphnia)	ASV2140 (Aeshna)	ASV1177 (Arrenurus)	ASV1761 (Coenagrion)	ASV178 (Caenis)	ASV21 (Paratanytarsus)	ASV2272 (Nais)	ASV991 (Nais)	ASV10 (Enallagma)	ASV2704 (Camptocercus)	ASV94 (Caenis)	ASV652 (Gyraulus)	ASV1417 (Ceriodaphnia)	ASV73 (Stylaria)	ASV993 (Ceriodaphnia)	ASV42 (Hyalella)	ASV1298 (Ilybius)	ASV308 (Polyphemus)	ASV569 (Agrypnia)	ASV3458 (Coenagrion)	ASV453 (Sigara)	ASV135 (Siphlonurus)	ASV2430 (Setacera)	ASV57 (Stylaria)	ASV1257 (Pleuroxus)	ASV672 (Ceriodaphnia)	ASV190 (Chironomus)	ASV1117 (Leucorrhinia)	ASV3724 (Piona)	ASV1261 (Cloeon)	ASV831 (Polypedilum)	ASV1222 (Microvelia)	ASV110 (Agrypnia)	ASV14 (Leucorrhinia)	ASV4173 (Coenagrion)	ASV1744 (Leucorrhinia)	ASV594 (Tanytarsus)	ASV430 (Leucorrhinia)
1	SGDClassifierSqHinge	ASV670 (Palpomyia)	ASV101 (Chaetogaster)	ASV1671 (Coenagrion)	ASV3482 (Coenagrion)	ASV2098 (Coenagrion)	ASV2975 (Coenagrion)	ASV317 (Leucorrhinia)	ASV720 (Tonnacypris)	ASV543 (Scapholeberis)	ASV1470 (Tanytarsus)	ASV2165 (Psectrocladius)	ASV1064 (Ceriodaphnia)	ASV170 (Tanytarsus)	ASV568 (Arrenurus)	ASV1761 (Coenagrion)	ASV178 (Caenis)	ASV4628 (Sigara)	ASV2831 (Coenagrion)	ASV2272 (Nais)	ASV991 (Nais)	ASV915 (Leucorrhinia)	ASV710 (Chaetogaster)	ASV577 (Eurycercus)	ASV113 (Caenis)	ASV661 (Parachironomus)	ASV1108 (Psectrocladius)	ASV925 (Graphoderus)	ASV1515 (Sepedon)	ASV1267 (Lauterborniella)	ASV225 (Stylaria)	ASV791 (Scapholeberis)	ASV3 (Stylaria)	ASV4863 (Phaenopsectra)	ASV121 (Eurycercus)	ASV343 (Tanytarsus)	ASV3458 (Coenagrion)	ASV18 (Notonecta)	ASV12 (Daphnia)	ASV2795 (Coenagrion)	ASV5108 (Tanytarsus)	ASV135 (Siphlonurus)	ASV1257 (Pleuroxus)	ASV704 (Nais)	ASV672 (Ceriodaphnia)	ASV3724 (Piona)	ASV831 (Polypedilum)	ASV311 (Nais)	ASV840 (Ceriodaphnia)
2	SGDClassifierSqHinge	ASV56 (Caenis)	ASV1166 (Daphnia)	ASV2146 (Ladislavella)	ASV1256 (Ladislavella)	ASV543 (Scapholeberis)	ASV788 (Tanytarsus)	ASV2534 (Glossiphonia)	ASV98 (Aeshna)	ASV1064 (Ceriodaphnia)	ASV1177 (Arrenurus)	ASV178 (Caenis)	ASV21 (Paratanytarsus)	ASV1066 (Simocephalus)	ASV710 (Chaetogaster)	ASV617 (Notonecta)	ASV94 (Caenis)	ASV652 (Gyraulus)	ASV74 (Aeshna)	ASV225 (Stylaria)	ASV1691 (Notonecta)	ASV791 (Scapholeberis)	ASV73 (Stylaria)	ASV30 (Stylaria)	ASV230 (Callicorixa)	ASV42 (Hyalella)	ASV1125 (Tanytarsus)	ASV343 (Tanytarsus)	ASV569 (Agrypnia)	ASV3458 (Coenagrion)	ASV612 (Corynoneura)	ASV346 (Chaetogaster)	ASV323 (Tanytarsus)	ASV143 (Orthocladius)	ASV2034 (Scapholeberis)	ASV57 (Stylaria)	ASV102 (Leucorrhinia)	ASV40 (Hyalella)	ASV118 (Hyalella)	ASV565 (Tanytarsus)	ASV14 (Leucorrhinia)	ASV355 (Scapholeberis)	ASV187 (Callicorixa)	ASV978 (Cricotopus)	ASV75 (Callicorixa)	ASV430 (Leucorrhinia)	ASV669 (Gyraulus)	ASV479 (Eurycercus)	ASV839 (Polypedilum)
3	SGDClassifierSqHinge	ASV242 (Enallagma)	ASV913 (Ceriodaphnia)	ASV56 (Caenis)	ASV1083 (Arrenurus)	ASV2608 (Leptophlebia)	ASV317 (Leucorrhinia)	ASV3168 (Leucorrhinia)	ASV38 (Daphnia)	ASV1064 (Ceriodaphnia)	ASV170 (Tanytarsus)	ASV178 (Caenis)	ASV2456 (Nais)	ASV915 (Leucorrhinia)	ASV863 (Gyraulus)	ASV710 (Chaetogaster)	ASV2434 (Aeshna)	ASV2704 (Camptocercus)	ASV94 (Caenis)	ASV1515 (Sepedon)	ASV1267 (Lauterborniella)	ASV111 (Lumbriculus)	ASV262 (Banksiola)	ASV206 (Triaenodes)	ASV221 (Nehalennia)	ASV16 (Leucorrhinia)	ASV225 (Stylaria)	ASV3 (Stylaria)	ASV73 (Stylaria)	ASV5 (Siphlonurus)	ASV993 (Ceriodaphnia)	ASV30 (Stylaria)	ASV343 (Tanytarsus)	ASV3458 (Coenagrion)	ASV12 (Daphnia)	ASV1596 (Scapholeberis)	ASV6181 (Leptophlebia)	ASV307 (Chaetogaster)	ASV5108 (Tanytarsus)	ASV301 (Ceriodaphnia)	ASV57 (Stylaria)	ASV102 (Leucorrhinia)	ASV704 (Nais)	ASV672 (Ceriodaphnia)	ASV190 (Chironomus)	ASV2103 (Paratanytarsus)	ASV13083 (Polypedilum)	ASV2183 (Leucorrhinia)	ASV14 (Leucorrhinia)
4	SGDClassifierSqHinge	ASV940 (Paratanytarsus)	ASV242 (Enallagma)	ASV1671 (Coenagrion)	ASV2098 (Coenagrion)	ASV2267 (Leucorrhinia)	ASV56 (Caenis)	ASV154 (Gammarus)	ASV5861 (Aeshna)	ASV2975 (Coenagrion)	ASV317 (Leucorrhinia)	ASV1097 (Hyalella)	ASV4347 (Aeshna)	ASV788 (Tanytarsus)	ASV5703 (Aeshna)	ASV98 (Aeshna)	ASV5967 (Aeshna)	ASV7593 (Aeshna)	ASV2140 (Aeshna)	ASV178 (Caenis)	ASV2831 (Coenagrion)	ASV5533 (Aeshna)	ASV10413 (Aeshna)	ASV915 (Leucorrhinia)	ASV546 (Simocephalus)	ASV67 (Gammarus)	ASV863 (Gyraulus)	ASV577 (Eurycercus)	ASV4681 (Aeshna)	ASV617 (Notonecta)	ASV27 (Hyalella)	ASV174 (Hyalella)	ASV94 (Caenis)	ASV637 (Orthocladius)	ASV652 (Gyraulus)	ASV2048 (Orthocladius)	ASV16 (Leucorrhinia)	ASV791 (Scapholeberis)	ASV1582 (Orthocladius)	ASV6753 (Aeshna)	ASV73 (Stylaria)	ASV109 (Caenis)	ASV122 (Aglaodiaptomus)	ASV569 (Agrypnia)	ASV3458 (Coenagrion)	ASV1133 (Aeshna)	ASV307 (Chaetogaster)	ASV885 (Triaenodes)	ASV135 (Siphlonurus)
5	SGDClassifierSqHinge	ASV940 (Paratanytarsus)	ASV2644 (Leucorrhinia)	ASV101 (Chaetogaster)	ASV56 (Caenis)	ASV154 (Gammarus)	ASV317 (Leucorrhinia)	ASV370 (Nais)	ASV720 (Tonnacypris)	ASV3376 (Piona)	ASV4291 (Daphnia)	ASV98 (Aeshna)	ASV1928 (Aeshna)	ASV2140 (Aeshna)	ASV1761 (Coenagrion)	ASV856 (Arrenurus)	ASV2272 (Nais)	ASV915 (Leucorrhinia)	ASV1066 (Simocephalus)	ASV67 (Gammarus)	ASV710 (Chaetogaster)	ASV415 (Leucorrhinia)	ASV94 (Caenis)	ASV637 (Orthocladius)	ASV1267 (Lauterborniella)	ASV262 (Banksiola)	ASV2048 (Orthocladius)	ASV74 (Aeshna)	ASV16 (Leucorrhinia)	ASV73 (Stylaria)	ASV2403 (Hyalella)	ASV1660 (Cricotopus)	ASV5370 (Hyalella)	ASV3458 (Coenagrion)	ASV13121 (Nehalennia)	ASV2489 (Arrenurus)	ASV781 (Orthocladius)	ASV57 (Stylaria)	ASV102 (Leucorrhinia)	ASV324 (Hyalella)	ASV40 (Hyalella)	ASV2103 (Paratanytarsus)	ASV1899 (Psectrocladius)	ASV3075 (Leucorrhinia)	ASV414 (Aeshna)	ASV85 (Nemotaulius)	ASV110 (Agrypnia)	ASV2183 (Leucorrhinia)	ASV14 (Leucorrhinia)
6	SGDClassifierSqHinge	ASV940 (Paratanytarsus)	ASV2557 (Nais)	ASV670 (Palpomyia)	ASV242 (Enallagma)	ASV169 (Coenagrion)	ASV4255 (Psectrocladius)	ASV56 (Caenis)	ASV3943 (Gerris)	ASV37 (Aeshna)	ASV3168 (Leucorrhinia)	ASV38 (Daphnia)	ASV1064 (Ceriodaphnia)	ASV178 (Caenis)	ASV1422 (Polycentropus)	ASV3719 (Aglaodiaptomus)	ASV991 (Nais)	ASV1066 (Simocephalus)	ASV148 (Caenis)	ASV10 (Enallagma)	ASV577 (Eurycercus)	ASV94 (Caenis)	ASV15540 (Callicorixa)	ASV652 (Gyraulus)	ASV206 (Triaenodes)	ASV2870 (Aeshna)	ASV225 (Stylaria)	ASV791 (Scapholeberis)	ASV73 (Stylaria)	ASV5 (Siphlonurus)	ASV2894 (Ceriodaphnia)	ASV521 (Tanytarsus)	ASV1298 (Ilybius)	ASV1660 (Cricotopus)	ASV68 (Coenagrion)	ASV12 (Daphnia)	ASV6181 (Leptophlebia)	ASV632 (Parachironomus)	ASV508 (Hyalella)	ASV2430 (Setacera)	ASV57 (Stylaria)	ASV40 (Hyalella)	ASV13083 (Polypedilum)	ASV1261 (Cloeon)	ASV110 (Agrypnia)	ASV105 (Banksiola)	ASV565 (Tanytarsus)	ASV14 (Leucorrhinia)	ASV594 (Tanytarsus)
7	SGDClassifierSqHinge	ASV940 (Paratanytarsus)	ASV796 (Tanytarsus)	ASV913 (Ceriodaphnia)	ASV4255 (Psectrocladius)	ASV2098 (Coenagrion)	ASV56 (Caenis)	ASV4921 (Coenagrion)	ASV1083 (Arrenurus)	ASV2975 (Coenagrion)	ASV380 (Ceriodaphnia)	ASV3542 (Tanytarsus)	ASV543 (Scapholeberis)	ASV38 (Daphnia)	ASV1064 (Ceriodaphnia)	ASV170 (Tanytarsus)	ASV4628 (Sigara)	ASV284 (Tanytarsus)	ASV546 (Simocephalus)	ASV67 (Gammarus)	ASV710 (Chaetogaster)	ASV617 (Notonecta)	ASV94 (Caenis)	ASV652 (Gyraulus)	ASV206 (Triaenodes)	ASV16 (Leucorrhinia)	ASV791 (Scapholeberis)	ASV73 (Stylaria)	ASV30 (Stylaria)	ASV527 (Siphlonurus)	ASV42 (Hyalella)	ASV343 (Tanytarsus)	ASV478 (Agrypnia)	ASV569 (Agrypnia)	ASV3458 (Coenagrion)	ASV12 (Daphnia)	ASV6181 (Leptophlebia)	ASV346 (Chaetogaster)	ASV5108 (Tanytarsus)	ASV6201 (Tanytarsus)	ASV135 (Siphlonurus)	ASV2976 (Coenagrion)	ASV57 (Stylaria)	ASV102 (Leucorrhinia)	ASV3724 (Piona)	ASV13083 (Polypedilum)	ASV831 (Polypedilum)	ASV110 (Agrypnia)	ASV25 (Caenis)
8	SGDClassifierSqHinge	ASV539 (Aeshna)	ASV4874 (Ceriodaphnia)	ASV56 (Caenis)	ASV317 (Leucorrhinia)	ASV2420 (Polypedilum)	ASV543 (Scapholeberis)	ASV1470 (Tanytarsus)	ASV1378 (Simocephalus)	ASV1064 (Ceriodaphnia)	ASV178 (Caenis)	ASV4628 (Sigara)	ASV1651 (Ablabesmyia)	ASV21 (Paratanytarsus)	ASV915 (Leucorrhinia)	ASV1066 (Simocephalus)	ASV148 (Caenis)	ASV438 (Cymatia)	ASV577 (Eurycercus)	ASV1639 (Gerris)	ASV94 (Caenis)	ASV15540 (Callicorixa)	ASV1301 (Tanytarsus)	ASV652 (Gyraulus)	ASV225 (Stylaria)	ASV791 (Scapholeberis)	ASV620 (Gyraulus)	ASV73 (Stylaria)	ASV993 (Ceriodaphnia)	ASV731 (Lumbriculus)	ASV782 (Cymatia)	ASV308 (Polyphemus)	ASV3458 (Coenagrion)	ASV5108 (Tanytarsus)	ASV57 (Stylaria)	ASV822 (Lumbriculus)	ASV14 (Leucorrhinia)	ASV804 (Cymatia)	ASV187 (Callicorixa)	ASV430 (Leucorrhinia)	ASV3637 (Piona)	ASV1530 (Coenagrion)	ASV1016 (Palpomyia)	ASV350 (Simocephalus)	ASV466 (Chironomus)	ASV9066 (Rhopalosiphum)	ASV738 (Daphnia)	ASV436 (Laccophilus)	ASV36 (Leucorrhinia)
9	SGDClassifierSqHinge	ASV2644 (Leucorrhinia)	ASV539 (Aeshna)	ASV169 (Coenagrion)	ASV19 (Hyalella)	ASV56 (Caenis)	ASV1166 (Daphnia)	ASV1083 (Arrenurus)	ASV37 (Aeshna)	ASV4206 (Hygrotus)	ASV317 (Leucorrhinia)	ASV370 (Nais)	ASV2624 (Paratanytarsus)	ASV3168 (Leucorrhinia)	ASV543 (Scapholeberis)	ASV2288 (Chaetogaster)	ASV359 (Leucorrhinia)	ASV1064 (Ceriodaphnia)	ASV178 (Caenis)	ASV1694 (Leucorrhinia)	ASV649 (Orthocladius)	ASV991 (Nais)	ASV915 (Leucorrhinia)	ASV281 (Cricotopus)	ASV148 (Caenis)	ASV2434 (Aeshna)	ASV348 (Tanytarsus)	ASV617 (Notonecta)	ASV94 (Caenis)	ASV262 (Banksiola)	ASV519 (Daphnia)	ASV206 (Triaenodes)	ASV16 (Leucorrhinia)	ASV2870 (Aeshna)	ASV791 (Scapholeberis)	ASV1417 (Ceriodaphnia)	ASV73 (Stylaria)	ASV230 (Callicorixa)	ASV569 (Agrypnia)	ASV12 (Daphnia)	ASV140 (Angarotipula)	ASV457 (Hesperocorixa)	ASV165 (Slavina)	ASV1257 (Pleuroxus)	ASV102 (Leucorrhinia)	ASV1117 (Leucorrhinia)	ASV840 (Ceriodaphnia)	ASV2183 (Leucorrhinia)	ASV1964 (Chydorus)
10	SGDClassifierSqHinge	ASV1160 (Daphnia)	ASV5722 (Ladislavella)	ASV56 (Caenis)	ASV1166 (Daphnia)	ASV2146 (Ladislavella)	ASV317 (Leucorrhinia)	ASV370 (Nais)	ASV543 (Scapholeberis)	ASV4619 (Dicrotendipes)	ASV38 (Daphnia)	ASV1064 (Ceriodaphnia)	ASV178 (Caenis)	ASV2469 (Ceriodaphnia)	ASV298 (Orthocladius)	ASV991 (Nais)	ASV915 (Leucorrhinia)	ASV1066 (Simocephalus)	ASV702 (Daphnia)	ASV94 (Caenis)	ASV652 (Gyraulus)	ASV16 (Leucorrhinia)	ASV1691 (Notonecta)	ASV791 (Scapholeberis)	ASV73 (Stylaria)	ASV30 (Stylaria)	ASV671 (Ceriodaphnia)	ASV888 (Gerris)	ASV308 (Polyphemus)	ASV569 (Agrypnia)	ASV140 (Angarotipula)	ASV346 (Chaetogaster)	ASV1086 (Polyphemus)	ASV143 (Orthocladius)	ASV508 (Hyalella)	ASV2430 (Setacera)	ASV57 (Stylaria)	ASV102 (Leucorrhinia)	ASV90 (Paratanytarsus)	ASV1117 (Leucorrhinia)	ASV831 (Polypedilum)	ASV840 (Ceriodaphnia)	ASV110 (Agrypnia)	ASV118 (Hyalella)	ASV134 (Chironomus)	ASV14 (Leucorrhinia)	ASV1656 (Ceriodaphnia)	ASV4741 (Scapholeberis)	ASV4259 (Cricotopus)
11	SGDClassifierSqHinge	ASV670 (Palpomyia)	ASV796 (Tanytarsus)	ASV4255 (Psectrocladius)	ASV1671 (Coenagrion)	ASV2975 (Coenagrion)	ASV1097 (Hyalella)	ASV380 (Ceriodaphnia)	ASV370 (Nais)	ASV287 (Aeshna)	ASV543 (Scapholeberis)	ASV788 (Tanytarsus)	ASV229 (Tanytarsus)	ASV178 (Caenis)	ASV4628 (Sigara)	ASV1422 (Polycentropus)	ASV67 (Gammarus)	ASV148 (Caenis)	ASV166 (Aeshna)	ASV94 (Caenis)	ASV1515 (Sepedon)	ASV1267 (Lauterborniella)	ASV262 (Banksiola)	ASV652 (Gyraulus)	ASV206 (Triaenodes)	ASV595 (Hyalella)	ASV16 (Leucorrhinia)	ASV225 (Stylaria)	ASV791 (Scapholeberis)	ASV650 (Cypridopsis)	ASV73 (Stylaria)	ASV5 (Siphlonurus)	ASV240 (Gerris)	ASV521 (Tanytarsus)	ASV936 (Daphnia)	ASV782 (Cymatia)	ASV192 (Tanytarsus)	ASV1844 (Hyalella)	ASV18 (Notonecta)	ASV612 (Corynoneura)	ASV506 (Psectrocladius)	ASV140 (Angarotipula)	ASV323 (Tanytarsus)	ASV2976 (Coenagrion)	ASV57 (Stylaria)	ASV102 (Leucorrhinia)	ASV40 (Hyalella)	ASV3724 (Piona)	ASV247 (Daphnia)
12	SGDClassifierSqHinge	ASV940 (Paratanytarsus)	ASV670 (Palpomyia)	ASV539 (Aeshna)	ASV1160 (Daphnia)	ASV154 (Gammarus)	ASV2975 (Coenagrion)	ASV287 (Aeshna)	ASV748 (Orthocladius)	ASV543 (Scapholeberis)	ASV5703 (Aeshna)	ASV2028 (Orthocladius)	ASV1928 (Aeshna)	ASV5967 (Aeshna)	ASV7593 (Aeshna)	ASV1064 (Ceriodaphnia)	ASV2140 (Aeshna)	ASV1761 (Coenagrion)	ASV178 (Caenis)	ASV227 (Gammarus)	ASV284 (Tanytarsus)	ASV649 (Orthocladius)	ASV5533 (Aeshna)	ASV298 (Orthocladius)	ASV1066 (Simocephalus)	ASV67 (Gammarus)	ASV148 (Caenis)	ASV1451 (Orthocladius)	ASV1108 (Psectrocladius)	ASV206 (Triaenodes)	ASV352 (Graphoderus)	ASV791 (Scapholeberis)	ASV5 (Siphlonurus)	ASV993 (Ceriodaphnia)	ASV671 (Ceriodaphnia)	ASV936 (Daphnia)	ASV1660 (Cricotopus)	ASV121 (Eurycercus)	ASV308 (Polyphemus)	ASV12 (Daphnia)	ASV1133 (Aeshna)	ASV781 (Orthocladius)	ASV2976 (Coenagrion)	ASV1132 (Cricotopus)	ASV57 (Stylaria)	ASV672 (Ceriodaphnia)	ASV1130 (Orthocladius)	ASV1117 (Leucorrhinia)	ASV1593 (Orthocladius)
13	SGDClassifierSqHinge	ASV670 (Palpomyia)	ASV101 (Chaetogaster)	ASV1671 (Coenagrion)	ASV3482 (Coenagrion)	ASV2098 (Coenagrion)	ASV56 (Caenis)	ASV2975 (Coenagrion)	ASV720 (Tonnacypris)	ASV568 (Arrenurus)	ASV1761 (Coenagrion)	ASV5581 (Coenagrion)	ASV46 (Chironomus)	ASV649 (Orthocladius)	ASV2831 (Coenagrion)	ASV991 (Nais)	ASV281 (Cricotopus)	ASV1066 (Simocephalus)	ASV546 (Simocephalus)	ASV67 (Gammarus)	ASV438 (Cymatia)	ASV94 (Caenis)	ASV1267 (Lauterborniella)	ASV111 (Lumbriculus)	ASV1081 (Orthocladius)	ASV4614 (Stylaria)	ASV1582 (Orthocladius)	ASV73 (Stylaria)	ASV5 (Siphlonurus)	ASV30 (Stylaria)	ASV230 (Callicorixa)	ASV42 (Hyalella)	ASV1660 (Cricotopus)	ASV121 (Eurycercus)	ASV308 (Polyphemus)	ASV192 (Tanytarsus)	ASV3458 (Coenagrion)	ASV506 (Psectrocladius)	ASV453 (Sigara)	ASV140 (Angarotipula)	ASV346 (Chaetogaster)	ASV307 (Chaetogaster)	ASV2976 (Coenagrion)	ASV2430 (Setacera)	ASV1132 (Cricotopus)	ASV57 (Stylaria)	ASV102 (Leucorrhinia)	ASV190 (Chironomus)	ASV2237 (Chironomus)
14	SGDClassifierSqHinge	ASV670 (Palpomyia)	ASV586 (Tanytarsus)	ASV913 (Ceriodaphnia)	ASV1671 (Coenagrion)	ASV2098 (Coenagrion)	ASV56 (Caenis)	ASV370 (Nais)	ASV1064 (Ceriodaphnia)	ASV170 (Tanytarsus)	ASV568 (Arrenurus)	ASV178 (Caenis)	ASV2831 (Coenagrion)	ASV546 (Simocephalus)	ASV67 (Gammarus)	ASV148 (Caenis)	ASV438 (Cymatia)	ASV710 (Chaetogaster)	ASV348 (Tanytarsus)	ASV94 (Caenis)	ASV1515 (Sepedon)	ASV1267 (Lauterborniella)	ASV1301 (Tanytarsus)	ASV652 (Gyraulus)	ASV206 (Triaenodes)	ASV225 (Stylaria)	ASV73 (Stylaria)	ASV521 (Tanytarsus)	ASV936 (Daphnia)	ASV204 (Lestes)	ASV782 (Cymatia)	ASV140 (Angarotipula)	ASV346 (Chaetogaster)	ASV323 (Tanytarsus)	ASV659 (Tanytarsus)	ASV57 (Stylaria)	ASV102 (Leucorrhinia)	ASV90 (Paratanytarsus)	ASV190 (Chironomus)	ASV1117 (Leucorrhinia)	ASV40 (Hyalella)	ASV1222 (Microvelia)	ASV2183 (Leucorrhinia)	ASV667 (Tanytarsus)	ASV526 (Palpomyia)	ASV134 (Chironomus)	ASV14 (Leucorrhinia)	ASV804 (Cymatia)	ASV1865 (Tanytarsus)
15	SGDClassifierSqHinge	ASV940 (Paratanytarsus)	ASV2557 (Nais)	ASV670 (Palpomyia)	ASV884 (Aeshna)	ASV19 (Hyalella)	ASV3482 (Coenagrion)	ASV56 (Caenis)	ASV317 (Leucorrhinia)	ASV1256 (Ladislavella)	ASV370 (Nais)	ASV46 (Chironomus)	ASV1422 (Polycentropus)	ASV2831 (Coenagrion)	ASV298 (Orthocladius)	ASV915 (Leucorrhinia)	ASV1066 (Simocephalus)	ASV67 (Gammarus)	ASV148 (Caenis)	ASV10 (Enallagma)	ASV617 (Notonecta)	ASV1155 (Psectrocladius)	ASV113 (Caenis)	ASV94 (Caenis)	ASV262 (Banksiola)	ASV206 (Triaenodes)	ASV16 (Leucorrhinia)	ASV1583 (Phaenopsectra)	ASV73 (Stylaria)	ASV30 (Stylaria)	ASV121 (Eurycercus)	ASV453 (Sigara)	ASV346 (Chaetogaster)	ASV556 (Callicorixa)	ASV57 (Stylaria)	ASV102 (Leucorrhinia)	ASV324 (Hyalella)	ASV1261 (Cloeon)	ASV444 (Chaetogaster)	ASV110 (Agrypnia)	ASV413 (Orthocladius)	ASV25 (Caenis)	ASV14 (Leucorrhinia)	ASV75 (Callicorixa)	ASV1070 (Tanytarsus)	ASV849 (Simocephalus)	ASV3074 (Polypedilum)	ASV350 (Simocephalus)	ASV393 (Corynoneura)
16	SGDClassifierSqHinge	ASV940 (Paratanytarsus)	ASV670 (Palpomyia)	ASV242 (Enallagma)	ASV19 (Hyalella)	ASV2267 (Leucorrhinia)	ASV56 (Caenis)	ASV1584 (Paratanytarsus)	ASV37 (Aeshna)	ASV317 (Leucorrhinia)	ASV1097 (Hyalella)	ASV380 (Ceriodaphnia)	ASV712 (Rhantus)	ASV2420 (Polypedilum)	ASV748 (Orthocladius)	ASV1064 (Ceriodaphnia)	ASV568 (Arrenurus)	ASV178 (Caenis)	ASV2456 (Nais)	ASV649 (Orthocladius)	ASV21 (Paratanytarsus)	ASV991 (Nais)	ASV915 (Leucorrhinia)	ASV148 (Caenis)	ASV166 (Aeshna)	ASV1095 (Chironomus)	ASV415 (Leucorrhinia)	ASV10 (Enallagma)	ASV94 (Caenis)	ASV262 (Banksiola)	ASV73 (Stylaria)	ASV1660 (Cricotopus)	ASV68 (Coenagrion)	ASV1596 (Scapholeberis)	ASV346 (Chaetogaster)	ASV1132 (Cricotopus)	ASV57 (Stylaria)	ASV102 (Leucorrhinia)	ASV672 (Ceriodaphnia)	ASV324 (Hyalella)	ASV110 (Agrypnia)	ASV526 (Palpomyia)	ASV14 (Leucorrhinia)	ASV1744 (Leucorrhinia)	ASV978 (Cricotopus)	ASV54 (undef_Chironomidae)	ASV430 (Leucorrhinia)	ASV1480 (Aeshna)	ASV466 (Chironomus)
17	SGDClassifierSqHinge	ASV670 (Palpomyia)	ASV4255 (Psectrocladius)	ASV56 (Caenis)	ASV1083 (Arrenurus)	ASV1584 (Paratanytarsus)	ASV317 (Leucorrhinia)	ASV98 (Aeshna)	ASV1064 (Ceriodaphnia)	ASV1761 (Coenagrion)	ASV178 (Caenis)	ASV915 (Leucorrhinia)	ASV148 (Caenis)	ASV438 (Cymatia)	ASV81 (Aeshna)	ASV5365 (Scapholeberis)	ASV1108 (Psectrocladius)	ASV861 (Tanytarsus)	ASV94 (Caenis)	ASV15540 (Callicorixa)	ASV1267 (Lauterborniella)	ASV652 (Gyraulus)	ASV206 (Triaenodes)	ASV221 (Nehalennia)	ASV16 (Leucorrhinia)	ASV225 (Stylaria)	ASV791 (Scapholeberis)	ASV1506 (Bezzia)	ASV73 (Stylaria)	ASV993 (Ceriodaphnia)	ASV936 (Daphnia)	ASV204 (Lestes)	ASV308 (Polyphemus)	ASV3458 (Coenagrion)	ASV1596 (Scapholeberis)	ASV1806 (Eurycercus)	ASV57 (Stylaria)	ASV102 (Leucorrhinia)	ASV672 (Ceriodaphnia)	ASV40 (Hyalella)	ASV1261 (Cloeon)	ASV25 (Caenis)	ASV14 (Leucorrhinia)	ASV804 (Cymatia)	ASV978 (Cricotopus)	ASV54 (undef_Chironomidae)	ASV849 (Simocephalus)	ASV839 (Polypedilum)	ASV470 (Psectrocladius)
18	SGDClassifierSqHinge	ASV670 (Palpomyia)	ASV3482 (Coenagrion)	ASV56 (Caenis)	ASV1083 (Arrenurus)	ASV154 (Gammarus)	ASV2975 (Coenagrion)	ASV317 (Leucorrhinia)	ASV1097 (Hyalella)	ASV1378 (Simocephalus)	ASV4485 (Coenagrion)	ASV359 (Leucorrhinia)	ASV1064 (Ceriodaphnia)	ASV170 (Tanytarsus)	ASV178 (Caenis)	ASV915 (Leucorrhinia)	ASV546 (Simocephalus)	ASV148 (Caenis)	ASV710 (Chaetogaster)	ASV166 (Aeshna)	ASV1155 (Psectrocladius)	ASV94 (Caenis)	ASV262 (Banksiola)	ASV206 (Triaenodes)	ASV595 (Hyalella)	ASV74 (Aeshna)	ASV225 (Stylaria)	ASV791 (Scapholeberis)	ASV3 (Stylaria)	ASV73 (Stylaria)	ASV30 (Stylaria)	ASV671 (Ceriodaphnia)	ASV295 (Daphnia)	ASV42 (Hyalella)	ASV3458 (Coenagrion)	ASV1844 (Hyalella)	ASV2795 (Coenagrion)	ASV506 (Psectrocladius)	ASV57 (Stylaria)	ASV324 (Hyalella)	ASV90 (Paratanytarsus)	ASV1117 (Leucorrhinia)	ASV1261 (Cloeon)	ASV840 (Ceriodaphnia)	ASV105 (Banksiola)	ASV526 (Palpomyia)	ASV9065 (Coenagrion)	ASV25 (Caenis)	ASV14 (Leucorrhinia)
19	SGDClassifierSqHinge	ASV940 (Paratanytarsus)	ASV884 (Aeshna)	ASV586 (Tanytarsus)	ASV2098 (Coenagrion)	ASV2267 (Leucorrhinia)	ASV2975 (Coenagrion)	ASV317 (Leucorrhinia)	ASV4347 (Aeshna)	ASV5703 (Aeshna)	ASV4291 (Daphnia)	ASV1928 (Aeshna)	ASV5967 (Aeshna)	ASV568 (Arrenurus)	ASV178 (Caenis)	ASV2469 (Ceriodaphnia)	ASV5533 (Aeshna)	ASV21 (Paratanytarsus)	ASV2272 (Nais)	ASV915 (Leucorrhinia)	ASV546 (Simocephalus)	ASV148 (Caenis)	ASV2434 (Aeshna)	ASV415 (Leucorrhinia)	ASV577 (Eurycercus)	ASV348 (Tanytarsus)	ASV2704 (Camptocercus)	ASV94 (Caenis)	ASV1267 (Lauterborniella)	ASV16 (Leucorrhinia)	ASV225 (Stylaria)	ASV791 (Scapholeberis)	ASV620 (Gyraulus)	ASV5 (Siphlonurus)	ASV993 (Ceriodaphnia)	ASV308 (Polyphemus)	ASV57 (Stylaria)	ASV672 (Ceriodaphnia)	ASV1235 (Aeshna)	ASV1117 (Leucorrhinia)	ASV18439 (Phaenopsectra)	ASV414 (Aeshna)	ASV110 (Agrypnia)	ASV2183 (Leucorrhinia)	ASV14 (Leucorrhinia)	ASV804 (Cymatia)	ASV1895 (Aeshna)	ASV430 (Leucorrhinia)	ASV669 (Gyraulus)
20	SGDClassifierSqHinge	ASV2557 (Nais)	ASV56 (Caenis)	ASV1083 (Arrenurus)	ASV2975 (Coenagrion)	ASV3534 (Coenagrion)	ASV543 (Scapholeberis)	ASV178 (Caenis)	ASV2469 (Ceriodaphnia)	ASV2831 (Coenagrion)	ASV856 (Arrenurus)	ASV1066 (Simocephalus)	ASV148 (Caenis)	ASV710 (Chaetogaster)	ASV415 (Leucorrhinia)	ASV94 (Caenis)	ASV15540 (Callicorixa)	ASV1267 (Lauterborniella)	ASV652 (Gyraulus)	ASV206 (Triaenodes)	ASV595 (Hyalella)	ASV74 (Aeshna)	ASV16 (Leucorrhinia)	ASV2870 (Aeshna)	ASV791 (Scapholeberis)	ASV73 (Stylaria)	ASV671 (Ceriodaphnia)	ASV936 (Daphnia)	ASV308 (Polyphemus)	ASV3458 (Coenagrion)	ASV323 (Tanytarsus)	ASV5108 (Tanytarsus)	ASV57 (Stylaria)	ASV523 (Hyalella)	ASV3724 (Piona)	ASV427 (Psectrocladius)	ASV14 (Leucorrhinia)	ASV804 (Cymatia)	ASV430 (Leucorrhinia)	ASV669 (Gyraulus)	ASV1952 (Ceriodaphnia)	ASV3637 (Piona)	ASV1530 (Coenagrion)	ASV2159 (Psectrocladius)	ASV24 (Cloeon)	ASV587 (Arrenurus)	ASV299 (Chironomus)	ASV2040 (Ablabesmyia)	ASV436 (Laccophilus)
21	SGDClassifierSqHinge	ASV2644 (Leucorrhinia)	ASV670 (Palpomyia)	ASV101 (Chaetogaster)	ASV2267 (Leucorrhinia)	ASV56 (Caenis)	ASV154 (Gammarus)	ASV317 (Leucorrhinia)	ASV370 (Nais)	ASV543 (Scapholeberis)	ASV227 (Gammarus)	ASV2282 (Psectrocladius)	ASV1694 (Leucorrhinia)	ASV991 (Nais)	ASV915 (Leucorrhinia)	ASV546 (Simocephalus)	ASV148 (Caenis)	ASV415 (Leucorrhinia)	ASV577 (Eurycercus)	ASV94 (Caenis)	ASV637 (Orthocladius)	ASV630 (Chironomus)	ASV1267 (Lauterborniella)	ASV652 (Gyraulus)	ASV16 (Leucorrhinia)	ASV1506 (Bezzia)	ASV1582 (Orthocladius)	ASV73 (Stylaria)	ASV240 (Gerris)	ASV42 (Hyalella)	ASV1660 (Cricotopus)	ASV12 (Daphnia)	ASV506 (Psectrocladius)	ASV165 (Slavina)	ASV135 (Siphlonurus)	ASV781 (Orthocladius)	ASV57 (Stylaria)	ASV102 (Leucorrhinia)	ASV1117 (Leucorrhinia)	ASV427 (Psectrocladius)	ASV2183 (Leucorrhinia)	ASV14 (Leucorrhinia)	ASV2284 (Paratanytarsus)	ASV1744 (Leucorrhinia)	ASV75 (Callicorixa)	ASV430 (Leucorrhinia)	ASV849 (Simocephalus)	ASV823 (Nais)	ASV1530 (Coenagrion)
22	SGDClassifierSqHinge	ASV242 (Enallagma)	ASV1671 (Coenagrion)	ASV2098 (Coenagrion)	ASV56 (Caenis)	ASV1584 (Paratanytarsus)	ASV2975 (Coenagrion)	ASV317 (Leucorrhinia)	ASV2420 (Polypedilum)	ASV543 (Scapholeberis)	ASV98 (Aeshna)	ASV359 (Leucorrhinia)	ASV1064 (Ceriodaphnia)	ASV568 (Arrenurus)	ASV2199 (Ceriodaphnia)	ASV1761 (Coenagrion)	ASV2831 (Coenagrion)	ASV991 (Nais)	ASV148 (Caenis)	ASV415 (Leucorrhinia)	ASV577 (Eurycercus)	ASV617 (Notonecta)	ASV81 (Aeshna)	ASV861 (Tanytarsus)	ASV94 (Caenis)	ASV1267 (Lauterborniella)	ASV652 (Gyraulus)	ASV206 (Triaenodes)	ASV74 (Aeshna)	ASV16 (Leucorrhinia)	ASV791 (Scapholeberis)	ASV3 (Stylaria)	ASV73 (Stylaria)	ASV42 (Hyalella)	ASV356 (Sympetrum)	ASV204 (Lestes)	ASV121 (Eurycercus)	ASV782 (Cymatia)	ASV3458 (Coenagrion)	ASV18 (Notonecta)	ASV68 (Coenagrion)	ASV506 (Psectrocladius)	ASV346 (Chaetogaster)	ASV2489 (Arrenurus)	ASV2430 (Setacera)	ASV57 (Stylaria)	ASV102 (Leucorrhinia)	ASV1088 (Daphnia)	ASV90 (Paratanytarsus)
23	SGDClassifierSqHinge	ASV940 (Paratanytarsus)	ASV670 (Palpomyia)	ASV242 (Enallagma)	ASV169 (Coenagrion)	ASV19 (Hyalella)	ASV2267 (Leucorrhinia)	ASV2695 (Cricotopus)	ASV1584 (Paratanytarsus)	ASV317 (Leucorrhinia)	ASV380 (Ceriodaphnia)	ASV287 (Aeshna)	ASV1715 (Gyraulus)	ASV1064 (Ceriodaphnia)	ASV2831 (Coenagrion)	ASV3678 (Leucorrhinia)	ASV2272 (Nais)	ASV991 (Nais)	ASV915 (Leucorrhinia)	ASV281 (Cricotopus)	ASV955 (Nais)	ASV27 (Hyalella)	ASV925 (Graphoderus)	ASV16 (Leucorrhinia)	ASV225 (Stylaria)	ASV73 (Stylaria)	ASV993 (Ceriodaphnia)	ASV230 (Callicorixa)	ASV42 (Hyalella)	ASV1298 (Ilybius)	ASV3458 (Coenagrion)	ASV1133 (Aeshna)	ASV140 (Angarotipula)	ASV632 (Parachironomus)	ASV307 (Chaetogaster)	ASV1292 (Leucorrhinia)	ASV143 (Orthocladius)	ASV135 (Siphlonurus)	ASV57 (Stylaria)	ASV102 (Leucorrhinia)	ASV336 (Eurycercus)	ASV704 (Nais)	ASV90 (Paratanytarsus)	ASV1117 (Leucorrhinia)	ASV523 (Hyalella)	ASV1842 (Gyraulus)	ASV831 (Polypedilum)	ASV110 (Agrypnia)	ASV14 (Leucorrhinia)
24	SGDClassifierSqHinge	ASV539 (Aeshna)	ASV796 (Tanytarsus)	ASV4255 (Psectrocladius)	ASV56 (Caenis)	ASV1083 (Arrenurus)	ASV317 (Leucorrhinia)	ASV3168 (Leucorrhinia)	ASV543 (Scapholeberis)	ASV229 (Tanytarsus)	ASV3230 (Cenocorixa)	ASV359 (Leucorrhinia)	ASV568 (Arrenurus)	ASV178 (Caenis)	ASV4628 (Sigara)	ASV915 (Leucorrhinia)	ASV546 (Simocephalus)	ASV148 (Caenis)	ASV702 (Daphnia)	ASV4245 (Callicorixa)	ASV27 (Hyalella)	ASV174 (Hyalella)	ASV94 (Caenis)	ASV15540 (Callicorixa)	ASV262 (Banksiola)	ASV519 (Daphnia)	ASV206 (Triaenodes)	ASV595 (Hyalella)	ASV4081 (Aeshna)	ASV791 (Scapholeberis)	ASV73 (Stylaria)	ASV2894 (Ceriodaphnia)	ASV521 (Tanytarsus)	ASV5526 (Gammarus)	ASV68 (Coenagrion)	ASV6181 (Leptophlebia)	ASV1133 (Aeshna)	ASV508 (Hyalella)	ASV57 (Stylaria)	ASV102 (Leucorrhinia)	ASV324 (Hyalella)	ASV1824 (Leucorrhinia)	ASV3724 (Piona)	ASV13083 (Polypedilum)	ASV247 (Daphnia)	ASV105 (Banksiola)	ASV14 (Leucorrhinia)	ASV430 (Leucorrhinia)	ASV1070 (Tanytarsus)
25	SGDClassifierSqHinge	ASV940 (Paratanytarsus)	ASV4255 (Psectrocladius)	ASV1671 (Coenagrion)	ASV2098 (Coenagrion)	ASV56 (Caenis)	ASV4921 (Coenagrion)	ASV1083 (Arrenurus)	ASV317 (Leucorrhinia)	ASV3230 (Cenocorixa)	ASV178 (Caenis)	ASV4628 (Sigara)	ASV1422 (Polycentropus)	ASV5507 (Coenagrion)	ASV298 (Orthocladius)	ASV2272 (Nais)	ASV915 (Leucorrhinia)	ASV1066 (Simocephalus)	ASV546 (Simocephalus)	ASV148 (Caenis)	ASV710 (Chaetogaster)	ASV94 (Caenis)	ASV111 (Lumbriculus)	ASV206 (Triaenodes)	ASV791 (Scapholeberis)	ASV1506 (Bezzia)	ASV1417 (Ceriodaphnia)	ASV42 (Hyalella)	ASV785 (Tanytarsus)	ASV308 (Polyphemus)	ASV3458 (Coenagrion)	ASV6181 (Leptophlebia)	ASV307 (Chaetogaster)	ASV5108 (Tanytarsus)	ASV57 (Stylaria)	ASV324 (Hyalella)	ASV90 (Paratanytarsus)	ASV1117 (Leucorrhinia)	ASV3724 (Piona)	ASV13083 (Polypedilum)	ASV110 (Agrypnia)	ASV2183 (Leucorrhinia)	ASV118 (Hyalella)	ASV105 (Banksiola)	ASV526 (Palpomyia)	ASV14 (Leucorrhinia)	ASV1744 (Leucorrhinia)	ASV978 (Cricotopus)	ASV75 (Callicorixa)
26	SGDClassifierSqHinge	ASV884 (Aeshna)	ASV242 (Enallagma)	ASV913 (Ceriodaphnia)	ASV1097 (Hyalella)	ASV380 (Ceriodaphnia)	ASV3534 (Coenagrion)	ASV1064 (Ceriodaphnia)	ASV281 (Cricotopus)	ASV1066 (Simocephalus)	ASV148 (Caenis)	ASV1155 (Psectrocladius)	ASV94 (Caenis)	ASV206 (Triaenodes)	ASV595 (Hyalella)	ASV16 (Leucorrhinia)	ASV17 (Hyalella)	ASV2870 (Aeshna)	ASV791 (Scapholeberis)	ASV1582 (Orthocladius)	ASV73 (Stylaria)	ASV993 (Ceriodaphnia)	ASV230 (Callicorixa)	ASV1660 (Cricotopus)	ASV121 (Eurycercus)	ASV122 (Aglaodiaptomus)	ASV308 (Polyphemus)	ASV1844 (Hyalella)	ASV68 (Coenagrion)	ASV1596 (Scapholeberis)	ASV1133 (Aeshna)	ASV140 (Angarotipula)	ASV346 (Chaetogaster)	ASV135 (Siphlonurus)	ASV57 (Stylaria)	ASV1257 (Pleuroxus)	ASV102 (Leucorrhinia)	ASV523 (Hyalella)	ASV40 (Hyalella)	ASV14 (Leucorrhinia)	ASV355 (Scapholeberis)	ASV978 (Cricotopus)	ASV54 (undef_Chironomidae)	ASV75 (Callicorixa)	ASV839 (Polypedilum)	ASV350 (Simocephalus)	ASV466 (Chironomus)	ASV24 (Cloeon)	ASV162 (Aeshna)
27	SGDClassifierSqHinge	ASV940 (Paratanytarsus)	ASV670 (Palpomyia)	ASV169 (Coenagrion)	ASV1671 (Coenagrion)	ASV3482 (Coenagrion)	ASV56 (Caenis)	ASV4206 (Hygrotus)	ASV317 (Leucorrhinia)	ASV1097 (Hyalella)	ASV380 (Ceriodaphnia)	ASV949 (Monopelopia)	ASV5703 (Aeshna)	ASV2362 (Bezzia)	ASV1761 (Coenagrion)	ASV2831 (Coenagrion)	ASV915 (Leucorrhinia)	ASV546 (Simocephalus)	ASV148 (Caenis)	ASV680 (Nais)	ASV5515 (Aeshna)	ASV94 (Caenis)	ASV595 (Hyalella)	ASV74 (Aeshna)	ASV16 (Leucorrhinia)	ASV225 (Stylaria)	ASV791 (Scapholeberis)	ASV1506 (Bezzia)	ASV3 (Stylaria)	ASV73 (Stylaria)	ASV30 (Stylaria)	ASV308 (Polyphemus)	ASV3458 (Coenagrion)	ASV1844 (Hyalella)	ASV12 (Daphnia)	ASV506 (Psectrocladius)	ASV346 (Chaetogaster)	ASV108 (Hyalella)	ASV135 (Siphlonurus)	ASV781 (Orthocladius)	ASV57 (Stylaria)	ASV102 (Leucorrhinia)	ASV704 (Nais)	ASV324 (Hyalella)	ASV526 (Palpomyia)	ASV25 (Caenis)	ASV14 (Leucorrhinia)	ASV355 (Scapholeberis)	ASV75 (Callicorixa)
28	SGDClassifierSqHinge	ASV4255 (Psectrocladius)	ASV4874 (Ceriodaphnia)	ASV2098 (Coenagrion)	ASV56 (Caenis)	ASV1166 (Daphnia)	ASV2608 (Leptophlebia)	ASV1584 (Paratanytarsus)	ASV317 (Leucorrhinia)	ASV380 (Ceriodaphnia)	ASV543 (Scapholeberis)	ASV1470 (Tanytarsus)	ASV1064 (Ceriodaphnia)	ASV170 (Tanytarsus)	ASV568 (Arrenurus)	ASV178 (Caenis)	ASV46 (Chironomus)	ASV2831 (Coenagrion)	ASV1066 (Simocephalus)	ASV577 (Eurycercus)	ASV2578 (Ceriodaphnia)	ASV94 (Caenis)	ASV15540 (Callicorixa)	ASV1515 (Sepedon)	ASV652 (Gyraulus)	ASV206 (Triaenodes)	ASV16 (Leucorrhinia)	ASV791 (Scapholeberis)	ASV73 (Stylaria)	ASV993 (Ceriodaphnia)	ASV230 (Callicorixa)	ASV42 (Hyalella)	ASV343 (Tanytarsus)	ASV308 (Polyphemus)	ASV6181 (Leptophlebia)	ASV5108 (Tanytarsus)	ASV301 (Ceriodaphnia)	ASV57 (Stylaria)	ASV102 (Leucorrhinia)	ASV13083 (Polypedilum)	ASV1261 (Cloeon)	ASV780 (Tanytarsus)	ASV118 (Hyalella)	ASV247 (Daphnia)	ASV14 (Leucorrhinia)	ASV75 (Callicorixa)	ASV430 (Leucorrhinia)	ASV360 (Nais)	ASV1952 (Ceriodaphnia)
29	SGDClassifierSqHinge	ASV940 (Paratanytarsus)	ASV884 (Aeshna)	ASV19 (Hyalella)	ASV2098 (Coenagrion)	ASV56 (Caenis)	ASV1584 (Paratanytarsus)	ASV1246 (Aulodrilus)	ASV317 (Leucorrhinia)	ASV3168 (Leucorrhinia)	ASV1064 (Ceriodaphnia)	ASV178 (Caenis)	ASV46 (Chironomus)	ASV21 (Paratanytarsus)	ASV915 (Leucorrhinia)	ASV148 (Caenis)	ASV710 (Chaetogaster)	ASV617 (Notonecta)	ASV94 (Caenis)	ASV1267 (Lauterborniella)	ASV262 (Banksiola)	ASV652 (Gyraulus)	ASV595 (Hyalella)	ASV74 (Aeshna)	ASV17 (Hyalella)	ASV2870 (Aeshna)	ASV1583 (Phaenopsectra)	ASV225 (Stylaria)	ASV1691 (Notonecta)	ASV791 (Scapholeberis)	ASV3 (Stylaria)	ASV73 (Stylaria)	ASV993 (Ceriodaphnia)	ASV30 (Stylaria)	ASV240 (Gerris)	ASV42 (Hyalella)	ASV308 (Polyphemus)	ASV346 (Chaetogaster)	ASV57 (Stylaria)	ASV336 (Eurycercus)	ASV831 (Polypedilum)	ASV118 (Hyalella)	ASV105 (Banksiola)	ASV14 (Leucorrhinia)	ASV1744 (Leucorrhinia)	ASV187 (Callicorixa)	ASV978 (Cricotopus)	ASV75 (Callicorixa)	ASV430 (Leucorrhinia)
30	SGDClassifierMHuber	ASV539 (Aeshna)	ASV884 (Aeshna)	ASV101 (Chaetogaster)	ASV169 (Coenagrion)	ASV19 (Hyalella)	ASV1671 (Coenagrion)	ASV2098 (Coenagrion)	ASV56 (Caenis)	ASV1505 (Simocephalus)	ASV37 (Aeshna)	ASV2975 (Coenagrion)	ASV2146 (Ladislavella)	ASV1256 (Ladislavella)	ASV380 (Ceriodaphnia)	ASV370 (Nais)	ASV2420 (Polypedilum)	ASV3168 (Leucorrhinia)	ASV1928 (Aeshna)	ASV2140 (Aeshna)	ASV568 (Arrenurus)	ASV178 (Caenis)	ASV2831 (Coenagrion)	ASV45 (Hyalella)	ASV2272 (Nais)	ASV991 (Nais)	ASV546 (Simocephalus)	ASV67 (Gammarus)	ASV148 (Caenis)	ASV863 (Gyraulus)	ASV710 (Chaetogaster)	ASV10 (Enallagma)	ASV617 (Notonecta)	ASV94 (Caenis)	ASV1970 (Gyraulus)	ASV652 (Gyraulus)	ASV206 (Triaenodes)	ASV73 (Stylaria)	ASV42 (Hyalella)	ASV121 (Eurycercus)	ASV122 (Aglaodiaptomus)	ASV5526 (Gammarus)	ASV308 (Polyphemus)	ASV569 (Agrypnia)	ASV68 (Coenagrion)	ASV346 (Chaetogaster)	ASV143 (Orthocladius)	ASV108 (Hyalella)	ASV135 (Siphlonurus)
31	SGDClassifierMHuber	ASV1671 (Coenagrion)	ASV3482 (Coenagrion)	ASV2098 (Coenagrion)	ASV3943 (Gerris)	ASV2975 (Coenagrion)	ASV317 (Leucorrhinia)	ASV748 (Orthocladius)	ASV543 (Scapholeberis)	ASV2028 (Orthocladius)	ASV1064 (Ceriodaphnia)	ASV2199 (Ceriodaphnia)	ASV4628 (Sigara)	ASV5581 (Coenagrion)	ASV1651 (Ablabesmyia)	ASV856 (Arrenurus)	ASV415 (Leucorrhinia)	ASV661 (Parachironomus)	ASV94 (Caenis)	ASV15540 (Callicorixa)	ASV1515 (Sepedon)	ASV1267 (Lauterborniella)	ASV74 (Aeshna)	ASV225 (Stylaria)	ASV791 (Scapholeberis)	ASV3 (Stylaria)	ASV73 (Stylaria)	ASV2894 (Ceriodaphnia)	ASV204 (Lestes)	ASV308 (Polyphemus)	ASV569 (Agrypnia)	ASV68 (Coenagrion)	ASV12 (Daphnia)	ASV307 (Chaetogaster)	ASV5108 (Tanytarsus)	ASV885 (Triaenodes)	ASV1363 (Orthocladius)	ASV135 (Siphlonurus)	ASV57 (Stylaria)	ASV1257 (Pleuroxus)	ASV102 (Leucorrhinia)	ASV672 (Ceriodaphnia)	ASV1117 (Leucorrhinia)	ASV831 (Polypedilum)	ASV311 (Nais)	ASV110 (Agrypnia)	ASV116 (Leucorrhinia)	ASV858 (Orthocladius)	ASV14 (Leucorrhinia)
32	SGDClassifierMHuber	ASV670 (Palpomyia)	ASV169 (Coenagrion)	ASV586 (Tanytarsus)	ASV3482 (Coenagrion)	ASV56 (Caenis)	ASV4921 (Coenagrion)	ASV1166 (Daphnia)	ASV1083 (Arrenurus)	ASV3943 (Gerris)	ASV2608 (Leptophlebia)	ASV37 (Aeshna)	ASV2975 (Coenagrion)	ASV4867 (Aeshna)	ASV1097 (Hyalella)	ASV380 (Ceriodaphnia)	ASV287 (Aeshna)	ASV720 (Tonnacypris)	ASV788 (Tanytarsus)	ASV1470 (Tanytarsus)	ASV5703 (Aeshna)	ASV229 (Tanytarsus)	ASV4485 (Coenagrion)	ASV5967 (Aeshna)	ASV7593 (Aeshna)	ASV1064 (Ceriodaphnia)	ASV568 (Arrenurus)	ASV1177 (Arrenurus)	ASV1761 (Coenagrion)	ASV178 (Caenis)	ASV46 (Chironomus)	ASV2831 (Coenagrion)	ASV5533 (Aeshna)	ASV856 (Arrenurus)	ASV10413 (Aeshna)	ASV2272 (Nais)	ASV546 (Simocephalus)	ASV148 (Caenis)	ASV5515 (Aeshna)	ASV415 (Leucorrhinia)	ASV577 (Eurycercus)	ASV2704 (Camptocercus)	ASV4568 (Holocentropus)	ASV27 (Hyalella)	ASV5609 (Ceriodaphnia)	ASV94 (Caenis)	ASV15540 (Callicorixa)	ASV1515 (Sepedon)	ASV262 (Banksiola)
33	SGDClassifierMHuber	ASV2644 (Leucorrhinia)	ASV19 (Hyalella)	ASV56 (Caenis)	ASV3943 (Gerris)	ASV2608 (Leptophlebia)	ASV1584 (Paratanytarsus)	ASV317 (Leucorrhinia)	ASV1097 (Hyalella)	ASV370 (Nais)	ASV543 (Scapholeberis)	ASV788 (Tanytarsus)	ASV1884 (Psectrocladius)	ASV568 (Arrenurus)	ASV1177 (Arrenurus)	ASV178 (Caenis)	ASV4628 (Sigara)	ASV1422 (Polycentropus)	ASV1651 (Ablabesmyia)	ASV2272 (Nais)	ASV991 (Nais)	ASV915 (Leucorrhinia)	ASV148 (Caenis)	ASV415 (Leucorrhinia)	ASV577 (Eurycercus)	ASV1108 (Psectrocladius)	ASV94 (Caenis)	ASV1515 (Sepedon)	ASV1267 (Lauterborniella)	ASV652 (Gyraulus)	ASV206 (Triaenodes)	ASV595 (Hyalella)	ASV791 (Scapholeberis)	ASV1506 (Bezzia)	ASV73 (Stylaria)	ASV993 (Ceriodaphnia)	ASV343 (Tanytarsus)	ASV6181 (Leptophlebia)	ASV506 (Psectrocladius)	ASV5108 (Tanytarsus)	ASV135 (Siphlonurus)	ASV57 (Stylaria)	ASV13083 (Polypedilum)	ASV1771 (Psectrocladius)	ASV831 (Polypedilum)	ASV85 (Nemotaulius)	ASV110 (Agrypnia)	ASV2183 (Leucorrhinia)	ASV14 (Leucorrhinia)
34	SGDClassifierMHuber	ASV670 (Palpomyia)	ASV539 (Aeshna)	ASV242 (Enallagma)	ASV3498 (Coenagrion)	ASV4255 (Psectrocladius)	ASV2267 (Leucorrhinia)	ASV56 (Caenis)	ASV154 (Gammarus)	ASV2608 (Leptophlebia)	ASV1246 (Aulodrilus)	ASV4206 (Hygrotus)	ASV317 (Leucorrhinia)	ASV1097 (Hyalella)	ASV380 (Ceriodaphnia)	ASV1648 (Orthocladius)	ASV748 (Orthocladius)	ASV2362 (Bezzia)	ASV178 (Caenis)	ASV1422 (Polycentropus)	ASV21 (Paratanytarsus)	ASV915 (Leucorrhinia)	ASV67 (Gammarus)	ASV148 (Caenis)	ASV577 (Eurycercus)	ASV1155 (Psectrocladius)	ASV94 (Caenis)	ASV1267 (Lauterborniella)	ASV519 (Daphnia)	ASV652 (Gyraulus)	ASV16 (Leucorrhinia)	ASV1582 (Orthocladius)	ASV30 (Stylaria)	ASV2403 (Hyalella)	ASV42 (Hyalella)	ASV1660 (Cricotopus)	ASV1793 (Corynoneura)	ASV122 (Aglaodiaptomus)	ASV478 (Agrypnia)	ASV569 (Agrypnia)	ASV6181 (Leptophlebia)	ASV1806 (Eurycercus)	ASV5108 (Tanytarsus)	ASV165 (Slavina)	ASV781 (Orthocladius)	ASV2430 (Setacera)	ASV57 (Stylaria)	ASV1257 (Pleuroxus)	ASV102 (Leucorrhinia)
35	SGDClassifierMHuber	ASV19 (Hyalella)	ASV1671 (Coenagrion)	ASV3482 (Coenagrion)	ASV2098 (Coenagrion)	ASV56 (Caenis)	ASV154 (Gammarus)	ASV1584 (Paratanytarsus)	ASV2975 (Coenagrion)	ASV2146 (Ladislavella)	ASV1097 (Hyalella)	ASV370 (Nais)	ASV287 (Aeshna)	ASV1715 (Gyraulus)	ASV3168 (Leucorrhinia)	ASV949 (Monopelopia)	ASV1378 (Simocephalus)	ASV4485 (Coenagrion)	ASV1019 (Leucorrhinia)	ASV1064 (Ceriodaphnia)	ASV1177 (Arrenurus)	ASV178 (Caenis)	ASV2011 (Paratanytarsus)	ASV1694 (Leucorrhinia)	ASV1651 (Ablabesmyia)	ASV2831 (Coenagrion)	ASV3771 (Psectrocladius)	ASV915 (Leucorrhinia)	ASV148 (Caenis)	ASV438 (Cymatia)	ASV710 (Chaetogaster)	ASV2434 (Aeshna)	ASV577 (Eurycercus)	ASV617 (Notonecta)	ASV81 (Aeshna)	ASV94 (Caenis)	ASV828 (Libellula)	ASV652 (Gyraulus)	ASV206 (Triaenodes)	ASV2870 (Aeshna)	ASV1583 (Phaenopsectra)	ASV225 (Stylaria)	ASV73 (Stylaria)	ASV30 (Stylaria)	ASV527 (Siphlonurus)	ASV936 (Daphnia)	ASV204 (Lestes)	ASV569 (Agrypnia)	ASV68 (Coenagrion)
36	SGDClassifierMHuber	ASV670 (Palpomyia)	ASV539 (Aeshna)	ASV884 (Aeshna)	ASV169 (Coenagrion)	ASV4255 (Psectrocladius)	ASV56 (Caenis)	ASV1083 (Arrenurus)	ASV3943 (Gerris)	ASV2608 (Leptophlebia)	ASV1129 (Psectrocladius)	ASV543 (Scapholeberis)	ASV229 (Tanytarsus)	ASV3230 (Cenocorixa)	ASV178 (Caenis)	ASV1422 (Polycentropus)	ASV991 (Nais)	ASV1066 (Simocephalus)	ASV67 (Gammarus)	ASV438 (Cymatia)	ASV710 (Chaetogaster)	ASV577 (Eurycercus)	ASV4245 (Callicorixa)	ASV94 (Caenis)	ASV15540 (Callicorixa)	ASV652 (Gyraulus)	ASV74 (Aeshna)	ASV2870 (Aeshna)	ASV225 (Stylaria)	ASV791 (Scapholeberis)	ASV73 (Stylaria)	ASV993 (Ceriodaphnia)	ASV521 (Tanytarsus)	ASV782 (Cymatia)	ASV569 (Agrypnia)	ASV192 (Tanytarsus)	ASV68 (Coenagrion)	ASV5108 (Tanytarsus)	ASV2705 (Callicorixa)	ASV2430 (Setacera)	ASV57 (Stylaria)	ASV110 (Agrypnia)	ASV413 (Orthocladius)	ASV247 (Daphnia)	ASV105 (Banksiola)	ASV14 (Leucorrhinia)	ASV1421 (Polypedilum)	ASV669 (Gyraulus)	ASV360 (Nais)
37	SGDClassifierMHuber	ASV4255 (Psectrocladius)	ASV56 (Caenis)	ASV2608 (Leptophlebia)	ASV317 (Leucorrhinia)	ASV3168 (Leucorrhinia)	ASV1422 (Polycentropus)	ASV1694 (Leucorrhinia)	ASV991 (Nais)	ASV915 (Leucorrhinia)	ASV1066 (Simocephalus)	ASV546 (Simocephalus)	ASV67 (Gammarus)	ASV438 (Cymatia)	ASV863 (Gyraulus)	ASV710 (Chaetogaster)	ASV680 (Nais)	ASV577 (Eurycercus)	ASV5365 (Scapholeberis)	ASV94 (Caenis)	ASV111 (Lumbriculus)	ASV262 (Banksiola)	ASV1297 (Oxyethira)	ASV652 (Gyraulus)	ASV206 (Triaenodes)	ASV225 (Stylaria)	ASV73 (Stylaria)	ASV5 (Siphlonurus)	ASV2403 (Hyalella)	ASV42 (Hyalella)	ASV1202 (Palpomyia)	ASV343 (Tanytarsus)	ASV308 (Polyphemus)	ASV478 (Agrypnia)	ASV569 (Agrypnia)	ASV68 (Coenagrion)	ASV12 (Daphnia)	ASV346 (Chaetogaster)	ASV1086 (Polyphemus)	ASV5108 (Tanytarsus)	ASV108 (Hyalella)	ASV2430 (Setacera)	ASV57 (Stylaria)	ASV102 (Leucorrhinia)	ASV672 (Ceriodaphnia)	ASV40 (Hyalella)	ASV1261 (Cloeon)	ASV311 (Nais)	ASV110 (Agrypnia)
38	SGDClassifierMHuber	ASV940 (Paratanytarsus)	ASV2644 (Leucorrhinia)	ASV670 (Palpomyia)	ASV884 (Aeshna)	ASV19 (Hyalella)	ASV56 (Caenis)	ASV5861 (Aeshna)	ASV4867 (Aeshna)	ASV317 (Leucorrhinia)	ASV98 (Aeshna)	ASV170 (Tanytarsus)	ASV178 (Caenis)	ASV1422 (Polycentropus)	ASV856 (Arrenurus)	ASV991 (Nais)	ASV148 (Caenis)	ASV577 (Eurycercus)	ASV81 (Aeshna)	ASV94 (Caenis)	ASV111 (Lumbriculus)	ASV519 (Daphnia)	ASV206 (Triaenodes)	ASV1583 (Phaenopsectra)	ASV3 (Stylaria)	ASV73 (Stylaria)	ASV30 (Stylaria)	ASV240 (Gerris)	ASV230 (Callicorixa)	ASV7998 (Procladius)	ASV489 (Hyalella)	ASV121 (Eurycercus)	ASV569 (Agrypnia)	ASV18 (Notonecta)	ASV68 (Coenagrion)	ASV1806 (Eurycercus)	ASV346 (Chaetogaster)	ASV165 (Slavina)	ASV135 (Siphlonurus)	ASV57 (Stylaria)	ASV102 (Leucorrhinia)	ASV90 (Paratanytarsus)	ASV523 (Hyalella)	ASV40 (Hyalella)	ASV14 (Leucorrhinia)	ASV1744 (Leucorrhinia)	ASV978 (Cricotopus)	ASV75 (Callicorixa)	ASV350 (Simocephalus)
39	SGDClassifierMHuber	ASV940 (Paratanytarsus)	ASV1671 (Coenagrion)	ASV2098 (Coenagrion)	ASV4921 (Coenagrion)	ASV154 (Gammarus)	ASV3943 (Gerris)	ASV37 (Aeshna)	ASV2975 (Coenagrion)	ASV4206 (Hygrotus)	ASV1097 (Hyalella)	ASV3534 (Coenagrion)	ASV2420 (Polypedilum)	ASV5703 (Aeshna)	ASV1064 (Ceriodaphnia)	ASV1761 (Coenagrion)	ASV4628 (Sigara)	ASV2831 (Coenagrion)	ASV3771 (Psectrocladius)	ASV67 (Gammarus)	ASV702 (Daphnia)	ASV348 (Tanytarsus)	ASV5365 (Scapholeberis)	ASV15540 (Callicorixa)	ASV1515 (Sepedon)	ASV652 (Gyraulus)	ASV225 (Stylaria)	ASV73 (Stylaria)	ASV5 (Siphlonurus)	ASV240 (Gerris)	ASV1660 (Cricotopus)	ASV121 (Eurycercus)	ASV308 (Polyphemus)	ASV569 (Agrypnia)	ASV3458 (Coenagrion)	ASV2795 (Coenagrion)	ASV5108 (Tanytarsus)	ASV2034 (Scapholeberis)	ASV781 (Orthocladius)	ASV2976 (Coenagrion)	ASV1132 (Cricotopus)	ASV57 (Stylaria)	ASV102 (Leucorrhinia)	ASV40 (Hyalella)	ASV3724 (Piona)	ASV427 (Psectrocladius)	ASV110 (Agrypnia)	ASV526 (Palpomyia)	ASV14 (Leucorrhinia)
40	SGDClassifierMHuber	ASV169 (Coenagrion)	ASV19 (Hyalella)	ASV2267 (Leucorrhinia)	ASV56 (Caenis)	ASV1083 (Arrenurus)	ASV1246 (Aulodrilus)	ASV37 (Aeshna)	ASV2146 (Ladislavella)	ASV4206 (Hygrotus)	ASV317 (Leucorrhinia)	ASV380 (Ceriodaphnia)	ASV2084 (Aeshna)	ASV3168 (Leucorrhinia)	ASV4291 (Daphnia)	ASV1378 (Simocephalus)	ASV568 (Arrenurus)	ASV178 (Caenis)	ASV298 (Orthocladius)	ASV2272 (Nais)	ASV991 (Nais)	ASV915 (Leucorrhinia)	ASV281 (Cricotopus)	ASV546 (Simocephalus)	ASV415 (Leucorrhinia)	ASV10 (Enallagma)	ASV2704 (Camptocercus)	ASV94 (Caenis)	ASV262 (Banksiola)	ASV652 (Gyraulus)	ASV3 (Stylaria)	ASV73 (Stylaria)	ASV30 (Stylaria)	ASV489 (Hyalella)	ASV569 (Agrypnia)	ASV6272 (Arrenurus)	ASV346 (Chaetogaster)	ASV508 (Hyalella)	ASV135 (Siphlonurus)	ASV57 (Stylaria)	ASV102 (Leucorrhinia)	ASV1117 (Leucorrhinia)	ASV40 (Hyalella)	ASV110 (Agrypnia)	ASV118 (Hyalella)	ASV14 (Leucorrhinia)	ASV355 (Scapholeberis)	ASV18345 (Xenochironomus)	ASV430 (Leucorrhinia)
41	SGDClassifierMHuber	ASV796 (Tanytarsus)	ASV4255 (Psectrocladius)	ASV19 (Hyalella)	ASV2098 (Coenagrion)	ASV4921 (Coenagrion)	ASV317 (Leucorrhinia)	ASV370 (Nais)	ASV287 (Aeshna)	ASV4347 (Aeshna)	ASV3168 (Leucorrhinia)	ASV543 (Scapholeberis)	ASV5703 (Aeshna)	ASV4291 (Daphnia)	ASV4485 (Coenagrion)	ASV5967 (Aeshna)	ASV7593 (Aeshna)	ASV568 (Arrenurus)	ASV178 (Caenis)	ASV4628 (Sigara)	ASV1422 (Polycentropus)	ASV10413 (Aeshna)	ASV915 (Leucorrhinia)	ASV148 (Caenis)	ASV5515 (Aeshna)	ASV577 (Eurycercus)	ASV27 (Hyalella)	ASV94 (Caenis)	ASV15540 (Callicorixa)	ASV1515 (Sepedon)	ASV2870 (Aeshna)	ASV73 (Stylaria)	ASV5 (Siphlonurus)	ASV521 (Tanytarsus)	ASV1660 (Cricotopus)	ASV782 (Cymatia)	ASV192 (Tanytarsus)	ASV68 (Coenagrion)	ASV57 (Stylaria)	ASV102 (Leucorrhinia)	ASV672 (Ceriodaphnia)	ASV90 (Paratanytarsus)	ASV40 (Hyalella)	ASV110 (Agrypnia)	ASV2183 (Leucorrhinia)	ASV247 (Daphnia)	ASV526 (Palpomyia)	ASV14 (Leucorrhinia)	ASV355 (Scapholeberis)
42	SGDClassifierMHuber	ASV670 (Palpomyia)	ASV1671 (Coenagrion)	ASV2608 (Leptophlebia)	ASV2975 (Coenagrion)	ASV748 (Orthocladius)	ASV543 (Scapholeberis)	ASV2028 (Orthocladius)	ASV1761 (Coenagrion)	ASV178 (Caenis)	ASV2469 (Ceriodaphnia)	ASV649 (Orthocladius)	ASV856 (Arrenurus)	ASV915 (Leucorrhinia)	ASV1066 (Simocephalus)	ASV148 (Caenis)	ASV438 (Cymatia)	ASV166 (Aeshna)	ASV415 (Leucorrhinia)	ASV577 (Eurycercus)	ASV5365 (Scapholeberis)	ASV94 (Caenis)	ASV15540 (Callicorixa)	ASV1515 (Sepedon)	ASV1267 (Lauterborniella)	ASV652 (Gyraulus)	ASV74 (Aeshna)	ASV352 (Graphoderus)	ASV791 (Scapholeberis)	ASV1582 (Orthocladius)	ASV73 (Stylaria)	ASV782 (Cymatia)	ASV122 (Aglaodiaptomus)	ASV308 (Polyphemus)	ASV3458 (Coenagrion)	ASV18 (Notonecta)	ASV6181 (Leptophlebia)	ASV3818 (Tanytarsus)	ASV140 (Angarotipula)	ASV1726 (Orthocladius)	ASV5108 (Tanytarsus)	ASV57 (Stylaria)	ASV1257 (Pleuroxus)	ASV1130 (Orthocladius)	ASV40 (Hyalella)	ASV1593 (Orthocladius)	ASV13083 (Polypedilum)	ASV831 (Polypedilum)	ASV14 (Leucorrhinia)
43	SGDClassifierMHuber	ASV4127 (Aeshna)	ASV4255 (Psectrocladius)	ASV3098 (Aeshna)	ASV2267 (Leucorrhinia)	ASV56 (Caenis)	ASV1814 (Nais)	ASV4210 (Hygrotus)	ASV8886 (Leucorrhinia)	ASV37 (Aeshna)	ASV6789 (Paratanytarsus)	ASV317 (Leucorrhinia)	ASV99 (Caenis)	ASV3230 (Cenocorixa)	ASV98 (Aeshna)	ASV38 (Daphnia)	ASV568 (Arrenurus)	ASV4628 (Sigara)	ASV2469 (Ceriodaphnia)	ASV1694 (Leucorrhinia)	ASV2272 (Nais)	ASV915 (Leucorrhinia)	ASV148 (Caenis)	ASV577 (Eurycercus)	ASV348 (Tanytarsus)	ASV113 (Caenis)	ASV4245 (Callicorixa)	ASV2121 (Dicrotendipes)	ASV94 (Caenis)	ASV15540 (Callicorixa)	ASV16 (Leucorrhinia)	ASV225 (Stylaria)	ASV791 (Scapholeberis)	ASV1417 (Ceriodaphnia)	ASV5 (Siphlonurus)	ASV109 (Caenis)	ASV308 (Polyphemus)	ASV192 (Tanytarsus)	ASV102 (Leucorrhinia)	ASV672 (Ceriodaphnia)	ASV324 (Hyalella)	ASV90 (Paratanytarsus)	ASV1117 (Leucorrhinia)	ASV40 (Hyalella)	ASV3724 (Piona)	ASV110 (Agrypnia)	ASV2183 (Leucorrhinia)	ASV14 (Leucorrhinia)	ASV1744 (Leucorrhinia)
44	SGDClassifierMHuber	ASV670 (Palpomyia)	ASV884 (Aeshna)	ASV242 (Enallagma)	ASV169 (Coenagrion)	ASV3669 (Paratanytarsus)	ASV1671 (Coenagrion)	ASV3482 (Coenagrion)	ASV2098 (Coenagrion)	ASV2267 (Leucorrhinia)	ASV4921 (Coenagrion)	ASV1505 (Simocephalus)	ASV3943 (Gerris)	ASV2975 (Coenagrion)	ASV4889 (Leucorrhinia)	ASV317 (Leucorrhinia)	ASV1097 (Hyalella)	ASV380 (Ceriodaphnia)	ASV1648 (Orthocladius)	ASV4485 (Coenagrion)	ASV1064 (Ceriodaphnia)	ASV2140 (Aeshna)	ASV1761 (Coenagrion)	ASV5581 (Coenagrion)	ASV46 (Chironomus)	ASV5507 (Coenagrion)	ASV2831 (Coenagrion)	ASV2272 (Nais)	ASV991 (Nais)	ASV915 (Leucorrhinia)	ASV1409 (Limnodrilus)	ASV955 (Nais)	ASV710 (Chaetogaster)	ASV2704 (Camptocercus)	ASV637 (Orthocladius)	ASV221 (Nehalennia)	ASV791 (Scapholeberis)	ASV73 (Stylaria)	ASV993 (Ceriodaphnia)	ASV121 (Eurycercus)	ASV122 (Aglaodiaptomus)	ASV3458 (Coenagrion)	ASV2795 (Coenagrion)	ASV612 (Corynoneura)	ASV781 (Orthocladius)	ASV2976 (Coenagrion)	ASV57 (Stylaria)	ASV1257 (Pleuroxus)	ASV102 (Leucorrhinia)
45	SGDClassifierMHuber	ASV940 (Paratanytarsus)	ASV2644 (Leucorrhinia)	ASV670 (Palpomyia)	ASV242 (Enallagma)	ASV101 (Chaetogaster)	ASV169 (Coenagrion)	ASV3482 (Coenagrion)	ASV2267 (Leucorrhinia)	ASV56 (Caenis)	ASV1083 (Arrenurus)	ASV154 (Gammarus)	ASV317 (Leucorrhinia)	ASV720 (Tonnacypris)	ASV949 (Monopelopia)	ASV5703 (Aeshna)	ASV1064 (Ceriodaphnia)	ASV2140 (Aeshna)	ASV178 (Caenis)	ASV915 (Leucorrhinia)	ASV281 (Cricotopus)	ASV67 (Gammarus)	ASV148 (Caenis)	ASV863 (Gyraulus)	ASV710 (Chaetogaster)	ASV2434 (Aeshna)	ASV415 (Leucorrhinia)	ASV577 (Eurycercus)	ASV661 (Parachironomus)	ASV94 (Caenis)	ASV637 (Orthocladius)	ASV262 (Banksiola)	ASV652 (Gyraulus)	ASV206 (Triaenodes)	ASV73 (Stylaria)	ASV30 (Stylaria)	ASV230 (Callicorixa)	ASV1298 (Ilybius)	ASV343 (Tanytarsus)	ASV122 (Aglaodiaptomus)	ASV5370 (Hyalella)	ASV632 (Parachironomus)	ASV57 (Stylaria)	ASV102 (Leucorrhinia)	ASV324 (Hyalella)	ASV110 (Agrypnia)	ASV526 (Palpomyia)	ASV397 (Callicorixa)	ASV14 (Leucorrhinia)
46	SGDClassifierMHuber	ASV670 (Palpomyia)	ASV884 (Aeshna)	ASV19 (Hyalella)	ASV2098 (Coenagrion)	ASV56 (Caenis)	ASV4921 (Coenagrion)	ASV1083 (Arrenurus)	ASV3943 (Gerris)	ASV37 (Aeshna)	ASV2975 (Coenagrion)	ASV380 (Ceriodaphnia)	ASV543 (Scapholeberis)	ASV1177 (Arrenurus)	ASV1761 (Coenagrion)	ASV178 (Caenis)	ASV4628 (Sigara)	ASV2282 (Psectrocladius)	ASV1422 (Polycentropus)	ASV2831 (Coenagrion)	ASV21 (Paratanytarsus)	ASV2272 (Nais)	ASV546 (Simocephalus)	ASV148 (Caenis)	ASV2018 (Sida)	ASV94 (Caenis)	ASV15540 (Callicorixa)	ASV637 (Orthocladius)	ASV1515 (Sepedon)	ASV652 (Gyraulus)	ASV2870 (Aeshna)	ASV225 (Stylaria)	ASV791 (Scapholeberis)	ASV73 (Stylaria)	ASV2894 (Ceriodaphnia)	ASV240 (Gerris)	ASV936 (Daphnia)	ASV1202 (Palpomyia)	ASV731 (Lumbriculus)	ASV3458 (Coenagrion)	ASV68 (Coenagrion)	ASV2795 (Coenagrion)	ASV140 (Angarotipula)	ASV5108 (Tanytarsus)	ASV1759 (Arrenurus)	ASV2976 (Coenagrion)	ASV57 (Stylaria)	ASV102 (Leucorrhinia)	ASV40 (Hyalella)
47	SGDClassifierMHuber	ASV940 (Paratanytarsus)	ASV670 (Palpomyia)	ASV242 (Enallagma)	ASV19 (Hyalella)	ASV1671 (Coenagrion)	ASV2098 (Coenagrion)	ASV4921 (Coenagrion)	ASV1166 (Daphnia)	ASV37 (Aeshna)	ASV2975 (Coenagrion)	ASV4867 (Aeshna)	ASV2146 (Ladislavella)	ASV317 (Leucorrhinia)	ASV1097 (Hyalella)	ASV380 (Ceriodaphnia)	ASV4347 (Aeshna)	ASV788 (Tanytarsus)	ASV5703 (Aeshna)	ASV1378 (Simocephalus)	ASV1064 (Ceriodaphnia)	ASV1761 (Coenagrion)	ASV2831 (Coenagrion)	ASV991 (Nais)	ASV915 (Leucorrhinia)	ASV577 (Eurycercus)	ASV94 (Caenis)	ASV111 (Lumbriculus)	ASV652 (Gyraulus)	ASV595 (Hyalella)	ASV16 (Leucorrhinia)	ASV650 (Cypridopsis)	ASV73 (Stylaria)	ASV993 (Ceriodaphnia)	ASV240 (Gerris)	ASV489 (Hyalella)	ASV731 (Lumbriculus)	ASV569 (Agrypnia)	ASV1844 (Hyalella)	ASV68 (Coenagrion)	ASV2795 (Coenagrion)	ASV506 (Psectrocladius)	ASV140 (Angarotipula)	ASV2976 (Coenagrion)	ASV57 (Stylaria)	ASV102 (Leucorrhinia)	ASV822 (Lumbriculus)	ASV90 (Paratanytarsus)	ASV1117 (Leucorrhinia)
48	SGDClassifierMHuber	ASV2557 (Nais)	ASV2644 (Leucorrhinia)	ASV2740 (Camptocercus)	ASV242 (Enallagma)	ASV101 (Chaetogaster)	ASV586 (Tanytarsus)	ASV19 (Hyalella)	ASV1671 (Coenagrion)	ASV56 (Caenis)	ASV1479 (Psectrocladius)	ASV2447 (Tanytarsus)	ASV1129 (Psectrocladius)	ASV317 (Leucorrhinia)	ASV543 (Scapholeberis)	ASV788 (Tanytarsus)	ASV1378 (Simocephalus)	ASV1761 (Coenagrion)	ASV178 (Caenis)	ASV991 (Nais)	ASV281 (Cricotopus)	ASV148 (Caenis)	ASV94 (Caenis)	ASV221 (Nehalennia)	ASV74 (Aeshna)	ASV16 (Leucorrhinia)	ASV225 (Stylaria)	ASV791 (Scapholeberis)	ASV73 (Stylaria)	ASV5 (Siphlonurus)	ASV42 (Hyalella)	ASV204 (Lestes)	ASV785 (Tanytarsus)	ASV121 (Eurycercus)	ASV343 (Tanytarsus)	ASV782 (Cymatia)	ASV122 (Aglaodiaptomus)	ASV308 (Polyphemus)	ASV3458 (Coenagrion)	ASV612 (Corynoneura)	ASV1133 (Aeshna)	ASV307 (Chaetogaster)	ASV323 (Tanytarsus)	ASV659 (Tanytarsus)	ASV301 (Ceriodaphnia)	ASV57 (Stylaria)	ASV102 (Leucorrhinia)	ASV90 (Paratanytarsus)	ASV14 (Leucorrhinia)
49	SGDClassifierMHuber	ASV884 (Aeshna)	ASV4255 (Psectrocladius)	ASV37 (Aeshna)	ASV1129 (Psectrocladius)	ASV317 (Leucorrhinia)	ASV380 (Ceriodaphnia)	ASV2420 (Polypedilum)	ASV543 (Scapholeberis)	ASV568 (Arrenurus)	ASV5581 (Coenagrion)	ASV2469 (Ceriodaphnia)	ASV5507 (Coenagrion)	ASV2831 (Coenagrion)	ASV915 (Leucorrhinia)	ASV546 (Simocephalus)	ASV67 (Gammarus)	ASV2434 (Aeshna)	ASV617 (Notonecta)	ASV4245 (Callicorixa)	ASV174 (Hyalella)	ASV94 (Caenis)	ASV15540 (Callicorixa)	ASV1515 (Sepedon)	ASV111 (Lumbriculus)	ASV262 (Banksiola)	ASV206 (Triaenodes)	ASV225 (Stylaria)	ASV521 (Tanytarsus)	ASV42 (Hyalella)	ASV121 (Eurycercus)	ASV782 (Cymatia)	ASV122 (Aglaodiaptomus)	ASV192 (Tanytarsus)	ASV5108 (Tanytarsus)	ASV885 (Triaenodes)	ASV57 (Stylaria)	ASV1257 (Pleuroxus)	ASV1235 (Aeshna)	ASV324 (Hyalella)	ASV2183 (Leucorrhinia)	ASV526 (Palpomyia)	ASV397 (Callicorixa)	ASV25 (Caenis)	ASV14 (Leucorrhinia)	ASV1744 (Leucorrhinia)	ASV594 (Tanytarsus)	ASV1217 (Chaetogaster)	ASV1180 (Cypridopsis)
50	SGDClassifierMHuber	ASV940 (Paratanytarsus)	ASV884 (Aeshna)	ASV913 (Ceriodaphnia)	ASV2098 (Coenagrion)	ASV2267 (Leucorrhinia)	ASV56 (Caenis)	ASV1166 (Daphnia)	ASV37 (Aeshna)	ASV317 (Leucorrhinia)	ASV380 (Ceriodaphnia)	ASV370 (Nais)	ASV2420 (Polypedilum)	ASV748 (Orthocladius)	ASV720 (Tonnacypris)	ASV38 (Daphnia)	ASV1064 (Ceriodaphnia)	ASV2140 (Aeshna)	ASV1177 (Arrenurus)	ASV21 (Paratanytarsus)	ASV915 (Leucorrhinia)	ASV1066 (Simocephalus)	ASV546 (Simocephalus)	ASV67 (Gammarus)	ASV2434 (Aeshna)	ASV577 (Eurycercus)	ASV94 (Caenis)	ASV1267 (Lauterborniella)	ASV30 (Stylaria)	ASV521 (Tanytarsus)	ASV42 (Hyalella)	ASV121 (Eurycercus)	ASV122 (Aglaodiaptomus)	ASV308 (Polyphemus)	ASV346 (Chaetogaster)	ASV1086 (Polyphemus)	ASV307 (Chaetogaster)	ASV143 (Orthocladius)	ASV135 (Siphlonurus)	ASV57 (Stylaria)	ASV102 (Leucorrhinia)	ASV704 (Nais)	ASV672 (Ceriodaphnia)	ASV831 (Polypedilum)	ASV414 (Aeshna)	ASV110 (Agrypnia)	ASV2183 (Leucorrhinia)	ASV413 (Orthocladius)	ASV25 (Caenis)
51	SGDClassifierMHuber	ASV940 (Paratanytarsus)	ASV539 (Aeshna)	ASV242 (Enallagma)	ASV796 (Tanytarsus)	ASV1671 (Coenagrion)	ASV3482 (Coenagrion)	ASV2098 (Coenagrion)	ASV56 (Caenis)	ASV154 (Gammarus)	ASV2975 (Coenagrion)	ASV317 (Leucorrhinia)	ASV543 (Scapholeberis)	ASV788 (Tanytarsus)	ASV568 (Arrenurus)	ASV1761 (Coenagrion)	ASV178 (Caenis)	ASV5581 (Coenagrion)	ASV2282 (Psectrocladius)	ASV2469 (Ceriodaphnia)	ASV2456 (Nais)	ASV2831 (Coenagrion)	ASV298 (Orthocladius)	ASV21 (Paratanytarsus)	ASV45 (Hyalella)	ASV915 (Leucorrhinia)	ASV281 (Cricotopus)	ASV148 (Caenis)	ASV955 (Nais)	ASV1155 (Psectrocladius)	ASV3072 (Ablabesmyia)	ASV94 (Caenis)	ASV1267 (Lauterborniella)	ASV1301 (Tanytarsus)	ASV791 (Scapholeberis)	ASV73 (Stylaria)	ASV1876 (Tanytarsus)	ASV1660 (Cricotopus)	ASV5526 (Gammarus)	ASV3458 (Coenagrion)	ASV1133 (Aeshna)	ASV457 (Hesperocorixa)	ASV143 (Orthocladius)	ASV165 (Slavina)	ASV135 (Siphlonurus)	ASV2430 (Setacera)	ASV57 (Stylaria)	ASV102 (Leucorrhinia)	ASV1117 (Leucorrhinia)
52	SGDClassifierMHuber	ASV940 (Paratanytarsus)	ASV670 (Palpomyia)	ASV3498 (Coenagrion)	ASV358 (Aeshna)	ASV1671 (Coenagrion)	ASV2098 (Coenagrion)	ASV1083 (Arrenurus)	ASV154 (Gammarus)	ASV4210 (Hygrotus)	ASV2447 (Tanytarsus)	ASV317 (Leucorrhinia)	ASV748 (Orthocladius)	ASV1470 (Tanytarsus)	ASV1378 (Simocephalus)	ASV1064 (Ceriodaphnia)	ASV170 (Tanytarsus)	ASV1761 (Coenagrion)	ASV178 (Caenis)	ASV46 (Chironomus)	ASV3771 (Psectrocladius)	ASV991 (Nais)	ASV915 (Leucorrhinia)	ASV1066 (Simocephalus)	ASV148 (Caenis)	ASV438 (Cymatia)	ASV94 (Caenis)	ASV652 (Gyraulus)	ASV206 (Triaenodes)	ASV73 (Stylaria)	ASV993 (Ceriodaphnia)	ASV30 (Stylaria)	ASV671 (Ceriodaphnia)	ASV3458 (Coenagrion)	ASV2795 (Coenagrion)	ASV307 (Chaetogaster)	ASV781 (Orthocladius)	ASV57 (Stylaria)	ASV1088 (Daphnia)	ASV672 (Ceriodaphnia)	ASV190 (Chironomus)	ASV2137 (Tanytarsus)	ASV110 (Agrypnia)	ASV456 (Nais)	ASV105 (Banksiola)	ASV14 (Leucorrhinia)	ASV978 (Cricotopus)	ASV75 (Callicorixa)	ASV430 (Leucorrhinia)
53	SGDClassifierMHuber	ASV884 (Aeshna)	ASV242 (Enallagma)	ASV4255 (Psectrocladius)	ASV56 (Caenis)	ASV1083 (Arrenurus)	ASV3943 (Gerris)	ASV317 (Leucorrhinia)	ASV1097 (Hyalella)	ASV543 (Scapholeberis)	ASV1470 (Tanytarsus)	ASV3230 (Cenocorixa)	ASV98 (Aeshna)	ASV2362 (Bezzia)	ASV359 (Leucorrhinia)	ASV178 (Caenis)	ASV298 (Orthocladius)	ASV991 (Nais)	ASV915 (Leucorrhinia)	ASV1066 (Simocephalus)	ASV148 (Caenis)	ASV438 (Cymatia)	ASV617 (Notonecta)	ASV81 (Aeshna)	ASV94 (Caenis)	ASV1515 (Sepedon)	ASV1267 (Lauterborniella)	ASV652 (Gyraulus)	ASV595 (Hyalella)	ASV74 (Aeshna)	ASV16 (Leucorrhinia)	ASV17 (Hyalella)	ASV225 (Stylaria)	ASV791 (Scapholeberis)	ASV73 (Stylaria)	ASV240 (Gerris)	ASV936 (Daphnia)	ASV731 (Lumbriculus)	ASV68 (Coenagrion)	ASV6181 (Leptophlebia)	ASV57 (Stylaria)	ASV102 (Leucorrhinia)	ASV1088 (Daphnia)	ASV672 (Ceriodaphnia)	ASV40 (Hyalella)	ASV13083 (Polypedilum)	ASV526 (Palpomyia)	ASV14 (Leucorrhinia)	ASV804 (Cymatia)
54	SGDClassifierMHuber	ASV884 (Aeshna)	ASV796 (Tanytarsus)	ASV4255 (Psectrocladius)	ASV56 (Caenis)	ASV4921 (Coenagrion)	ASV3943 (Gerris)	ASV37 (Aeshna)	ASV1129 (Psectrocladius)	ASV317 (Leucorrhinia)	ASV4347 (Aeshna)	ASV3168 (Leucorrhinia)	ASV543 (Scapholeberis)	ASV5703 (Aeshna)	ASV3230 (Cenocorixa)	ASV1378 (Simocephalus)	ASV1019 (Leucorrhinia)	ASV38 (Daphnia)	ASV1928 (Aeshna)	ASV359 (Leucorrhinia)	ASV568 (Arrenurus)	ASV178 (Caenis)	ASV4628 (Sigara)	ASV5581 (Coenagrion)	ASV2282 (Psectrocladius)	ASV2272 (Nais)	ASV10 (Enallagma)	ASV1639 (Gerris)	ASV702 (Daphnia)	ASV4245 (Callicorixa)	ASV15540 (Callicorixa)	ASV1267 (Lauterborniella)	ASV111 (Lumbriculus)	ASV652 (Gyraulus)	ASV206 (Triaenodes)	ASV16 (Leucorrhinia)	ASV1583 (Phaenopsectra)	ASV225 (Stylaria)	ASV2894 (Ceriodaphnia)	ASV785 (Tanytarsus)	ASV308 (Polyphemus)	ASV6181 (Leptophlebia)	ASV1133 (Aeshna)	ASV267 (Leucorrhinia)	ASV108 (Hyalella)	ASV57 (Stylaria)	ASV102 (Leucorrhinia)	ASV324 (Hyalella)	ASV1824 (Leucorrhinia)
55	SGDClassifierMHuber	ASV940 (Paratanytarsus)	ASV670 (Palpomyia)	ASV884 (Aeshna)	ASV819 (Glyptotendipes)	ASV586 (Tanytarsus)	ASV4255 (Psectrocladius)	ASV4874 (Ceriodaphnia)	ASV1671 (Coenagrion)	ASV2098 (Coenagrion)	ASV56 (Caenis)	ASV2331 (Tanytarsus)	ASV3168 (Leucorrhinia)	ASV229 (Tanytarsus)	ASV3189 (Hyalella)	ASV568 (Arrenurus)	ASV178 (Caenis)	ASV4628 (Sigara)	ASV21 (Paratanytarsus)	ASV45 (Hyalella)	ASV2272 (Nais)	ASV1831 (Arrenurus)	ASV281 (Cricotopus)	ASV546 (Simocephalus)	ASV4245 (Callicorixa)	ASV94 (Caenis)	ASV15540 (Callicorixa)	ASV1515 (Sepedon)	ASV1267 (Lauterborniella)	ASV519 (Daphnia)	ASV652 (Gyraulus)	ASV791 (Scapholeberis)	ASV73 (Stylaria)	ASV993 (Ceriodaphnia)	ASV230 (Callicorixa)	ASV343 (Tanytarsus)	ASV122 (Aglaodiaptomus)	ASV308 (Polyphemus)	ASV68 (Coenagrion)	ASV6181 (Leptophlebia)	ASV457 (Hesperocorixa)	ASV5108 (Tanytarsus)	ASV57 (Stylaria)	ASV102 (Leucorrhinia)	ASV3724 (Piona)	ASV13083 (Polypedilum)	ASV840 (Ceriodaphnia)	ASV110 (Agrypnia)	ASV247 (Daphnia)
56	SGDClassifierMHuber	ASV940 (Paratanytarsus)	ASV2644 (Leucorrhinia)	ASV670 (Palpomyia)	ASV101 (Chaetogaster)	ASV4255 (Psectrocladius)	ASV56 (Caenis)	ASV317 (Leucorrhinia)	ASV1097 (Hyalella)	ASV3230 (Cenocorixa)	ASV4485 (Coenagrion)	ASV98 (Aeshna)	ASV2362 (Bezzia)	ASV568 (Arrenurus)	ASV1761 (Coenagrion)	ASV178 (Caenis)	ASV1422 (Polycentropus)	ASV915 (Leucorrhinia)	ASV148 (Caenis)	ASV677 (Lumbriculus)	ASV415 (Leucorrhinia)	ASV2704 (Camptocercus)	ASV94 (Caenis)	ASV1515 (Sepedon)	ASV652 (Gyraulus)	ASV221 (Nehalennia)	ASV16 (Leucorrhinia)	ASV225 (Stylaria)	ASV73 (Stylaria)	ASV993 (Ceriodaphnia)	ASV30 (Stylaria)	ASV295 (Daphnia)	ASV42 (Hyalella)	ASV936 (Daphnia)	ASV731 (Lumbriculus)	ASV5370 (Hyalella)	ASV308 (Polyphemus)	ASV12 (Daphnia)	ASV140 (Angarotipula)	ASV346 (Chaetogaster)	ASV5108 (Tanytarsus)	ASV2705 (Callicorixa)	ASV135 (Siphlonurus)	ASV57 (Stylaria)	ASV102 (Leucorrhinia)	ASV704 (Nais)	ASV672 (Ceriodaphnia)	ASV90 (Paratanytarsus)	ASV1117 (Leucorrhinia)
57	SGDClassifierMHuber	ASV2644 (Leucorrhinia)	ASV670 (Palpomyia)	ASV884 (Aeshna)	ASV169 (Coenagrion)	ASV19 (Hyalella)	ASV4874 (Ceriodaphnia)	ASV56 (Caenis)	ASV841 (Cypridopsis)	ASV2146 (Ladislavella)	ASV317 (Leucorrhinia)	ASV1097 (Hyalella)	ASV380 (Ceriodaphnia)	ASV3534 (Coenagrion)	ASV4347 (Aeshna)	ASV5703 (Aeshna)	ASV5967 (Aeshna)	ASV7593 (Aeshna)	ASV2140 (Aeshna)	ASV1177 (Arrenurus)	ASV1694 (Leucorrhinia)	ASV5533 (Aeshna)	ASV21 (Paratanytarsus)	ASV856 (Arrenurus)	ASV10413 (Aeshna)	ASV991 (Nais)	ASV915 (Leucorrhinia)	ASV1066 (Simocephalus)	ASV546 (Simocephalus)	ASV67 (Gammarus)	ASV148 (Caenis)	ASV166 (Aeshna)	ASV415 (Leucorrhinia)	ASV10 (Enallagma)	ASV617 (Notonecta)	ASV94 (Caenis)	ASV595 (Hyalella)	ASV74 (Aeshna)	ASV225 (Stylaria)	ASV2147 (Paratanytarsus)	ASV73 (Stylaria)	ASV42 (Hyalella)	ASV569 (Agrypnia)	ASV1844 (Hyalella)	ASV346 (Chaetogaster)	ASV57 (Stylaria)	ASV102 (Leucorrhinia)	ASV1117 (Leucorrhinia)	ASV1261 (Cloeon)
58	SGDClassifierMHuber	ASV940 (Paratanytarsus)	ASV539 (Aeshna)	ASV884 (Aeshna)	ASV169 (Coenagrion)	ASV19 (Hyalella)	ASV1671 (Coenagrion)	ASV3482 (Coenagrion)	ASV7373 (Orthocladius)	ASV2098 (Coenagrion)	ASV56 (Caenis)	ASV4921 (Coenagrion)	ASV1584 (Paratanytarsus)	ASV4355 (Leucorrhinia)	ASV1246 (Aulodrilus)	ASV2975 (Coenagrion)	ASV317 (Leucorrhinia)	ASV1256 (Ladislavella)	ASV380 (Ceriodaphnia)	ASV287 (Aeshna)	ASV1648 (Orthocladius)	ASV4347 (Aeshna)	ASV748 (Orthocladius)	ASV3168 (Leucorrhinia)	ASV543 (Scapholeberis)	ASV5703 (Aeshna)	ASV4485 (Coenagrion)	ASV5967 (Aeshna)	ASV7593 (Aeshna)	ASV1064 (Ceriodaphnia)	ASV2507 (Rhantus)	ASV1177 (Arrenurus)	ASV2456 (Nais)	ASV649 (Orthocladius)	ASV2831 (Coenagrion)	ASV21 (Paratanytarsus)	ASV10413 (Aeshna)	ASV991 (Nais)	ASV915 (Leucorrhinia)	ASV546 (Simocephalus)	ASV710 (Chaetogaster)	ASV5515 (Aeshna)	ASV94 (Caenis)	ASV652 (Gyraulus)	ASV206 (Triaenodes)	ASV4081 (Aeshna)	ASV2870 (Aeshna)	ASV225 (Stylaria)	ASV1691 (Notonecta)
59	SGDClassifierMHuber	ASV884 (Aeshna)	ASV4255 (Psectrocladius)	ASV1671 (Coenagrion)	ASV2098 (Coenagrion)	ASV56 (Caenis)	ASV4921 (Coenagrion)	ASV3943 (Gerris)	ASV2608 (Leptophlebia)	ASV4210 (Hygrotus)	ASV2975 (Coenagrion)	ASV4206 (Hygrotus)	ASV3168 (Leucorrhinia)	ASV178 (Caenis)	ASV4628 (Sigara)	ASV1694 (Leucorrhinia)	ASV2831 (Coenagrion)	ASV45 (Hyalella)	ASV915 (Leucorrhinia)	ASV546 (Simocephalus)	ASV67 (Gammarus)	ASV148 (Caenis)	ASV710 (Chaetogaster)	ASV166 (Aeshna)	ASV4245 (Callicorixa)	ASV1108 (Psectrocladius)	ASV2578 (Ceriodaphnia)	ASV94 (Caenis)	ASV15540 (Callicorixa)	ASV1515 (Sepedon)	ASV221 (Nehalennia)	ASV16 (Leucorrhinia)	ASV791 (Scapholeberis)	ASV2629 (Cymatia)	ASV3923 (Haliplus)	ASV204 (Lestes)	ASV308 (Polyphemus)	ASV3458 (Coenagrion)	ASV68 (Coenagrion)	ASV12 (Daphnia)	ASV2795 (Coenagrion)	ASV6181 (Leptophlebia)	ASV612 (Corynoneura)	ASV5108 (Tanytarsus)	ASV108 (Hyalella)	ASV301 (Ceriodaphnia)	ASV57 (Stylaria)	ASV102 (Leucorrhinia)	ASV1088 (Daphnia)
60	ExtraTrees	ASV4255 (Psectrocladius)	ASV4874 (Ceriodaphnia)	ASV3482 (Coenagrion)	ASV2267 (Leucorrhinia)	ASV56 (Caenis)	ASV4921 (Coenagrion)	ASV1083 (Arrenurus)	ASV3943 (Gerris)	ASV4210 (Hygrotus)	ASV2975 (Coenagrion)	ASV8860 (Aeshna)	ASV317 (Leucorrhinia)	ASV9181 (Tanytarsus)	ASV5967 (Aeshna)	ASV7593 (Aeshna)	ASV1064 (Ceriodaphnia)	ASV178 (Caenis)	ASV4628 (Sigara)	ASV3678 (Leucorrhinia)	ASV915 (Leucorrhinia)	ASV281 (Cricotopus)	ASV148 (Caenis)	ASV617 (Notonecta)	ASV81 (Aeshna)	ASV4245 (Callicorixa)	ASV94 (Caenis)	ASV15540 (Callicorixa)	ASV1267 (Lauterborniella)	ASV652 (Gyraulus)	ASV595 (Hyalella)	ASV74 (Aeshna)	ASV16 (Leucorrhinia)	ASV10363 (Coenagrion)	ASV1583 (Phaenopsectra)	ASV225 (Stylaria)	ASV1691 (Notonecta)	ASV791 (Scapholeberis)	ASV1506 (Bezzia)	ASV3 (Stylaria)	ASV73 (Stylaria)	ASV993 (Ceriodaphnia)	ASV20458 (Aeshna)	ASV308 (Polyphemus)	ASV3458 (Coenagrion)	ASV1086 (Polyphemus)	ASV5108 (Tanytarsus)	ASV57 (Stylaria)	ASV102 (Leucorrhinia)
61	ExtraTrees	ASV2557 (Nais)	ASV670 (Palpomyia)	ASV539 (Aeshna)	ASV4874 (Ceriodaphnia)	ASV3482 (Coenagrion)	ASV2098 (Coenagrion)	ASV56 (Caenis)	ASV154 (Gammarus)	ASV2975 (Coenagrion)	ASV317 (Leucorrhinia)	ASV2624 (Paratanytarsus)	ASV720 (Tonnacypris)	ASV543 (Scapholeberis)	ASV5703 (Aeshna)	ASV4485 (Coenagrion)	ASV2362 (Bezzia)	ASV5967 (Aeshna)	ASV1064 (Ceriodaphnia)	ASV2140 (Aeshna)	ASV1761 (Coenagrion)	ASV178 (Caenis)	ASV4628 (Sigara)	ASV2831 (Coenagrion)	ASV5533 (Aeshna)	ASV18502 (Neoporus)	ASV915 (Leucorrhinia)	ASV148 (Caenis)	ASV5515 (Aeshna)	ASV415 (Leucorrhinia)	ASV577 (Eurycercus)	ASV113 (Caenis)	ASV661 (Parachironomus)	ASV94 (Caenis)	ASV15540 (Callicorixa)	ASV1515 (Sepedon)	ASV1267 (Lauterborniella)	ASV652 (Gyraulus)	ASV206 (Triaenodes)	ASV16 (Leucorrhinia)	ASV225 (Stylaria)	ASV791 (Scapholeberis)	ASV73 (Stylaria)	ASV2894 (Ceriodaphnia)	ASV42 (Hyalella)	ASV308 (Polyphemus)	ASV3458 (Coenagrion)	ASV2795 (Coenagrion)	ASV5108 (Tanytarsus)
62	ExtraTrees	ASV670 (Palpomyia)	ASV4255 (Psectrocladius)	ASV4874 (Ceriodaphnia)	ASV3482 (Coenagrion)	ASV2098 (Coenagrion)	ASV56 (Caenis)	ASV1083 (Arrenurus)	ASV3943 (Gerris)	ASV2975 (Coenagrion)	ASV4867 (Aeshna)	ASV317 (Leucorrhinia)	ASV1097 (Hyalella)	ASV380 (Ceriodaphnia)	ASV3534 (Coenagrion)	ASV287 (Aeshna)	ASV2420 (Polypedilum)	ASV720 (Tonnacypris)	ASV543 (Scapholeberis)	ASV3230 (Cenocorixa)	ASV2362 (Bezzia)	ASV5967 (Aeshna)	ASV7593 (Aeshna)	ASV1064 (Ceriodaphnia)	ASV178 (Caenis)	ASV46 (Chironomus)	ASV1422 (Polycentropus)	ASV5533 (Aeshna)	ASV2272 (Nais)	ASV991 (Nais)	ASV915 (Leucorrhinia)	ASV148 (Caenis)	ASV5515 (Aeshna)	ASV2704 (Camptocercus)	ASV4245 (Callicorixa)	ASV94 (Caenis)	ASV15540 (Callicorixa)	ASV1515 (Sepedon)	ASV206 (Triaenodes)	ASV16 (Leucorrhinia)	ASV4081 (Aeshna)	ASV225 (Stylaria)	ASV791 (Scapholeberis)	ASV1506 (Bezzia)	ASV73 (Stylaria)	ASV5 (Siphlonurus)	ASV993 (Ceriodaphnia)	ASV308 (Polyphemus)	ASV3458 (Coenagrion)
63	ExtraTrees	ASV940 (Paratanytarsus)	ASV2557 (Nais)	ASV2644 (Leucorrhinia)	ASV670 (Palpomyia)	ASV1160 (Daphnia)	ASV913 (Ceriodaphnia)	ASV4255 (Psectrocladius)	ASV56 (Caenis)	ASV4921 (Coenagrion)	ASV1083 (Arrenurus)	ASV3943 (Gerris)	ASV2608 (Leptophlebia)	ASV4867 (Aeshna)	ASV317 (Leucorrhinia)	ASV380 (Ceriodaphnia)	ASV2420 (Polypedilum)	ASV543 (Scapholeberis)	ASV1064 (Ceriodaphnia)	ASV1177 (Arrenurus)	ASV1761 (Coenagrion)	ASV178 (Caenis)	ASV4628 (Sigara)	ASV2282 (Psectrocladius)	ASV1422 (Polycentropus)	ASV2272 (Nais)	ASV991 (Nais)	ASV863 (Gyraulus)	ASV2704 (Camptocercus)	ASV113 (Caenis)	ASV94 (Caenis)	ASV1515 (Sepedon)	ASV1267 (Lauterborniella)	ASV652 (Gyraulus)	ASV206 (Triaenodes)	ASV16 (Leucorrhinia)	ASV225 (Stylaria)	ASV791 (Scapholeberis)	ASV3 (Stylaria)	ASV73 (Stylaria)	ASV993 (Ceriodaphnia)	ASV109 (Caenis)	ASV1202 (Palpomyia)	ASV308 (Polyphemus)	ASV3458 (Coenagrion)	ASV6181 (Leptophlebia)	ASV5108 (Tanytarsus)	ASV301 (Ceriodaphnia)	ASV57 (Stylaria)
64	ExtraTrees	ASV670 (Palpomyia)	ASV884 (Aeshna)	ASV242 (Enallagma)	ASV11365 (Aeshna)	ASV3583 (Tanytarsus)	ASV4255 (Psectrocladius)	ASV4874 (Ceriodaphnia)	ASV7373 (Orthocladius)	ASV2098 (Coenagrion)	ASV2267 (Leucorrhinia)	ASV56 (Caenis)	ASV3943 (Gerris)	ASV5861 (Aeshna)	ASV2975 (Coenagrion)	ASV317 (Leucorrhinia)	ASV1648 (Orthocladius)	ASV2028 (Orthocladius)	ASV98 (Aeshna)	ASV5967 (Aeshna)	ASV178 (Caenis)	ASV4628 (Sigara)	ASV2831 (Coenagrion)	ASV45 (Hyalella)	ASV915 (Leucorrhinia)	ASV67 (Gammarus)	ASV148 (Caenis)	ASV577 (Eurycercus)	ASV94 (Caenis)	ASV15540 (Callicorixa)	ASV1267 (Lauterborniella)	ASV652 (Gyraulus)	ASV16 (Leucorrhinia)	ASV1506 (Bezzia)	ASV3 (Stylaria)	ASV73 (Stylaria)	ASV5 (Siphlonurus)	ASV30 (Stylaria)	ASV109 (Caenis)	ASV121 (Eurycercus)	ASV308 (Polyphemus)	ASV569 (Agrypnia)	ASV192 (Tanytarsus)	ASV3458 (Coenagrion)	ASV2795 (Coenagrion)	ASV1806 (Eurycercus)	ASV1086 (Polyphemus)	ASV57 (Stylaria)	ASV102 (Leucorrhinia)
65	ExtraTrees	ASV940 (Paratanytarsus)	ASV2644 (Leucorrhinia)	ASV670 (Palpomyia)	ASV884 (Aeshna)	ASV4874 (Ceriodaphnia)	ASV3482 (Coenagrion)	ASV2098 (Coenagrion)	ASV56 (Caenis)	ASV1083 (Arrenurus)	ASV2608 (Leptophlebia)	ASV2975 (Coenagrion)	ASV317 (Leucorrhinia)	ASV2420 (Polypedilum)	ASV1378 (Simocephalus)	ASV2028 (Orthocladius)	ASV98 (Aeshna)	ASV1064 (Ceriodaphnia)	ASV1761 (Coenagrion)	ASV178 (Caenis)	ASV4628 (Sigara)	ASV46 (Chironomus)	ASV2272 (Nais)	ASV915 (Leucorrhinia)	ASV148 (Caenis)	ASV710 (Chaetogaster)	ASV577 (Eurycercus)	ASV94 (Caenis)	ASV15540 (Callicorixa)	ASV637 (Orthocladius)	ASV206 (Triaenodes)	ASV595 (Hyalella)	ASV74 (Aeshna)	ASV791 (Scapholeberis)	ASV3 (Stylaria)	ASV73 (Stylaria)	ASV993 (Ceriodaphnia)	ASV42 (Hyalella)	ASV1660 (Cricotopus)	ASV308 (Polyphemus)	ASV3458 (Coenagrion)	ASV6181 (Leptophlebia)	ASV781 (Orthocladius)	ASV301 (Ceriodaphnia)	ASV57 (Stylaria)	ASV102 (Leucorrhinia)	ASV1117 (Leucorrhinia)	ASV40 (Hyalella)	ASV3724 (Piona)
66	ExtraTrees	ASV670 (Palpomyia)	ASV884 (Aeshna)	ASV242 (Enallagma)	ASV4255 (Psectrocladius)	ASV4874 (Ceriodaphnia)	ASV56 (Caenis)	ASV5969 (Parachironomus)	ASV1083 (Arrenurus)	ASV3943 (Gerris)	ASV4355 (Leucorrhinia)	ASV317 (Leucorrhinia)	ASV1097 (Hyalella)	ASV370 (Nais)	ASV543 (Scapholeberis)	ASV1378 (Simocephalus)	ASV1064 (Ceriodaphnia)	ASV178 (Caenis)	ASV1422 (Polycentropus)	ASV1651 (Ablabesmyia)	ASV915 (Leucorrhinia)	ASV546 (Simocephalus)	ASV148 (Caenis)	ASV2434 (Aeshna)	ASV577 (Eurycercus)	ASV4245 (Callicorixa)	ASV94 (Caenis)	ASV15540 (Callicorixa)	ASV637 (Orthocladius)	ASV652 (Gyraulus)	ASV206 (Triaenodes)	ASV595 (Hyalella)	ASV74 (Aeshna)	ASV16 (Leucorrhinia)	ASV2870 (Aeshna)	ASV791 (Scapholeberis)	ASV73 (Stylaria)	ASV230 (Callicorixa)	ASV1660 (Cricotopus)	ASV308 (Polyphemus)	ASV569 (Agrypnia)	ASV6181 (Leptophlebia)	ASV2705 (Callicorixa)	ASV57 (Stylaria)	ASV102 (Leucorrhinia)	ASV633 (Orthocladius)	ASV118 (Hyalella)	ASV25 (Caenis)	ASV14 (Leucorrhinia)
67	ExtraTrees	ASV2644 (Leucorrhinia)	ASV4255 (Psectrocladius)	ASV19 (Hyalella)	ASV4874 (Ceriodaphnia)	ASV3098 (Aeshna)	ASV2098 (Coenagrion)	ASV56 (Caenis)	ASV4921 (Coenagrion)	ASV1083 (Arrenurus)	ASV154 (Gammarus)	ASV3943 (Gerris)	ASV2608 (Leptophlebia)	ASV4210 (Hygrotus)	ASV4355 (Leucorrhinia)	ASV2447 (Tanytarsus)	ASV4867 (Aeshna)	ASV317 (Leucorrhinia)	ASV370 (Nais)	ASV3534 (Coenagrion)	ASV1940 (Cricotopus)	ASV3168 (Leucorrhinia)	ASV359 (Leucorrhinia)	ASV7593 (Aeshna)	ASV1064 (Ceriodaphnia)	ASV1422 (Polycentropus)	ASV2272 (Nais)	ASV991 (Nais)	ASV915 (Leucorrhinia)	ASV1066 (Simocephalus)	ASV1639 (Gerris)	ASV2704 (Camptocercus)	ASV5365 (Scapholeberis)	ASV4568 (Holocentropus)	ASV2121 (Dicrotendipes)	ASV94 (Caenis)	ASV15540 (Callicorixa)	ASV1267 (Lauterborniella)	ASV206 (Triaenodes)	ASV595 (Hyalella)	ASV16 (Leucorrhinia)	ASV225 (Stylaria)	ASV6753 (Aeshna)	ASV73 (Stylaria)	ASV993 (Ceriodaphnia)	ASV30 (Stylaria)	ASV308 (Polyphemus)	ASV569 (Agrypnia)	ASV2430 (Setacera)
68	ExtraTrees	ASV19 (Hyalella)	ASV5722 (Ladislavella)	ASV5725 (Daphnia)	ASV2098 (Coenagrion)	ASV2267 (Leucorrhinia)	ASV56 (Caenis)	ASV1505 (Simocephalus)	ASV1083 (Arrenurus)	ASV3943 (Gerris)	ASV4210 (Hygrotus)	ASV37 (Aeshna)	ASV317 (Leucorrhinia)	ASV1097 (Hyalella)	ASV287 (Aeshna)	ASV2420 (Polypedilum)	ASV543 (Scapholeberis)	ASV5703 (Aeshna)	ASV4619 (Dicrotendipes)	ASV4485 (Coenagrion)	ASV5967 (Aeshna)	ASV1064 (Ceriodaphnia)	ASV1761 (Coenagrion)	ASV178 (Caenis)	ASV46 (Chironomus)	ASV1694 (Leucorrhinia)	ASV18502 (Neoporus)	ASV915 (Leucorrhinia)	ASV148 (Caenis)	ASV438 (Cymatia)	ASV1096 (Glyptotendipes)	ASV166 (Aeshna)	ASV415 (Leucorrhinia)	ASV4245 (Callicorixa)	ASV264 (Buenoa)	ASV94 (Caenis)	ASV15540 (Callicorixa)	ASV1267 (Lauterborniella)	ASV652 (Gyraulus)	ASV206 (Triaenodes)	ASV595 (Hyalella)	ASV16 (Leucorrhinia)	ASV225 (Stylaria)	ASV791 (Scapholeberis)	ASV73 (Stylaria)	ASV993 (Ceriodaphnia)	ASV731 (Lumbriculus)	ASV308 (Polyphemus)	ASV569 (Agrypnia)
69	ExtraTrees	ASV670 (Palpomyia)	ASV19 (Hyalella)	ASV4874 (Ceriodaphnia)	ASV1671 (Coenagrion)	ASV2098 (Coenagrion)	ASV2267 (Leucorrhinia)	ASV56 (Caenis)	ASV3943 (Gerris)	ASV4210 (Hygrotus)	ASV2975 (Coenagrion)	ASV317 (Leucorrhinia)	ASV1097 (Hyalella)	ASV2420 (Polypedilum)	ASV5703 (Aeshna)	ASV5967 (Aeshna)	ASV568 (Arrenurus)	ASV1761 (Coenagrion)	ASV4628 (Sigara)	ASV5507 (Coenagrion)	ASV10053 (Aeshna)	ASV2831 (Coenagrion)	ASV21 (Paratanytarsus)	ASV915 (Leucorrhinia)	ASV281 (Cricotopus)	ASV1066 (Simocephalus)	ASV577 (Eurycercus)	ASV5365 (Scapholeberis)	ASV94 (Caenis)	ASV1515 (Sepedon)	ASV1267 (Lauterborniella)	ASV111 (Lumbriculus)	ASV652 (Gyraulus)	ASV225 (Stylaria)	ASV73 (Stylaria)	ASV5 (Siphlonurus)	ASV993 (Ceriodaphnia)	ASV230 (Callicorixa)	ASV4667 (Coenagrion)	ASV308 (Polyphemus)	ASV478 (Agrypnia)	ASV569 (Agrypnia)	ASV3458 (Coenagrion)	ASV2043 (Bosmina)	ASV1844 (Hyalella)	ASV301 (Ceriodaphnia)	ASV57 (Stylaria)	ASV102 (Leucorrhinia)	ASV3724 (Piona)
70	ExtraTrees	ASV2557 (Nais)	ASV670 (Palpomyia)	ASV884 (Aeshna)	ASV169 (Coenagrion)	ASV1671 (Coenagrion)	ASV56 (Caenis)	ASV3943 (Gerris)	ASV37 (Aeshna)	ASV317 (Leucorrhinia)	ASV1097 (Hyalella)	ASV4347 (Aeshna)	ASV5703 (Aeshna)	ASV2028 (Orthocladius)	ASV98 (Aeshna)	ASV38 (Daphnia)	ASV1928 (Aeshna)	ASV5967 (Aeshna)	ASV1064 (Ceriodaphnia)	ASV46 (Chironomus)	ASV21 (Paratanytarsus)	ASV856 (Arrenurus)	ASV148 (Caenis)	ASV680 (Nais)	ASV2434 (Aeshna)	ASV5515 (Aeshna)	ASV1639 (Gerris)	ASV94 (Caenis)	ASV2760 (Aeshna)	ASV1267 (Lauterborniella)	ASV206 (Triaenodes)	ASV4081 (Aeshna)	ASV225 (Stylaria)	ASV791 (Scapholeberis)	ASV3 (Stylaria)	ASV73 (Stylaria)	ASV5 (Siphlonurus)	ASV204 (Lestes)	ASV1660 (Cricotopus)	ASV782 (Cymatia)	ASV308 (Polyphemus)	ASV12 (Daphnia)	ASV2976 (Coenagrion)	ASV57 (Stylaria)	ASV102 (Leucorrhinia)	ASV1130 (Orthocladius)	ASV324 (Hyalella)	ASV90 (Paratanytarsus)	ASV25 (Caenis)
71	ExtraTrees	ASV1549 (Tanytarsus)	ASV169 (Coenagrion)	ASV4255 (Psectrocladius)	ASV4874 (Ceriodaphnia)	ASV2098 (Coenagrion)	ASV56 (Caenis)	ASV4921 (Coenagrion)	ASV2146 (Ladislavella)	ASV317 (Leucorrhinia)	ASV1097 (Hyalella)	ASV370 (Nais)	ASV4347 (Aeshna)	ASV543 (Scapholeberis)	ASV38 (Daphnia)	ASV359 (Leucorrhinia)	ASV5967 (Aeshna)	ASV1064 (Ceriodaphnia)	ASV1761 (Coenagrion)	ASV178 (Caenis)	ASV4628 (Sigara)	ASV5581 (Coenagrion)	ASV1422 (Polycentropus)	ASV18502 (Neoporus)	ASV10413 (Aeshna)	ASV991 (Nais)	ASV915 (Leucorrhinia)	ASV546 (Simocephalus)	ASV148 (Caenis)	ASV5515 (Aeshna)	ASV94 (Caenis)	ASV1515 (Sepedon)	ASV262 (Banksiola)	ASV206 (Triaenodes)	ASV595 (Hyalella)	ASV10363 (Coenagrion)	ASV1583 (Phaenopsectra)	ASV225 (Stylaria)	ASV791 (Scapholeberis)	ASV73 (Stylaria)	ASV5 (Siphlonurus)	ASV308 (Polyphemus)	ASV3458 (Coenagrion)	ASV1844 (Hyalella)	ASV6181 (Leptophlebia)	ASV5108 (Tanytarsus)	ASV57 (Stylaria)	ASV102 (Leucorrhinia)	ASV324 (Hyalella)
72	ExtraTrees	ASV670 (Palpomyia)	ASV169 (Coenagrion)	ASV4255 (Psectrocladius)	ASV5725 (Daphnia)	ASV2098 (Coenagrion)	ASV56 (Caenis)	ASV1083 (Arrenurus)	ASV3943 (Gerris)	ASV2608 (Leptophlebia)	ASV2975 (Coenagrion)	ASV8860 (Aeshna)	ASV4867 (Aeshna)	ASV317 (Leucorrhinia)	ASV1097 (Hyalella)	ASV3534 (Coenagrion)	ASV543 (Scapholeberis)	ASV5703 (Aeshna)	ASV2028 (Orthocladius)	ASV98 (Aeshna)	ASV5967 (Aeshna)	ASV2140 (Aeshna)	ASV1761 (Coenagrion)	ASV178 (Caenis)	ASV1422 (Polycentropus)	ASV991 (Nais)	ASV915 (Leucorrhinia)	ASV1066 (Simocephalus)	ASV148 (Caenis)	ASV166 (Aeshna)	ASV94 (Caenis)	ASV637 (Orthocladius)	ASV1515 (Sepedon)	ASV595 (Hyalella)	ASV73 (Stylaria)	ASV5 (Siphlonurus)	ASV42 (Hyalella)	ASV3458 (Coenagrion)	ASV1844 (Hyalella)	ASV12 (Daphnia)	ASV2795 (Coenagrion)	ASV3818 (Tanytarsus)	ASV301 (Ceriodaphnia)	ASV556 (Callicorixa)	ASV1132 (Cricotopus)	ASV57 (Stylaria)	ASV102 (Leucorrhinia)	ASV90 (Paratanytarsus)	ASV1117 (Leucorrhinia)
73	ExtraTrees	ASV2557 (Nais)	ASV670 (Palpomyia)	ASV884 (Aeshna)	ASV242 (Enallagma)	ASV19 (Hyalella)	ASV1671 (Coenagrion)	ASV3482 (Coenagrion)	ASV2098 (Coenagrion)	ASV56 (Caenis)	ASV4921 (Coenagrion)	ASV1166 (Daphnia)	ASV1083 (Arrenurus)	ASV2975 (Coenagrion)	ASV6366 (Contacyphon)	ASV317 (Leucorrhinia)	ASV1097 (Hyalella)	ASV370 (Nais)	ASV287 (Aeshna)	ASV543 (Scapholeberis)	ASV2362 (Bezzia)	ASV1064 (Ceriodaphnia)	ASV1761 (Coenagrion)	ASV178 (Caenis)	ASV5581 (Coenagrion)	ASV2831 (Coenagrion)	ASV915 (Leucorrhinia)	ASV281 (Cricotopus)	ASV1066 (Simocephalus)	ASV546 (Simocephalus)	ASV67 (Gammarus)	ASV148 (Caenis)	ASV438 (Cymatia)	ASV166 (Aeshna)	ASV1095 (Chironomus)	ASV699 (Hyalella)	ASV2578 (Ceriodaphnia)	ASV94 (Caenis)	ASV1267 (Lauterborniella)	ASV262 (Banksiola)	ASV206 (Triaenodes)	ASV74 (Aeshna)	ASV16 (Leucorrhinia)	ASV73 (Stylaria)	ASV30 (Stylaria)	ASV230 (Callicorixa)	ASV42 (Hyalella)	ASV1202 (Palpomyia)	ASV11871 (Tanytarsus)
74	ExtraTrees	ASV670 (Palpomyia)	ASV884 (Aeshna)	ASV242 (Enallagma)	ASV169 (Coenagrion)	ASV1671 (Coenagrion)	ASV2098 (Coenagrion)	ASV15887 (Enallagma)	ASV56 (Caenis)	ASV1083 (Arrenurus)	ASV37 (Aeshna)	ASV4867 (Aeshna)	ASV2146 (Ladislavella)	ASV4889 (Leucorrhinia)	ASV317 (Leucorrhinia)	ASV1097 (Hyalella)	ASV2420 (Polypedilum)	ASV2343 (Parachironomus)	ASV98 (Aeshna)	ASV38 (Daphnia)	ASV1928 (Aeshna)	ASV1064 (Ceriodaphnia)	ASV1761 (Coenagrion)	ASV178 (Caenis)	ASV991 (Nais)	ASV915 (Leucorrhinia)	ASV148 (Caenis)	ASV677 (Lumbriculus)	ASV94 (Caenis)	ASV1267 (Lauterborniella)	ASV111 (Lumbriculus)	ASV1081 (Orthocladius)	ASV262 (Banksiola)	ASV4833 (Leucorrhinia)	ASV206 (Triaenodes)	ASV595 (Hyalella)	ASV221 (Nehalennia)	ASV74 (Aeshna)	ASV16 (Leucorrhinia)	ASV225 (Stylaria)	ASV791 (Scapholeberis)	ASV73 (Stylaria)	ASV993 (Ceriodaphnia)	ASV42 (Hyalella)	ASV1660 (Cricotopus)	ASV1202 (Palpomyia)	ASV122 (Aglaodiaptomus)	ASV308 (Polyphemus)	ASV3458 (Coenagrion)
75	ExtraTrees	ASV940 (Paratanytarsus)	ASV2557 (Nais)	ASV2644 (Leucorrhinia)	ASV4255 (Psectrocladius)	ASV4874 (Ceriodaphnia)	ASV7373 (Orthocladius)	ASV56 (Caenis)	ASV3943 (Gerris)	ASV4210 (Hygrotus)	ASV2146 (Ladislavella)	ASV317 (Leucorrhinia)	ASV1097 (Hyalella)	ASV287 (Aeshna)	ASV1648 (Orthocladius)	ASV1378 (Simocephalus)	ASV1064 (Ceriodaphnia)	ASV1177 (Arrenurus)	ASV1761 (Coenagrion)	ASV178 (Caenis)	ASV4628 (Sigara)	ASV1422 (Polycentropus)	ASV18502 (Neoporus)	ASV915 (Leucorrhinia)	ASV546 (Simocephalus)	ASV148 (Caenis)	ASV438 (Cymatia)	ASV94 (Caenis)	ASV1515 (Sepedon)	ASV595 (Hyalella)	ASV221 (Nehalennia)	ASV74 (Aeshna)	ASV2730 (Polycentropus)	ASV225 (Stylaria)	ASV73 (Stylaria)	ASV30 (Stylaria)	ASV42 (Hyalella)	ASV782 (Cymatia)	ASV308 (Polyphemus)	ASV569 (Agrypnia)	ASV12 (Daphnia)	ASV6181 (Leptophlebia)	ASV885 (Triaenodes)	ASV57 (Stylaria)	ASV102 (Leucorrhinia)	ASV118 (Hyalella)	ASV14 (Leucorrhinia)	ASV430 (Leucorrhinia)	ASV669 (Gyraulus)
76	ExtraTrees	ASV940 (Paratanytarsus)	ASV2644 (Leucorrhinia)	ASV670 (Palpomyia)	ASV884 (Aeshna)	ASV242 (Enallagma)	ASV2098 (Coenagrion)	ASV2267 (Leucorrhinia)	ASV56 (Caenis)	ASV4921 (Coenagrion)	ASV1083 (Arrenurus)	ASV154 (Gammarus)	ASV3943 (Gerris)	ASV2695 (Cricotopus)	ASV1584 (Paratanytarsus)	ASV37 (Aeshna)	ASV2146 (Ladislavella)	ASV317 (Leucorrhinia)	ASV1097 (Hyalella)	ASV4347 (Aeshna)	ASV2420 (Polypedilum)	ASV2624 (Paratanytarsus)	ASV4485 (Coenagrion)	ASV98 (Aeshna)	ASV1064 (Ceriodaphnia)	ASV1761 (Coenagrion)	ASV178 (Caenis)	ASV10413 (Aeshna)	ASV915 (Leucorrhinia)	ASV148 (Caenis)	ASV166 (Aeshna)	ASV94 (Caenis)	ASV1267 (Lauterborniella)	ASV206 (Triaenodes)	ASV595 (Hyalella)	ASV16 (Leucorrhinia)	ASV4945 (Caenis)	ASV225 (Stylaria)	ASV3 (Stylaria)	ASV1719 (Hygrotus)	ASV73 (Stylaria)	ASV993 (Ceriodaphnia)	ASV230 (Callicorixa)	ASV42 (Hyalella)	ASV1202 (Palpomyia)	ASV122 (Aglaodiaptomus)	ASV308 (Polyphemus)	ASV569 (Agrypnia)	ASV3458 (Coenagrion)
77	ExtraTrees	ASV2644 (Leucorrhinia)	ASV11365 (Aeshna)	ASV3482 (Coenagrion)	ASV5722 (Ladislavella)	ASV2098 (Coenagrion)	ASV2267 (Leucorrhinia)	ASV56 (Caenis)	ASV14707 (Aeshna)	ASV1083 (Arrenurus)	ASV2975 (Coenagrion)	ASV4867 (Aeshna)	ASV317 (Leucorrhinia)	ASV1097 (Hyalella)	ASV287 (Aeshna)	ASV2420 (Polypedilum)	ASV3168 (Leucorrhinia)	ASV5703 (Aeshna)	ASV4485 (Coenagrion)	ASV1019 (Leucorrhinia)	ASV359 (Leucorrhinia)	ASV5967 (Aeshna)	ASV7593 (Aeshna)	ASV1064 (Ceriodaphnia)	ASV2140 (Aeshna)	ASV178 (Caenis)	ASV5581 (Coenagrion)	ASV1694 (Leucorrhinia)	ASV10053 (Aeshna)	ASV2272 (Nais)	ASV915 (Leucorrhinia)	ASV281 (Cricotopus)	ASV15813 (Hyalella)	ASV148 (Caenis)	ASV166 (Aeshna)	ASV4944 (Chironomus)	ASV94 (Caenis)	ASV637 (Orthocladius)	ASV652 (Gyraulus)	ASV206 (Triaenodes)	ASV595 (Hyalella)	ASV74 (Aeshna)	ASV16 (Leucorrhinia)	ASV3 (Stylaria)	ASV73 (Stylaria)	ASV1202 (Palpomyia)	ASV308 (Polyphemus)	ASV569 (Agrypnia)	ASV2976 (Coenagrion)
78	ExtraTrees	ASV940 (Paratanytarsus)	ASV670 (Palpomyia)	ASV884 (Aeshna)	ASV4255 (Psectrocladius)	ASV19 (Hyalella)	ASV4874 (Ceriodaphnia)	ASV1671 (Coenagrion)	ASV2098 (Coenagrion)	ASV56 (Caenis)	ASV3943 (Gerris)	ASV2146 (Ladislavella)	ASV4206 (Hygrotus)	ASV317 (Leucorrhinia)	ASV1064 (Ceriodaphnia)	ASV5507 (Coenagrion)	ASV5533 (Aeshna)	ASV10413 (Aeshna)	ASV915 (Leucorrhinia)	ASV281 (Cricotopus)	ASV1066 (Simocephalus)	ASV67 (Gammarus)	ASV148 (Caenis)	ASV4681 (Aeshna)	ASV94 (Caenis)	ASV15540 (Callicorixa)	ASV1267 (Lauterborniella)	ASV1081 (Orthocladius)	ASV652 (Gyraulus)	ASV16 (Leucorrhinia)	ASV1583 (Phaenopsectra)	ASV791 (Scapholeberis)	ASV1582 (Orthocladius)	ASV6753 (Aeshna)	ASV73 (Stylaria)	ASV993 (Ceriodaphnia)	ASV30 (Stylaria)	ASV308 (Polyphemus)	ASV5108 (Tanytarsus)	ASV508 (Hyalella)	ASV781 (Orthocladius)	ASV57 (Stylaria)	ASV102 (Leucorrhinia)	ASV13083 (Polypedilum)	ASV110 (Agrypnia)	ASV14 (Leucorrhinia)	ASV1744 (Leucorrhinia)	ASV978 (Cricotopus)	ASV75 (Callicorixa)
79	ExtraTrees	ASV940 (Paratanytarsus)	ASV884 (Aeshna)	ASV4255 (Psectrocladius)	ASV19 (Hyalella)	ASV4874 (Ceriodaphnia)	ASV2098 (Coenagrion)	ASV56 (Caenis)	ASV1083 (Arrenurus)	ASV3943 (Gerris)	ASV2608 (Leptophlebia)	ASV4210 (Hygrotus)	ASV4355 (Leucorrhinia)	ASV2975 (Coenagrion)	ASV8860 (Aeshna)	ASV2146 (Ladislavella)	ASV317 (Leucorrhinia)	ASV1097 (Hyalella)	ASV2420 (Polypedilum)	ASV543 (Scapholeberis)	ASV2362 (Bezzia)	ASV5967 (Aeshna)	ASV7593 (Aeshna)	ASV1064 (Ceriodaphnia)	ASV2140 (Aeshna)	ASV1761 (Coenagrion)	ASV2469 (Ceriodaphnia)	ASV1694 (Leucorrhinia)	ASV2831 (Coenagrion)	ASV915 (Leucorrhinia)	ASV148 (Caenis)	ASV577 (Eurycercus)	ASV4245 (Callicorixa)	ASV94 (Caenis)	ASV15540 (Callicorixa)	ASV1267 (Lauterborniella)	ASV206 (Triaenodes)	ASV1583 (Phaenopsectra)	ASV225 (Stylaria)	ASV1506 (Bezzia)	ASV73 (Stylaria)	ASV5 (Siphlonurus)	ASV42 (Hyalella)	ASV308 (Polyphemus)	ASV885 (Triaenodes)	ASV57 (Stylaria)	ASV1117 (Leucorrhinia)	ASV3724 (Piona)	ASV14 (Leucorrhinia)
80	ExtraTrees	ASV884 (Aeshna)	ASV169 (Coenagrion)	ASV586 (Tanytarsus)	ASV4255 (Psectrocladius)	ASV19 (Hyalella)	ASV56 (Caenis)	ASV4921 (Coenagrion)	ASV1166 (Daphnia)	ASV1083 (Arrenurus)	ASV3943 (Gerris)	ASV1584 (Paratanytarsus)	ASV317 (Leucorrhinia)	ASV370 (Nais)	ASV3168 (Leucorrhinia)	ASV543 (Scapholeberis)	ASV5703 (Aeshna)	ASV3230 (Cenocorixa)	ASV38 (Daphnia)	ASV2362 (Bezzia)	ASV1064 (Ceriodaphnia)	ASV568 (Arrenurus)	ASV1177 (Arrenurus)	ASV178 (Caenis)	ASV4628 (Sigara)	ASV2282 (Psectrocladius)	ASV991 (Nais)	ASV915 (Leucorrhinia)	ASV148 (Caenis)	ASV4245 (Callicorixa)	ASV94 (Caenis)	ASV15540 (Callicorixa)	ASV1267 (Lauterborniella)	ASV262 (Banksiola)	ASV652 (Gyraulus)	ASV206 (Triaenodes)	ASV74 (Aeshna)	ASV16 (Leucorrhinia)	ASV225 (Stylaria)	ASV791 (Scapholeberis)	ASV73 (Stylaria)	ASV5 (Siphlonurus)	ASV2894 (Ceriodaphnia)	ASV569 (Agrypnia)	ASV3458 (Coenagrion)	ASV1844 (Hyalella)	ASV57 (Stylaria)	ASV102 (Leucorrhinia)	ASV1117 (Leucorrhinia)
81	ExtraTrees	ASV670 (Palpomyia)	ASV884 (Aeshna)	ASV242 (Enallagma)	ASV4255 (Psectrocladius)	ASV4874 (Ceriodaphnia)	ASV1671 (Coenagrion)	ASV2098 (Coenagrion)	ASV56 (Caenis)	ASV4921 (Coenagrion)	ASV3943 (Gerris)	ASV1129 (Psectrocladius)	ASV2975 (Coenagrion)	ASV4867 (Aeshna)	ASV2146 (Ladislavella)	ASV317 (Leucorrhinia)	ASV1097 (Hyalella)	ASV2420 (Polypedilum)	ASV5967 (Aeshna)	ASV1064 (Ceriodaphnia)	ASV4628 (Sigara)	ASV1694 (Leucorrhinia)	ASV2831 (Coenagrion)	ASV915 (Leucorrhinia)	ASV1066 (Simocephalus)	ASV4681 (Aeshna)	ASV2704 (Camptocercus)	ASV94 (Caenis)	ASV1267 (Lauterborniella)	ASV652 (Gyraulus)	ASV595 (Hyalella)	ASV1583 (Phaenopsectra)	ASV225 (Stylaria)	ASV1691 (Notonecta)	ASV6753 (Aeshna)	ASV73 (Stylaria)	ASV993 (Ceriodaphnia)	ASV30 (Stylaria)	ASV42 (Hyalella)	ASV936 (Daphnia)	ASV308 (Polyphemus)	ASV569 (Agrypnia)	ASV3458 (Coenagrion)	ASV1806 (Eurycercus)	ASV5108 (Tanytarsus)	ASV781 (Orthocladius)	ASV2976 (Coenagrion)	ASV487 (Heptagenia)	ASV57 (Stylaria)
82	ExtraTrees	ASV940 (Paratanytarsus)	ASV1031 (Eurylophella)	ASV539 (Aeshna)	ASV242 (Enallagma)	ASV12320 (Thripsaphis)	ASV19 (Hyalella)	ASV1671 (Coenagrion)	ASV3482 (Coenagrion)	ASV5722 (Ladislavella)	ASV2098 (Coenagrion)	ASV1393 (Arrenurus)	ASV2267 (Leucorrhinia)	ASV56 (Caenis)	ASV4921 (Coenagrion)	ASV1083 (Arrenurus)	ASV13365 (Daphnia)	ASV37 (Aeshna)	ASV2975 (Coenagrion)	ASV317 (Leucorrhinia)	ASV1097 (Hyalella)	ASV5417 (Limnesia)	ASV370 (Nais)	ASV3534 (Coenagrion)	ASV1019 (Leucorrhinia)	ASV3670 (Heptagenia)	ASV1064 (Ceriodaphnia)	ASV1761 (Coenagrion)	ASV2831 (Coenagrion)	ASV298 (Orthocladius)	ASV915 (Leucorrhinia)	ASV2704 (Camptocercus)	ASV94 (Caenis)	ASV1267 (Lauterborniella)	ASV111 (Lumbriculus)	ASV4833 (Leucorrhinia)	ASV652 (Gyraulus)	ASV206 (Triaenodes)	ASV595 (Hyalella)	ASV221 (Nehalennia)	ASV2730 (Polycentropus)	ASV16 (Leucorrhinia)	ASV6180 (Aeshna)	ASV225 (Stylaria)	ASV1716 (Ochlerotatus)	ASV1582 (Orthocladius)	ASV3 (Stylaria)	ASV73 (Stylaria)	ASV308 (Polyphemus)
83	ExtraTrees	ASV670 (Palpomyia)	ASV169 (Coenagrion)	ASV4255 (Psectrocladius)	ASV4874 (Ceriodaphnia)	ASV56 (Caenis)	ASV1083 (Arrenurus)	ASV2608 (Leptophlebia)	ASV37 (Aeshna)	ASV2146 (Ladislavella)	ASV317 (Leucorrhinia)	ASV720 (Tonnacypris)	ASV543 (Scapholeberis)	ASV788 (Tanytarsus)	ASV3230 (Cenocorixa)	ASV98 (Aeshna)	ASV359 (Leucorrhinia)	ASV1064 (Ceriodaphnia)	ASV1761 (Coenagrion)	ASV178 (Caenis)	ASV46 (Chironomus)	ASV3719 (Aglaodiaptomus)	ASV915 (Leucorrhinia)	ASV281 (Cricotopus)	ASV546 (Simocephalus)	ASV148 (Caenis)	ASV577 (Eurycercus)	ASV2018 (Sida)	ASV94 (Caenis)	ASV15540 (Callicorixa)	ASV1515 (Sepedon)	ASV1267 (Lauterborniella)	ASV4084 (Nilodorum)	ASV652 (Gyraulus)	ASV206 (Triaenodes)	ASV16 (Leucorrhinia)	ASV4081 (Aeshna)	ASV225 (Stylaria)	ASV3 (Stylaria)	ASV73 (Stylaria)	ASV5 (Siphlonurus)	ASV993 (Ceriodaphnia)	ASV521 (Tanytarsus)	ASV20458 (Aeshna)	ASV121 (Eurycercus)	ASV782 (Cymatia)	ASV5108 (Tanytarsus)	ASV1132 (Cricotopus)	ASV57 (Stylaria)
84	ExtraTrees	ASV940 (Paratanytarsus)	ASV670 (Palpomyia)	ASV4255 (Psectrocladius)	ASV56 (Caenis)	ASV4921 (Coenagrion)	ASV1083 (Arrenurus)	ASV317 (Leucorrhinia)	ASV287 (Aeshna)	ASV4347 (Aeshna)	ASV543 (Scapholeberis)	ASV3230 (Cenocorixa)	ASV2362 (Bezzia)	ASV359 (Leucorrhinia)	ASV5967 (Aeshna)	ASV7593 (Aeshna)	ASV1064 (Ceriodaphnia)	ASV178 (Caenis)	ASV4628 (Sigara)	ASV915 (Leucorrhinia)	ASV148 (Caenis)	ASV166 (Aeshna)	ASV2434 (Aeshna)	ASV577 (Eurycercus)	ASV348 (Tanytarsus)	ASV174 (Hyalella)	ASV94 (Caenis)	ASV1267 (Lauterborniella)	ASV652 (Gyraulus)	ASV206 (Triaenodes)	ASV595 (Hyalella)	ASV16 (Leucorrhinia)	ASV2870 (Aeshna)	ASV225 (Stylaria)	ASV791 (Scapholeberis)	ASV3 (Stylaria)	ASV73 (Stylaria)	ASV30 (Stylaria)	ASV42 (Hyalella)	ASV1202 (Palpomyia)	ASV308 (Polyphemus)	ASV1844 (Hyalella)	ASV6181 (Leptophlebia)	ASV1133 (Aeshna)	ASV323 (Tanytarsus)	ASV524 (Leucorrhinia)	ASV57 (Stylaria)	ASV102 (Leucorrhinia)	ASV90 (Paratanytarsus)
85	ExtraTrees	ASV670 (Palpomyia)	ASV539 (Aeshna)	ASV242 (Enallagma)	ASV3583 (Tanytarsus)	ASV169 (Coenagrion)	ASV9208 (Corynoneura)	ASV14569 (Sepedon)	ASV913 (Ceriodaphnia)	ASV19 (Hyalella)	ASV1671 (Coenagrion)	ASV3098 (Aeshna)	ASV3482 (Coenagrion)	ASV7373 (Orthocladius)	ASV2267 (Leucorrhinia)	ASV56 (Caenis)	ASV3943 (Gerris)	ASV4355 (Leucorrhinia)	ASV2975 (Coenagrion)	ASV317 (Leucorrhinia)	ASV1097 (Hyalella)	ASV4347 (Aeshna)	ASV2420 (Polypedilum)	ASV2171 (Lumbriculus)	ASV543 (Scapholeberis)	ASV1064 (Ceriodaphnia)	ASV1761 (Coenagrion)	ASV178 (Caenis)	ASV46 (Chironomus)	ASV18502 (Neoporus)	ASV915 (Leucorrhinia)	ASV438 (Cymatia)	ASV577 (Eurycercus)	ASV113 (Caenis)	ASV174 (Hyalella)	ASV94 (Caenis)	ASV1267 (Lauterborniella)	ASV262 (Banksiola)	ASV652 (Gyraulus)	ASV206 (Triaenodes)	ASV595 (Hyalella)	ASV16 (Leucorrhinia)	ASV73 (Stylaria)	ASV8360 (Chironomus)	ASV782 (Cymatia)	ASV308 (Polyphemus)	ASV569 (Agrypnia)	ASV3458 (Coenagrion)	ASV487 (Heptagenia)
86	ExtraTrees	ASV940 (Paratanytarsus)	ASV670 (Palpomyia)	ASV539 (Aeshna)	ASV4255 (Psectrocladius)	ASV19 (Hyalella)	ASV4874 (Ceriodaphnia)	ASV56 (Caenis)	ASV4921 (Coenagrion)	ASV3943 (Gerris)	ASV317 (Leucorrhinia)	ASV5703 (Aeshna)	ASV2140 (Aeshna)	ASV1761 (Coenagrion)	ASV178 (Caenis)	ASV4628 (Sigara)	ASV46 (Chironomus)	ASV1694 (Leucorrhinia)	ASV5533 (Aeshna)	ASV2272 (Nais)	ASV991 (Nais)	ASV915 (Leucorrhinia)	ASV546 (Simocephalus)	ASV148 (Caenis)	ASV2704 (Camptocercus)	ASV2696 (Phaenopsectra)	ASV94 (Caenis)	ASV15540 (Callicorixa)	ASV637 (Orthocladius)	ASV1515 (Sepedon)	ASV206 (Triaenodes)	ASV595 (Hyalella)	ASV16 (Leucorrhinia)	ASV4081 (Aeshna)	ASV1583 (Phaenopsectra)	ASV225 (Stylaria)	ASV1716 (Ochlerotatus)	ASV3 (Stylaria)	ASV6753 (Aeshna)	ASV73 (Stylaria)	ASV993 (Ceriodaphnia)	ASV308 (Polyphemus)	ASV3458 (Coenagrion)	ASV5108 (Tanytarsus)	ASV885 (Triaenodes)	ASV57 (Stylaria)	ASV102 (Leucorrhinia)	ASV90 (Paratanytarsus)	ASV1117 (Leucorrhinia)
87	ExtraTrees	ASV670 (Palpomyia)	ASV2098 (Coenagrion)	ASV56 (Caenis)	ASV4921 (Coenagrion)	ASV1166 (Daphnia)	ASV1083 (Arrenurus)	ASV5861 (Aeshna)	ASV2975 (Coenagrion)	ASV4867 (Aeshna)	ASV4206 (Hygrotus)	ASV317 (Leucorrhinia)	ASV3534 (Coenagrion)	ASV3168 (Leucorrhinia)	ASV359 (Leucorrhinia)	ASV568 (Arrenurus)	ASV1177 (Arrenurus)	ASV1761 (Coenagrion)	ASV5581 (Coenagrion)	ASV5533 (Aeshna)	ASV991 (Nais)	ASV915 (Leucorrhinia)	ASV1409 (Limnodrilus)	ASV546 (Simocephalus)	ASV67 (Gammarus)	ASV148 (Caenis)	ASV94 (Caenis)	ASV595 (Hyalella)	ASV74 (Aeshna)	ASV16 (Leucorrhinia)	ASV225 (Stylaria)	ASV791 (Scapholeberis)	ASV73 (Stylaria)	ASV5 (Siphlonurus)	ASV993 (Ceriodaphnia)	ASV936 (Daphnia)	ASV204 (Lestes)	ASV489 (Hyalella)	ASV308 (Polyphemus)	ASV3458 (Coenagrion)	ASV453 (Sigara)	ASV346 (Chaetogaster)	ASV57 (Stylaria)	ASV102 (Leucorrhinia)	ASV1117 (Leucorrhinia)	ASV523 (Hyalella)	ASV633 (Orthocladius)	ASV105 (Banksiola)	ASV25 (Caenis)
88	ExtraTrees	ASV940 (Paratanytarsus)	ASV884 (Aeshna)	ASV242 (Enallagma)	ASV169 (Coenagrion)	ASV913 (Ceriodaphnia)	ASV1671 (Coenagrion)	ASV3482 (Coenagrion)	ASV5722 (Ladislavella)	ASV2098 (Coenagrion)	ASV56 (Caenis)	ASV3943 (Gerris)	ASV37 (Aeshna)	ASV2975 (Coenagrion)	ASV317 (Leucorrhinia)	ASV2650 (Tanytarsus)	ASV1940 (Cricotopus)	ASV287 (Aeshna)	ASV1648 (Orthocladius)	ASV2420 (Polypedilum)	ASV4291 (Daphnia)	ASV9181 (Tanytarsus)	ASV5967 (Aeshna)	ASV1064 (Ceriodaphnia)	ASV178 (Caenis)	ASV1694 (Leucorrhinia)	ASV991 (Nais)	ASV915 (Leucorrhinia)	ASV67 (Gammarus)	ASV148 (Caenis)	ASV1499 (Tanytarsus)	ASV94 (Caenis)	ASV262 (Banksiola)	ASV652 (Gyraulus)	ASV206 (Triaenodes)	ASV16 (Leucorrhinia)	ASV4081 (Aeshna)	ASV791 (Scapholeberis)	ASV1506 (Bezzia)	ASV3 (Stylaria)	ASV73 (Stylaria)	ASV42 (Hyalella)	ASV1202 (Palpomyia)	ASV308 (Polyphemus)	ASV1844 (Hyalella)	ASV1133 (Aeshna)	ASV135 (Siphlonurus)	ASV57 (Stylaria)	ASV102 (Leucorrhinia)
89	ExtraTrees	ASV539 (Aeshna)	ASV884 (Aeshna)	ASV169 (Coenagrion)	ASV4255 (Psectrocladius)	ASV4874 (Ceriodaphnia)	ASV1671 (Coenagrion)	ASV56 (Caenis)	ASV3943 (Gerris)	ASV2608 (Leptophlebia)	ASV2447 (Tanytarsus)	ASV37 (Aeshna)	ASV2975 (Coenagrion)	ASV2420 (Polypedilum)	ASV2084 (Aeshna)	ASV98 (Aeshna)	ASV38 (Daphnia)	ASV1064 (Ceriodaphnia)	ASV178 (Caenis)	ASV4628 (Sigara)	ASV298 (Orthocladius)	ASV2272 (Nais)	ASV991 (Nais)	ASV546 (Simocephalus)	ASV148 (Caenis)	ASV10 (Enallagma)	ASV577 (Eurycercus)	ASV348 (Tanytarsus)	ASV2704 (Camptocercus)	ASV4245 (Callicorixa)	ASV5365 (Scapholeberis)	ASV94 (Caenis)	ASV1515 (Sepedon)	ASV1267 (Lauterborniella)	ASV221 (Nehalennia)	ASV16 (Leucorrhinia)	ASV225 (Stylaria)	ASV791 (Scapholeberis)	ASV5161 (Aeshna)	ASV73 (Stylaria)	ASV993 (Ceriodaphnia)	ASV30 (Stylaria)	ASV527 (Siphlonurus)	ASV936 (Daphnia)	ASV308 (Polyphemus)	ASV569 (Agrypnia)	ASV3458 (Coenagrion)	ASV5108 (Tanytarsus)	ASV1132 (Cricotopus)
90	LinearSVC	ASV940 (Paratanytarsus)	ASV2557 (Nais)	ASV884 (Aeshna)	ASV242 (Enallagma)	ASV2267 (Leucorrhinia)	ASV56 (Caenis)	ASV37 (Aeshna)	ASV317 (Leucorrhinia)	ASV3168 (Leucorrhinia)	ASV543 (Scapholeberis)	ASV98 (Aeshna)	ASV1064 (Ceriodaphnia)	ASV178 (Caenis)	ASV915 (Leucorrhinia)	ASV281 (Cricotopus)	ASV1066 (Simocephalus)	ASV148 (Caenis)	ASV710 (Chaetogaster)	ASV577 (Eurycercus)	ASV617 (Notonecta)	ASV94 (Caenis)	ASV637 (Orthocladius)	ASV1267 (Lauterborniella)	ASV652 (Gyraulus)	ASV206 (Triaenodes)	ASV74 (Aeshna)	ASV16 (Leucorrhinia)	ASV225 (Stylaria)	ASV1691 (Notonecta)	ASV791 (Scapholeberis)	ASV3 (Stylaria)	ASV73 (Stylaria)	ASV5 (Siphlonurus)	ASV30 (Stylaria)	ASV308 (Polyphemus)	ASV3458 (Coenagrion)	ASV781 (Orthocladius)	ASV57 (Stylaria)	ASV102 (Leucorrhinia)	ASV1117 (Leucorrhinia)	ASV413 (Orthocladius)	ASV105 (Banksiola)	ASV25 (Caenis)	ASV14 (Leucorrhinia)	ASV804 (Cymatia)	ASV978 (Cricotopus)	ASV430 (Leucorrhinia)	ASV669 (Gyraulus)
91	LinearSVC	ASV940 (Paratanytarsus)	ASV670 (Palpomyia)	ASV1671 (Coenagrion)	ASV3482 (Coenagrion)	ASV2098 (Coenagrion)	ASV56 (Caenis)	ASV4921 (Coenagrion)	ASV2975 (Coenagrion)	ASV317 (Leucorrhinia)	ASV1097 (Hyalella)	ASV1064 (Ceriodaphnia)	ASV1761 (Coenagrion)	ASV178 (Caenis)	ASV1422 (Polycentropus)	ASV2831 (Coenagrion)	ASV915 (Leucorrhinia)	ASV148 (Caenis)	ASV680 (Nais)	ASV577 (Eurycercus)	ASV348 (Tanytarsus)	ASV113 (Caenis)	ASV661 (Parachironomus)	ASV94 (Caenis)	ASV1267 (Lauterborniella)	ASV652 (Gyraulus)	ASV206 (Triaenodes)	ASV16 (Leucorrhinia)	ASV225 (Stylaria)	ASV791 (Scapholeberis)	ASV73 (Stylaria)	ASV30 (Stylaria)	ASV42 (Hyalella)	ASV1660 (Cricotopus)	ASV4667 (Coenagrion)	ASV308 (Polyphemus)	ASV569 (Agrypnia)	ASV3458 (Coenagrion)	ASV2795 (Coenagrion)	ASV135 (Siphlonurus)	ASV2976 (Coenagrion)	ASV2430 (Setacera)	ASV57 (Stylaria)	ASV102 (Leucorrhinia)	ASV324 (Hyalella)	ASV831 (Polypedilum)	ASV311 (Nais)	ASV110 (Agrypnia)	ASV526 (Palpomyia)
92	LinearSVC	ASV940 (Paratanytarsus)	ASV670 (Palpomyia)	ASV1671 (Coenagrion)	ASV2098 (Coenagrion)	ASV56 (Caenis)	ASV4921 (Coenagrion)	ASV2975 (Coenagrion)	ASV317 (Leucorrhinia)	ASV1097 (Hyalella)	ASV1064 (Ceriodaphnia)	ASV1761 (Coenagrion)	ASV178 (Caenis)	ASV46 (Chironomus)	ASV2831 (Coenagrion)	ASV991 (Nais)	ASV915 (Leucorrhinia)	ASV546 (Simocephalus)	ASV67 (Gammarus)	ASV148 (Caenis)	ASV577 (Eurycercus)	ASV2704 (Camptocercus)	ASV113 (Caenis)	ASV94 (Caenis)	ASV652 (Gyraulus)	ASV206 (Triaenodes)	ASV595 (Hyalella)	ASV16 (Leucorrhinia)	ASV225 (Stylaria)	ASV791 (Scapholeberis)	ASV73 (Stylaria)	ASV5 (Siphlonurus)	ASV993 (Ceriodaphnia)	ASV42 (Hyalella)	ASV204 (Lestes)	ASV4667 (Coenagrion)	ASV308 (Polyphemus)	ASV3458 (Coenagrion)	ASV1844 (Hyalella)	ASV2795 (Coenagrion)	ASV2976 (Coenagrion)	ASV57 (Stylaria)	ASV102 (Leucorrhinia)	ASV324 (Hyalella)	ASV110 (Agrypnia)	ASV105 (Banksiola)	ASV526 (Palpomyia)	ASV25 (Caenis)	ASV14 (Leucorrhinia)
93	LinearSVC	ASV940 (Paratanytarsus)	ASV2557 (Nais)	ASV670 (Palpomyia)	ASV2098 (Coenagrion)	ASV56 (Caenis)	ASV1083 (Arrenurus)	ASV317 (Leucorrhinia)	ASV380 (Ceriodaphnia)	ASV370 (Nais)	ASV2420 (Polypedilum)	ASV38 (Daphnia)	ASV1064 (Ceriodaphnia)	ASV1761 (Coenagrion)	ASV178 (Caenis)	ASV991 (Nais)	ASV915 (Leucorrhinia)	ASV148 (Caenis)	ASV863 (Gyraulus)	ASV577 (Eurycercus)	ASV2704 (Camptocercus)	ASV113 (Caenis)	ASV94 (Caenis)	ASV1267 (Lauterborniella)	ASV262 (Banksiola)	ASV652 (Gyraulus)	ASV206 (Triaenodes)	ASV595 (Hyalella)	ASV16 (Leucorrhinia)	ASV225 (Stylaria)	ASV791 (Scapholeberis)	ASV73 (Stylaria)	ASV5 (Siphlonurus)	ASV993 (Ceriodaphnia)	ASV30 (Stylaria)	ASV109 (Caenis)	ASV42 (Hyalella)	ASV122 (Aglaodiaptomus)	ASV308 (Polyphemus)	ASV3458 (Coenagrion)	ASV346 (Chaetogaster)	ASV885 (Triaenodes)	ASV57 (Stylaria)	ASV102 (Leucorrhinia)	ASV672 (Ceriodaphnia)	ASV324 (Hyalella)	ASV311 (Nais)	ASV110 (Agrypnia)	ASV116 (Leucorrhinia)
94	LinearSVC	ASV940 (Paratanytarsus)	ASV670 (Palpomyia)	ASV1671 (Coenagrion)	ASV2098 (Coenagrion)	ASV2267 (Leucorrhinia)	ASV56 (Caenis)	ASV2975 (Coenagrion)	ASV317 (Leucorrhinia)	ASV1097 (Hyalella)	ASV380 (Ceriodaphnia)	ASV1064 (Ceriodaphnia)	ASV1761 (Coenagrion)	ASV178 (Caenis)	ASV1422 (Polycentropus)	ASV2831 (Coenagrion)	ASV915 (Leucorrhinia)	ASV546 (Simocephalus)	ASV148 (Caenis)	ASV863 (Gyraulus)	ASV710 (Chaetogaster)	ASV10 (Enallagma)	ASV577 (Eurycercus)	ASV94 (Caenis)	ASV1267 (Lauterborniella)	ASV652 (Gyraulus)	ASV16 (Leucorrhinia)	ASV225 (Stylaria)	ASV73 (Stylaria)	ASV5 (Siphlonurus)	ASV30 (Stylaria)	ASV42 (Hyalella)	ASV308 (Polyphemus)	ASV569 (Agrypnia)	ASV3458 (Coenagrion)	ASV2795 (Coenagrion)	ASV1806 (Eurycercus)	ASV135 (Siphlonurus)	ASV57 (Stylaria)	ASV102 (Leucorrhinia)	ASV336 (Eurycercus)	ASV672 (Ceriodaphnia)	ASV90 (Paratanytarsus)	ASV1117 (Leucorrhinia)	ASV110 (Agrypnia)	ASV14 (Leucorrhinia)	ASV804 (Cymatia)	ASV1744 (Leucorrhinia)	ASV430 (Leucorrhinia)
95	LinearSVC	ASV940 (Paratanytarsus)	ASV2644 (Leucorrhinia)	ASV670 (Palpomyia)	ASV2098 (Coenagrion)	ASV56 (Caenis)	ASV1083 (Arrenurus)	ASV2975 (Coenagrion)	ASV317 (Leucorrhinia)	ASV1761 (Coenagrion)	ASV178 (Caenis)	ASV2831 (Coenagrion)	ASV298 (Orthocladius)	ASV915 (Leucorrhinia)	ASV1066 (Simocephalus)	ASV546 (Simocephalus)	ASV67 (Gammarus)	ASV148 (Caenis)	ASV710 (Chaetogaster)	ASV415 (Leucorrhinia)	ASV577 (Eurycercus)	ASV2704 (Camptocercus)	ASV94 (Caenis)	ASV637 (Orthocladius)	ASV1267 (Lauterborniella)	ASV262 (Banksiola)	ASV652 (Gyraulus)	ASV206 (Triaenodes)	ASV595 (Hyalella)	ASV16 (Leucorrhinia)	ASV1506 (Bezzia)	ASV73 (Stylaria)	ASV993 (Ceriodaphnia)	ASV521 (Tanytarsus)	ASV42 (Hyalella)	ASV1660 (Cricotopus)	ASV308 (Polyphemus)	ASV346 (Chaetogaster)	ASV781 (Orthocladius)	ASV2430 (Setacera)	ASV57 (Stylaria)	ASV102 (Leucorrhinia)	ASV324 (Hyalella)	ASV1117 (Leucorrhinia)	ASV2103 (Paratanytarsus)	ASV110 (Agrypnia)	ASV633 (Orthocladius)	ASV2183 (Leucorrhinia)	ASV105 (Banksiola)
96	LinearSVC	ASV940 (Paratanytarsus)	ASV19 (Hyalella)	ASV1671 (Coenagrion)	ASV2098 (Coenagrion)	ASV56 (Caenis)	ASV2975 (Coenagrion)	ASV317 (Leucorrhinia)	ASV380 (Ceriodaphnia)	ASV1064 (Ceriodaphnia)	ASV1761 (Coenagrion)	ASV178 (Caenis)	ASV2831 (Coenagrion)	ASV915 (Leucorrhinia)	ASV148 (Caenis)	ASV415 (Leucorrhinia)	ASV2704 (Camptocercus)	ASV94 (Caenis)	ASV1267 (Lauterborniella)	ASV262 (Banksiola)	ASV652 (Gyraulus)	ASV16 (Leucorrhinia)	ASV4614 (Stylaria)	ASV225 (Stylaria)	ASV3 (Stylaria)	ASV73 (Stylaria)	ASV993 (Ceriodaphnia)	ASV30 (Stylaria)	ASV42 (Hyalella)	ASV308 (Polyphemus)	ASV569 (Agrypnia)	ASV3458 (Coenagrion)	ASV2795 (Coenagrion)	ASV453 (Sigara)	ASV885 (Triaenodes)	ASV135 (Siphlonurus)	ASV57 (Stylaria)	ASV102 (Leucorrhinia)	ASV704 (Nais)	ASV324 (Hyalella)	ASV1117 (Leucorrhinia)	ASV110 (Agrypnia)	ASV2183 (Leucorrhinia)	ASV105 (Banksiola)	ASV526 (Palpomyia)	ASV14 (Leucorrhinia)	ASV75 (Callicorixa)	ASV430 (Leucorrhinia)	ASV669 (Gyraulus)
97	LinearSVC	ASV940 (Paratanytarsus)	ASV884 (Aeshna)	ASV2098 (Coenagrion)	ASV56 (Caenis)	ASV1083 (Arrenurus)	ASV2975 (Coenagrion)	ASV317 (Leucorrhinia)	ASV3168 (Leucorrhinia)	ASV359 (Leucorrhinia)	ASV1064 (Ceriodaphnia)	ASV178 (Caenis)	ASV1422 (Polycentropus)	ASV991 (Nais)	ASV915 (Leucorrhinia)	ASV1066 (Simocephalus)	ASV546 (Simocephalus)	ASV67 (Gammarus)	ASV148 (Caenis)	ASV680 (Nais)	ASV415 (Leucorrhinia)	ASV10 (Enallagma)	ASV577 (Eurycercus)	ASV94 (Caenis)	ASV111 (Lumbriculus)	ASV262 (Banksiola)	ASV652 (Gyraulus)	ASV206 (Triaenodes)	ASV595 (Hyalella)	ASV16 (Leucorrhinia)	ASV2870 (Aeshna)	ASV225 (Stylaria)	ASV73 (Stylaria)	ASV5 (Siphlonurus)	ASV42 (Hyalella)	ASV308 (Polyphemus)	ASV569 (Agrypnia)	ASV18 (Notonecta)	ASV12 (Daphnia)	ASV1806 (Eurycercus)	ASV2976 (Coenagrion)	ASV2430 (Setacera)	ASV57 (Stylaria)	ASV102 (Leucorrhinia)	ASV1117 (Leucorrhinia)	ASV831 (Polypedilum)	ASV311 (Nais)	ASV110 (Agrypnia)	ASV118 (Hyalella)
98	LinearSVC	ASV19 (Hyalella)	ASV2098 (Coenagrion)	ASV2267 (Leucorrhinia)	ASV56 (Caenis)	ASV1083 (Arrenurus)	ASV317 (Leucorrhinia)	ASV1097 (Hyalella)	ASV359 (Leucorrhinia)	ASV1064 (Ceriodaphnia)	ASV178 (Caenis)	ASV1694 (Leucorrhinia)	ASV915 (Leucorrhinia)	ASV1066 (Simocephalus)	ASV546 (Simocephalus)	ASV148 (Caenis)	ASV94 (Caenis)	ASV1267 (Lauterborniella)	ASV111 (Lumbriculus)	ASV652 (Gyraulus)	ASV206 (Triaenodes)	ASV595 (Hyalella)	ASV1331 (Stilobezzia)	ASV16 (Leucorrhinia)	ASV225 (Stylaria)	ASV73 (Stylaria)	ASV993 (Ceriodaphnia)	ASV42 (Hyalella)	ASV731 (Lumbriculus)	ASV308 (Polyphemus)	ASV3458 (Coenagrion)	ASV1844 (Hyalella)	ASV885 (Triaenodes)	ASV4023 (Ceriodaphnia)	ASV301 (Ceriodaphnia)	ASV57 (Stylaria)	ASV102 (Leucorrhinia)	ASV822 (Lumbriculus)	ASV1117 (Leucorrhinia)	ASV1261 (Cloeon)	ASV2183 (Leucorrhinia)	ASV118 (Hyalella)	ASV1966 (Triaenodes)	ASV25 (Caenis)	ASV14 (Leucorrhinia)	ASV430 (Leucorrhinia)	ASV669 (Gyraulus)	ASV479 (Eurycercus)	ASV849 (Simocephalus)
99	LinearSVC	ASV940 (Paratanytarsus)	ASV670 (Palpomyia)	ASV1671 (Coenagrion)	ASV2098 (Coenagrion)	ASV2975 (Coenagrion)	ASV317 (Leucorrhinia)	ASV543 (Scapholeberis)	ASV5703 (Aeshna)	ASV1378 (Simocephalus)	ASV5967 (Aeshna)	ASV7593 (Aeshna)	ASV1064 (Ceriodaphnia)	ASV1761 (Coenagrion)	ASV2831 (Coenagrion)	ASV5533 (Aeshna)	ASV915 (Leucorrhinia)	ASV1066 (Simocephalus)	ASV67 (Gammarus)	ASV10 (Enallagma)	ASV577 (Eurycercus)	ASV2704 (Camptocercus)	ASV1267 (Lauterborniella)	ASV111 (Lumbriculus)	ASV652 (Gyraulus)	ASV4614 (Stylaria)	ASV225 (Stylaria)	ASV791 (Scapholeberis)	ASV73 (Stylaria)	ASV5 (Siphlonurus)	ASV230 (Callicorixa)	ASV3923 (Haliplus)	ASV42 (Hyalella)	ASV204 (Lestes)	ASV4667 (Coenagrion)	ASV478 (Agrypnia)	ASV3458 (Coenagrion)	ASV2795 (Coenagrion)	ASV2976 (Coenagrion)	ASV57 (Stylaria)	ASV324 (Hyalella)	ASV3724 (Piona)	ASV110 (Agrypnia)	ASV2183 (Leucorrhinia)	ASV526 (Palpomyia)	ASV14 (Leucorrhinia)	ASV4173 (Coenagrion)	ASV978 (Cricotopus)	ASV669 (Gyraulus)
100	LinearSVC	ASV940 (Paratanytarsus)	ASV1671 (Coenagrion)	ASV2098 (Coenagrion)	ASV2267 (Leucorrhinia)	ASV56 (Caenis)	ASV2975 (Coenagrion)	ASV317 (Leucorrhinia)	ASV380 (Ceriodaphnia)	ASV359 (Leucorrhinia)	ASV178 (Caenis)	ASV1694 (Leucorrhinia)	ASV2831 (Coenagrion)	ASV915 (Leucorrhinia)	ASV281 (Cricotopus)	ASV546 (Simocephalus)	ASV148 (Caenis)	ASV348 (Tanytarsus)	ASV94 (Caenis)	ASV1267 (Lauterborniella)	ASV262 (Banksiola)	ASV652 (Gyraulus)	ASV16 (Leucorrhinia)	ASV225 (Stylaria)	ASV73 (Stylaria)	ASV993 (Ceriodaphnia)	ASV30 (Stylaria)	ASV671 (Ceriodaphnia)	ASV109 (Caenis)	ASV521 (Tanytarsus)	ASV230 (Callicorixa)	ASV42 (Hyalella)	ASV308 (Polyphemus)	ASV569 (Agrypnia)	ASV3458 (Coenagrion)	ASV2795 (Coenagrion)	ASV506 (Psectrocladius)	ASV453 (Sigara)	ASV885 (Triaenodes)	ASV165 (Slavina)	ASV135 (Siphlonurus)	ASV301 (Ceriodaphnia)	ASV57 (Stylaria)	ASV102 (Leucorrhinia)	ASV672 (Ceriodaphnia)	ASV324 (Hyalella)	ASV1117 (Leucorrhinia)	ASV110 (Agrypnia)	ASV2183 (Leucorrhinia)
101	LinearSVC	ASV670 (Palpomyia)	ASV2098 (Coenagrion)	ASV56 (Caenis)	ASV317 (Leucorrhinia)	ASV1097 (Hyalella)	ASV543 (Scapholeberis)	ASV5703 (Aeshna)	ASV98 (Aeshna)	ASV5967 (Aeshna)	ASV1064 (Ceriodaphnia)	ASV178 (Caenis)	ASV1422 (Polycentropus)	ASV915 (Leucorrhinia)	ASV546 (Simocephalus)	ASV67 (Gammarus)	ASV148 (Caenis)	ASV710 (Chaetogaster)	ASV2434 (Aeshna)	ASV5515 (Aeshna)	ASV415 (Leucorrhinia)	ASV577 (Eurycercus)	ASV617 (Notonecta)	ASV94 (Caenis)	ASV1267 (Lauterborniella)	ASV652 (Gyraulus)	ASV206 (Triaenodes)	ASV595 (Hyalella)	ASV74 (Aeshna)	ASV16 (Leucorrhinia)	ASV4081 (Aeshna)	ASV2870 (Aeshna)	ASV225 (Stylaria)	ASV791 (Scapholeberis)	ASV73 (Stylaria)	ASV5 (Siphlonurus)	ASV993 (Ceriodaphnia)	ASV521 (Tanytarsus)	ASV782 (Cymatia)	ASV308 (Polyphemus)	ASV3458 (Coenagrion)	ASV1844 (Hyalella)	ASV57 (Stylaria)	ASV102 (Leucorrhinia)	ASV1235 (Aeshna)	ASV324 (Hyalella)	ASV1117 (Leucorrhinia)	ASV110 (Agrypnia)	ASV2183 (Leucorrhinia)
102	LinearSVC	ASV940 (Paratanytarsus)	ASV670 (Palpomyia)	ASV1671 (Coenagrion)	ASV3482 (Coenagrion)	ASV2098 (Coenagrion)	ASV56 (Caenis)	ASV2975 (Coenagrion)	ASV317 (Leucorrhinia)	ASV1097 (Hyalella)	ASV720 (Tonnacypris)	ASV543 (Scapholeberis)	ASV1378 (Simocephalus)	ASV1761 (Coenagrion)	ASV178 (Caenis)	ASV2831 (Coenagrion)	ASV915 (Leucorrhinia)	ASV1066 (Simocephalus)	ASV546 (Simocephalus)	ASV67 (Gammarus)	ASV148 (Caenis)	ASV577 (Eurycercus)	ASV94 (Caenis)	ASV262 (Banksiola)	ASV652 (Gyraulus)	ASV206 (Triaenodes)	ASV595 (Hyalella)	ASV16 (Leucorrhinia)	ASV225 (Stylaria)	ASV791 (Scapholeberis)	ASV73 (Stylaria)	ASV5 (Siphlonurus)	ASV993 (Ceriodaphnia)	ASV42 (Hyalella)	ASV1660 (Cricotopus)	ASV308 (Polyphemus)	ASV3458 (Coenagrion)	ASV12 (Daphnia)	ASV2795 (Coenagrion)	ASV885 (Triaenodes)	ASV135 (Siphlonurus)	ASV57 (Stylaria)	ASV102 (Leucorrhinia)	ASV324 (Hyalella)	ASV1117 (Leucorrhinia)	ASV831 (Polypedilum)	ASV25 (Caenis)	ASV14 (Leucorrhinia)	ASV1744 (Leucorrhinia)
103	LinearSVC	ASV940 (Paratanytarsus)	ASV2267 (Leucorrhinia)	ASV56 (Caenis)	ASV317 (Leucorrhinia)	ASV1097 (Hyalella)	ASV380 (Ceriodaphnia)	ASV1378 (Simocephalus)	ASV178 (Caenis)	ASV1422 (Polycentropus)	ASV1694 (Leucorrhinia)	ASV1651 (Ablabesmyia)	ASV3678 (Leucorrhinia)	ASV991 (Nais)	ASV915 (Leucorrhinia)	ASV148 (Caenis)	ASV710 (Chaetogaster)	ASV577 (Eurycercus)	ASV2704 (Camptocercus)	ASV617 (Notonecta)	ASV174 (Hyalella)	ASV94 (Caenis)	ASV652 (Gyraulus)	ASV206 (Triaenodes)	ASV595 (Hyalella)	ASV16 (Leucorrhinia)	ASV225 (Stylaria)	ASV1691 (Notonecta)	ASV3 (Stylaria)	ASV73 (Stylaria)	ASV5 (Siphlonurus)	ASV30 (Stylaria)	ASV42 (Hyalella)	ASV308 (Polyphemus)	ASV478 (Agrypnia)	ASV885 (Triaenodes)	ASV57 (Stylaria)	ASV102 (Leucorrhinia)	ASV324 (Hyalella)	ASV90 (Paratanytarsus)	ASV1117 (Leucorrhinia)	ASV40 (Hyalella)	ASV110 (Agrypnia)	ASV2183 (Leucorrhinia)	ASV413 (Orthocladius)	ASV118 (Hyalella)	ASV1966 (Triaenodes)	ASV25 (Caenis)	ASV14 (Leucorrhinia)
104	LinearSVC	ASV940 (Paratanytarsus)	ASV670 (Palpomyia)	ASV884 (Aeshna)	ASV242 (Enallagma)	ASV2267 (Leucorrhinia)	ASV56 (Caenis)	ASV1083 (Arrenurus)	ASV2975 (Coenagrion)	ASV317 (Leucorrhinia)	ASV1097 (Hyalella)	ASV380 (Ceriodaphnia)	ASV38 (Daphnia)	ASV1064 (Ceriodaphnia)	ASV1761 (Coenagrion)	ASV178 (Caenis)	ASV991 (Nais)	ASV915 (Leucorrhinia)	ASV415 (Leucorrhinia)	ASV94 (Caenis)	ASV262 (Banksiola)	ASV652 (Gyraulus)	ASV206 (Triaenodes)	ASV595 (Hyalella)	ASV74 (Aeshna)	ASV16 (Leucorrhinia)	ASV225 (Stylaria)	ASV73 (Stylaria)	ASV993 (Ceriodaphnia)	ASV42 (Hyalella)	ASV308 (Polyphemus)	ASV569 (Agrypnia)	ASV2795 (Coenagrion)	ASV612 (Corynoneura)	ASV346 (Chaetogaster)	ASV885 (Triaenodes)	ASV143 (Orthocladius)	ASV57 (Stylaria)	ASV102 (Leucorrhinia)	ASV324 (Hyalella)	ASV2103 (Paratanytarsus)	ASV311 (Nais)	ASV110 (Agrypnia)	ASV118 (Hyalella)	ASV105 (Banksiola)	ASV25 (Caenis)	ASV14 (Leucorrhinia)	ASV978 (Cricotopus)	ASV430 (Leucorrhinia)
105	LinearSVC	ASV940 (Paratanytarsus)	ASV670 (Palpomyia)	ASV56 (Caenis)	ASV317 (Leucorrhinia)	ASV1097 (Hyalella)	ASV178 (Caenis)	ASV46 (Chironomus)	ASV915 (Leucorrhinia)	ASV281 (Cricotopus)	ASV1066 (Simocephalus)	ASV546 (Simocephalus)	ASV148 (Caenis)	ASV438 (Cymatia)	ASV94 (Caenis)	ASV637 (Orthocladius)	ASV1267 (Lauterborniella)	ASV595 (Hyalella)	ASV16 (Leucorrhinia)	ASV225 (Stylaria)	ASV73 (Stylaria)	ASV993 (Ceriodaphnia)	ASV30 (Stylaria)	ASV671 (Ceriodaphnia)	ASV230 (Callicorixa)	ASV42 (Hyalella)	ASV1660 (Cricotopus)	ASV782 (Cymatia)	ASV308 (Polyphemus)	ASV569 (Agrypnia)	ASV346 (Chaetogaster)	ASV307 (Chaetogaster)	ASV885 (Triaenodes)	ASV135 (Siphlonurus)	ASV781 (Orthocladius)	ASV57 (Stylaria)	ASV102 (Leucorrhinia)	ASV1117 (Leucorrhinia)	ASV116 (Leucorrhinia)	ASV118 (Hyalella)	ASV25 (Caenis)	ASV14 (Leucorrhinia)	ASV804 (Cymatia)	ASV187 (Callicorixa)	ASV978 (Cricotopus)	ASV75 (Callicorixa)	ASV430 (Leucorrhinia)	ASV669 (Gyraulus)	ASV839 (Polypedilum)
106	LinearSVC	ASV2557 (Nais)	ASV670 (Palpomyia)	ASV56 (Caenis)	ASV317 (Leucorrhinia)	ASV178 (Caenis)	ASV1422 (Polycentropus)	ASV1694 (Leucorrhinia)	ASV915 (Leucorrhinia)	ASV281 (Cricotopus)	ASV1066 (Simocephalus)	ASV546 (Simocephalus)	ASV67 (Gammarus)	ASV148 (Caenis)	ASV415 (Leucorrhinia)	ASV577 (Eurycercus)	ASV94 (Caenis)	ASV637 (Orthocladius)	ASV652 (Gyraulus)	ASV206 (Triaenodes)	ASV16 (Leucorrhinia)	ASV225 (Stylaria)	ASV2147 (Paratanytarsus)	ASV73 (Stylaria)	ASV5 (Siphlonurus)	ASV993 (Ceriodaphnia)	ASV30 (Stylaria)	ASV240 (Gerris)	ASV295 (Daphnia)	ASV936 (Daphnia)	ASV308 (Polyphemus)	ASV569 (Agrypnia)	ASV165 (Slavina)	ASV781 (Orthocladius)	ASV57 (Stylaria)	ASV102 (Leucorrhinia)	ASV324 (Hyalella)	ASV1117 (Leucorrhinia)	ASV110 (Agrypnia)	ASV2183 (Leucorrhinia)	ASV413 (Orthocladius)	ASV25 (Caenis)	ASV14 (Leucorrhinia)	ASV804 (Cymatia)	ASV1744 (Leucorrhinia)	ASV187 (Callicorixa)	ASV75 (Callicorixa)	ASV430 (Leucorrhinia)	ASV669 (Gyraulus)
107	LinearSVC	ASV940 (Paratanytarsus)	ASV670 (Palpomyia)	ASV19 (Hyalella)	ASV1671 (Coenagrion)	ASV2098 (Coenagrion)	ASV56 (Caenis)	ASV2975 (Coenagrion)	ASV317 (Leucorrhinia)	ASV1097 (Hyalella)	ASV370 (Nais)	ASV3168 (Leucorrhinia)	ASV1378 (Simocephalus)	ASV1064 (Ceriodaphnia)	ASV178 (Caenis)	ASV991 (Nais)	ASV915 (Leucorrhinia)	ASV148 (Caenis)	ASV710 (Chaetogaster)	ASV415 (Leucorrhinia)	ASV577 (Eurycercus)	ASV94 (Caenis)	ASV262 (Banksiola)	ASV652 (Gyraulus)	ASV206 (Triaenodes)	ASV595 (Hyalella)	ASV74 (Aeshna)	ASV16 (Leucorrhinia)	ASV225 (Stylaria)	ASV791 (Scapholeberis)	ASV3 (Stylaria)	ASV73 (Stylaria)	ASV30 (Stylaria)	ASV671 (Ceriodaphnia)	ASV42 (Hyalella)	ASV308 (Polyphemus)	ASV569 (Agrypnia)	ASV3458 (Coenagrion)	ASV1844 (Hyalella)	ASV506 (Psectrocladius)	ASV135 (Siphlonurus)	ASV2976 (Coenagrion)	ASV57 (Stylaria)	ASV102 (Leucorrhinia)	ASV704 (Nais)	ASV324 (Hyalella)	ASV90 (Paratanytarsus)	ASV1117 (Leucorrhinia)	ASV110 (Agrypnia)
108	LinearSVC	ASV670 (Palpomyia)	ASV2098 (Coenagrion)	ASV2267 (Leucorrhinia)	ASV56 (Caenis)	ASV1083 (Arrenurus)	ASV2975 (Coenagrion)	ASV317 (Leucorrhinia)	ASV1019 (Leucorrhinia)	ASV359 (Leucorrhinia)	ASV1761 (Coenagrion)	ASV178 (Caenis)	ASV915 (Leucorrhinia)	ASV148 (Caenis)	ASV680 (Nais)	ASV415 (Leucorrhinia)	ASV577 (Eurycercus)	ASV113 (Caenis)	ASV94 (Caenis)	ASV1267 (Lauterborniella)	ASV262 (Banksiola)	ASV652 (Gyraulus)	ASV206 (Triaenodes)	ASV16 (Leucorrhinia)	ASV225 (Stylaria)	ASV73 (Stylaria)	ASV30 (Stylaria)	ASV109 (Caenis)	ASV230 (Callicorixa)	ASV42 (Hyalella)	ASV308 (Polyphemus)	ASV3458 (Coenagrion)	ASV885 (Triaenodes)	ASV165 (Slavina)	ASV57 (Stylaria)	ASV102 (Leucorrhinia)	ASV324 (Hyalella)	ASV1117 (Leucorrhinia)	ASV116 (Leucorrhinia)	ASV118 (Hyalella)	ASV247 (Daphnia)	ASV105 (Banksiola)	ASV397 (Callicorixa)	ASV25 (Caenis)	ASV14 (Leucorrhinia)	ASV1744 (Leucorrhinia)	ASV187 (Callicorixa)	ASV75 (Callicorixa)	ASV430 (Leucorrhinia)
109	LinearSVC	ASV670 (Palpomyia)	ASV19 (Hyalella)	ASV1671 (Coenagrion)	ASV3482 (Coenagrion)	ASV2098 (Coenagrion)	ASV56 (Caenis)	ASV2975 (Coenagrion)	ASV317 (Leucorrhinia)	ASV1097 (Hyalella)	ASV543 (Scapholeberis)	ASV1064 (Ceriodaphnia)	ASV1761 (Coenagrion)	ASV178 (Caenis)	ASV1694 (Leucorrhinia)	ASV5507 (Coenagrion)	ASV2831 (Coenagrion)	ASV915 (Leucorrhinia)	ASV1066 (Simocephalus)	ASV546 (Simocephalus)	ASV148 (Caenis)	ASV710 (Chaetogaster)	ASV415 (Leucorrhinia)	ASV577 (Eurycercus)	ASV348 (Tanytarsus)	ASV94 (Caenis)	ASV1267 (Lauterborniella)	ASV111 (Lumbriculus)	ASV262 (Banksiola)	ASV652 (Gyraulus)	ASV206 (Triaenodes)	ASV595 (Hyalella)	ASV16 (Leucorrhinia)	ASV225 (Stylaria)	ASV791 (Scapholeberis)	ASV73 (Stylaria)	ASV5 (Siphlonurus)	ASV993 (Ceriodaphnia)	ASV521 (Tanytarsus)	ASV42 (Hyalella)	ASV308 (Polyphemus)	ASV3458 (Coenagrion)	ASV885 (Triaenodes)	ASV57 (Stylaria)	ASV102 (Leucorrhinia)	ASV672 (Ceriodaphnia)	ASV324 (Hyalella)	ASV1117 (Leucorrhinia)	ASV110 (Agrypnia)
110	LinearSVC	ASV940 (Paratanytarsus)	ASV670 (Palpomyia)	ASV242 (Enallagma)	ASV19 (Hyalella)	ASV1671 (Coenagrion)	ASV2098 (Coenagrion)	ASV2267 (Leucorrhinia)	ASV56 (Caenis)	ASV37 (Aeshna)	ASV2975 (Coenagrion)	ASV317 (Leucorrhinia)	ASV380 (Ceriodaphnia)	ASV98 (Aeshna)	ASV1064 (Ceriodaphnia)	ASV178 (Caenis)	ASV991 (Nais)	ASV915 (Leucorrhinia)	ASV546 (Simocephalus)	ASV148 (Caenis)	ASV166 (Aeshna)	ASV577 (Eurycercus)	ASV94 (Caenis)	ASV1267 (Lauterborniella)	ASV652 (Gyraulus)	ASV206 (Triaenodes)	ASV16 (Leucorrhinia)	ASV225 (Stylaria)	ASV3 (Stylaria)	ASV73 (Stylaria)	ASV30 (Stylaria)	ASV230 (Callicorixa)	ASV42 (Hyalella)	ASV308 (Polyphemus)	ASV1133 (Aeshna)	ASV1806 (Eurycercus)	ASV165 (Slavina)	ASV135 (Siphlonurus)	ASV57 (Stylaria)	ASV102 (Leucorrhinia)	ASV336 (Eurycercus)	ASV704 (Nais)	ASV1117 (Leucorrhinia)	ASV40 (Hyalella)	ASV414 (Aeshna)	ASV110 (Agrypnia)	ASV2183 (Leucorrhinia)	ASV118 (Hyalella)	ASV526 (Palpomyia)
111	LinearSVC	ASV940 (Paratanytarsus)	ASV670 (Palpomyia)	ASV2098 (Coenagrion)	ASV56 (Caenis)	ASV317 (Leucorrhinia)	ASV1064 (Ceriodaphnia)	ASV178 (Caenis)	ASV46 (Chironomus)	ASV1422 (Polycentropus)	ASV2831 (Coenagrion)	ASV915 (Leucorrhinia)	ASV281 (Cricotopus)	ASV1066 (Simocephalus)	ASV546 (Simocephalus)	ASV148 (Caenis)	ASV577 (Eurycercus)	ASV2704 (Camptocercus)	ASV94 (Caenis)	ASV637 (Orthocladius)	ASV1267 (Lauterborniella)	ASV262 (Banksiola)	ASV652 (Gyraulus)	ASV206 (Triaenodes)	ASV16 (Leucorrhinia)	ASV225 (Stylaria)	ASV73 (Stylaria)	ASV993 (Ceriodaphnia)	ASV30 (Stylaria)	ASV521 (Tanytarsus)	ASV42 (Hyalella)	ASV936 (Daphnia)	ASV308 (Polyphemus)	ASV1806 (Eurycercus)	ASV885 (Triaenodes)	ASV781 (Orthocladius)	ASV301 (Ceriodaphnia)	ASV57 (Stylaria)	ASV102 (Leucorrhinia)	ASV324 (Hyalella)	ASV1117 (Leucorrhinia)	ASV40 (Hyalella)	ASV110 (Agrypnia)	ASV116 (Leucorrhinia)	ASV118 (Hyalella)	ASV247 (Daphnia)	ASV25 (Caenis)	ASV14 (Leucorrhinia)	ASV187 (Callicorixa)
112	LinearSVC	ASV940 (Paratanytarsus)	ASV242 (Enallagma)	ASV1671 (Coenagrion)	ASV2098 (Coenagrion)	ASV56 (Caenis)	ASV2975 (Coenagrion)	ASV317 (Leucorrhinia)	ASV370 (Nais)	ASV359 (Leucorrhinia)	ASV1064 (Ceriodaphnia)	ASV1761 (Coenagrion)	ASV178 (Caenis)	ASV2831 (Coenagrion)	ASV298 (Orthocladius)	ASV915 (Leucorrhinia)	ASV281 (Cricotopus)	ASV1066 (Simocephalus)	ASV148 (Caenis)	ASV94 (Caenis)	ASV637 (Orthocladius)	ASV1267 (Lauterborniella)	ASV111 (Lumbriculus)	ASV262 (Banksiola)	ASV652 (Gyraulus)	ASV206 (Triaenodes)	ASV16 (Leucorrhinia)	ASV225 (Stylaria)	ASV73 (Stylaria)	ASV993 (Ceriodaphnia)	ASV30 (Stylaria)	ASV521 (Tanytarsus)	ASV230 (Callicorixa)	ASV42 (Hyalella)	ASV308 (Polyphemus)	ASV3458 (Coenagrion)	ASV885 (Triaenodes)	ASV143 (Orthocladius)	ASV135 (Siphlonurus)	ASV781 (Orthocladius)	ASV1132 (Cricotopus)	ASV57 (Stylaria)	ASV102 (Leucorrhinia)	ASV672 (Ceriodaphnia)	ASV1117 (Leucorrhinia)	ASV831 (Polypedilum)	ASV110 (Agrypnia)	ASV116 (Leucorrhinia)	ASV413 (Orthocladius)
113	LinearSVC	ASV940 (Paratanytarsus)	ASV670 (Palpomyia)	ASV242 (Enallagma)	ASV1671 (Coenagrion)	ASV2098 (Coenagrion)	ASV56 (Caenis)	ASV2975 (Coenagrion)	ASV317 (Leucorrhinia)	ASV1097 (Hyalella)	ASV380 (Ceriodaphnia)	ASV1378 (Simocephalus)	ASV1064 (Ceriodaphnia)	ASV178 (Caenis)	ASV1422 (Polycentropus)	ASV2831 (Coenagrion)	ASV915 (Leucorrhinia)	ASV1066 (Simocephalus)	ASV546 (Simocephalus)	ASV148 (Caenis)	ASV94 (Caenis)	ASV1267 (Lauterborniella)	ASV652 (Gyraulus)	ASV206 (Triaenodes)	ASV595 (Hyalella)	ASV16 (Leucorrhinia)	ASV225 (Stylaria)	ASV73 (Stylaria)	ASV993 (Ceriodaphnia)	ASV30 (Stylaria)	ASV230 (Callicorixa)	ASV42 (Hyalella)	ASV308 (Polyphemus)	ASV569 (Agrypnia)	ASV3458 (Coenagrion)	ASV1844 (Hyalella)	ASV506 (Psectrocladius)	ASV346 (Chaetogaster)	ASV885 (Triaenodes)	ASV143 (Orthocladius)	ASV135 (Siphlonurus)	ASV2976 (Coenagrion)	ASV57 (Stylaria)	ASV102 (Leucorrhinia)	ASV1117 (Leucorrhinia)	ASV831 (Polypedilum)	ASV110 (Agrypnia)	ASV116 (Leucorrhinia)	ASV118 (Hyalella)
114	LinearSVC	ASV940 (Paratanytarsus)	ASV670 (Palpomyia)	ASV884 (Aeshna)	ASV2098 (Coenagrion)	ASV56 (Caenis)	ASV1083 (Arrenurus)	ASV37 (Aeshna)	ASV2975 (Coenagrion)	ASV317 (Leucorrhinia)	ASV3168 (Leucorrhinia)	ASV543 (Scapholeberis)	ASV1928 (Aeshna)	ASV359 (Leucorrhinia)	ASV178 (Caenis)	ASV2831 (Coenagrion)	ASV915 (Leucorrhinia)	ASV148 (Caenis)	ASV166 (Aeshna)	ASV577 (Eurycercus)	ASV348 (Tanytarsus)	ASV174 (Hyalella)	ASV94 (Caenis)	ASV1267 (Lauterborniella)	ASV262 (Banksiola)	ASV652 (Gyraulus)	ASV206 (Triaenodes)	ASV595 (Hyalella)	ASV74 (Aeshna)	ASV16 (Leucorrhinia)	ASV225 (Stylaria)	ASV73 (Stylaria)	ASV30 (Stylaria)	ASV521 (Tanytarsus)	ASV42 (Hyalella)	ASV308 (Polyphemus)	ASV569 (Agrypnia)	ASV1844 (Hyalella)	ASV1133 (Aeshna)	ASV57 (Stylaria)	ASV102 (Leucorrhinia)	ASV324 (Hyalella)	ASV1261 (Cloeon)	ASV414 (Aeshna)	ASV110 (Agrypnia)	ASV2392 (Aeshna)	ASV118 (Hyalella)	ASV105 (Banksiola)	ASV25 (Caenis)
115	LinearSVC	ASV940 (Paratanytarsus)	ASV884 (Aeshna)	ASV19 (Hyalella)	ASV1671 (Coenagrion)	ASV2098 (Coenagrion)	ASV56 (Caenis)	ASV1083 (Arrenurus)	ASV317 (Leucorrhinia)	ASV568 (Arrenurus)	ASV178 (Caenis)	ASV1422 (Polycentropus)	ASV1651 (Ablabesmyia)	ASV2272 (Nais)	ASV915 (Leucorrhinia)	ASV1066 (Simocephalus)	ASV546 (Simocephalus)	ASV148 (Caenis)	ASV710 (Chaetogaster)	ASV680 (Nais)	ASV577 (Eurycercus)	ASV2704 (Camptocercus)	ASV94 (Caenis)	ASV1267 (Lauterborniella)	ASV652 (Gyraulus)	ASV206 (Triaenodes)	ASV16 (Leucorrhinia)	ASV225 (Stylaria)	ASV791 (Scapholeberis)	ASV73 (Stylaria)	ASV993 (Ceriodaphnia)	ASV30 (Stylaria)	ASV42 (Hyalella)	ASV308 (Polyphemus)	ASV3458 (Coenagrion)	ASV1806 (Eurycercus)	ASV57 (Stylaria)	ASV102 (Leucorrhinia)	ASV90 (Paratanytarsus)	ASV1117 (Leucorrhinia)	ASV40 (Hyalella)	ASV311 (Nais)	ASV110 (Agrypnia)	ASV2183 (Leucorrhinia)	ASV118 (Hyalella)	ASV105 (Banksiola)	ASV14 (Leucorrhinia)	ASV1744 (Leucorrhinia)	ASV75 (Callicorixa)
116	LinearSVC	ASV940 (Paratanytarsus)	ASV670 (Palpomyia)	ASV56 (Caenis)	ASV1505 (Simocephalus)	ASV1083 (Arrenurus)	ASV317 (Leucorrhinia)	ASV1097 (Hyalella)	ASV2140 (Aeshna)	ASV568 (Arrenurus)	ASV1761 (Coenagrion)	ASV178 (Caenis)	ASV2272 (Nais)	ASV915 (Leucorrhinia)	ASV67 (Gammarus)	ASV148 (Caenis)	ASV863 (Gyraulus)	ASV577 (Eurycercus)	ASV2704 (Camptocercus)	ASV94 (Caenis)	ASV1515 (Sepedon)	ASV1267 (Lauterborniella)	ASV111 (Lumbriculus)	ASV262 (Banksiola)	ASV652 (Gyraulus)	ASV206 (Triaenodes)	ASV595 (Hyalella)	ASV16 (Leucorrhinia)	ASV225 (Stylaria)	ASV73 (Stylaria)	ASV993 (Ceriodaphnia)	ASV42 (Hyalella)	ASV731 (Lumbriculus)	ASV308 (Polyphemus)	ASV3458 (Coenagrion)	ASV12 (Daphnia)	ASV885 (Triaenodes)	ASV57 (Stylaria)	ASV102 (Leucorrhinia)	ASV822 (Lumbriculus)	ASV324 (Hyalella)	ASV1261 (Cloeon)	ASV831 (Polypedilum)	ASV110 (Agrypnia)	ASV118 (Hyalella)	ASV105 (Banksiola)	ASV25 (Caenis)	ASV14 (Leucorrhinia)	ASV978 (Cricotopus)
117	LinearSVC	ASV940 (Paratanytarsus)	ASV670 (Palpomyia)	ASV1671 (Coenagrion)	ASV3482 (Coenagrion)	ASV2098 (Coenagrion)	ASV56 (Caenis)	ASV1083 (Arrenurus)	ASV2975 (Coenagrion)	ASV317 (Leucorrhinia)	ASV1097 (Hyalella)	ASV380 (Ceriodaphnia)	ASV359 (Leucorrhinia)	ASV1761 (Coenagrion)	ASV178 (Caenis)	ASV2831 (Coenagrion)	ASV915 (Leucorrhinia)	ASV546 (Simocephalus)	ASV148 (Caenis)	ASV94 (Caenis)	ASV262 (Banksiola)	ASV652 (Gyraulus)	ASV206 (Triaenodes)	ASV595 (Hyalella)	ASV74 (Aeshna)	ASV16 (Leucorrhinia)	ASV225 (Stylaria)	ASV791 (Scapholeberis)	ASV73 (Stylaria)	ASV5 (Siphlonurus)	ASV993 (Ceriodaphnia)	ASV42 (Hyalella)	ASV122 (Aglaodiaptomus)	ASV308 (Polyphemus)	ASV569 (Agrypnia)	ASV3458 (Coenagrion)	ASV1844 (Hyalella)	ASV453 (Sigara)	ASV346 (Chaetogaster)	ASV57 (Stylaria)	ASV102 (Leucorrhinia)	ASV672 (Ceriodaphnia)	ASV324 (Hyalella)	ASV1117 (Leucorrhinia)	ASV105 (Banksiola)	ASV526 (Palpomyia)	ASV25 (Caenis)	ASV14 (Leucorrhinia)	ASV1744 (Leucorrhinia)
118	LinearSVC	ASV940 (Paratanytarsus)	ASV670 (Palpomyia)	ASV884 (Aeshna)	ASV19 (Hyalella)	ASV56 (Caenis)	ASV317 (Leucorrhinia)	ASV1378 (Simocephalus)	ASV1064 (Ceriodaphnia)	ASV170 (Tanytarsus)	ASV178 (Caenis)	ASV991 (Nais)	ASV915 (Leucorrhinia)	ASV546 (Simocephalus)	ASV67 (Gammarus)	ASV148 (Caenis)	ASV710 (Chaetogaster)	ASV577 (Eurycercus)	ASV94 (Caenis)	ASV1267 (Lauterborniella)	ASV652 (Gyraulus)	ASV206 (Triaenodes)	ASV16 (Leucorrhinia)	ASV225 (Stylaria)	ASV791 (Scapholeberis)	ASV1506 (Bezzia)	ASV73 (Stylaria)	ASV993 (Ceriodaphnia)	ASV30 (Stylaria)	ASV230 (Callicorixa)	ASV42 (Hyalella)	ASV308 (Polyphemus)	ASV1133 (Aeshna)	ASV135 (Siphlonurus)	ASV2430 (Setacera)	ASV57 (Stylaria)	ASV102 (Leucorrhinia)	ASV324 (Hyalella)	ASV1117 (Leucorrhinia)	ASV414 (Aeshna)	ASV311 (Nais)	ASV110 (Agrypnia)	ASV2183 (Leucorrhinia)	ASV118 (Hyalella)	ASV25 (Caenis)	ASV14 (Leucorrhinia)	ASV1744 (Leucorrhinia)	ASV75 (Callicorixa)	ASV430 (Leucorrhinia)
119	LinearSVC	ASV670 (Palpomyia)	ASV1671 (Coenagrion)	ASV3482 (Coenagrion)	ASV2098 (Coenagrion)	ASV56 (Caenis)	ASV2975 (Coenagrion)	ASV317 (Leucorrhinia)	ASV1761 (Coenagrion)	ASV178 (Caenis)	ASV2831 (Coenagrion)	ASV298 (Orthocladius)	ASV915 (Leucorrhinia)	ASV1066 (Simocephalus)	ASV546 (Simocephalus)	ASV148 (Caenis)	ASV348 (Tanytarsus)	ASV113 (Caenis)	ASV94 (Caenis)	ASV637 (Orthocladius)	ASV1267 (Lauterborniella)	ASV16 (Leucorrhinia)	ASV225 (Stylaria)	ASV73 (Stylaria)	ASV993 (Ceriodaphnia)	ASV30 (Stylaria)	ASV521 (Tanytarsus)	ASV42 (Hyalella)	ASV782 (Cymatia)	ASV308 (Polyphemus)	ASV3458 (Coenagrion)	ASV2795 (Coenagrion)	ASV143 (Orthocladius)	ASV135 (Siphlonurus)	ASV781 (Orthocladius)	ASV1132 (Cricotopus)	ASV57 (Stylaria)	ASV102 (Leucorrhinia)	ASV672 (Ceriodaphnia)	ASV311 (Nais)	ASV110 (Agrypnia)	ASV413 (Orthocladius)	ASV118 (Hyalella)	ASV1966 (Triaenodes)	ASV25 (Caenis)	ASV14 (Leucorrhinia)	ASV804 (Cymatia)	ASV187 (Callicorixa)	ASV978 (Cricotopus)
120	RandomForest	ASV2557 (Nais)	ASV670 (Palpomyia)	ASV884 (Aeshna)	ASV242 (Enallagma)	ASV1671 (Coenagrion)	ASV2267 (Leucorrhinia)	ASV56 (Caenis)	ASV1083 (Arrenurus)	ASV37 (Aeshna)	ASV1129 (Psectrocladius)	ASV2975 (Coenagrion)	ASV317 (Leucorrhinia)	ASV3534 (Coenagrion)	ASV1648 (Orthocladius)	ASV3168 (Leucorrhinia)	ASV543 (Scapholeberis)	ASV3230 (Cenocorixa)	ASV2362 (Bezzia)	ASV359 (Leucorrhinia)	ASV2282 (Psectrocladius)	ASV1422 (Polycentropus)	ASV284 (Tanytarsus)	ASV298 (Orthocladius)	ASV10413 (Aeshna)	ASV915 (Leucorrhinia)	ASV281 (Cricotopus)	ASV546 (Simocephalus)	ASV67 (Gammarus)	ASV148 (Caenis)	ASV415 (Leucorrhinia)	ASV617 (Notonecta)	ASV4944 (Chironomus)	ASV94 (Caenis)	ASV15540 (Callicorixa)	ASV637 (Orthocladius)	ASV1267 (Lauterborniella)	ASV652 (Gyraulus)	ASV16 (Leucorrhinia)	ASV791 (Scapholeberis)	ASV1506 (Bezzia)	ASV1582 (Orthocladius)	ASV3 (Stylaria)	ASV73 (Stylaria)	ASV5 (Siphlonurus)	ASV308 (Polyphemus)	ASV3458 (Coenagrion)	ASV2705 (Callicorixa)	ASV2976 (Coenagrion)
121	RandomForest	ASV2557 (Nais)	ASV2644 (Leucorrhinia)	ASV670 (Palpomyia)	ASV169 (Coenagrion)	ASV4874 (Ceriodaphnia)	ASV3482 (Coenagrion)	ASV2098 (Coenagrion)	ASV56 (Caenis)	ASV4921 (Coenagrion)	ASV1083 (Arrenurus)	ASV2975 (Coenagrion)	ASV317 (Leucorrhinia)	ASV1097 (Hyalella)	ASV380 (Ceriodaphnia)	ASV370 (Nais)	ASV287 (Aeshna)	ASV720 (Tonnacypris)	ASV543 (Scapholeberis)	ASV788 (Tanytarsus)	ASV5835 (Lumbriculus)	ASV1019 (Leucorrhinia)	ASV98 (Aeshna)	ASV2140 (Aeshna)	ASV1761 (Coenagrion)	ASV178 (Caenis)	ASV4628 (Sigara)	ASV3381 (Chironomus)	ASV1422 (Polycentropus)	ASV2831 (Coenagrion)	ASV915 (Leucorrhinia)	ASV148 (Caenis)	ASV680 (Nais)	ASV113 (Caenis)	ASV2696 (Phaenopsectra)	ASV94 (Caenis)	ASV1267 (Lauterborniella)	ASV16 (Leucorrhinia)	ASV225 (Stylaria)	ASV791 (Scapholeberis)	ASV3 (Stylaria)	ASV73 (Stylaria)	ASV30 (Stylaria)	ASV671 (Ceriodaphnia)	ASV109 (Caenis)	ASV42 (Hyalella)	ASV122 (Aglaodiaptomus)	ASV308 (Polyphemus)	ASV3458 (Coenagrion)
122	RandomForest	ASV670 (Palpomyia)	ASV884 (Aeshna)	ASV101 (Chaetogaster)	ASV586 (Tanytarsus)	ASV913 (Ceriodaphnia)	ASV4874 (Ceriodaphnia)	ASV3482 (Coenagrion)	ASV56 (Caenis)	ASV4921 (Coenagrion)	ASV1083 (Arrenurus)	ASV3943 (Gerris)	ASV2608 (Leptophlebia)	ASV37 (Aeshna)	ASV1129 (Psectrocladius)	ASV2975 (Coenagrion)	ASV317 (Leucorrhinia)	ASV1097 (Hyalella)	ASV370 (Nais)	ASV720 (Tonnacypris)	ASV5703 (Aeshna)	ASV3230 (Cenocorixa)	ASV4291 (Daphnia)	ASV98 (Aeshna)	ASV5967 (Aeshna)	ASV7593 (Aeshna)	ASV178 (Caenis)	ASV4628 (Sigara)	ASV46 (Chironomus)	ASV10413 (Aeshna)	ASV2272 (Nais)	ASV915 (Leucorrhinia)	ASV1066 (Simocephalus)	ASV148 (Caenis)	ASV5515 (Aeshna)	ASV415 (Leucorrhinia)	ASV113 (Caenis)	ASV4245 (Callicorixa)	ASV94 (Caenis)	ASV1515 (Sepedon)	ASV1267 (Lauterborniella)	ASV206 (Triaenodes)	ASV595 (Hyalella)	ASV16 (Leucorrhinia)	ASV1583 (Phaenopsectra)	ASV5 (Siphlonurus)	ASV993 (Ceriodaphnia)	ASV308 (Polyphemus)	ASV1844 (Hyalella)
123	RandomForest	ASV2644 (Leucorrhinia)	ASV670 (Palpomyia)	ASV884 (Aeshna)	ASV101 (Chaetogaster)	ASV796 (Tanytarsus)	ASV4255 (Psectrocladius)	ASV56 (Caenis)	ASV1505 (Simocephalus)	ASV1083 (Arrenurus)	ASV3943 (Gerris)	ASV841 (Cypridopsis)	ASV4210 (Hygrotus)	ASV1479 (Psectrocladius)	ASV317 (Leucorrhinia)	ASV370 (Nais)	ASV287 (Aeshna)	ASV543 (Scapholeberis)	ASV38 (Daphnia)	ASV1064 (Ceriodaphnia)	ASV568 (Arrenurus)	ASV1177 (Arrenurus)	ASV178 (Caenis)	ASV4628 (Sigara)	ASV67 (Gammarus)	ASV148 (Caenis)	ASV438 (Cymatia)	ASV863 (Gyraulus)	ASV1639 (Gerris)	ASV94 (Caenis)	ASV1515 (Sepedon)	ASV262 (Banksiola)	ASV652 (Gyraulus)	ASV206 (Triaenodes)	ASV595 (Hyalella)	ASV221 (Nehalennia)	ASV74 (Aeshna)	ASV16 (Leucorrhinia)	ASV225 (Stylaria)	ASV791 (Scapholeberis)	ASV73 (Stylaria)	ASV993 (Ceriodaphnia)	ASV308 (Polyphemus)	ASV569 (Agrypnia)	ASV3458 (Coenagrion)	ASV301 (Ceriodaphnia)	ASV57 (Stylaria)	ASV102 (Leucorrhinia)	ASV1261 (Cloeon)
124	RandomForest	ASV670 (Palpomyia)	ASV242 (Enallagma)	ASV4255 (Psectrocladius)	ASV4874 (Ceriodaphnia)	ASV3482 (Coenagrion)	ASV2098 (Coenagrion)	ASV56 (Caenis)	ASV2608 (Leptophlebia)	ASV4210 (Hygrotus)	ASV37 (Aeshna)	ASV2975 (Coenagrion)	ASV2146 (Ladislavella)	ASV317 (Leucorrhinia)	ASV1097 (Hyalella)	ASV380 (Ceriodaphnia)	ASV3534 (Coenagrion)	ASV4347 (Aeshna)	ASV5703 (Aeshna)	ASV38 (Daphnia)	ASV2362 (Bezzia)	ASV5967 (Aeshna)	ASV1064 (Ceriodaphnia)	ASV1761 (Coenagrion)	ASV178 (Caenis)	ASV4628 (Sigara)	ASV46 (Chironomus)	ASV1694 (Leucorrhinia)	ASV2831 (Coenagrion)	ASV10413 (Aeshna)	ASV915 (Leucorrhinia)	ASV546 (Simocephalus)	ASV148 (Caenis)	ASV863 (Gyraulus)	ASV710 (Chaetogaster)	ASV577 (Eurycercus)	ASV94 (Caenis)	ASV1267 (Lauterborniella)	ASV652 (Gyraulus)	ASV16 (Leucorrhinia)	ASV2870 (Aeshna)	ASV1583 (Phaenopsectra)	ASV225 (Stylaria)	ASV1582 (Orthocladius)	ASV3 (Stylaria)	ASV73 (Stylaria)	ASV993 (Ceriodaphnia)	ASV30 (Stylaria)	ASV11871 (Tanytarsus)
125	RandomForest	ASV940 (Paratanytarsus)	ASV2644 (Leucorrhinia)	ASV670 (Palpomyia)	ASV242 (Enallagma)	ASV169 (Coenagrion)	ASV4255 (Psectrocladius)	ASV3482 (Coenagrion)	ASV2098 (Coenagrion)	ASV56 (Caenis)	ASV4921 (Coenagrion)	ASV5969 (Parachironomus)	ASV1083 (Arrenurus)	ASV8900 (Leucorrhinia)	ASV317 (Leucorrhinia)	ASV370 (Nais)	ASV2420 (Polypedilum)	ASV720 (Tonnacypris)	ASV543 (Scapholeberis)	ASV3376 (Piona)	ASV3230 (Cenocorixa)	ASV2028 (Orthocladius)	ASV98 (Aeshna)	ASV359 (Leucorrhinia)	ASV1064 (Ceriodaphnia)	ASV568 (Arrenurus)	ASV1177 (Arrenurus)	ASV1761 (Coenagrion)	ASV178 (Caenis)	ASV1651 (Ablabesmyia)	ASV915 (Leucorrhinia)	ASV148 (Caenis)	ASV710 (Chaetogaster)	ASV166 (Aeshna)	ASV415 (Leucorrhinia)	ASV577 (Eurycercus)	ASV4245 (Callicorixa)	ASV94 (Caenis)	ASV1515 (Sepedon)	ASV1267 (Lauterborniella)	ASV1081 (Orthocladius)	ASV2187 (Tanytarsus)	ASV221 (Nehalennia)	ASV74 (Aeshna)	ASV16 (Leucorrhinia)	ASV73 (Stylaria)	ASV1660 (Cricotopus)	ASV121 (Eurycercus)	ASV1202 (Palpomyia)
126	RandomForest	ASV670 (Palpomyia)	ASV539 (Aeshna)	ASV884 (Aeshna)	ASV101 (Chaetogaster)	ASV169 (Coenagrion)	ASV913 (Ceriodaphnia)	ASV4255 (Psectrocladius)	ASV19 (Hyalella)	ASV4874 (Ceriodaphnia)	ASV56 (Caenis)	ASV1083 (Arrenurus)	ASV3943 (Gerris)	ASV1246 (Aulodrilus)	ASV37 (Aeshna)	ASV4867 (Aeshna)	ASV317 (Leucorrhinia)	ASV2650 (Tanytarsus)	ASV1097 (Hyalella)	ASV370 (Nais)	ASV287 (Aeshna)	ASV3168 (Leucorrhinia)	ASV543 (Scapholeberis)	ASV1470 (Tanytarsus)	ASV229 (Tanytarsus)	ASV38 (Daphnia)	ASV359 (Leucorrhinia)	ASV178 (Caenis)	ASV4628 (Sigara)	ASV2282 (Psectrocladius)	ASV1422 (Polycentropus)	ASV1651 (Ablabesmyia)	ASV2272 (Nais)	ASV915 (Leucorrhinia)	ASV546 (Simocephalus)	ASV148 (Caenis)	ASV577 (Eurycercus)	ASV2018 (Sida)	ASV94 (Caenis)	ASV15540 (Callicorixa)	ASV262 (Banksiola)	ASV1297 (Oxyethira)	ASV652 (Gyraulus)	ASV206 (Triaenodes)	ASV595 (Hyalella)	ASV74 (Aeshna)	ASV2870 (Aeshna)	ASV225 (Stylaria)	ASV791 (Scapholeberis)
127	RandomForest	ASV2644 (Leucorrhinia)	ASV670 (Palpomyia)	ASV4255 (Psectrocladius)	ASV19 (Hyalella)	ASV4874 (Ceriodaphnia)	ASV2098 (Coenagrion)	ASV56 (Caenis)	ASV1083 (Arrenurus)	ASV3943 (Gerris)	ASV4210 (Hygrotus)	ASV2975 (Coenagrion)	ASV4867 (Aeshna)	ASV2146 (Ladislavella)	ASV317 (Leucorrhinia)	ASV1256 (Ladislavella)	ASV1097 (Hyalella)	ASV3534 (Coenagrion)	ASV3168 (Leucorrhinia)	ASV3230 (Cenocorixa)	ASV4485 (Coenagrion)	ASV359 (Leucorrhinia)	ASV1064 (Ceriodaphnia)	ASV2140 (Aeshna)	ASV178 (Caenis)	ASV2282 (Psectrocladius)	ASV1422 (Polycentropus)	ASV5533 (Aeshna)	ASV1066 (Simocephalus)	ASV680 (Nais)	ASV1639 (Gerris)	ASV5365 (Scapholeberis)	ASV94 (Caenis)	ASV652 (Gyraulus)	ASV206 (Triaenodes)	ASV16 (Leucorrhinia)	ASV791 (Scapholeberis)	ASV73 (Stylaria)	ASV30 (Stylaria)	ASV671 (Ceriodaphnia)	ASV42 (Hyalella)	ASV936 (Daphnia)	ASV1202 (Palpomyia)	ASV4667 (Coenagrion)	ASV308 (Polyphemus)	ASV569 (Agrypnia)	ASV12 (Daphnia)	ASV6181 (Leptophlebia)	ASV3818 (Tanytarsus)
128	RandomForest	ASV539 (Aeshna)	ASV4255 (Psectrocladius)	ASV4874 (Ceriodaphnia)	ASV2098 (Coenagrion)	ASV56 (Caenis)	ASV4921 (Coenagrion)	ASV1083 (Arrenurus)	ASV4210 (Hygrotus)	ASV14719 (Tetanocera)	ASV37 (Aeshna)	ASV6366 (Contacyphon)	ASV317 (Leucorrhinia)	ASV1097 (Hyalella)	ASV380 (Ceriodaphnia)	ASV287 (Aeshna)	ASV4347 (Aeshna)	ASV2420 (Polypedilum)	ASV391 (Gyraulus)	ASV3168 (Leucorrhinia)	ASV543 (Scapholeberis)	ASV229 (Tanytarsus)	ASV1884 (Psectrocladius)	ASV38 (Daphnia)	ASV1064 (Ceriodaphnia)	ASV1761 (Coenagrion)	ASV178 (Caenis)	ASV4628 (Sigara)	ASV1694 (Leucorrhinia)	ASV915 (Leucorrhinia)	ASV281 (Cricotopus)	ASV546 (Simocephalus)	ASV148 (Caenis)	ASV2018 (Sida)	ASV94 (Caenis)	ASV15540 (Callicorixa)	ASV1267 (Lauterborniella)	ASV111 (Lumbriculus)	ASV262 (Banksiola)	ASV652 (Gyraulus)	ASV206 (Triaenodes)	ASV595 (Hyalella)	ASV16 (Leucorrhinia)	ASV73 (Stylaria)	ASV42 (Hyalella)	ASV20458 (Aeshna)	ASV1202 (Palpomyia)	ASV731 (Lumbriculus)	ASV308 (Polyphemus)
129	RandomForest	ASV2644 (Leucorrhinia)	ASV670 (Palpomyia)	ASV884 (Aeshna)	ASV11365 (Aeshna)	ASV4127 (Aeshna)	ASV3669 (Paratanytarsus)	ASV4255 (Psectrocladius)	ASV4874 (Ceriodaphnia)	ASV1671 (Coenagrion)	ASV2098 (Coenagrion)	ASV2267 (Leucorrhinia)	ASV4921 (Coenagrion)	ASV1083 (Arrenurus)	ASV3943 (Gerris)	ASV2608 (Leptophlebia)	ASV4210 (Hygrotus)	ASV13365 (Daphnia)	ASV2975 (Coenagrion)	ASV6366 (Contacyphon)	ASV2146 (Ladislavella)	ASV317 (Leucorrhinia)	ASV1097 (Hyalella)	ASV3534 (Coenagrion)	ASV543 (Scapholeberis)	ASV98 (Aeshna)	ASV5967 (Aeshna)	ASV2140 (Aeshna)	ASV1761 (Coenagrion)	ASV178 (Caenis)	ASV4628 (Sigara)	ASV46 (Chironomus)	ASV1694 (Leucorrhinia)	ASV2831 (Coenagrion)	ASV21 (Paratanytarsus)	ASV10413 (Aeshna)	ASV915 (Leucorrhinia)	ASV1066 (Simocephalus)	ASV67 (Gammarus)	ASV148 (Caenis)	ASV2704 (Camptocercus)	ASV94 (Caenis)	ASV1515 (Sepedon)	ASV1267 (Lauterborniella)	ASV111 (Lumbriculus)	ASV1301 (Tanytarsus)	ASV206 (Triaenodes)	ASV74 (Aeshna)	ASV16 (Leucorrhinia)
130	RandomForest	ASV670 (Palpomyia)	ASV539 (Aeshna)	ASV884 (Aeshna)	ASV242 (Enallagma)	ASV101 (Chaetogaster)	ASV3498 (Coenagrion)	ASV4255 (Psectrocladius)	ASV19 (Hyalella)	ASV4874 (Ceriodaphnia)	ASV56 (Caenis)	ASV4921 (Coenagrion)	ASV3943 (Gerris)	ASV317 (Leucorrhinia)	ASV1097 (Hyalella)	ASV370 (Nais)	ASV4347 (Aeshna)	ASV720 (Tonnacypris)	ASV543 (Scapholeberis)	ASV229 (Tanytarsus)	ASV2028 (Orthocladius)	ASV98 (Aeshna)	ASV38 (Daphnia)	ASV1928 (Aeshna)	ASV5967 (Aeshna)	ASV1064 (Ceriodaphnia)	ASV1761 (Coenagrion)	ASV178 (Caenis)	ASV46 (Chironomus)	ASV21 (Paratanytarsus)	ASV856 (Arrenurus)	ASV281 (Cricotopus)	ASV1066 (Simocephalus)	ASV546 (Simocephalus)	ASV67 (Gammarus)	ASV148 (Caenis)	ASV680 (Nais)	ASV5515 (Aeshna)	ASV577 (Eurycercus)	ASV617 (Notonecta)	ASV94 (Caenis)	ASV637 (Orthocladius)	ASV1267 (Lauterborniella)	ASV652 (Gyraulus)	ASV206 (Triaenodes)	ASV221 (Nehalennia)	ASV74 (Aeshna)	ASV16 (Leucorrhinia)	ASV4081 (Aeshna)
131	RandomForest	ASV670 (Palpomyia)	ASV884 (Aeshna)	ASV242 (Enallagma)	ASV4255 (Psectrocladius)	ASV1671 (Coenagrion)	ASV2098 (Coenagrion)	ASV56 (Caenis)	ASV1166 (Daphnia)	ASV3943 (Gerris)	ASV2146 (Ladislavella)	ASV317 (Leucorrhinia)	ASV1097 (Hyalella)	ASV380 (Ceriodaphnia)	ASV748 (Orthocladius)	ASV3168 (Leucorrhinia)	ASV543 (Scapholeberis)	ASV5703 (Aeshna)	ASV3230 (Cenocorixa)	ASV3189 (Hyalella)	ASV38 (Daphnia)	ASV5967 (Aeshna)	ASV1761 (Coenagrion)	ASV178 (Caenis)	ASV4628 (Sigara)	ASV1422 (Polycentropus)	ASV5533 (Aeshna)	ASV915 (Leucorrhinia)	ASV546 (Simocephalus)	ASV148 (Caenis)	ASV680 (Nais)	ASV2434 (Aeshna)	ASV5515 (Aeshna)	ASV415 (Leucorrhinia)	ASV2018 (Sida)	ASV617 (Notonecta)	ASV4245 (Callicorixa)	ASV5365 (Scapholeberis)	ASV94 (Caenis)	ASV15540 (Callicorixa)	ASV262 (Banksiola)	ASV652 (Gyraulus)	ASV206 (Triaenodes)	ASV74 (Aeshna)	ASV16 (Leucorrhinia)	ASV4081 (Aeshna)	ASV17 (Hyalella)	ASV225 (Stylaria)	ASV791 (Scapholeberis)
132	RandomForest	ASV940 (Paratanytarsus)	ASV670 (Palpomyia)	ASV169 (Coenagrion)	ASV796 (Tanytarsus)	ASV19 (Hyalella)	ASV4874 (Ceriodaphnia)	ASV1671 (Coenagrion)	ASV3482 (Coenagrion)	ASV2098 (Coenagrion)	ASV56 (Caenis)	ASV1083 (Arrenurus)	ASV2608 (Leptophlebia)	ASV5861 (Aeshna)	ASV1584 (Paratanytarsus)	ASV37 (Aeshna)	ASV2975 (Coenagrion)	ASV4867 (Aeshna)	ASV317 (Leucorrhinia)	ASV1097 (Hyalella)	ASV3534 (Coenagrion)	ASV4347 (Aeshna)	ASV748 (Orthocladius)	ASV720 (Tonnacypris)	ASV1826 (Coelambus)	ASV46 (Chironomus)	ASV1422 (Polycentropus)	ASV5533 (Aeshna)	ASV915 (Leucorrhinia)	ASV67 (Gammarus)	ASV148 (Caenis)	ASV863 (Gyraulus)	ASV415 (Leucorrhinia)	ASV5365 (Scapholeberis)	ASV94 (Caenis)	ASV637 (Orthocladius)	ASV1515 (Sepedon)	ASV206 (Triaenodes)	ASV595 (Hyalella)	ASV16 (Leucorrhinia)	ASV73 (Stylaria)	ASV5 (Siphlonurus)	ASV30 (Stylaria)	ASV230 (Callicorixa)	ASV308 (Polyphemus)	ASV12 (Daphnia)	ASV2795 (Coenagrion)	ASV1726 (Orthocladius)	ASV885 (Triaenodes)
133	RandomForest	ASV940 (Paratanytarsus)	ASV3881 (Ceriodaphnia)	ASV670 (Palpomyia)	ASV11365 (Aeshna)	ASV169 (Coenagrion)	ASV586 (Tanytarsus)	ASV4255 (Psectrocladius)	ASV19 (Hyalella)	ASV4874 (Ceriodaphnia)	ASV56 (Caenis)	ASV4921 (Coenagrion)	ASV1083 (Arrenurus)	ASV2146 (Ladislavella)	ASV317 (Leucorrhinia)	ASV1097 (Hyalella)	ASV380 (Ceriodaphnia)	ASV748 (Orthocladius)	ASV391 (Gyraulus)	ASV229 (Tanytarsus)	ASV3230 (Cenocorixa)	ASV1019 (Leucorrhinia)	ASV1064 (Ceriodaphnia)	ASV178 (Caenis)	ASV4628 (Sigara)	ASV2282 (Psectrocladius)	ASV1422 (Polycentropus)	ASV2469 (Ceriodaphnia)	ASV1651 (Ablabesmyia)	ASV991 (Nais)	ASV915 (Leucorrhinia)	ASV148 (Caenis)	ASV577 (Eurycercus)	ASV1639 (Gerris)	ASV617 (Notonecta)	ASV113 (Caenis)	ASV4245 (Callicorixa)	ASV94 (Caenis)	ASV15540 (Callicorixa)	ASV1515 (Sepedon)	ASV262 (Banksiola)	ASV652 (Gyraulus)	ASV2048 (Orthocladius)	ASV16 (Leucorrhinia)	ASV225 (Stylaria)	ASV791 (Scapholeberis)	ASV3 (Stylaria)	ASV73 (Stylaria)	ASV308 (Polyphemus)
134	RandomForest	ASV940 (Paratanytarsus)	ASV1031 (Eurylophella)	ASV2644 (Leucorrhinia)	ASV670 (Palpomyia)	ASV884 (Aeshna)	ASV1498 (Cricotopus)	ASV242 (Enallagma)	ASV11365 (Aeshna)	ASV1160 (Daphnia)	ASV169 (Coenagrion)	ASV796 (Tanytarsus)	ASV6033 (Chaetogaster)	ASV2098 (Coenagrion)	ASV2267 (Leucorrhinia)	ASV56 (Caenis)	ASV4921 (Coenagrion)	ASV1083 (Arrenurus)	ASV154 (Gammarus)	ASV5861 (Aeshna)	ASV2975 (Coenagrion)	ASV4867 (Aeshna)	ASV317 (Leucorrhinia)	ASV2650 (Tanytarsus)	ASV1097 (Hyalella)	ASV380 (Ceriodaphnia)	ASV1940 (Cricotopus)	ASV2420 (Polypedilum)	ASV38 (Daphnia)	ASV1064 (Ceriodaphnia)	ASV1761 (Coenagrion)	ASV178 (Caenis)	ASV1422 (Polycentropus)	ASV991 (Nais)	ASV915 (Leucorrhinia)	ASV148 (Caenis)	ASV2578 (Ceriodaphnia)	ASV94 (Caenis)	ASV1267 (Lauterborniella)	ASV1081 (Orthocladius)	ASV262 (Banksiola)	ASV652 (Gyraulus)	ASV206 (Triaenodes)	ASV595 (Hyalella)	ASV74 (Aeshna)	ASV16 (Leucorrhinia)	ASV225 (Stylaria)	ASV73 (Stylaria)	ASV993 (Ceriodaphnia)
135	RandomForest	ASV940 (Paratanytarsus)	ASV2557 (Nais)	ASV670 (Palpomyia)	ASV913 (Ceriodaphnia)	ASV4255 (Psectrocladius)	ASV4874 (Ceriodaphnia)	ASV1671 (Coenagrion)	ASV5725 (Daphnia)	ASV2098 (Coenagrion)	ASV56 (Caenis)	ASV3943 (Gerris)	ASV2695 (Cricotopus)	ASV4210 (Hygrotus)	ASV1584 (Paratanytarsus)	ASV37 (Aeshna)	ASV2975 (Coenagrion)	ASV2146 (Ladislavella)	ASV317 (Leucorrhinia)	ASV1097 (Hyalella)	ASV287 (Aeshna)	ASV748 (Orthocladius)	ASV788 (Tanytarsus)	ASV3230 (Cenocorixa)	ASV38 (Daphnia)	ASV2362 (Bezzia)	ASV1761 (Coenagrion)	ASV178 (Caenis)	ASV4628 (Sigara)	ASV46 (Chironomus)	ASV1422 (Polycentropus)	ASV10413 (Aeshna)	ASV915 (Leucorrhinia)	ASV546 (Simocephalus)	ASV148 (Caenis)	ASV2018 (Sida)	ASV94 (Caenis)	ASV637 (Orthocladius)	ASV1267 (Lauterborniella)	ASV16 (Leucorrhinia)	ASV2870 (Aeshna)	ASV4614 (Stylaria)	ASV791 (Scapholeberis)	ASV73 (Stylaria)	ASV30 (Stylaria)	ASV42 (Hyalella)	ASV782 (Cymatia)	ASV308 (Polyphemus)	ASV569 (Agrypnia)
136	RandomForest	ASV940 (Paratanytarsus)	ASV2644 (Leucorrhinia)	ASV242 (Enallagma)	ASV169 (Coenagrion)	ASV819 (Glyptotendipes)	ASV14569 (Sepedon)	ASV358 (Aeshna)	ASV913 (Ceriodaphnia)	ASV1671 (Coenagrion)	ASV3098 (Aeshna)	ASV3482 (Coenagrion)	ASV5722 (Ladislavella)	ASV5725 (Daphnia)	ASV2098 (Coenagrion)	ASV2267 (Leucorrhinia)	ASV56 (Caenis)	ASV5969 (Parachironomus)	ASV3697 (Tanytarsus)	ASV1083 (Arrenurus)	ASV841 (Cypridopsis)	ASV1479 (Psectrocladius)	ASV2447 (Tanytarsus)	ASV37 (Aeshna)	ASV317 (Leucorrhinia)	ASV2650 (Tanytarsus)	ASV1097 (Hyalella)	ASV3534 (Coenagrion)	ASV287 (Aeshna)	ASV10036 (Psectrocladius)	ASV3168 (Leucorrhinia)	ASV98 (Aeshna)	ASV1064 (Ceriodaphnia)	ASV178 (Caenis)	ASV991 (Nais)	ASV915 (Leucorrhinia)	ASV148 (Caenis)	ASV166 (Aeshna)	ASV94 (Caenis)	ASV1515 (Sepedon)	ASV1267 (Lauterborniella)	ASV262 (Banksiola)	ASV206 (Triaenodes)	ASV595 (Hyalella)	ASV221 (Nehalennia)	ASV16 (Leucorrhinia)	ASV225 (Stylaria)	ASV73 (Stylaria)	ASV30 (Stylaria)
137	RandomForest	ASV2557 (Nais)	ASV670 (Palpomyia)	ASV539 (Aeshna)	ASV884 (Aeshna)	ASV4255 (Psectrocladius)	ASV56 (Caenis)	ASV1083 (Arrenurus)	ASV3943 (Gerris)	ASV2608 (Leptophlebia)	ASV841 (Cypridopsis)	ASV1584 (Paratanytarsus)	ASV4355 (Leucorrhinia)	ASV2447 (Tanytarsus)	ASV1246 (Aulodrilus)	ASV37 (Aeshna)	ASV317 (Leucorrhinia)	ASV1715 (Gyraulus)	ASV229 (Tanytarsus)	ASV3230 (Cenocorixa)	ASV1761 (Coenagrion)	ASV178 (Caenis)	ASV298 (Orthocladius)	ASV21 (Paratanytarsus)	ASV991 (Nais)	ASV915 (Leucorrhinia)	ASV546 (Simocephalus)	ASV67 (Gammarus)	ASV148 (Caenis)	ASV438 (Cymatia)	ASV710 (Chaetogaster)	ASV2704 (Camptocercus)	ASV5365 (Scapholeberis)	ASV94 (Caenis)	ASV1267 (Lauterborniella)	ASV206 (Triaenodes)	ASV16 (Leucorrhinia)	ASV225 (Stylaria)	ASV1506 (Bezzia)	ASV73 (Stylaria)	ASV5 (Siphlonurus)	ASV993 (Ceriodaphnia)	ASV30 (Stylaria)	ASV192 (Tanytarsus)	ASV885 (Triaenodes)	ASV508 (Hyalella)	ASV301 (Ceriodaphnia)	ASV57 (Stylaria)	ASV102 (Leucorrhinia)
138	RandomForest	ASV940 (Paratanytarsus)	ASV670 (Palpomyia)	ASV539 (Aeshna)	ASV884 (Aeshna)	ASV242 (Enallagma)	ASV11365 (Aeshna)	ASV4874 (Ceriodaphnia)	ASV1671 (Coenagrion)	ASV56 (Caenis)	ASV4921 (Coenagrion)	ASV3943 (Gerris)	ASV5861 (Aeshna)	ASV37 (Aeshna)	ASV2146 (Ladislavella)	ASV317 (Leucorrhinia)	ASV370 (Nais)	ASV4347 (Aeshna)	ASV229 (Tanytarsus)	ASV38 (Daphnia)	ASV5967 (Aeshna)	ASV1064 (Ceriodaphnia)	ASV2140 (Aeshna)	ASV178 (Caenis)	ASV4628 (Sigara)	ASV46 (Chironomus)	ASV649 (Orthocladius)	ASV5533 (Aeshna)	ASV298 (Orthocladius)	ASV915 (Leucorrhinia)	ASV281 (Cricotopus)	ASV1066 (Simocephalus)	ASV546 (Simocephalus)	ASV67 (Gammarus)	ASV577 (Eurycercus)	ASV2704 (Camptocercus)	ASV4245 (Callicorixa)	ASV4568 (Holocentropus)	ASV174 (Hyalella)	ASV94 (Caenis)	ASV15540 (Callicorixa)	ASV1081 (Orthocladius)	ASV652 (Gyraulus)	ASV16 (Leucorrhinia)	ASV1582 (Orthocladius)	ASV3 (Stylaria)	ASV73 (Stylaria)	ASV993 (Ceriodaphnia)	ASV30 (Stylaria)
139	RandomForest	ASV670 (Palpomyia)	ASV884 (Aeshna)	ASV242 (Enallagma)	ASV169 (Coenagrion)	ASV3498 (Coenagrion)	ASV4255 (Psectrocladius)	ASV19 (Hyalella)	ASV3482 (Coenagrion)	ASV56 (Caenis)	ASV3943 (Gerris)	ASV2608 (Leptophlebia)	ASV2975 (Coenagrion)	ASV8860 (Aeshna)	ASV2146 (Ladislavella)	ASV4206 (Hygrotus)	ASV317 (Leucorrhinia)	ASV1097 (Hyalella)	ASV2393 (Tanytarsus)	ASV4347 (Aeshna)	ASV2420 (Polypedilum)	ASV543 (Scapholeberis)	ASV5703 (Aeshna)	ASV2028 (Orthocladius)	ASV38 (Daphnia)	ASV1064 (Ceriodaphnia)	ASV2140 (Aeshna)	ASV1177 (Arrenurus)	ASV1694 (Leucorrhinia)	ASV2831 (Coenagrion)	ASV915 (Leucorrhinia)	ASV281 (Cricotopus)	ASV148 (Caenis)	ASV577 (Eurycercus)	ASV2704 (Camptocercus)	ASV5365 (Scapholeberis)	ASV4568 (Holocentropus)	ASV94 (Caenis)	ASV1267 (Lauterborniella)	ASV111 (Lumbriculus)	ASV262 (Banksiola)	ASV595 (Hyalella)	ASV16 (Leucorrhinia)	ASV225 (Stylaria)	ASV791 (Scapholeberis)	ASV73 (Stylaria)	ASV5 (Siphlonurus)	ASV295 (Daphnia)	ASV521 (Tanytarsus)
140	RandomForest	ASV884 (Aeshna)	ASV12320 (Thripsaphis)	ASV169 (Coenagrion)	ASV4874 (Ceriodaphnia)	ASV2098 (Coenagrion)	ASV56 (Caenis)	ASV4921 (Coenagrion)	ASV3943 (Gerris)	ASV13365 (Daphnia)	ASV1246 (Aulodrilus)	ASV37 (Aeshna)	ASV1129 (Psectrocladius)	ASV2975 (Coenagrion)	ASV4867 (Aeshna)	ASV317 (Leucorrhinia)	ASV3534 (Coenagrion)	ASV543 (Scapholeberis)	ASV788 (Tanytarsus)	ASV229 (Tanytarsus)	ASV3230 (Cenocorixa)	ASV2362 (Bezzia)	ASV359 (Leucorrhinia)	ASV1064 (Ceriodaphnia)	ASV1761 (Coenagrion)	ASV178 (Caenis)	ASV3719 (Aglaodiaptomus)	ASV915 (Leucorrhinia)	ASV281 (Cricotopus)	ASV546 (Simocephalus)	ASV148 (Caenis)	ASV438 (Cymatia)	ASV415 (Leucorrhinia)	ASV2018 (Sida)	ASV113 (Caenis)	ASV4568 (Holocentropus)	ASV94 (Caenis)	ASV15540 (Callicorixa)	ASV1267 (Lauterborniella)	ASV111 (Lumbriculus)	ASV262 (Banksiola)	ASV652 (Gyraulus)	ASV206 (Triaenodes)	ASV595 (Hyalella)	ASV74 (Aeshna)	ASV16 (Leucorrhinia)	ASV791 (Scapholeberis)	ASV73 (Stylaria)	ASV2894 (Ceriodaphnia)
141	RandomForest	ASV670 (Palpomyia)	ASV884 (Aeshna)	ASV796 (Tanytarsus)	ASV19 (Hyalella)	ASV4874 (Ceriodaphnia)	ASV1671 (Coenagrion)	ASV5722 (Ladislavella)	ASV2098 (Coenagrion)	ASV2267 (Leucorrhinia)	ASV56 (Caenis)	ASV4921 (Coenagrion)	ASV1083 (Arrenurus)	ASV2608 (Leptophlebia)	ASV2975 (Coenagrion)	ASV4867 (Aeshna)	ASV2146 (Ladislavella)	ASV4889 (Leucorrhinia)	ASV317 (Leucorrhinia)	ASV1097 (Hyalella)	ASV4822 (Hyalella)	ASV2420 (Polypedilum)	ASV5767 (Daphnia)	ASV98 (Aeshna)	ASV1928 (Aeshna)	ASV5967 (Aeshna)	ASV7593 (Aeshna)	ASV1761 (Coenagrion)	ASV178 (Caenis)	ASV46 (Chironomus)	ASV10053 (Aeshna)	ASV2831 (Coenagrion)	ASV915 (Leucorrhinia)	ASV281 (Cricotopus)	ASV1066 (Simocephalus)	ASV546 (Simocephalus)	ASV577 (Eurycercus)	ASV4681 (Aeshna)	ASV2704 (Camptocercus)	ASV174 (Hyalella)	ASV94 (Caenis)	ASV15540 (Callicorixa)	ASV637 (Orthocladius)	ASV1081 (Orthocladius)	ASV652 (Gyraulus)	ASV206 (Triaenodes)	ASV74 (Aeshna)	ASV225 (Stylaria)	ASV73 (Stylaria)
142	RandomForest	ASV2644 (Leucorrhinia)	ASV670 (Palpomyia)	ASV884 (Aeshna)	ASV242 (Enallagma)	ASV3583 (Tanytarsus)	ASV12320 (Thripsaphis)	ASV796 (Tanytarsus)	ASV819 (Glyptotendipes)	ASV358 (Aeshna)	ASV19 (Hyalella)	ASV1671 (Coenagrion)	ASV3482 (Coenagrion)	ASV5722 (Ladislavella)	ASV2098 (Coenagrion)	ASV1393 (Arrenurus)	ASV2267 (Leucorrhinia)	ASV56 (Caenis)	ASV1083 (Arrenurus)	ASV154 (Gammarus)	ASV4210 (Hygrotus)	ASV5861 (Aeshna)	ASV1584 (Paratanytarsus)	ASV2447 (Tanytarsus)	ASV37 (Aeshna)	ASV2975 (Coenagrion)	ASV8860 (Aeshna)	ASV2146 (Ladislavella)	ASV317 (Leucorrhinia)	ASV370 (Nais)	ASV2534 (Glossiphonia)	ASV5967 (Aeshna)	ASV1761 (Coenagrion)	ASV3381 (Chironomus)	ASV46 (Chironomus)	ASV1422 (Polycentropus)	ASV2831 (Coenagrion)	ASV298 (Orthocladius)	ASV2272 (Nais)	ASV915 (Leucorrhinia)	ASV577 (Eurycercus)	ASV2704 (Camptocercus)	ASV338 (Aeshna)	ASV94 (Caenis)	ASV637 (Orthocladius)	ASV1267 (Lauterborniella)	ASV111 (Lumbriculus)	ASV652 (Gyraulus)	ASV206 (Triaenodes)
143	RandomForest	ASV670 (Palpomyia)	ASV3583 (Tanytarsus)	ASV796 (Tanytarsus)	ASV586 (Tanytarsus)	ASV4255 (Psectrocladius)	ASV19 (Hyalella)	ASV56 (Caenis)	ASV1083 (Arrenurus)	ASV154 (Gammarus)	ASV3943 (Gerris)	ASV2608 (Leptophlebia)	ASV37 (Aeshna)	ASV317 (Leucorrhinia)	ASV1097 (Hyalella)	ASV4347 (Aeshna)	ASV748 (Orthocladius)	ASV720 (Tonnacypris)	ASV543 (Scapholeberis)	ASV3376 (Piona)	ASV3230 (Cenocorixa)	ASV98 (Aeshna)	ASV359 (Leucorrhinia)	ASV178 (Caenis)	ASV4628 (Sigara)	ASV46 (Chironomus)	ASV18502 (Neoporus)	ASV21 (Paratanytarsus)	ASV991 (Nais)	ASV915 (Leucorrhinia)	ASV1066 (Simocephalus)	ASV67 (Gammarus)	ASV148 (Caenis)	ASV438 (Cymatia)	ASV166 (Aeshna)	ASV577 (Eurycercus)	ASV2018 (Sida)	ASV617 (Notonecta)	ASV94 (Caenis)	ASV15540 (Callicorixa)	ASV1267 (Lauterborniella)	ASV4084 (Nilodorum)	ASV652 (Gyraulus)	ASV221 (Nehalennia)	ASV16 (Leucorrhinia)	ASV225 (Stylaria)	ASV791 (Scapholeberis)	ASV3 (Stylaria)	ASV73 (Stylaria)
144	RandomForest	ASV2644 (Leucorrhinia)	ASV1160 (Daphnia)	ASV358 (Aeshna)	ASV4255 (Psectrocladius)	ASV4874 (Ceriodaphnia)	ASV5722 (Ladislavella)	ASV2098 (Coenagrion)	ASV56 (Caenis)	ASV4921 (Coenagrion)	ASV2608 (Leptophlebia)	ASV37 (Aeshna)	ASV8860 (Aeshna)	ASV4867 (Aeshna)	ASV4889 (Leucorrhinia)	ASV317 (Leucorrhinia)	ASV287 (Aeshna)	ASV2420 (Polypedilum)	ASV543 (Scapholeberis)	ASV2362 (Bezzia)	ASV359 (Leucorrhinia)	ASV1064 (Ceriodaphnia)	ASV178 (Caenis)	ASV4628 (Sigara)	ASV3678 (Leucorrhinia)	ASV5533 (Aeshna)	ASV298 (Orthocladius)	ASV991 (Nais)	ASV915 (Leucorrhinia)	ASV281 (Cricotopus)	ASV1066 (Simocephalus)	ASV148 (Caenis)	ASV166 (Aeshna)	ASV2434 (Aeshna)	ASV10 (Enallagma)	ASV577 (Eurycercus)	ASV348 (Tanytarsus)	ASV4245 (Callicorixa)	ASV94 (Caenis)	ASV637 (Orthocladius)	ASV1267 (Lauterborniella)	ASV652 (Gyraulus)	ASV206 (Triaenodes)	ASV16 (Leucorrhinia)	ASV225 (Stylaria)	ASV791 (Scapholeberis)	ASV73 (Stylaria)	ASV521 (Tanytarsus)	ASV42 (Hyalella)
145	RandomForest	ASV940 (Paratanytarsus)	ASV2557 (Nais)	ASV4255 (Psectrocladius)	ASV4874 (Ceriodaphnia)	ASV1671 (Coenagrion)	ASV2098 (Coenagrion)	ASV56 (Caenis)	ASV4210 (Hygrotus)	ASV1129 (Psectrocladius)	ASV2146 (Ladislavella)	ASV380 (Ceriodaphnia)	ASV287 (Aeshna)	ASV4347 (Aeshna)	ASV2343 (Parachironomus)	ASV720 (Tonnacypris)	ASV543 (Scapholeberis)	ASV5703 (Aeshna)	ASV3230 (Cenocorixa)	ASV5886 (Leucorrhinia)	ASV5967 (Aeshna)	ASV568 (Arrenurus)	ASV178 (Caenis)	ASV4628 (Sigara)	ASV1651 (Ablabesmyia)	ASV2831 (Coenagrion)	ASV5533 (Aeshna)	ASV298 (Orthocladius)	ASV915 (Leucorrhinia)	ASV281 (Cricotopus)	ASV1066 (Simocephalus)	ASV546 (Simocephalus)	ASV148 (Caenis)	ASV702 (Daphnia)	ASV4245 (Callicorixa)	ASV94 (Caenis)	ASV652 (Gyraulus)	ASV206 (Triaenodes)	ASV74 (Aeshna)	ASV16 (Leucorrhinia)	ASV225 (Stylaria)	ASV73 (Stylaria)	ASV993 (Ceriodaphnia)	ASV671 (Ceriodaphnia)	ASV230 (Callicorixa)	ASV42 (Hyalella)	ASV308 (Polyphemus)	ASV68 (Coenagrion)	ASV57 (Stylaria)
146	RandomForest	ASV940 (Paratanytarsus)	ASV2644 (Leucorrhinia)	ASV670 (Palpomyia)	ASV242 (Enallagma)	ASV101 (Chaetogaster)	ASV4874 (Ceriodaphnia)	ASV56 (Caenis)	ASV4921 (Coenagrion)	ASV1505 (Simocephalus)	ASV1083 (Arrenurus)	ASV3943 (Gerris)	ASV2608 (Leptophlebia)	ASV13365 (Daphnia)	ASV4867 (Aeshna)	ASV4889 (Leucorrhinia)	ASV317 (Leucorrhinia)	ASV1097 (Hyalella)	ASV370 (Nais)	ASV2624 (Paratanytarsus)	ASV543 (Scapholeberis)	ASV5703 (Aeshna)	ASV1064 (Ceriodaphnia)	ASV2140 (Aeshna)	ASV1761 (Coenagrion)	ASV178 (Caenis)	ASV1422 (Polycentropus)	ASV1651 (Ablabesmyia)	ASV991 (Nais)	ASV915 (Leucorrhinia)	ASV148 (Caenis)	ASV438 (Cymatia)	ASV415 (Leucorrhinia)	ASV2018 (Sida)	ASV617 (Notonecta)	ASV15540 (Callicorixa)	ASV1515 (Sepedon)	ASV1267 (Lauterborniella)	ASV111 (Lumbriculus)	ASV262 (Banksiola)	ASV652 (Gyraulus)	ASV206 (Triaenodes)	ASV74 (Aeshna)	ASV16 (Leucorrhinia)	ASV1583 (Phaenopsectra)	ASV225 (Stylaria)	ASV3 (Stylaria)	ASV73 (Stylaria)	ASV993 (Ceriodaphnia)
147	RandomForest	ASV670 (Palpomyia)	ASV169 (Coenagrion)	ASV3498 (Coenagrion)	ASV4874 (Ceriodaphnia)	ASV3482 (Coenagrion)	ASV2098 (Coenagrion)	ASV56 (Caenis)	ASV1083 (Arrenurus)	ASV1129 (Psectrocladius)	ASV2975 (Coenagrion)	ASV4889 (Leucorrhinia)	ASV317 (Leucorrhinia)	ASV1097 (Hyalella)	ASV380 (Ceriodaphnia)	ASV287 (Aeshna)	ASV4347 (Aeshna)	ASV2624 (Paratanytarsus)	ASV391 (Gyraulus)	ASV5703 (Aeshna)	ASV38 (Daphnia)	ASV359 (Leucorrhinia)	ASV5967 (Aeshna)	ASV1761 (Coenagrion)	ASV178 (Caenis)	ASV5581 (Coenagrion)	ASV46 (Chironomus)	ASV1694 (Leucorrhinia)	ASV546 (Simocephalus)	ASV67 (Gammarus)	ASV148 (Caenis)	ASV438 (Cymatia)	ASV680 (Nais)	ASV94 (Caenis)	ASV262 (Banksiola)	ASV206 (Triaenodes)	ASV595 (Hyalella)	ASV74 (Aeshna)	ASV225 (Stylaria)	ASV791 (Scapholeberis)	ASV1506 (Bezzia)	ASV73 (Stylaria)	ASV5 (Siphlonurus)	ASV993 (Ceriodaphnia)	ASV782 (Cymatia)	ASV308 (Polyphemus)	ASV3458 (Coenagrion)	ASV1844 (Hyalella)	ASV1133 (Aeshna)
148	RandomForest	ASV2644 (Leucorrhinia)	ASV670 (Palpomyia)	ASV242 (Enallagma)	ASV169 (Coenagrion)	ASV796 (Tanytarsus)	ASV586 (Tanytarsus)	ASV913 (Ceriodaphnia)	ASV4255 (Psectrocladius)	ASV4874 (Ceriodaphnia)	ASV2098 (Coenagrion)	ASV1393 (Arrenurus)	ASV56 (Caenis)	ASV1505 (Simocephalus)	ASV1083 (Arrenurus)	ASV2608 (Leptophlebia)	ASV841 (Cypridopsis)	ASV1584 (Paratanytarsus)	ASV2975 (Coenagrion)	ASV7561 (Enallagma)	ASV10969 (Cypridopsis)	ASV1648 (Orthocladius)	ASV3542 (Tanytarsus)	ASV543 (Scapholeberis)	ASV788 (Tanytarsus)	ASV1019 (Leucorrhinia)	ASV2028 (Orthocladius)	ASV98 (Aeshna)	ASV1064 (Ceriodaphnia)	ASV178 (Caenis)	ASV4628 (Sigara)	ASV1694 (Leucorrhinia)	ASV915 (Leucorrhinia)	ASV281 (Cricotopus)	ASV1066 (Simocephalus)	ASV148 (Caenis)	ASV577 (Eurycercus)	ASV2018 (Sida)	ASV617 (Notonecta)	ASV94 (Caenis)	ASV15540 (Callicorixa)	ASV1267 (Lauterborniella)	ASV221 (Nehalennia)	ASV16 (Leucorrhinia)	ASV225 (Stylaria)	ASV791 (Scapholeberis)	ASV73 (Stylaria)	ASV993 (Ceriodaphnia)	ASV671 (Ceriodaphnia)
149	RandomForest	ASV670 (Palpomyia)	ASV539 (Aeshna)	ASV884 (Aeshna)	ASV242 (Enallagma)	ASV586 (Tanytarsus)	ASV913 (Ceriodaphnia)	ASV4255 (Psectrocladius)	ASV4874 (Ceriodaphnia)	ASV3482 (Coenagrion)	ASV2098 (Coenagrion)	ASV56 (Caenis)	ASV4921 (Coenagrion)	ASV3943 (Gerris)	ASV5861 (Aeshna)	ASV2975 (Coenagrion)	ASV2146 (Ladislavella)	ASV1097 (Hyalella)	ASV370 (Nais)	ASV748 (Orthocladius)	ASV2084 (Aeshna)	ASV3168 (Leucorrhinia)	ASV543 (Scapholeberis)	ASV2028 (Orthocladius)	ASV1064 (Ceriodaphnia)	ASV178 (Caenis)	ASV4628 (Sigara)	ASV2831 (Coenagrion)	ASV298 (Orthocladius)	ASV2272 (Nais)	ASV991 (Nais)	ASV281 (Cricotopus)	ASV546 (Simocephalus)	ASV148 (Caenis)	ASV10 (Enallagma)	ASV2704 (Camptocercus)	ASV1451 (Orthocladius)	ASV113 (Caenis)	ASV661 (Parachironomus)	ASV94 (Caenis)	ASV1267 (Lauterborniella)	ASV1081 (Orthocladius)	ASV206 (Triaenodes)	ASV595 (Hyalella)	ASV74 (Aeshna)	ASV791 (Scapholeberis)	ASV1716 (Ochlerotatus)	ASV73 (Stylaria)	ASV5 (Siphlonurus)
150	LogReg	ASV940 (Paratanytarsus)	ASV2557 (Nais)	ASV670 (Palpomyia)	ASV884 (Aeshna)	ASV242 (Enallagma)	ASV2267 (Leucorrhinia)	ASV56 (Caenis)	ASV37 (Aeshna)	ASV317 (Leucorrhinia)	ASV3168 (Leucorrhinia)	ASV543 (Scapholeberis)	ASV98 (Aeshna)	ASV1064 (Ceriodaphnia)	ASV178 (Caenis)	ASV1694 (Leucorrhinia)	ASV298 (Orthocladius)	ASV915 (Leucorrhinia)	ASV281 (Cricotopus)	ASV1066 (Simocephalus)	ASV710 (Chaetogaster)	ASV415 (Leucorrhinia)	ASV577 (Eurycercus)	ASV617 (Notonecta)	ASV94 (Caenis)	ASV637 (Orthocladius)	ASV1267 (Lauterborniella)	ASV652 (Gyraulus)	ASV206 (Triaenodes)	ASV74 (Aeshna)	ASV16 (Leucorrhinia)	ASV225 (Stylaria)	ASV791 (Scapholeberis)	ASV1582 (Orthocladius)	ASV3 (Stylaria)	ASV73 (Stylaria)	ASV5 (Siphlonurus)	ASV30 (Stylaria)	ASV1660 (Cricotopus)	ASV308 (Polyphemus)	ASV3458 (Coenagrion)	ASV612 (Corynoneura)	ASV781 (Orthocladius)	ASV57 (Stylaria)	ASV102 (Leucorrhinia)	ASV324 (Hyalella)	ASV1117 (Leucorrhinia)	ASV2183 (Leucorrhinia)	ASV413 (Orthocladius)
151	LogReg	ASV940 (Paratanytarsus)	ASV670 (Palpomyia)	ASV1671 (Coenagrion)	ASV3482 (Coenagrion)	ASV2098 (Coenagrion)	ASV56 (Caenis)	ASV2975 (Coenagrion)	ASV317 (Leucorrhinia)	ASV1097 (Hyalella)	ASV1761 (Coenagrion)	ASV178 (Caenis)	ASV1422 (Polycentropus)	ASV2831 (Coenagrion)	ASV915 (Leucorrhinia)	ASV546 (Simocephalus)	ASV148 (Caenis)	ASV680 (Nais)	ASV113 (Caenis)	ASV661 (Parachironomus)	ASV94 (Caenis)	ASV1267 (Lauterborniella)	ASV262 (Banksiola)	ASV652 (Gyraulus)	ASV16 (Leucorrhinia)	ASV225 (Stylaria)	ASV791 (Scapholeberis)	ASV73 (Stylaria)	ASV993 (Ceriodaphnia)	ASV30 (Stylaria)	ASV671 (Ceriodaphnia)	ASV109 (Caenis)	ASV42 (Hyalella)	ASV1660 (Cricotopus)	ASV308 (Polyphemus)	ASV569 (Agrypnia)	ASV3458 (Coenagrion)	ASV2795 (Coenagrion)	ASV135 (Siphlonurus)	ASV2976 (Coenagrion)	ASV2430 (Setacera)	ASV57 (Stylaria)	ASV102 (Leucorrhinia)	ASV324 (Hyalella)	ASV831 (Polypedilum)	ASV311 (Nais)	ASV110 (Agrypnia)	ASV116 (Leucorrhinia)	ASV526 (Palpomyia)
152	LogReg	ASV940 (Paratanytarsus)	ASV670 (Palpomyia)	ASV1671 (Coenagrion)	ASV2098 (Coenagrion)	ASV56 (Caenis)	ASV1083 (Arrenurus)	ASV2975 (Coenagrion)	ASV317 (Leucorrhinia)	ASV1097 (Hyalella)	ASV1064 (Ceriodaphnia)	ASV1761 (Coenagrion)	ASV178 (Caenis)	ASV46 (Chironomus)	ASV2831 (Coenagrion)	ASV991 (Nais)	ASV915 (Leucorrhinia)	ASV546 (Simocephalus)	ASV67 (Gammarus)	ASV148 (Caenis)	ASV577 (Eurycercus)	ASV2704 (Camptocercus)	ASV113 (Caenis)	ASV94 (Caenis)	ASV1267 (Lauterborniella)	ASV262 (Banksiola)	ASV652 (Gyraulus)	ASV206 (Triaenodes)	ASV595 (Hyalella)	ASV16 (Leucorrhinia)	ASV225 (Stylaria)	ASV73 (Stylaria)	ASV5 (Siphlonurus)	ASV993 (Ceriodaphnia)	ASV204 (Lestes)	ASV308 (Polyphemus)	ASV1844 (Hyalella)	ASV12 (Daphnia)	ASV2976 (Coenagrion)	ASV57 (Stylaria)	ASV102 (Leucorrhinia)	ASV324 (Hyalella)	ASV110 (Agrypnia)	ASV105 (Banksiola)	ASV526 (Palpomyia)	ASV25 (Caenis)	ASV14 (Leucorrhinia)	ASV1744 (Leucorrhinia)	ASV978 (Cricotopus)
153	LogReg	ASV940 (Paratanytarsus)	ASV2557 (Nais)	ASV670 (Palpomyia)	ASV2098 (Coenagrion)	ASV56 (Caenis)	ASV1083 (Arrenurus)	ASV317 (Leucorrhinia)	ASV380 (Ceriodaphnia)	ASV543 (Scapholeberis)	ASV38 (Daphnia)	ASV1064 (Ceriodaphnia)	ASV1761 (Coenagrion)	ASV178 (Caenis)	ASV991 (Nais)	ASV915 (Leucorrhinia)	ASV148 (Caenis)	ASV863 (Gyraulus)	ASV577 (Eurycercus)	ASV2704 (Camptocercus)	ASV113 (Caenis)	ASV94 (Caenis)	ASV1267 (Lauterborniella)	ASV262 (Banksiola)	ASV652 (Gyraulus)	ASV206 (Triaenodes)	ASV595 (Hyalella)	ASV16 (Leucorrhinia)	ASV225 (Stylaria)	ASV791 (Scapholeberis)	ASV73 (Stylaria)	ASV5 (Siphlonurus)	ASV993 (Ceriodaphnia)	ASV122 (Aglaodiaptomus)	ASV308 (Polyphemus)	ASV569 (Agrypnia)	ASV3458 (Coenagrion)	ASV12 (Daphnia)	ASV346 (Chaetogaster)	ASV885 (Triaenodes)	ASV57 (Stylaria)	ASV102 (Leucorrhinia)	ASV672 (Ceriodaphnia)	ASV1261 (Cloeon)	ASV110 (Agrypnia)	ASV2183 (Leucorrhinia)	ASV118 (Hyalella)	ASV105 (Banksiola)	ASV526 (Palpomyia)
154	LogReg	ASV940 (Paratanytarsus)	ASV670 (Palpomyia)	ASV242 (Enallagma)	ASV1671 (Coenagrion)	ASV2098 (Coenagrion)	ASV2975 (Coenagrion)	ASV317 (Leucorrhinia)	ASV1097 (Hyalella)	ASV1064 (Ceriodaphnia)	ASV1761 (Coenagrion)	ASV178 (Caenis)	ASV1422 (Polycentropus)	ASV1694 (Leucorrhinia)	ASV2831 (Coenagrion)	ASV915 (Leucorrhinia)	ASV1066 (Simocephalus)	ASV546 (Simocephalus)	ASV148 (Caenis)	ASV710 (Chaetogaster)	ASV577 (Eurycercus)	ASV94 (Caenis)	ASV1267 (Lauterborniella)	ASV652 (Gyraulus)	ASV16 (Leucorrhinia)	ASV225 (Stylaria)	ASV1582 (Orthocladius)	ASV3 (Stylaria)	ASV73 (Stylaria)	ASV5 (Siphlonurus)	ASV993 (Ceriodaphnia)	ASV30 (Stylaria)	ASV42 (Hyalella)	ASV308 (Polyphemus)	ASV569 (Agrypnia)	ASV2795 (Coenagrion)	ASV1806 (Eurycercus)	ASV885 (Triaenodes)	ASV57 (Stylaria)	ASV102 (Leucorrhinia)	ASV336 (Eurycercus)	ASV672 (Ceriodaphnia)	ASV90 (Paratanytarsus)	ASV1117 (Leucorrhinia)	ASV110 (Agrypnia)	ASV413 (Orthocladius)	ASV25 (Caenis)	ASV14 (Leucorrhinia)	ASV1744 (Leucorrhinia)
155	LogReg	ASV940 (Paratanytarsus)	ASV670 (Palpomyia)	ASV2098 (Coenagrion)	ASV56 (Caenis)	ASV1083 (Arrenurus)	ASV2975 (Coenagrion)	ASV317 (Leucorrhinia)	ASV2028 (Orthocladius)	ASV1761 (Coenagrion)	ASV46 (Chironomus)	ASV2831 (Coenagrion)	ASV298 (Orthocladius)	ASV915 (Leucorrhinia)	ASV1066 (Simocephalus)	ASV546 (Simocephalus)	ASV67 (Gammarus)	ASV148 (Caenis)	ASV710 (Chaetogaster)	ASV415 (Leucorrhinia)	ASV577 (Eurycercus)	ASV348 (Tanytarsus)	ASV2704 (Camptocercus)	ASV94 (Caenis)	ASV637 (Orthocladius)	ASV1267 (Lauterborniella)	ASV1081 (Orthocladius)	ASV652 (Gyraulus)	ASV206 (Triaenodes)	ASV595 (Hyalella)	ASV16 (Leucorrhinia)	ASV73 (Stylaria)	ASV993 (Ceriodaphnia)	ASV521 (Tanytarsus)	ASV42 (Hyalella)	ASV1660 (Cricotopus)	ASV308 (Polyphemus)	ASV781 (Orthocladius)	ASV2430 (Setacera)	ASV57 (Stylaria)	ASV102 (Leucorrhinia)	ASV1117 (Leucorrhinia)	ASV110 (Agrypnia)	ASV633 (Orthocladius)	ASV2183 (Leucorrhinia)	ASV413 (Orthocladius)	ASV118 (Hyalella)	ASV526 (Palpomyia)	ASV25 (Caenis)
156	LogReg	ASV940 (Paratanytarsus)	ASV1671 (Coenagrion)	ASV3482 (Coenagrion)	ASV2098 (Coenagrion)	ASV56 (Caenis)	ASV2975 (Coenagrion)	ASV317 (Leucorrhinia)	ASV1097 (Hyalella)	ASV380 (Ceriodaphnia)	ASV1064 (Ceriodaphnia)	ASV1761 (Coenagrion)	ASV178 (Caenis)	ASV5507 (Coenagrion)	ASV2831 (Coenagrion)	ASV915 (Leucorrhinia)	ASV67 (Gammarus)	ASV148 (Caenis)	ASV415 (Leucorrhinia)	ASV2704 (Camptocercus)	ASV94 (Caenis)	ASV1267 (Lauterborniella)	ASV652 (Gyraulus)	ASV16 (Leucorrhinia)	ASV4614 (Stylaria)	ASV225 (Stylaria)	ASV3 (Stylaria)	ASV73 (Stylaria)	ASV993 (Ceriodaphnia)	ASV30 (Stylaria)	ASV42 (Hyalella)	ASV308 (Polyphemus)	ASV569 (Agrypnia)	ASV3458 (Coenagrion)	ASV2795 (Coenagrion)	ASV307 (Chaetogaster)	ASV885 (Triaenodes)	ASV135 (Siphlonurus)	ASV57 (Stylaria)	ASV102 (Leucorrhinia)	ASV704 (Nais)	ASV1117 (Leucorrhinia)	ASV110 (Agrypnia)	ASV2183 (Leucorrhinia)	ASV118 (Hyalella)	ASV247 (Daphnia)	ASV526 (Palpomyia)	ASV14 (Leucorrhinia)	ASV4173 (Coenagrion)
157	LogReg	ASV940 (Paratanytarsus)	ASV242 (Enallagma)	ASV2098 (Coenagrion)	ASV56 (Caenis)	ASV1083 (Arrenurus)	ASV317 (Leucorrhinia)	ASV3168 (Leucorrhinia)	ASV1019 (Leucorrhinia)	ASV359 (Leucorrhinia)	ASV1064 (Ceriodaphnia)	ASV178 (Caenis)	ASV1422 (Polycentropus)	ASV991 (Nais)	ASV915 (Leucorrhinia)	ASV1066 (Simocephalus)	ASV546 (Simocephalus)	ASV67 (Gammarus)	ASV148 (Caenis)	ASV680 (Nais)	ASV415 (Leucorrhinia)	ASV577 (Eurycercus)	ASV2704 (Camptocercus)	ASV94 (Caenis)	ASV1267 (Lauterborniella)	ASV262 (Banksiola)	ASV652 (Gyraulus)	ASV206 (Triaenodes)	ASV595 (Hyalella)	ASV16 (Leucorrhinia)	ASV225 (Stylaria)	ASV73 (Stylaria)	ASV5 (Siphlonurus)	ASV993 (Ceriodaphnia)	ASV30 (Stylaria)	ASV42 (Hyalella)	ASV308 (Polyphemus)	ASV569 (Agrypnia)	ASV12 (Daphnia)	ASV1806 (Eurycercus)	ASV885 (Triaenodes)	ASV2430 (Setacera)	ASV57 (Stylaria)	ASV102 (Leucorrhinia)	ASV1117 (Leucorrhinia)	ASV831 (Polypedilum)	ASV311 (Nais)	ASV110 (Agrypnia)	ASV118 (Hyalella)
158	LogReg	ASV19 (Hyalella)	ASV2098 (Coenagrion)	ASV56 (Caenis)	ASV1083 (Arrenurus)	ASV37 (Aeshna)	ASV317 (Leucorrhinia)	ASV1097 (Hyalella)	ASV1064 (Ceriodaphnia)	ASV178 (Caenis)	ASV1694 (Leucorrhinia)	ASV915 (Leucorrhinia)	ASV1066 (Simocephalus)	ASV546 (Simocephalus)	ASV148 (Caenis)	ASV577 (Eurycercus)	ASV94 (Caenis)	ASV1267 (Lauterborniella)	ASV111 (Lumbriculus)	ASV652 (Gyraulus)	ASV206 (Triaenodes)	ASV595 (Hyalella)	ASV16 (Leucorrhinia)	ASV225 (Stylaria)	ASV73 (Stylaria)	ASV993 (Ceriodaphnia)	ASV42 (Hyalella)	ASV731 (Lumbriculus)	ASV782 (Cymatia)	ASV308 (Polyphemus)	ASV3458 (Coenagrion)	ASV1844 (Hyalella)	ASV1133 (Aeshna)	ASV885 (Triaenodes)	ASV301 (Ceriodaphnia)	ASV57 (Stylaria)	ASV102 (Leucorrhinia)	ASV822 (Lumbriculus)	ASV1117 (Leucorrhinia)	ASV1261 (Cloeon)	ASV118 (Hyalella)	ASV14 (Leucorrhinia)	ASV430 (Leucorrhinia)	ASV669 (Gyraulus)	ASV849 (Simocephalus)	ASV839 (Polypedilum)	ASV470 (Psectrocladius)	ASV1530 (Coenagrion)	ASV1016 (Palpomyia)
159	LogReg	ASV940 (Paratanytarsus)	ASV19 (Hyalella)	ASV56 (Caenis)	ASV317 (Leucorrhinia)	ASV1019 (Leucorrhinia)	ASV359 (Leucorrhinia)	ASV1064 (Ceriodaphnia)	ASV178 (Caenis)	ASV1422 (Polycentropus)	ASV991 (Nais)	ASV915 (Leucorrhinia)	ASV281 (Cricotopus)	ASV546 (Simocephalus)	ASV148 (Caenis)	ASV710 (Chaetogaster)	ASV577 (Eurycercus)	ASV113 (Caenis)	ASV94 (Caenis)	ASV1267 (Lauterborniella)	ASV262 (Banksiola)	ASV652 (Gyraulus)	ASV206 (Triaenodes)	ASV16 (Leucorrhinia)	ASV225 (Stylaria)	ASV3 (Stylaria)	ASV73 (Stylaria)	ASV30 (Stylaria)	ASV671 (Ceriodaphnia)	ASV42 (Hyalella)	ASV308 (Polyphemus)	ASV569 (Agrypnia)	ASV1806 (Eurycercus)	ASV885 (Triaenodes)	ASV165 (Slavina)	ASV2430 (Setacera)	ASV57 (Stylaria)	ASV102 (Leucorrhinia)	ASV1117 (Leucorrhinia)	ASV1261 (Cloeon)	ASV414 (Aeshna)	ASV116 (Leucorrhinia)	ASV633 (Orthocladius)	ASV118 (Hyalella)	ASV105 (Banksiola)	ASV25 (Caenis)	ASV14 (Leucorrhinia)	ASV1744 (Leucorrhinia)	ASV75 (Callicorixa)
160	LogReg	ASV940 (Paratanytarsus)	ASV2557 (Nais)	ASV670 (Palpomyia)	ASV242 (Enallagma)	ASV56 (Caenis)	ASV317 (Leucorrhinia)	ASV1097 (Hyalella)	ASV4347 (Aeshna)	ASV720 (Tonnacypris)	ASV5703 (Aeshna)	ASV98 (Aeshna)	ASV1928 (Aeshna)	ASV1064 (Ceriodaphnia)	ASV178 (Caenis)	ASV46 (Chironomus)	ASV915 (Leucorrhinia)	ASV1066 (Simocephalus)	ASV148 (Caenis)	ASV680 (Nais)	ASV2434 (Aeshna)	ASV577 (Eurycercus)	ASV617 (Notonecta)	ASV94 (Caenis)	ASV637 (Orthocladius)	ASV1267 (Lauterborniella)	ASV652 (Gyraulus)	ASV206 (Triaenodes)	ASV74 (Aeshna)	ASV16 (Leucorrhinia)	ASV2870 (Aeshna)	ASV225 (Stylaria)	ASV791 (Scapholeberis)	ASV73 (Stylaria)	ASV5 (Siphlonurus)	ASV204 (Lestes)	ASV1660 (Cricotopus)	ASV308 (Polyphemus)	ASV781 (Orthocladius)	ASV57 (Stylaria)	ASV102 (Leucorrhinia)	ASV2392 (Aeshna)	ASV413 (Orthocladius)	ASV526 (Palpomyia)	ASV25 (Caenis)	ASV14 (Leucorrhinia)	ASV1744 (Leucorrhinia)	ASV1895 (Aeshna)	ASV978 (Cricotopus)
161	LogReg	ASV670 (Palpomyia)	ASV2098 (Coenagrion)	ASV317 (Leucorrhinia)	ASV1097 (Hyalella)	ASV720 (Tonnacypris)	ASV1064 (Ceriodaphnia)	ASV1422 (Polycentropus)	ASV1694 (Leucorrhinia)	ASV915 (Leucorrhinia)	ASV1066 (Simocephalus)	ASV546 (Simocephalus)	ASV710 (Chaetogaster)	ASV680 (Nais)	ASV2434 (Aeshna)	ASV415 (Leucorrhinia)	ASV577 (Eurycercus)	ASV94 (Caenis)	ASV1267 (Lauterborniella)	ASV262 (Banksiola)	ASV652 (Gyraulus)	ASV206 (Triaenodes)	ASV595 (Hyalella)	ASV74 (Aeshna)	ASV16 (Leucorrhinia)	ASV225 (Stylaria)	ASV791 (Scapholeberis)	ASV3 (Stylaria)	ASV73 (Stylaria)	ASV5 (Siphlonurus)	ASV521 (Tanytarsus)	ASV42 (Hyalella)	ASV1660 (Cricotopus)	ASV308 (Polyphemus)	ASV1844 (Hyalella)	ASV1806 (Eurycercus)	ASV57 (Stylaria)	ASV102 (Leucorrhinia)	ASV324 (Hyalella)	ASV1117 (Leucorrhinia)	ASV116 (Leucorrhinia)	ASV2183 (Leucorrhinia)	ASV118 (Hyalella)	ASV247 (Daphnia)	ASV105 (Banksiola)	ASV14 (Leucorrhinia)	ASV804 (Cymatia)	ASV1744 (Leucorrhinia)	ASV187 (Callicorixa)
162	LogReg	ASV940 (Paratanytarsus)	ASV2644 (Leucorrhinia)	ASV670 (Palpomyia)	ASV1671 (Coenagrion)	ASV2098 (Coenagrion)	ASV2267 (Leucorrhinia)	ASV56 (Caenis)	ASV2975 (Coenagrion)	ASV317 (Leucorrhinia)	ASV1097 (Hyalella)	ASV720 (Tonnacypris)	ASV2028 (Orthocladius)	ASV1064 (Ceriodaphnia)	ASV1826 (Coelambus)	ASV178 (Caenis)	ASV649 (Orthocladius)	ASV915 (Leucorrhinia)	ASV1066 (Simocephalus)	ASV546 (Simocephalus)	ASV67 (Gammarus)	ASV148 (Caenis)	ASV415 (Leucorrhinia)	ASV577 (Eurycercus)	ASV2704 (Camptocercus)	ASV661 (Parachironomus)	ASV94 (Caenis)	ASV1267 (Lauterborniella)	ASV652 (Gyraulus)	ASV206 (Triaenodes)	ASV595 (Hyalella)	ASV16 (Leucorrhinia)	ASV225 (Stylaria)	ASV73 (Stylaria)	ASV5 (Siphlonurus)	ASV993 (Ceriodaphnia)	ASV30 (Stylaria)	ASV42 (Hyalella)	ASV1660 (Cricotopus)	ASV308 (Polyphemus)	ASV2795 (Coenagrion)	ASV885 (Triaenodes)	ASV135 (Siphlonurus)	ASV57 (Stylaria)	ASV102 (Leucorrhinia)	ASV1117 (Leucorrhinia)	ASV831 (Polypedilum)	ASV2183 (Leucorrhinia)	ASV25 (Caenis)
163	LogReg	ASV940 (Paratanytarsus)	ASV2644 (Leucorrhinia)	ASV670 (Palpomyia)	ASV242 (Enallagma)	ASV2267 (Leucorrhinia)	ASV56 (Caenis)	ASV317 (Leucorrhinia)	ASV1097 (Hyalella)	ASV3168 (Leucorrhinia)	ASV229 (Tanytarsus)	ASV1378 (Simocephalus)	ASV178 (Caenis)	ASV1422 (Polycentropus)	ASV1694 (Leucorrhinia)	ASV3678 (Leucorrhinia)	ASV298 (Orthocladius)	ASV915 (Leucorrhinia)	ASV148 (Caenis)	ASV415 (Leucorrhinia)	ASV577 (Eurycercus)	ASV617 (Notonecta)	ASV94 (Caenis)	ASV1267 (Lauterborniella)	ASV262 (Banksiola)	ASV652 (Gyraulus)	ASV206 (Triaenodes)	ASV595 (Hyalella)	ASV16 (Leucorrhinia)	ASV225 (Stylaria)	ASV73 (Stylaria)	ASV993 (Ceriodaphnia)	ASV30 (Stylaria)	ASV308 (Polyphemus)	ASV885 (Triaenodes)	ASV165 (Slavina)	ASV57 (Stylaria)	ASV102 (Leucorrhinia)	ASV324 (Hyalella)	ASV1117 (Leucorrhinia)	ASV40 (Hyalella)	ASV1261 (Cloeon)	ASV3075 (Leucorrhinia)	ASV110 (Agrypnia)	ASV2183 (Leucorrhinia)	ASV413 (Orthocladius)	ASV118 (Hyalella)	ASV1966 (Triaenodes)	ASV25 (Caenis)
164	LogReg	ASV940 (Paratanytarsus)	ASV670 (Palpomyia)	ASV884 (Aeshna)	ASV242 (Enallagma)	ASV169 (Coenagrion)	ASV56 (Caenis)	ASV1083 (Arrenurus)	ASV317 (Leucorrhinia)	ASV380 (Ceriodaphnia)	ASV1064 (Ceriodaphnia)	ASV1761 (Coenagrion)	ASV178 (Caenis)	ASV46 (Chironomus)	ASV991 (Nais)	ASV915 (Leucorrhinia)	ASV281 (Cricotopus)	ASV1066 (Simocephalus)	ASV148 (Caenis)	ASV415 (Leucorrhinia)	ASV577 (Eurycercus)	ASV94 (Caenis)	ASV637 (Orthocladius)	ASV262 (Banksiola)	ASV652 (Gyraulus)	ASV206 (Triaenodes)	ASV595 (Hyalella)	ASV74 (Aeshna)	ASV16 (Leucorrhinia)	ASV225 (Stylaria)	ASV73 (Stylaria)	ASV993 (Ceriodaphnia)	ASV30 (Stylaria)	ASV42 (Hyalella)	ASV1660 (Cricotopus)	ASV308 (Polyphemus)	ASV569 (Agrypnia)	ASV346 (Chaetogaster)	ASV885 (Triaenodes)	ASV143 (Orthocladius)	ASV781 (Orthocladius)	ASV57 (Stylaria)	ASV102 (Leucorrhinia)	ASV324 (Hyalella)	ASV2103 (Paratanytarsus)	ASV311 (Nais)	ASV110 (Agrypnia)	ASV118 (Hyalella)	ASV526 (Palpomyia)
165	LogReg	ASV940 (Paratanytarsus)	ASV670 (Palpomyia)	ASV2098 (Coenagrion)	ASV56 (Caenis)	ASV1083 (Arrenurus)	ASV2975 (Coenagrion)	ASV317 (Leucorrhinia)	ASV370 (Nais)	ASV3168 (Leucorrhinia)	ASV1064 (Ceriodaphnia)	ASV178 (Caenis)	ASV46 (Chironomus)	ASV1422 (Polycentropus)	ASV2831 (Coenagrion)	ASV915 (Leucorrhinia)	ASV1066 (Simocephalus)	ASV67 (Gammarus)	ASV863 (Gyraulus)	ASV415 (Leucorrhinia)	ASV10 (Enallagma)	ASV577 (Eurycercus)	ASV2704 (Camptocercus)	ASV94 (Caenis)	ASV262 (Banksiola)	ASV652 (Gyraulus)	ASV206 (Triaenodes)	ASV16 (Leucorrhinia)	ASV225 (Stylaria)	ASV791 (Scapholeberis)	ASV3 (Stylaria)	ASV73 (Stylaria)	ASV5 (Siphlonurus)	ASV993 (Ceriodaphnia)	ASV42 (Hyalella)	ASV204 (Lestes)	ASV308 (Polyphemus)	ASV3458 (Coenagrion)	ASV506 (Psectrocladius)	ASV140 (Angarotipula)	ASV2976 (Coenagrion)	ASV57 (Stylaria)	ASV102 (Leucorrhinia)	ASV704 (Nais)	ASV324 (Hyalella)	ASV311 (Nais)	ASV110 (Agrypnia)	ASV2183 (Leucorrhinia)	ASV247 (Daphnia)
166	LogReg	ASV940 (Paratanytarsus)	ASV670 (Palpomyia)	ASV242 (Enallagma)	ASV19 (Hyalella)	ASV2267 (Leucorrhinia)	ASV56 (Caenis)	ASV1584 (Paratanytarsus)	ASV317 (Leucorrhinia)	ASV1097 (Hyalella)	ASV380 (Ceriodaphnia)	ASV38 (Daphnia)	ASV1064 (Ceriodaphnia)	ASV178 (Caenis)	ASV991 (Nais)	ASV915 (Leucorrhinia)	ASV148 (Caenis)	ASV166 (Aeshna)	ASV113 (Caenis)	ASV94 (Caenis)	ASV1267 (Lauterborniella)	ASV262 (Banksiola)	ASV652 (Gyraulus)	ASV206 (Triaenodes)	ASV595 (Hyalella)	ASV16 (Leucorrhinia)	ASV225 (Stylaria)	ASV73 (Stylaria)	ASV30 (Stylaria)	ASV109 (Caenis)	ASV230 (Callicorixa)	ASV42 (Hyalella)	ASV122 (Aglaodiaptomus)	ASV308 (Polyphemus)	ASV3458 (Coenagrion)	ASV1133 (Aeshna)	ASV346 (Chaetogaster)	ASV885 (Triaenodes)	ASV143 (Orthocladius)	ASV135 (Siphlonurus)	ASV57 (Stylaria)	ASV102 (Leucorrhinia)	ASV672 (Ceriodaphnia)	ASV324 (Hyalella)	ASV116 (Leucorrhinia)	ASV118 (Hyalella)	ASV105 (Banksiola)	ASV1966 (Triaenodes)	ASV25 (Caenis)
167	LogReg	ASV940 (Paratanytarsus)	ASV2644 (Leucorrhinia)	ASV670 (Palpomyia)	ASV19 (Hyalella)	ASV2098 (Coenagrion)	ASV2267 (Leucorrhinia)	ASV56 (Caenis)	ASV2975 (Coenagrion)	ASV317 (Leucorrhinia)	ASV1097 (Hyalella)	ASV3168 (Leucorrhinia)	ASV1378 (Simocephalus)	ASV359 (Leucorrhinia)	ASV1064 (Ceriodaphnia)	ASV178 (Caenis)	ASV3678 (Leucorrhinia)	ASV991 (Nais)	ASV915 (Leucorrhinia)	ASV281 (Cricotopus)	ASV1066 (Simocephalus)	ASV148 (Caenis)	ASV863 (Gyraulus)	ASV415 (Leucorrhinia)	ASV577 (Eurycercus)	ASV94 (Caenis)	ASV652 (Gyraulus)	ASV206 (Triaenodes)	ASV595 (Hyalella)	ASV16 (Leucorrhinia)	ASV225 (Stylaria)	ASV3 (Stylaria)	ASV73 (Stylaria)	ASV993 (Ceriodaphnia)	ASV30 (Stylaria)	ASV230 (Callicorixa)	ASV42 (Hyalella)	ASV308 (Polyphemus)	ASV569 (Agrypnia)	ASV1844 (Hyalella)	ASV506 (Psectrocladius)	ASV135 (Siphlonurus)	ASV57 (Stylaria)	ASV102 (Leucorrhinia)	ASV324 (Hyalella)	ASV3075 (Leucorrhinia)	ASV110 (Agrypnia)	ASV2183 (Leucorrhinia)	ASV118 (Hyalella)
168	LogReg	ASV940 (Paratanytarsus)	ASV670 (Palpomyia)	ASV3482 (Coenagrion)	ASV2098 (Coenagrion)	ASV56 (Caenis)	ASV1083 (Arrenurus)	ASV2975 (Coenagrion)	ASV317 (Leucorrhinia)	ASV1019 (Leucorrhinia)	ASV359 (Leucorrhinia)	ASV1761 (Coenagrion)	ASV178 (Caenis)	ASV991 (Nais)	ASV915 (Leucorrhinia)	ASV148 (Caenis)	ASV680 (Nais)	ASV415 (Leucorrhinia)	ASV577 (Eurycercus)	ASV113 (Caenis)	ASV94 (Caenis)	ASV1267 (Lauterborniella)	ASV262 (Banksiola)	ASV652 (Gyraulus)	ASV206 (Triaenodes)	ASV16 (Leucorrhinia)	ASV225 (Stylaria)	ASV73 (Stylaria)	ASV30 (Stylaria)	ASV230 (Callicorixa)	ASV42 (Hyalella)	ASV308 (Polyphemus)	ASV3458 (Coenagrion)	ASV885 (Triaenodes)	ASV57 (Stylaria)	ASV102 (Leucorrhinia)	ASV324 (Hyalella)	ASV1117 (Leucorrhinia)	ASV116 (Leucorrhinia)	ASV118 (Hyalella)	ASV247 (Daphnia)	ASV105 (Banksiola)	ASV397 (Callicorixa)	ASV25 (Caenis)	ASV14 (Leucorrhinia)	ASV1744 (Leucorrhinia)	ASV187 (Callicorixa)	ASV75 (Callicorixa)	ASV430 (Leucorrhinia)
169	LogReg	ASV884 (Aeshna)	ASV1671 (Coenagrion)	ASV2098 (Coenagrion)	ASV56 (Caenis)	ASV2975 (Coenagrion)	ASV317 (Leucorrhinia)	ASV1097 (Hyalella)	ASV543 (Scapholeberis)	ASV98 (Aeshna)	ASV568 (Arrenurus)	ASV1761 (Coenagrion)	ASV178 (Caenis)	ASV1694 (Leucorrhinia)	ASV5507 (Coenagrion)	ASV2831 (Coenagrion)	ASV915 (Leucorrhinia)	ASV546 (Simocephalus)	ASV148 (Caenis)	ASV710 (Chaetogaster)	ASV415 (Leucorrhinia)	ASV577 (Eurycercus)	ASV348 (Tanytarsus)	ASV94 (Caenis)	ASV1267 (Lauterborniella)	ASV111 (Lumbriculus)	ASV262 (Banksiola)	ASV652 (Gyraulus)	ASV206 (Triaenodes)	ASV595 (Hyalella)	ASV16 (Leucorrhinia)	ASV225 (Stylaria)	ASV791 (Scapholeberis)	ASV73 (Stylaria)	ASV5 (Siphlonurus)	ASV993 (Ceriodaphnia)	ASV521 (Tanytarsus)	ASV42 (Hyalella)	ASV308 (Polyphemus)	ASV3458 (Coenagrion)	ASV885 (Triaenodes)	ASV57 (Stylaria)	ASV102 (Leucorrhinia)	ASV672 (Ceriodaphnia)	ASV1117 (Leucorrhinia)	ASV414 (Aeshna)	ASV110 (Agrypnia)	ASV2183 (Leucorrhinia)	ASV14 (Leucorrhinia)
170	LogReg	ASV940 (Paratanytarsus)	ASV670 (Palpomyia)	ASV242 (Enallagma)	ASV1671 (Coenagrion)	ASV2098 (Coenagrion)	ASV2267 (Leucorrhinia)	ASV56 (Caenis)	ASV37 (Aeshna)	ASV2975 (Coenagrion)	ASV317 (Leucorrhinia)	ASV380 (Ceriodaphnia)	ASV98 (Aeshna)	ASV1064 (Ceriodaphnia)	ASV178 (Caenis)	ASV46 (Chironomus)	ASV2831 (Coenagrion)	ASV991 (Nais)	ASV915 (Leucorrhinia)	ASV148 (Caenis)	ASV166 (Aeshna)	ASV577 (Eurycercus)	ASV94 (Caenis)	ASV1267 (Lauterborniella)	ASV652 (Gyraulus)	ASV16 (Leucorrhinia)	ASV225 (Stylaria)	ASV3 (Stylaria)	ASV73 (Stylaria)	ASV30 (Stylaria)	ASV42 (Hyalella)	ASV308 (Polyphemus)	ASV1133 (Aeshna)	ASV1806 (Eurycercus)	ASV57 (Stylaria)	ASV102 (Leucorrhinia)	ASV336 (Eurycercus)	ASV704 (Nais)	ASV90 (Paratanytarsus)	ASV1117 (Leucorrhinia)	ASV40 (Hyalella)	ASV3075 (Leucorrhinia)	ASV414 (Aeshna)	ASV311 (Nais)	ASV110 (Agrypnia)	ASV2183 (Leucorrhinia)	ASV118 (Hyalella)	ASV526 (Palpomyia)	ASV397 (Callicorixa)
171	LogReg	ASV940 (Paratanytarsus)	ASV2644 (Leucorrhinia)	ASV670 (Palpomyia)	ASV19 (Hyalella)	ASV2267 (Leucorrhinia)	ASV56 (Caenis)	ASV317 (Leucorrhinia)	ASV1378 (Simocephalus)	ASV359 (Leucorrhinia)	ASV178 (Caenis)	ASV3678 (Leucorrhinia)	ASV915 (Leucorrhinia)	ASV281 (Cricotopus)	ASV148 (Caenis)	ASV863 (Gyraulus)	ASV415 (Leucorrhinia)	ASV577 (Eurycercus)	ASV94 (Caenis)	ASV1267 (Lauterborniella)	ASV652 (Gyraulus)	ASV206 (Triaenodes)	ASV16 (Leucorrhinia)	ASV225 (Stylaria)	ASV791 (Scapholeberis)	ASV73 (Stylaria)	ASV230 (Callicorixa)	ASV42 (Hyalella)	ASV1660 (Cricotopus)	ASV1030 (Psectrocladius)	ASV506 (Psectrocladius)	ASV453 (Sigara)	ASV140 (Angarotipula)	ASV108 (Hyalella)	ASV165 (Slavina)	ASV135 (Siphlonurus)	ASV2430 (Setacera)	ASV57 (Stylaria)	ASV102 (Leucorrhinia)	ASV1117 (Leucorrhinia)	ASV523 (Hyalella)	ASV2183 (Leucorrhinia)	ASV456 (Nais)	ASV25 (Caenis)	ASV14 (Leucorrhinia)	ASV1744 (Leucorrhinia)	ASV75 (Callicorixa)	ASV430 (Leucorrhinia)	ASV849 (Simocephalus)
172	LogReg	ASV940 (Paratanytarsus)	ASV242 (Enallagma)	ASV1671 (Coenagrion)	ASV2098 (Coenagrion)	ASV56 (Caenis)	ASV2975 (Coenagrion)	ASV317 (Leucorrhinia)	ASV380 (Ceriodaphnia)	ASV370 (Nais)	ASV359 (Leucorrhinia)	ASV1064 (Ceriodaphnia)	ASV1761 (Coenagrion)	ASV178 (Caenis)	ASV2831 (Coenagrion)	ASV298 (Orthocladius)	ASV915 (Leucorrhinia)	ASV148 (Caenis)	ASV415 (Leucorrhinia)	ASV577 (Eurycercus)	ASV2704 (Camptocercus)	ASV94 (Caenis)	ASV1267 (Lauterborniella)	ASV111 (Lumbriculus)	ASV262 (Banksiola)	ASV652 (Gyraulus)	ASV206 (Triaenodes)	ASV16 (Leucorrhinia)	ASV225 (Stylaria)	ASV3 (Stylaria)	ASV73 (Stylaria)	ASV30 (Stylaria)	ASV527 (Siphlonurus)	ASV42 (Hyalella)	ASV782 (Cymatia)	ASV308 (Polyphemus)	ASV478 (Agrypnia)	ASV3458 (Coenagrion)	ASV2795 (Coenagrion)	ASV885 (Triaenodes)	ASV135 (Siphlonurus)	ASV2430 (Setacera)	ASV57 (Stylaria)	ASV102 (Leucorrhinia)	ASV672 (Ceriodaphnia)	ASV324 (Hyalella)	ASV1117 (Leucorrhinia)	ASV831 (Polypedilum)	ASV110 (Agrypnia)
173	LogReg	ASV940 (Paratanytarsus)	ASV670 (Palpomyia)	ASV242 (Enallagma)	ASV1671 (Coenagrion)	ASV2098 (Coenagrion)	ASV56 (Caenis)	ASV2975 (Coenagrion)	ASV317 (Leucorrhinia)	ASV1097 (Hyalella)	ASV380 (Ceriodaphnia)	ASV1378 (Simocephalus)	ASV178 (Caenis)	ASV1422 (Polycentropus)	ASV2831 (Coenagrion)	ASV915 (Leucorrhinia)	ASV1066 (Simocephalus)	ASV546 (Simocephalus)	ASV148 (Caenis)	ASV94 (Caenis)	ASV1267 (Lauterborniella)	ASV652 (Gyraulus)	ASV206 (Triaenodes)	ASV595 (Hyalella)	ASV74 (Aeshna)	ASV16 (Leucorrhinia)	ASV225 (Stylaria)	ASV73 (Stylaria)	ASV993 (Ceriodaphnia)	ASV30 (Stylaria)	ASV230 (Callicorixa)	ASV42 (Hyalella)	ASV308 (Polyphemus)	ASV569 (Agrypnia)	ASV3458 (Coenagrion)	ASV1844 (Hyalella)	ASV506 (Psectrocladius)	ASV346 (Chaetogaster)	ASV885 (Triaenodes)	ASV143 (Orthocladius)	ASV135 (Siphlonurus)	ASV2976 (Coenagrion)	ASV57 (Stylaria)	ASV102 (Leucorrhinia)	ASV704 (Nais)	ASV1117 (Leucorrhinia)	ASV831 (Polypedilum)	ASV110 (Agrypnia)	ASV116 (Leucorrhinia)
174	LogReg	ASV940 (Paratanytarsus)	ASV670 (Palpomyia)	ASV884 (Aeshna)	ASV242 (Enallagma)	ASV2098 (Coenagrion)	ASV56 (Caenis)	ASV1083 (Arrenurus)	ASV37 (Aeshna)	ASV2975 (Coenagrion)	ASV317 (Leucorrhinia)	ASV1097 (Hyalella)	ASV1019 (Leucorrhinia)	ASV359 (Leucorrhinia)	ASV178 (Caenis)	ASV298 (Orthocladius)	ASV915 (Leucorrhinia)	ASV1066 (Simocephalus)	ASV148 (Caenis)	ASV166 (Aeshna)	ASV577 (Eurycercus)	ASV348 (Tanytarsus)	ASV174 (Hyalella)	ASV94 (Caenis)	ASV1267 (Lauterborniella)	ASV652 (Gyraulus)	ASV206 (Triaenodes)	ASV595 (Hyalella)	ASV16 (Leucorrhinia)	ASV225 (Stylaria)	ASV73 (Stylaria)	ASV30 (Stylaria)	ASV521 (Tanytarsus)	ASV42 (Hyalella)	ASV308 (Polyphemus)	ASV1844 (Hyalella)	ASV1133 (Aeshna)	ASV885 (Triaenodes)	ASV57 (Stylaria)	ASV102 (Leucorrhinia)	ASV324 (Hyalella)	ASV1824 (Leucorrhinia)	ASV1261 (Cloeon)	ASV414 (Aeshna)	ASV110 (Agrypnia)	ASV118 (Hyalella)	ASV247 (Daphnia)	ASV1966 (Triaenodes)	ASV25 (Caenis)
175	LogReg	ASV940 (Paratanytarsus)	ASV884 (Aeshna)	ASV1671 (Coenagrion)	ASV2098 (Coenagrion)	ASV56 (Caenis)	ASV317 (Leucorrhinia)	ASV568 (Arrenurus)	ASV178 (Caenis)	ASV1422 (Polycentropus)	ASV1651 (Ablabesmyia)	ASV2831 (Coenagrion)	ASV915 (Leucorrhinia)	ASV1066 (Simocephalus)	ASV546 (Simocephalus)	ASV67 (Gammarus)	ASV148 (Caenis)	ASV710 (Chaetogaster)	ASV680 (Nais)	ASV577 (Eurycercus)	ASV2704 (Camptocercus)	ASV94 (Caenis)	ASV1267 (Lauterborniella)	ASV652 (Gyraulus)	ASV206 (Triaenodes)	ASV16 (Leucorrhinia)	ASV225 (Stylaria)	ASV791 (Scapholeberis)	ASV73 (Stylaria)	ASV993 (Ceriodaphnia)	ASV30 (Stylaria)	ASV521 (Tanytarsus)	ASV42 (Hyalella)	ASV308 (Polyphemus)	ASV3458 (Coenagrion)	ASV1806 (Eurycercus)	ASV57 (Stylaria)	ASV102 (Leucorrhinia)	ASV90 (Paratanytarsus)	ASV1117 (Leucorrhinia)	ASV311 (Nais)	ASV110 (Agrypnia)	ASV2183 (Leucorrhinia)	ASV118 (Hyalella)	ASV105 (Banksiola)	ASV14 (Leucorrhinia)	ASV1744 (Leucorrhinia)	ASV75 (Callicorixa)	ASV430 (Leucorrhinia)
176	LogReg	ASV940 (Paratanytarsus)	ASV670 (Palpomyia)	ASV2098 (Coenagrion)	ASV56 (Caenis)	ASV1505 (Simocephalus)	ASV1083 (Arrenurus)	ASV317 (Leucorrhinia)	ASV2140 (Aeshna)	ASV1761 (Coenagrion)	ASV178 (Caenis)	ASV46 (Chironomus)	ASV915 (Leucorrhinia)	ASV1066 (Simocephalus)	ASV67 (Gammarus)	ASV148 (Caenis)	ASV863 (Gyraulus)	ASV577 (Eurycercus)	ASV2704 (Camptocercus)	ASV94 (Caenis)	ASV1267 (Lauterborniella)	ASV111 (Lumbriculus)	ASV262 (Banksiola)	ASV652 (Gyraulus)	ASV206 (Triaenodes)	ASV16 (Leucorrhinia)	ASV4614 (Stylaria)	ASV225 (Stylaria)	ASV73 (Stylaria)	ASV5 (Siphlonurus)	ASV993 (Ceriodaphnia)	ASV42 (Hyalella)	ASV731 (Lumbriculus)	ASV308 (Polyphemus)	ASV3458 (Coenagrion)	ASV12 (Daphnia)	ASV885 (Triaenodes)	ASV57 (Stylaria)	ASV102 (Leucorrhinia)	ASV672 (Ceriodaphnia)	ASV822 (Lumbriculus)	ASV90 (Paratanytarsus)	ASV1261 (Cloeon)	ASV831 (Polypedilum)	ASV110 (Agrypnia)	ASV633 (Orthocladius)	ASV118 (Hyalella)	ASV105 (Banksiola)	ASV25 (Caenis)
177	LogReg	ASV940 (Paratanytarsus)	ASV670 (Palpomyia)	ASV1671 (Coenagrion)	ASV3482 (Coenagrion)	ASV2098 (Coenagrion)	ASV56 (Caenis)	ASV2975 (Coenagrion)	ASV317 (Leucorrhinia)	ASV1097 (Hyalella)	ASV380 (Ceriodaphnia)	ASV1761 (Coenagrion)	ASV178 (Caenis)	ASV46 (Chironomus)	ASV2831 (Coenagrion)	ASV915 (Leucorrhinia)	ASV546 (Simocephalus)	ASV148 (Caenis)	ASV577 (Eurycercus)	ASV94 (Caenis)	ASV262 (Banksiola)	ASV206 (Triaenodes)	ASV595 (Hyalella)	ASV74 (Aeshna)	ASV16 (Leucorrhinia)	ASV225 (Stylaria)	ASV791 (Scapholeberis)	ASV73 (Stylaria)	ASV5 (Siphlonurus)	ASV993 (Ceriodaphnia)	ASV42 (Hyalella)	ASV122 (Aglaodiaptomus)	ASV308 (Polyphemus)	ASV569 (Agrypnia)	ASV3458 (Coenagrion)	ASV1844 (Hyalella)	ASV612 (Corynoneura)	ASV506 (Psectrocladius)	ASV453 (Sigara)	ASV346 (Chaetogaster)	ASV57 (Stylaria)	ASV102 (Leucorrhinia)	ASV672 (Ceriodaphnia)	ASV324 (Hyalella)	ASV105 (Banksiola)	ASV526 (Palpomyia)	ASV25 (Caenis)	ASV14 (Leucorrhinia)	ASV1744 (Leucorrhinia)
178	LogReg	ASV940 (Paratanytarsus)	ASV670 (Palpomyia)	ASV884 (Aeshna)	ASV19 (Hyalella)	ASV56 (Caenis)	ASV317 (Leucorrhinia)	ASV1378 (Simocephalus)	ASV1064 (Ceriodaphnia)	ASV170 (Tanytarsus)	ASV178 (Caenis)	ASV915 (Leucorrhinia)	ASV546 (Simocephalus)	ASV67 (Gammarus)	ASV148 (Caenis)	ASV710 (Chaetogaster)	ASV577 (Eurycercus)	ASV94 (Caenis)	ASV1267 (Lauterborniella)	ASV652 (Gyraulus)	ASV206 (Triaenodes)	ASV16 (Leucorrhinia)	ASV225 (Stylaria)	ASV791 (Scapholeberis)	ASV1506 (Bezzia)	ASV73 (Stylaria)	ASV993 (Ceriodaphnia)	ASV30 (Stylaria)	ASV230 (Callicorixa)	ASV42 (Hyalella)	ASV308 (Polyphemus)	ASV1133 (Aeshna)	ASV135 (Siphlonurus)	ASV2430 (Setacera)	ASV57 (Stylaria)	ASV102 (Leucorrhinia)	ASV324 (Hyalella)	ASV1117 (Leucorrhinia)	ASV414 (Aeshna)	ASV311 (Nais)	ASV110 (Agrypnia)	ASV2183 (Leucorrhinia)	ASV118 (Hyalella)	ASV25 (Caenis)	ASV14 (Leucorrhinia)	ASV1744 (Leucorrhinia)	ASV978 (Cricotopus)	ASV75 (Callicorixa)	ASV430 (Leucorrhinia)
179	LogReg	ASV670 (Palpomyia)	ASV884 (Aeshna)	ASV1671 (Coenagrion)	ASV2098 (Coenagrion)	ASV56 (Caenis)	ASV2975 (Coenagrion)	ASV568 (Arrenurus)	ASV1761 (Coenagrion)	ASV178 (Caenis)	ASV2831 (Coenagrion)	ASV298 (Orthocladius)	ASV991 (Nais)	ASV915 (Leucorrhinia)	ASV546 (Simocephalus)	ASV67 (Gammarus)	ASV148 (Caenis)	ASV710 (Chaetogaster)	ASV577 (Eurycercus)	ASV348 (Tanytarsus)	ASV2704 (Camptocercus)	ASV94 (Caenis)	ASV1267 (Lauterborniella)	ASV206 (Triaenodes)	ASV16 (Leucorrhinia)	ASV225 (Stylaria)	ASV791 (Scapholeberis)	ASV73 (Stylaria)	ASV5 (Siphlonurus)	ASV993 (Ceriodaphnia)	ASV30 (Stylaria)	ASV521 (Tanytarsus)	ASV42 (Hyalella)	ASV782 (Cymatia)	ASV308 (Polyphemus)	ASV3458 (Coenagrion)	ASV135 (Siphlonurus)	ASV2430 (Setacera)	ASV1132 (Cricotopus)	ASV57 (Stylaria)	ASV102 (Leucorrhinia)	ASV672 (Ceriodaphnia)	ASV90 (Paratanytarsus)	ASV1117 (Leucorrhinia)	ASV3724 (Piona)	ASV311 (Nais)	ASV110 (Agrypnia)	ASV118 (Hyalella)	ASV25 (Caenis)
180	RidReg	ASV940 (Paratanytarsus)	ASV670 (Palpomyia)	ASV2098 (Coenagrion)	ASV56 (Caenis)	ASV1584 (Paratanytarsus)	ASV380 (Ceriodaphnia)	ASV370 (Nais)	ASV2420 (Polypedilum)	ASV1378 (Simocephalus)	ASV2140 (Aeshna)	ASV568 (Arrenurus)	ASV1177 (Arrenurus)	ASV178 (Caenis)	ASV2272 (Nais)	ASV991 (Nais)	ASV166 (Aeshna)	ASV577 (Eurycercus)	ASV2704 (Camptocercus)	ASV94 (Caenis)	ASV1267 (Lauterborniella)	ASV221 (Nehalennia)	ASV16 (Leucorrhinia)	ASV225 (Stylaria)	ASV3 (Stylaria)	ASV73 (Stylaria)	ASV5 (Siphlonurus)	ASV993 (Ceriodaphnia)	ASV42 (Hyalella)	ASV1298 (Ilybius)	ASV308 (Polyphemus)	ASV569 (Agrypnia)	ASV3458 (Coenagrion)	ASV68 (Coenagrion)	ASV632 (Parachironomus)	ASV346 (Chaetogaster)	ASV135 (Siphlonurus)	ASV2430 (Setacera)	ASV57 (Stylaria)	ASV102 (Leucorrhinia)	ASV90 (Paratanytarsus)	ASV2103 (Paratanytarsus)	ASV1261 (Cloeon)	ASV414 (Aeshna)	ASV311 (Nais)	ASV110 (Agrypnia)	ASV118 (Hyalella)	ASV14 (Leucorrhinia)	ASV187 (Callicorixa)
181	RidReg	ASV670 (Palpomyia)	ASV169 (Coenagrion)	ASV2098 (Coenagrion)	ASV56 (Caenis)	ASV3943 (Gerris)	ASV14719 (Tetanocera)	ASV2975 (Coenagrion)	ASV317 (Leucorrhinia)	ASV380 (Ceriodaphnia)	ASV543 (Scapholeberis)	ASV788 (Tanytarsus)	ASV98 (Aeshna)	ASV170 (Tanytarsus)	ASV568 (Arrenurus)	ASV1761 (Coenagrion)	ASV178 (Caenis)	ASV4628 (Sigara)	ASV2272 (Nais)	ASV67 (Gammarus)	ASV680 (Nais)	ASV10 (Enallagma)	ASV577 (Eurycercus)	ASV661 (Parachironomus)	ASV94 (Caenis)	ASV1515 (Sepedon)	ASV74 (Aeshna)	ASV18447 (Cryptochironomus)	ASV225 (Stylaria)	ASV791 (Scapholeberis)	ASV3 (Stylaria)	ASV73 (Stylaria)	ASV5 (Siphlonurus)	ASV42 (Hyalella)	ASV4863 (Phaenopsectra)	ASV204 (Lestes)	ASV343 (Tanytarsus)	ASV308 (Polyphemus)	ASV3458 (Coenagrion)	ASV68 (Coenagrion)	ASV5108 (Tanytarsus)	ASV135 (Siphlonurus)	ASV487 (Heptagenia)	ASV57 (Stylaria)	ASV102 (Leucorrhinia)	ASV90 (Paratanytarsus)	ASV311 (Nais)	ASV110 (Agrypnia)	ASV526 (Palpomyia)
182	RidReg	ASV884 (Aeshna)	ASV169 (Coenagrion)	ASV19 (Hyalella)	ASV1671 (Coenagrion)	ASV56 (Caenis)	ASV3943 (Gerris)	ASV317 (Leucorrhinia)	ASV1097 (Hyalella)	ASV543 (Scapholeberis)	ASV5967 (Aeshna)	ASV7593 (Aeshna)	ASV170 (Tanytarsus)	ASV568 (Arrenurus)	ASV178 (Caenis)	ASV46 (Chironomus)	ASV1651 (Ablabesmyia)	ASV2272 (Nais)	ASV991 (Nais)	ASV915 (Leucorrhinia)	ASV166 (Aeshna)	ASV5515 (Aeshna)	ASV577 (Eurycercus)	ASV2704 (Camptocercus)	ASV113 (Caenis)	ASV15540 (Callicorixa)	ASV1515 (Sepedon)	ASV206 (Triaenodes)	ASV595 (Hyalella)	ASV2870 (Aeshna)	ASV791 (Scapholeberis)	ASV5 (Siphlonurus)	ASV993 (Ceriodaphnia)	ASV204 (Lestes)	ASV121 (Eurycercus)	ASV308 (Polyphemus)	ASV1844 (Hyalella)	ASV5108 (Tanytarsus)	ASV556 (Callicorixa)	ASV57 (Stylaria)	ASV102 (Leucorrhinia)	ASV672 (Ceriodaphnia)	ASV324 (Hyalella)	ASV3724 (Piona)	ASV18439 (Phaenopsectra)	ASV311 (Nais)	ASV110 (Agrypnia)	ASV105 (Banksiola)	ASV25 (Caenis)
183	RidReg	ASV940 (Paratanytarsus)	ASV670 (Palpomyia)	ASV101 (Chaetogaster)	ASV169 (Coenagrion)	ASV56 (Caenis)	ASV3943 (Gerris)	ASV2608 (Leptophlebia)	ASV317 (Leucorrhinia)	ASV380 (Ceriodaphnia)	ASV2420 (Polypedilum)	ASV543 (Scapholeberis)	ASV1064 (Ceriodaphnia)	ASV170 (Tanytarsus)	ASV568 (Arrenurus)	ASV1761 (Coenagrion)	ASV178 (Caenis)	ASV4628 (Sigara)	ASV46 (Chironomus)	ASV1651 (Ablabesmyia)	ASV991 (Nais)	ASV67 (Gammarus)	ASV863 (Gyraulus)	ASV577 (Eurycercus)	ASV113 (Caenis)	ASV661 (Parachironomus)	ASV94 (Caenis)	ASV1515 (Sepedon)	ASV262 (Banksiola)	ASV652 (Gyraulus)	ASV206 (Triaenodes)	ASV16 (Leucorrhinia)	ASV791 (Scapholeberis)	ASV73 (Stylaria)	ASV5 (Siphlonurus)	ASV993 (Ceriodaphnia)	ASV343 (Tanytarsus)	ASV308 (Polyphemus)	ASV3458 (Coenagrion)	ASV6181 (Leptophlebia)	ASV5108 (Tanytarsus)	ASV885 (Triaenodes)	ASV4023 (Ceriodaphnia)	ASV57 (Stylaria)	ASV102 (Leucorrhinia)	ASV90 (Paratanytarsus)	ASV3724 (Piona)	ASV18439 (Phaenopsectra)	ASV13083 (Polypedilum)
184	RidReg	ASV940 (Paratanytarsus)	ASV19 (Hyalella)	ASV2098 (Coenagrion)	ASV56 (Caenis)	ASV317 (Leucorrhinia)	ASV370 (Nais)	ASV543 (Scapholeberis)	ASV178 (Caenis)	ASV298 (Orthocladius)	ASV991 (Nais)	ASV915 (Leucorrhinia)	ASV67 (Gammarus)	ASV148 (Caenis)	ASV94 (Caenis)	ASV262 (Banksiola)	ASV4833 (Leucorrhinia)	ASV652 (Gyraulus)	ASV206 (Triaenodes)	ASV595 (Hyalella)	ASV74 (Aeshna)	ASV17 (Hyalella)	ASV225 (Stylaria)	ASV73 (Stylaria)	ASV42 (Hyalella)	ASV489 (Hyalella)	ASV308 (Polyphemus)	ASV569 (Agrypnia)	ASV3458 (Coenagrion)	ASV1133 (Aeshna)	ASV453 (Sigara)	ASV140 (Angarotipula)	ASV346 (Chaetogaster)	ASV593 (Gyraulus)	ASV165 (Slavina)	ASV57 (Stylaria)	ASV102 (Leucorrhinia)	ASV324 (Hyalella)	ASV1117 (Leucorrhinia)	ASV1261 (Cloeon)	ASV414 (Aeshna)	ASV110 (Agrypnia)	ASV118 (Hyalella)	ASV105 (Banksiola)	ASV25 (Caenis)	ASV14 (Leucorrhinia)	ASV187 (Callicorixa)	ASV75 (Callicorixa)	ASV430 (Leucorrhinia)
185	RidReg	ASV169 (Coenagrion)	ASV4255 (Psectrocladius)	ASV19 (Hyalella)	ASV56 (Caenis)	ASV3943 (Gerris)	ASV2608 (Leptophlebia)	ASV37 (Aeshna)	ASV720 (Tonnacypris)	ASV543 (Scapholeberis)	ASV98 (Aeshna)	ASV568 (Arrenurus)	ASV1761 (Coenagrion)	ASV4628 (Sigara)	ASV991 (Nais)	ASV546 (Simocephalus)	ASV67 (Gammarus)	ASV438 (Cymatia)	ASV710 (Chaetogaster)	ASV577 (Eurycercus)	ASV2704 (Camptocercus)	ASV4245 (Callicorixa)	ASV15540 (Callicorixa)	ASV1515 (Sepedon)	ASV221 (Nehalennia)	ASV225 (Stylaria)	ASV73 (Stylaria)	ASV42 (Hyalella)	ASV731 (Lumbriculus)	ASV782 (Cymatia)	ASV308 (Polyphemus)	ASV569 (Agrypnia)	ASV68 (Coenagrion)	ASV6181 (Leptophlebia)	ASV5108 (Tanytarsus)	ASV135 (Siphlonurus)	ASV57 (Stylaria)	ASV1257 (Pleuroxus)	ASV102 (Leucorrhinia)	ASV90 (Paratanytarsus)	ASV3724 (Piona)	ASV13083 (Polypedilum)	ASV311 (Nais)	ASV85 (Nemotaulius)	ASV110 (Agrypnia)	ASV118 (Hyalella)	ASV25 (Caenis)	ASV14 (Leucorrhinia)	ASV1744 (Leucorrhinia)
186	RidReg	ASV670 (Palpomyia)	ASV884 (Aeshna)	ASV4255 (Psectrocladius)	ASV56 (Caenis)	ASV1083 (Arrenurus)	ASV3943 (Gerris)	ASV370 (Nais)	ASV543 (Scapholeberis)	ASV229 (Tanytarsus)	ASV98 (Aeshna)	ASV178 (Caenis)	ASV4628 (Sigara)	ASV2272 (Nais)	ASV546 (Simocephalus)	ASV67 (Gammarus)	ASV148 (Caenis)	ASV438 (Cymatia)	ASV577 (Eurycercus)	ASV2018 (Sida)	ASV2696 (Phaenopsectra)	ASV94 (Caenis)	ASV15540 (Callicorixa)	ASV652 (Gyraulus)	ASV206 (Triaenodes)	ASV595 (Hyalella)	ASV74 (Aeshna)	ASV16 (Leucorrhinia)	ASV791 (Scapholeberis)	ASV73 (Stylaria)	ASV521 (Tanytarsus)	ASV936 (Daphnia)	ASV343 (Tanytarsus)	ASV782 (Cymatia)	ASV308 (Polyphemus)	ASV6181 (Leptophlebia)	ASV612 (Corynoneura)	ASV135 (Siphlonurus)	ASV2430 (Setacera)	ASV57 (Stylaria)	ASV672 (Ceriodaphnia)	ASV40 (Hyalella)	ASV3724 (Piona)	ASV13083 (Polypedilum)	ASV414 (Aeshna)	ASV311 (Nais)	ASV85 (Nemotaulius)	ASV110 (Agrypnia)	ASV25 (Caenis)
187	RidReg	ASV940 (Paratanytarsus)	ASV884 (Aeshna)	ASV169 (Coenagrion)	ASV4255 (Psectrocladius)	ASV2098 (Coenagrion)	ASV56 (Caenis)	ASV3168 (Leucorrhinia)	ASV543 (Scapholeberis)	ASV568 (Arrenurus)	ASV178 (Caenis)	ASV67 (Gammarus)	ASV438 (Cymatia)	ASV863 (Gyraulus)	ASV10 (Enallagma)	ASV577 (Eurycercus)	ASV2704 (Camptocercus)	ASV174 (Hyalella)	ASV94 (Caenis)	ASV15540 (Callicorixa)	ASV111 (Lumbriculus)	ASV652 (Gyraulus)	ASV206 (Triaenodes)	ASV221 (Nehalennia)	ASV16 (Leucorrhinia)	ASV2870 (Aeshna)	ASV225 (Stylaria)	ASV791 (Scapholeberis)	ASV73 (Stylaria)	ASV5 (Siphlonurus)	ASV2894 (Ceriodaphnia)	ASV936 (Daphnia)	ASV478 (Agrypnia)	ASV569 (Agrypnia)	ASV12 (Daphnia)	ASV6181 (Leptophlebia)	ASV632 (Parachironomus)	ASV508 (Hyalella)	ASV57 (Stylaria)	ASV102 (Leucorrhinia)	ASV324 (Hyalella)	ASV1117 (Leucorrhinia)	ASV13083 (Polypedilum)	ASV414 (Aeshna)	ASV311 (Nais)	ASV110 (Agrypnia)	ASV116 (Leucorrhinia)	ASV25 (Caenis)	ASV14 (Leucorrhinia)
188	RidReg	ASV4255 (Psectrocladius)	ASV19 (Hyalella)	ASV3943 (Gerris)	ASV14719 (Tetanocera)	ASV37 (Aeshna)	ASV543 (Scapholeberis)	ASV1378 (Simocephalus)	ASV568 (Arrenurus)	ASV178 (Caenis)	ASV4628 (Sigara)	ASV1694 (Leucorrhinia)	ASV915 (Leucorrhinia)	ASV546 (Simocephalus)	ASV67 (Gammarus)	ASV148 (Caenis)	ASV438 (Cymatia)	ASV577 (Eurycercus)	ASV4245 (Callicorixa)	ASV94 (Caenis)	ASV15540 (Callicorixa)	ASV1515 (Sepedon)	ASV652 (Gyraulus)	ASV206 (Triaenodes)	ASV221 (Nehalennia)	ASV74 (Aeshna)	ASV16 (Leucorrhinia)	ASV18447 (Cryptochironomus)	ASV225 (Stylaria)	ASV791 (Scapholeberis)	ASV73 (Stylaria)	ASV2894 (Ceriodaphnia)	ASV42 (Hyalella)	ASV343 (Tanytarsus)	ASV782 (Cymatia)	ASV308 (Polyphemus)	ASV569 (Agrypnia)	ASV192 (Tanytarsus)	ASV3458 (Coenagrion)	ASV1133 (Aeshna)	ASV5108 (Tanytarsus)	ASV135 (Siphlonurus)	ASV57 (Stylaria)	ASV102 (Leucorrhinia)	ASV336 (Eurycercus)	ASV1117 (Leucorrhinia)	ASV40 (Hyalella)	ASV831 (Polypedilum)	ASV414 (Aeshna)
189	RidReg	ASV670 (Palpomyia)	ASV1671 (Coenagrion)	ASV3943 (Gerris)	ASV2975 (Coenagrion)	ASV720 (Tonnacypris)	ASV543 (Scapholeberis)	ASV5703 (Aeshna)	ASV1378 (Simocephalus)	ASV5967 (Aeshna)	ASV7593 (Aeshna)	ASV568 (Arrenurus)	ASV5533 (Aeshna)	ASV21 (Paratanytarsus)	ASV10413 (Aeshna)	ASV915 (Leucorrhinia)	ASV546 (Simocephalus)	ASV67 (Gammarus)	ASV577 (Eurycercus)	ASV617 (Notonecta)	ASV15540 (Callicorixa)	ASV1515 (Sepedon)	ASV1267 (Lauterborniella)	ASV111 (Lumbriculus)	ASV221 (Nehalennia)	ASV4614 (Stylaria)	ASV225 (Stylaria)	ASV791 (Scapholeberis)	ASV73 (Stylaria)	ASV5 (Siphlonurus)	ASV993 (Ceriodaphnia)	ASV230 (Callicorixa)	ASV3923 (Haliplus)	ASV42 (Hyalella)	ASV204 (Lestes)	ASV308 (Polyphemus)	ASV478 (Agrypnia)	ASV3458 (Coenagrion)	ASV68 (Coenagrion)	ASV5108 (Tanytarsus)	ASV135 (Siphlonurus)	ASV57 (Stylaria)	ASV672 (Ceriodaphnia)	ASV90 (Paratanytarsus)	ASV3724 (Piona)	ASV14 (Leucorrhinia)	ASV7098 (Aeshna)	ASV1530 (Coenagrion)	ASV466 (Chironomus)
190	RidReg	ASV940 (Paratanytarsus)	ASV884 (Aeshna)	ASV169 (Coenagrion)	ASV19 (Hyalella)	ASV56 (Caenis)	ASV1083 (Arrenurus)	ASV2146 (Ladislavella)	ASV317 (Leucorrhinia)	ASV1256 (Ladislavella)	ASV380 (Ceriodaphnia)	ASV1378 (Simocephalus)	ASV568 (Arrenurus)	ASV178 (Caenis)	ASV1694 (Leucorrhinia)	ASV991 (Nais)	ASV915 (Leucorrhinia)	ASV148 (Caenis)	ASV2236 (Tanytarsus)	ASV710 (Chaetogaster)	ASV94 (Caenis)	ASV630 (Chironomus)	ASV1267 (Lauterborniella)	ASV262 (Banksiola)	ASV652 (Gyraulus)	ASV206 (Triaenodes)	ASV221 (Nehalennia)	ASV16 (Leucorrhinia)	ASV1506 (Bezzia)	ASV3 (Stylaria)	ASV73 (Stylaria)	ASV3541 (Tanytarsus)	ASV993 (Ceriodaphnia)	ASV30 (Stylaria)	ASV230 (Callicorixa)	ASV42 (Hyalella)	ASV489 (Hyalella)	ASV308 (Polyphemus)	ASV569 (Agrypnia)	ASV57 (Stylaria)	ASV102 (Leucorrhinia)	ASV90 (Paratanytarsus)	ASV1117 (Leucorrhinia)	ASV2103 (Paratanytarsus)	ASV831 (Polypedilum)	ASV414 (Aeshna)	ASV311 (Nais)	ASV110 (Agrypnia)	ASV118 (Hyalella)
191	RidReg	ASV670 (Palpomyia)	ASV101 (Chaetogaster)	ASV4255 (Psectrocladius)	ASV4874 (Ceriodaphnia)	ASV56 (Caenis)	ASV3943 (Gerris)	ASV543 (Scapholeberis)	ASV788 (Tanytarsus)	ASV1064 (Ceriodaphnia)	ASV178 (Caenis)	ASV4628 (Sigara)	ASV915 (Leucorrhinia)	ASV67 (Gammarus)	ASV438 (Cymatia)	ASV710 (Chaetogaster)	ASV2434 (Aeshna)	ASV577 (Eurycercus)	ASV617 (Notonecta)	ASV2286 (Ablabesmyia)	ASV15540 (Callicorixa)	ASV1515 (Sepedon)	ASV206 (Triaenodes)	ASV74 (Aeshna)	ASV225 (Stylaria)	ASV791 (Scapholeberis)	ASV73 (Stylaria)	ASV5 (Siphlonurus)	ASV2403 (Hyalella)	ASV521 (Tanytarsus)	ASV4863 (Phaenopsectra)	ASV2465 (Pseudochydorus)	ASV782 (Cymatia)	ASV122 (Aglaodiaptomus)	ASV3604 (Ceriodaphnia)	ASV308 (Polyphemus)	ASV478 (Agrypnia)	ASV192 (Tanytarsus)	ASV3458 (Coenagrion)	ASV165 (Slavina)	ASV57 (Stylaria)	ASV102 (Leucorrhinia)	ASV672 (Ceriodaphnia)	ASV90 (Paratanytarsus)	ASV18439 (Phaenopsectra)	ASV110 (Agrypnia)	ASV2183 (Leucorrhinia)	ASV118 (Hyalella)	ASV247 (Daphnia)
192	RidReg	ASV940 (Paratanytarsus)	ASV670 (Palpomyia)	ASV884 (Aeshna)	ASV242 (Enallagma)	ASV19 (Hyalella)	ASV56 (Caenis)	ASV37 (Aeshna)	ASV380 (Ceriodaphnia)	ASV1064 (Ceriodaphnia)	ASV1177 (Arrenurus)	ASV178 (Caenis)	ASV1651 (Ablabesmyia)	ASV2272 (Nais)	ASV991 (Nais)	ASV546 (Simocephalus)	ASV148 (Caenis)	ASV2236 (Tanytarsus)	ASV680 (Nais)	ASV577 (Eurycercus)	ASV1499 (Tanytarsus)	ASV829 (Tanytarsus)	ASV94 (Caenis)	ASV1297 (Oxyethira)	ASV652 (Gyraulus)	ASV74 (Aeshna)	ASV16 (Leucorrhinia)	ASV2870 (Aeshna)	ASV225 (Stylaria)	ASV791 (Scapholeberis)	ASV3 (Stylaria)	ASV73 (Stylaria)	ASV3541 (Tanytarsus)	ASV295 (Daphnia)	ASV230 (Callicorixa)	ASV42 (Hyalella)	ASV308 (Polyphemus)	ASV478 (Agrypnia)	ASV569 (Agrypnia)	ASV140 (Angarotipula)	ASV165 (Slavina)	ASV2430 (Setacera)	ASV57 (Stylaria)	ASV102 (Leucorrhinia)	ASV704 (Nais)	ASV1117 (Leucorrhinia)	ASV1261 (Cloeon)	ASV780 (Tanytarsus)	ASV110 (Agrypnia)
193	RidReg	ASV940 (Paratanytarsus)	ASV101 (Chaetogaster)	ASV4255 (Psectrocladius)	ASV56 (Caenis)	ASV37 (Aeshna)	ASV2146 (Ladislavella)	ASV543 (Scapholeberis)	ASV568 (Arrenurus)	ASV4628 (Sigara)	ASV1422 (Polycentropus)	ASV2469 (Ceriodaphnia)	ASV1694 (Leucorrhinia)	ASV2272 (Nais)	ASV915 (Leucorrhinia)	ASV546 (Simocephalus)	ASV577 (Eurycercus)	ASV4245 (Callicorixa)	ASV94 (Caenis)	ASV15540 (Callicorixa)	ASV652 (Gyraulus)	ASV221 (Nehalennia)	ASV16 (Leucorrhinia)	ASV225 (Stylaria)	ASV791 (Scapholeberis)	ASV3 (Stylaria)	ASV1417 (Ceriodaphnia)	ASV73 (Stylaria)	ASV5 (Siphlonurus)	ASV993 (Ceriodaphnia)	ASV936 (Daphnia)	ASV121 (Eurycercus)	ASV782 (Cymatia)	ASV122 (Aglaodiaptomus)	ASV308 (Polyphemus)	ASV192 (Tanytarsus)	ASV3458 (Coenagrion)	ASV1086 (Polyphemus)	ASV57 (Stylaria)	ASV102 (Leucorrhinia)	ASV324 (Hyalella)	ASV90 (Paratanytarsus)	ASV40 (Hyalella)	ASV3724 (Piona)	ASV414 (Aeshna)	ASV110 (Agrypnia)	ASV116 (Leucorrhinia)	ASV25 (Caenis)	ASV14 (Leucorrhinia)
194	RidReg	ASV940 (Paratanytarsus)	ASV670 (Palpomyia)	ASV4255 (Psectrocladius)	ASV56 (Caenis)	ASV287 (Aeshna)	ASV543 (Scapholeberis)	ASV5703 (Aeshna)	ASV229 (Tanytarsus)	ASV1378 (Simocephalus)	ASV98 (Aeshna)	ASV38 (Daphnia)	ASV5967 (Aeshna)	ASV4628 (Sigara)	ASV1422 (Polycentropus)	ASV1651 (Ablabesmyia)	ASV546 (Simocephalus)	ASV438 (Cymatia)	ASV5515 (Aeshna)	ASV577 (Eurycercus)	ASV174 (Hyalella)	ASV94 (Caenis)	ASV15540 (Callicorixa)	ASV111 (Lumbriculus)	ASV9113 (Pirata)	ASV652 (Gyraulus)	ASV2870 (Aeshna)	ASV225 (Stylaria)	ASV791 (Scapholeberis)	ASV3 (Stylaria)	ASV73 (Stylaria)	ASV5 (Siphlonurus)	ASV2894 (Ceriodaphnia)	ASV42 (Hyalella)	ASV936 (Daphnia)	ASV121 (Eurycercus)	ASV782 (Cymatia)	ASV192 (Tanytarsus)	ASV143 (Orthocladius)	ASV487 (Heptagenia)	ASV57 (Stylaria)	ASV102 (Leucorrhinia)	ASV90 (Paratanytarsus)	ASV1117 (Leucorrhinia)	ASV110 (Agrypnia)	ASV14 (Leucorrhinia)	ASV804 (Cymatia)	ASV430 (Leucorrhinia)	ASV3318 (Aeshna)
195	RidReg	ASV940 (Paratanytarsus)	ASV670 (Palpomyia)	ASV4255 (Psectrocladius)	ASV56 (Caenis)	ASV3943 (Gerris)	ASV287 (Aeshna)	ASV1378 (Simocephalus)	ASV178 (Caenis)	ASV1066 (Simocephalus)	ASV546 (Simocephalus)	ASV67 (Gammarus)	ASV148 (Caenis)	ASV438 (Cymatia)	ASV710 (Chaetogaster)	ASV4245 (Callicorixa)	ASV94 (Caenis)	ASV15540 (Callicorixa)	ASV111 (Lumbriculus)	ASV221 (Nehalennia)	ASV74 (Aeshna)	ASV225 (Stylaria)	ASV791 (Scapholeberis)	ASV3 (Stylaria)	ASV73 (Stylaria)	ASV30 (Stylaria)	ASV42 (Hyalella)	ASV782 (Cymatia)	ASV308 (Polyphemus)	ASV569 (Agrypnia)	ASV3458 (Coenagrion)	ASV12 (Daphnia)	ASV6181 (Leptophlebia)	ASV140 (Angarotipula)	ASV1806 (Eurycercus)	ASV5108 (Tanytarsus)	ASV57 (Stylaria)	ASV102 (Leucorrhinia)	ASV1088 (Daphnia)	ASV672 (Ceriodaphnia)	ASV3724 (Piona)	ASV13083 (Polypedilum)	ASV118 (Hyalella)	ASV14 (Leucorrhinia)	ASV430 (Leucorrhinia)	ASV669 (Gyraulus)	ASV1440 (Sida)	ASV1530 (Coenagrion)	ASV350 (Simocephalus)
196	RidReg	ASV670 (Palpomyia)	ASV884 (Aeshna)	ASV4874 (Ceriodaphnia)	ASV56 (Caenis)	ASV5703 (Aeshna)	ASV4291 (Daphnia)	ASV5967 (Aeshna)	ASV7593 (Aeshna)	ASV568 (Arrenurus)	ASV178 (Caenis)	ASV4628 (Sigara)	ASV5533 (Aeshna)	ASV21 (Paratanytarsus)	ASV2272 (Nais)	ASV1066 (Simocephalus)	ASV546 (Simocephalus)	ASV67 (Gammarus)	ASV148 (Caenis)	ASV680 (Nais)	ASV577 (Eurycercus)	ASV94 (Caenis)	ASV15540 (Callicorixa)	ASV652 (Gyraulus)	ASV2870 (Aeshna)	ASV225 (Stylaria)	ASV791 (Scapholeberis)	ASV3 (Stylaria)	ASV1417 (Ceriodaphnia)	ASV73 (Stylaria)	ASV5 (Siphlonurus)	ASV993 (Ceriodaphnia)	ASV2894 (Ceriodaphnia)	ASV42 (Hyalella)	ASV936 (Daphnia)	ASV121 (Eurycercus)	ASV343 (Tanytarsus)	ASV122 (Aglaodiaptomus)	ASV569 (Agrypnia)	ASV192 (Tanytarsus)	ASV68 (Coenagrion)	ASV5108 (Tanytarsus)	ASV57 (Stylaria)	ASV102 (Leucorrhinia)	ASV90 (Paratanytarsus)	ASV1117 (Leucorrhinia)	ASV110 (Agrypnia)	ASV9065 (Coenagrion)	ASV25 (Caenis)
197	RidReg	ASV539 (Aeshna)	ASV884 (Aeshna)	ASV4874 (Ceriodaphnia)	ASV56 (Caenis)	ASV1083 (Arrenurus)	ASV2146 (Ladislavella)	ASV317 (Leucorrhinia)	ASV543 (Scapholeberis)	ASV568 (Arrenurus)	ASV1761 (Coenagrion)	ASV178 (Caenis)	ASV46 (Chironomus)	ASV915 (Leucorrhinia)	ASV546 (Simocephalus)	ASV67 (Gammarus)	ASV438 (Cymatia)	ASV577 (Eurycercus)	ASV174 (Hyalella)	ASV94 (Caenis)	ASV1515 (Sepedon)	ASV652 (Gyraulus)	ASV206 (Triaenodes)	ASV221 (Nehalennia)	ASV74 (Aeshna)	ASV225 (Stylaria)	ASV791 (Scapholeberis)	ASV1716 (Ochlerotatus)	ASV3 (Stylaria)	ASV1417 (Ceriodaphnia)	ASV73 (Stylaria)	ASV5 (Siphlonurus)	ASV993 (Ceriodaphnia)	ASV30 (Stylaria)	ASV42 (Hyalella)	ASV936 (Daphnia)	ASV204 (Lestes)	ASV343 (Tanytarsus)	ASV3604 (Ceriodaphnia)	ASV308 (Polyphemus)	ASV569 (Agrypnia)	ASV12 (Daphnia)	ASV1931 (Tanytarsus)	ASV165 (Slavina)	ASV57 (Stylaria)	ASV1257 (Pleuroxus)	ASV102 (Leucorrhinia)	ASV672 (Ceriodaphnia)	ASV1117 (Leucorrhinia)
198	RidReg	ASV169 (Coenagrion)	ASV19 (Hyalella)	ASV56 (Caenis)	ASV1083 (Arrenurus)	ASV98 (Aeshna)	ASV1761 (Coenagrion)	ASV178 (Caenis)	ASV46 (Chironomus)	ASV991 (Nais)	ASV166 (Aeshna)	ASV577 (Eurycercus)	ASV94 (Caenis)	ASV262 (Banksiola)	ASV206 (Triaenodes)	ASV74 (Aeshna)	ASV225 (Stylaria)	ASV3 (Stylaria)	ASV1719 (Hygrotus)	ASV73 (Stylaria)	ASV5 (Siphlonurus)	ASV993 (Ceriodaphnia)	ASV30 (Stylaria)	ASV42 (Hyalella)	ASV1473 (Agraylea)	ASV782 (Cymatia)	ASV3458 (Coenagrion)	ASV68 (Coenagrion)	ASV135 (Siphlonurus)	ASV57 (Stylaria)	ASV324 (Hyalella)	ASV90 (Paratanytarsus)	ASV831 (Polypedilum)	ASV311 (Nais)	ASV118 (Hyalella)	ASV247 (Daphnia)	ASV105 (Banksiola)	ASV526 (Palpomyia)	ASV14 (Leucorrhinia)	ASV430 (Leucorrhinia)	ASV839 (Polypedilum)	ASV470 (Psectrocladius)	ASV1530 (Coenagrion)	ASV1016 (Palpomyia)	ASV350 (Simocephalus)	ASV315 (Notonecta)	ASV1172 (Tetragnatha)	ASV587 (Arrenurus)	ASV1335 (Gyraulus)
199	RidReg	ASV101 (Chaetogaster)	ASV4255 (Psectrocladius)	ASV56 (Caenis)	ASV3943 (Gerris)	ASV2608 (Leptophlebia)	ASV2146 (Ladislavella)	ASV317 (Leucorrhinia)	ASV1097 (Hyalella)	ASV380 (Ceriodaphnia)	ASV2420 (Polypedilum)	ASV543 (Scapholeberis)	ASV568 (Arrenurus)	ASV178 (Caenis)	ASV2469 (Ceriodaphnia)	ASV1694 (Leucorrhinia)	ASV915 (Leucorrhinia)	ASV546 (Simocephalus)	ASV577 (Eurycercus)	ASV4245 (Callicorixa)	ASV94 (Caenis)	ASV15540 (Callicorixa)	ASV111 (Lumbriculus)	ASV595 (Hyalella)	ASV225 (Stylaria)	ASV791 (Scapholeberis)	ASV1506 (Bezzia)	ASV73 (Stylaria)	ASV5 (Siphlonurus)	ASV993 (Ceriodaphnia)	ASV2894 (Ceriodaphnia)	ASV521 (Tanytarsus)	ASV42 (Hyalella)	ASV782 (Cymatia)	ASV3458 (Coenagrion)	ASV5108 (Tanytarsus)	ASV885 (Triaenodes)	ASV143 (Orthocladius)	ASV57 (Stylaria)	ASV102 (Leucorrhinia)	ASV672 (Ceriodaphnia)	ASV1235 (Aeshna)	ASV1117 (Leucorrhinia)	ASV414 (Aeshna)	ASV110 (Agrypnia)	ASV2183 (Leucorrhinia)	ASV526 (Palpomyia)	ASV14 (Leucorrhinia)	ASV430 (Leucorrhinia)
200	RidReg	ASV56 (Caenis)	ASV1083 (Arrenurus)	ASV543 (Scapholeberis)	ASV3230 (Cenocorixa)	ASV4291 (Daphnia)	ASV1378 (Simocephalus)	ASV1064 (Ceriodaphnia)	ASV568 (Arrenurus)	ASV178 (Caenis)	ASV4628 (Sigara)	ASV915 (Leucorrhinia)	ASV1066 (Simocephalus)	ASV546 (Simocephalus)	ASV438 (Cymatia)	ASV348 (Tanytarsus)	ASV94 (Caenis)	ASV15540 (Callicorixa)	ASV1515 (Sepedon)	ASV652 (Gyraulus)	ASV206 (Triaenodes)	ASV595 (Hyalella)	ASV74 (Aeshna)	ASV2870 (Aeshna)	ASV4614 (Stylaria)	ASV225 (Stylaria)	ASV791 (Scapholeberis)	ASV1417 (Ceriodaphnia)	ASV73 (Stylaria)	ASV5 (Siphlonurus)	ASV993 (Ceriodaphnia)	ASV2894 (Ceriodaphnia)	ASV42 (Hyalella)	ASV936 (Daphnia)	ASV121 (Eurycercus)	ASV782 (Cymatia)	ASV569 (Agrypnia)	ASV192 (Tanytarsus)	ASV3458 (Coenagrion)	ASV18 (Notonecta)	ASV57 (Stylaria)	ASV1502 (Valvata)	ASV102 (Leucorrhinia)	ASV1117 (Leucorrhinia)	ASV110 (Agrypnia)	ASV118 (Hyalella)	ASV105 (Banksiola)	ASV14 (Leucorrhinia)	ASV1744 (Leucorrhinia)
201	RidReg	ASV940 (Paratanytarsus)	ASV670 (Palpomyia)	ASV19 (Hyalella)	ASV56 (Caenis)	ASV1246 (Aulodrilus)	ASV37 (Aeshna)	ASV317 (Leucorrhinia)	ASV370 (Nais)	ASV1378 (Simocephalus)	ASV1761 (Coenagrion)	ASV178 (Caenis)	ASV991 (Nais)	ASV67 (Gammarus)	ASV148 (Caenis)	ASV438 (Cymatia)	ASV863 (Gyraulus)	ASV577 (Eurycercus)	ASV94 (Caenis)	ASV1267 (Lauterborniella)	ASV262 (Banksiola)	ASV221 (Nehalennia)	ASV16 (Leucorrhinia)	ASV225 (Stylaria)	ASV791 (Scapholeberis)	ASV1506 (Bezzia)	ASV3 (Stylaria)	ASV73 (Stylaria)	ASV42 (Hyalella)	ASV204 (Lestes)	ASV121 (Eurycercus)	ASV782 (Cymatia)	ASV3458 (Coenagrion)	ASV12 (Daphnia)	ASV1931 (Tanytarsus)	ASV885 (Triaenodes)	ASV108 (Hyalella)	ASV165 (Slavina)	ASV135 (Siphlonurus)	ASV57 (Stylaria)	ASV102 (Leucorrhinia)	ASV672 (Ceriodaphnia)	ASV324 (Hyalella)	ASV1117 (Leucorrhinia)	ASV40 (Hyalella)	ASV118 (Hyalella)	ASV526 (Palpomyia)	ASV14 (Leucorrhinia)	ASV1744 (Leucorrhinia)
202	RidReg	ASV670 (Palpomyia)	ASV56 (Caenis)	ASV3943 (Gerris)	ASV2146 (Ladislavella)	ASV543 (Scapholeberis)	ASV1378 (Simocephalus)	ASV1064 (Ceriodaphnia)	ASV178 (Caenis)	ASV1651 (Ablabesmyia)	ASV546 (Simocephalus)	ASV67 (Gammarus)	ASV148 (Caenis)	ASV710 (Chaetogaster)	ASV166 (Aeshna)	ASV577 (Eurycercus)	ASV174 (Hyalella)	ASV94 (Caenis)	ASV1515 (Sepedon)	ASV652 (Gyraulus)	ASV206 (Triaenodes)	ASV74 (Aeshna)	ASV16 (Leucorrhinia)	ASV17 (Hyalella)	ASV225 (Stylaria)	ASV1691 (Notonecta)	ASV791 (Scapholeberis)	ASV73 (Stylaria)	ASV5 (Siphlonurus)	ASV993 (Ceriodaphnia)	ASV343 (Tanytarsus)	ASV122 (Aglaodiaptomus)	ASV569 (Agrypnia)	ASV12 (Daphnia)	ASV6181 (Leptophlebia)	ASV1133 (Aeshna)	ASV5108 (Tanytarsus)	ASV57 (Stylaria)	ASV102 (Leucorrhinia)	ASV336 (Eurycercus)	ASV2103 (Paratanytarsus)	ASV3724 (Piona)	ASV13083 (Polypedilum)	ASV25 (Caenis)	ASV14 (Leucorrhinia)	ASV804 (Cymatia)	ASV430 (Leucorrhinia)	ASV3637 (Piona)	ASV1530 (Coenagrion)
203	RidReg	ASV4255 (Psectrocladius)	ASV4874 (Ceriodaphnia)	ASV56 (Caenis)	ASV720 (Tonnacypris)	ASV543 (Scapholeberis)	ASV98 (Aeshna)	ASV568 (Arrenurus)	ASV1761 (Coenagrion)	ASV178 (Caenis)	ASV4628 (Sigara)	ASV46 (Chironomus)	ASV991 (Nais)	ASV1066 (Simocephalus)	ASV67 (Gammarus)	ASV438 (Cymatia)	ASV710 (Chaetogaster)	ASV166 (Aeshna)	ASV577 (Eurycercus)	ASV4245 (Callicorixa)	ASV94 (Caenis)	ASV15540 (Callicorixa)	ASV1515 (Sepedon)	ASV797 (Camptocercus)	ASV4084 (Nilodorum)	ASV221 (Nehalennia)	ASV4614 (Stylaria)	ASV225 (Stylaria)	ASV791 (Scapholeberis)	ASV3 (Stylaria)	ASV73 (Stylaria)	ASV5 (Siphlonurus)	ASV42 (Hyalella)	ASV936 (Daphnia)	ASV204 (Lestes)	ASV121 (Eurycercus)	ASV782 (Cymatia)	ASV122 (Aglaodiaptomus)	ASV569 (Agrypnia)	ASV68 (Coenagrion)	ASV165 (Slavina)	ASV487 (Heptagenia)	ASV57 (Stylaria)	ASV102 (Leucorrhinia)	ASV672 (Ceriodaphnia)	ASV90 (Paratanytarsus)	ASV1117 (Leucorrhinia)	ASV3724 (Piona)	ASV311 (Nais)
204	RidReg	ASV940 (Paratanytarsus)	ASV670 (Palpomyia)	ASV884 (Aeshna)	ASV4255 (Psectrocladius)	ASV4874 (Ceriodaphnia)	ASV56 (Caenis)	ASV37 (Aeshna)	ASV543 (Scapholeberis)	ASV1928 (Aeshna)	ASV1064 (Ceriodaphnia)	ASV2140 (Aeshna)	ASV568 (Arrenurus)	ASV178 (Caenis)	ASV298 (Orthocladius)	ASV2272 (Nais)	ASV546 (Simocephalus)	ASV166 (Aeshna)	ASV2434 (Aeshna)	ASV577 (Eurycercus)	ASV94 (Caenis)	ASV4084 (Nilodorum)	ASV652 (Gyraulus)	ASV206 (Triaenodes)	ASV221 (Nehalennia)	ASV225 (Stylaria)	ASV3 (Stylaria)	ASV73 (Stylaria)	ASV521 (Tanytarsus)	ASV42 (Hyalella)	ASV731 (Lumbriculus)	ASV782 (Cymatia)	ASV68 (Coenagrion)	ASV487 (Heptagenia)	ASV57 (Stylaria)	ASV102 (Leucorrhinia)	ASV324 (Hyalella)	ASV90 (Paratanytarsus)	ASV3724 (Piona)	ASV414 (Aeshna)	ASV311 (Nais)	ASV85 (Nemotaulius)	ASV110 (Agrypnia)	ASV25 (Caenis)	ASV14 (Leucorrhinia)	ASV1895 (Aeshna)	ASV1180 (Cypridopsis)	ASV1952 (Ceriodaphnia)	ASV3637 (Piona)
205	RidReg	ASV940 (Paratanytarsus)	ASV101 (Chaetogaster)	ASV1671 (Coenagrion)	ASV56 (Caenis)	ASV3943 (Gerris)	ASV287 (Aeshna)	ASV568 (Arrenurus)	ASV178 (Caenis)	ASV1651 (Ablabesmyia)	ASV2272 (Nais)	ASV915 (Leucorrhinia)	ASV1066 (Simocephalus)	ASV546 (Simocephalus)	ASV67 (Gammarus)	ASV438 (Cymatia)	ASV710 (Chaetogaster)	ASV577 (Eurycercus)	ASV2704 (Camptocercus)	ASV94 (Caenis)	ASV111 (Lumbriculus)	ASV221 (Nehalennia)	ASV2870 (Aeshna)	ASV225 (Stylaria)	ASV791 (Scapholeberis)	ASV3 (Stylaria)	ASV73 (Stylaria)	ASV2894 (Ceriodaphnia)	ASV42 (Hyalella)	ASV4863 (Phaenopsectra)	ASV308 (Polyphemus)	ASV192 (Tanytarsus)	ASV68 (Coenagrion)	ASV5108 (Tanytarsus)	ASV57 (Stylaria)	ASV102 (Leucorrhinia)	ASV336 (Eurycercus)	ASV90 (Paratanytarsus)	ASV1117 (Leucorrhinia)	ASV3724 (Piona)	ASV85 (Nemotaulius)	ASV110 (Agrypnia)	ASV2183 (Leucorrhinia)	ASV118 (Hyalella)	ASV105 (Banksiola)	ASV14 (Leucorrhinia)	ASV75 (Callicorixa)	ASV430 (Leucorrhinia)	ASV839 (Polypedilum)
206	RidReg	ASV670 (Palpomyia)	ASV3943 (Gerris)	ASV14719 (Tetanocera)	ASV37 (Aeshna)	ASV380 (Ceriodaphnia)	ASV2420 (Polypedilum)	ASV2140 (Aeshna)	ASV568 (Arrenurus)	ASV1761 (Coenagrion)	ASV178 (Caenis)	ASV4628 (Sigara)	ASV2469 (Ceriodaphnia)	ASV1651 (Ablabesmyia)	ASV67 (Gammarus)	ASV438 (Cymatia)	ASV415 (Leucorrhinia)	ASV577 (Eurycercus)	ASV94 (Caenis)	ASV15540 (Callicorixa)	ASV1515 (Sepedon)	ASV111 (Lumbriculus)	ASV652 (Gyraulus)	ASV206 (Triaenodes)	ASV16 (Leucorrhinia)	ASV18447 (Cryptochironomus)	ASV4614 (Stylaria)	ASV225 (Stylaria)	ASV3 (Stylaria)	ASV73 (Stylaria)	ASV42 (Hyalella)	ASV121 (Eurycercus)	ASV343 (Tanytarsus)	ASV731 (Lumbriculus)	ASV782 (Cymatia)	ASV3458 (Coenagrion)	ASV68 (Coenagrion)	ASV12 (Daphnia)	ASV5108 (Tanytarsus)	ASV487 (Heptagenia)	ASV57 (Stylaria)	ASV102 (Leucorrhinia)	ASV822 (Lumbriculus)	ASV90 (Paratanytarsus)	ASV1771 (Psectrocladius)	ASV831 (Polypedilum)	ASV110 (Agrypnia)	ASV118 (Hyalella)	ASV14 (Leucorrhinia)
207	RidReg	ASV940 (Paratanytarsus)	ASV4255 (Psectrocladius)	ASV4874 (Ceriodaphnia)	ASV56 (Caenis)	ASV2608 (Leptophlebia)	ASV370 (Nais)	ASV229 (Tanytarsus)	ASV38 (Daphnia)	ASV1064 (Ceriodaphnia)	ASV4628 (Sigara)	ASV1694 (Leucorrhinia)	ASV915 (Leucorrhinia)	ASV710 (Chaetogaster)	ASV166 (Aeshna)	ASV577 (Eurycercus)	ASV2704 (Camptocercus)	ASV2696 (Phaenopsectra)	ASV94 (Caenis)	ASV1515 (Sepedon)	ASV4084 (Nilodorum)	ASV652 (Gyraulus)	ASV221 (Nehalennia)	ASV16 (Leucorrhinia)	ASV3 (Stylaria)	ASV73 (Stylaria)	ASV42 (Hyalella)	ASV122 (Aglaodiaptomus)	ASV308 (Polyphemus)	ASV569 (Agrypnia)	ASV192 (Tanytarsus)	ASV68 (Coenagrion)	ASV6181 (Leptophlebia)	ASV5108 (Tanytarsus)	ASV508 (Hyalella)	ASV487 (Heptagenia)	ASV57 (Stylaria)	ASV102 (Leucorrhinia)	ASV90 (Paratanytarsus)	ASV3724 (Piona)	ASV13083 (Polypedilum)	ASV414 (Aeshna)	ASV110 (Agrypnia)	ASV118 (Hyalella)	ASV14 (Leucorrhinia)	ASV75 (Callicorixa)	ASV372 (Microvelia)	ASV839 (Polypedilum)	ASV1530 (Coenagrion)
208	RidReg	ASV2557 (Nais)	ASV670 (Palpomyia)	ASV4255 (Psectrocladius)	ASV56 (Caenis)	ASV2608 (Leptophlebia)	ASV380 (Ceriodaphnia)	ASV543 (Scapholeberis)	ASV4291 (Daphnia)	ASV170 (Tanytarsus)	ASV568 (Arrenurus)	ASV1761 (Coenagrion)	ASV178 (Caenis)	ASV46 (Chironomus)	ASV1651 (Ablabesmyia)	ASV1066 (Simocephalus)	ASV148 (Caenis)	ASV863 (Gyraulus)	ASV577 (Eurycercus)	ASV94 (Caenis)	ASV15540 (Callicorixa)	ASV1515 (Sepedon)	ASV652 (Gyraulus)	ASV74 (Aeshna)	ASV225 (Stylaria)	ASV791 (Scapholeberis)	ASV73 (Stylaria)	ASV42 (Hyalella)	ASV936 (Daphnia)	ASV343 (Tanytarsus)	ASV782 (Cymatia)	ASV3604 (Ceriodaphnia)	ASV3458 (Coenagrion)	ASV6181 (Leptophlebia)	ASV612 (Corynoneura)	ASV5108 (Tanytarsus)	ASV885 (Triaenodes)	ASV57 (Stylaria)	ASV102 (Leucorrhinia)	ASV672 (Ceriodaphnia)	ASV3724 (Piona)	ASV13083 (Polypedilum)	ASV1261 (Cloeon)	ASV110 (Agrypnia)	ASV526 (Palpomyia)	ASV14 (Leucorrhinia)	ASV1744 (Leucorrhinia)	ASV187 (Callicorixa)	ASV1440 (Sida)
209	RidReg	ASV884 (Aeshna)	ASV169 (Coenagrion)	ASV4874 (Ceriodaphnia)	ASV56 (Caenis)	ASV3943 (Gerris)	ASV14719 (Tetanocera)	ASV37 (Aeshna)	ASV720 (Tonnacypris)	ASV543 (Scapholeberis)	ASV2028 (Orthocladius)	ASV568 (Arrenurus)	ASV546 (Simocephalus)	ASV438 (Cymatia)	ASV710 (Chaetogaster)	ASV10 (Enallagma)	ASV577 (Eurycercus)	ASV2704 (Camptocercus)	ASV2696 (Phaenopsectra)	ASV1515 (Sepedon)	ASV4084 (Nilodorum)	ASV221 (Nehalennia)	ASV16 (Leucorrhinia)	ASV18447 (Cryptochironomus)	ASV225 (Stylaria)	ASV791 (Scapholeberis)	ASV1716 (Ochlerotatus)	ASV73 (Stylaria)	ASV5 (Siphlonurus)	ASV993 (Ceriodaphnia)	ASV42 (Hyalella)	ASV204 (Lestes)	ASV782 (Cymatia)	ASV569 (Agrypnia)	ASV68 (Coenagrion)	ASV487 (Heptagenia)	ASV57 (Stylaria)	ASV102 (Leucorrhinia)	ASV1088 (Daphnia)	ASV90 (Paratanytarsus)	ASV3724 (Piona)	ASV1593 (Orthocladius)	ASV831 (Polypedilum)	ASV414 (Aeshna)	ASV311 (Nais)	ASV110 (Agrypnia)	ASV118 (Hyalella)	ASV14 (Leucorrhinia)	ASV804 (Cymatia)
210	LANDMarkOracle	ASV940 (Paratanytarsus)	ASV884 (Aeshna)	ASV101 (Chaetogaster)	ASV4874 (Ceriodaphnia)	ASV56 (Caenis)	ASV37 (Aeshna)	ASV1129 (Psectrocladius)	ASV317 (Leucorrhinia)	ASV543 (Scapholeberis)	ASV98 (Aeshna)	ASV38 (Daphnia)	ASV178 (Caenis)	ASV915 (Leucorrhinia)	ASV281 (Cricotopus)	ASV546 (Simocephalus)	ASV67 (Gammarus)	ASV148 (Caenis)	ASV710 (Chaetogaster)	ASV577 (Eurycercus)	ASV617 (Notonecta)	ASV94 (Caenis)	ASV1267 (Lauterborniella)	ASV111 (Lumbriculus)	ASV652 (Gyraulus)	ASV74 (Aeshna)	ASV16 (Leucorrhinia)	ASV225 (Stylaria)	ASV791 (Scapholeberis)	ASV73 (Stylaria)	ASV5 (Siphlonurus)	ASV30 (Stylaria)	ASV122 (Aglaodiaptomus)	ASV308 (Polyphemus)	ASV192 (Tanytarsus)	ASV3458 (Coenagrion)	ASV612 (Corynoneura)	ASV301 (Ceriodaphnia)	ASV57 (Stylaria)	ASV102 (Leucorrhinia)	ASV672 (Ceriodaphnia)	ASV40 (Hyalella)	ASV427 (Psectrocladius)	ASV414 (Aeshna)	ASV110 (Agrypnia)	ASV105 (Banksiola)	ASV14 (Leucorrhinia)	ASV430 (Leucorrhinia)	ASV669 (Gyraulus)
211	LANDMarkOracle	ASV940 (Paratanytarsus)	ASV670 (Palpomyia)	ASV169 (Coenagrion)	ASV2098 (Coenagrion)	ASV56 (Caenis)	ASV2975 (Coenagrion)	ASV317 (Leucorrhinia)	ASV543 (Scapholeberis)	ASV788 (Tanytarsus)	ASV98 (Aeshna)	ASV568 (Arrenurus)	ASV1761 (Coenagrion)	ASV178 (Caenis)	ASV2831 (Coenagrion)	ASV991 (Nais)	ASV915 (Leucorrhinia)	ASV148 (Caenis)	ASV680 (Nais)	ASV166 (Aeshna)	ASV10 (Enallagma)	ASV577 (Eurycercus)	ASV348 (Tanytarsus)	ASV617 (Notonecta)	ASV661 (Parachironomus)	ASV94 (Caenis)	ASV1267 (Lauterborniella)	ASV652 (Gyraulus)	ASV74 (Aeshna)	ASV16 (Leucorrhinia)	ASV225 (Stylaria)	ASV791 (Scapholeberis)	ASV73 (Stylaria)	ASV5 (Siphlonurus)	ASV30 (Stylaria)	ASV671 (Ceriodaphnia)	ASV42 (Hyalella)	ASV122 (Aglaodiaptomus)	ASV308 (Polyphemus)	ASV3458 (Coenagrion)	ASV68 (Coenagrion)	ASV2795 (Coenagrion)	ASV135 (Siphlonurus)	ASV57 (Stylaria)	ASV102 (Leucorrhinia)	ASV704 (Nais)	ASV3724 (Piona)	ASV831 (Polypedilum)	ASV311 (Nais)
212	LANDMarkOracle	ASV670 (Palpomyia)	ASV169 (Coenagrion)	ASV1671 (Coenagrion)	ASV56 (Caenis)	ASV3943 (Gerris)	ASV2975 (Coenagrion)	ASV317 (Leucorrhinia)	ASV1097 (Hyalella)	ASV543 (Scapholeberis)	ASV98 (Aeshna)	ASV5967 (Aeshna)	ASV568 (Arrenurus)	ASV178 (Caenis)	ASV46 (Chironomus)	ASV2272 (Nais)	ASV991 (Nais)	ASV915 (Leucorrhinia)	ASV67 (Gammarus)	ASV148 (Caenis)	ASV710 (Chaetogaster)	ASV166 (Aeshna)	ASV577 (Eurycercus)	ASV348 (Tanytarsus)	ASV2704 (Camptocercus)	ASV94 (Caenis)	ASV1515 (Sepedon)	ASV652 (Gyraulus)	ASV206 (Triaenodes)	ASV595 (Hyalella)	ASV16 (Leucorrhinia)	ASV2870 (Aeshna)	ASV225 (Stylaria)	ASV791 (Scapholeberis)	ASV73 (Stylaria)	ASV5 (Siphlonurus)	ASV993 (Ceriodaphnia)	ASV204 (Lestes)	ASV121 (Eurycercus)	ASV343 (Tanytarsus)	ASV308 (Polyphemus)	ASV1844 (Hyalella)	ASV18 (Notonecta)	ASV5108 (Tanytarsus)	ASV57 (Stylaria)	ASV102 (Leucorrhinia)	ASV3724 (Piona)	ASV110 (Agrypnia)	ASV105 (Banksiola)
213	LANDMarkOracle	ASV940 (Paratanytarsus)	ASV670 (Palpomyia)	ASV169 (Coenagrion)	ASV4874 (Ceriodaphnia)	ASV56 (Caenis)	ASV1083 (Arrenurus)	ASV3943 (Gerris)	ASV37 (Aeshna)	ASV317 (Leucorrhinia)	ASV543 (Scapholeberis)	ASV38 (Daphnia)	ASV170 (Tanytarsus)	ASV568 (Arrenurus)	ASV1761 (Coenagrion)	ASV178 (Caenis)	ASV991 (Nais)	ASV915 (Leucorrhinia)	ASV67 (Gammarus)	ASV148 (Caenis)	ASV438 (Cymatia)	ASV577 (Eurycercus)	ASV2704 (Camptocercus)	ASV94 (Caenis)	ASV1515 (Sepedon)	ASV652 (Gyraulus)	ASV206 (Triaenodes)	ASV595 (Hyalella)	ASV221 (Nehalennia)	ASV74 (Aeshna)	ASV16 (Leucorrhinia)	ASV225 (Stylaria)	ASV791 (Scapholeberis)	ASV73 (Stylaria)	ASV5 (Siphlonurus)	ASV993 (Ceriodaphnia)	ASV204 (Lestes)	ASV121 (Eurycercus)	ASV343 (Tanytarsus)	ASV122 (Aglaodiaptomus)	ASV308 (Polyphemus)	ASV3458 (Coenagrion)	ASV135 (Siphlonurus)	ASV301 (Ceriodaphnia)	ASV57 (Stylaria)	ASV102 (Leucorrhinia)	ASV672 (Ceriodaphnia)	ASV3724 (Piona)	ASV110 (Agrypnia)
214	LANDMarkOracle	ASV940 (Paratanytarsus)	ASV670 (Palpomyia)	ASV884 (Aeshna)	ASV169 (Coenagrion)	ASV1671 (Coenagrion)	ASV56 (Caenis)	ASV37 (Aeshna)	ASV317 (Leucorrhinia)	ASV380 (Ceriodaphnia)	ASV98 (Aeshna)	ASV1064 (Ceriodaphnia)	ASV1761 (Coenagrion)	ASV178 (Caenis)	ASV2831 (Coenagrion)	ASV991 (Nais)	ASV915 (Leucorrhinia)	ASV546 (Simocephalus)	ASV67 (Gammarus)	ASV148 (Caenis)	ASV710 (Chaetogaster)	ASV166 (Aeshna)	ASV10 (Enallagma)	ASV577 (Eurycercus)	ASV94 (Caenis)	ASV1515 (Sepedon)	ASV652 (Gyraulus)	ASV16 (Leucorrhinia)	ASV2870 (Aeshna)	ASV225 (Stylaria)	ASV791 (Scapholeberis)	ASV3 (Stylaria)	ASV73 (Stylaria)	ASV5 (Siphlonurus)	ASV42 (Hyalella)	ASV936 (Daphnia)	ASV204 (Lestes)	ASV121 (Eurycercus)	ASV782 (Cymatia)	ASV308 (Polyphemus)	ASV569 (Agrypnia)	ASV12 (Daphnia)	ASV57 (Stylaria)	ASV102 (Leucorrhinia)	ASV672 (Ceriodaphnia)	ASV90 (Paratanytarsus)	ASV40 (Hyalella)	ASV3724 (Piona)	ASV110 (Agrypnia)
215	LANDMarkOracle	ASV940 (Paratanytarsus)	ASV670 (Palpomyia)	ASV4874 (Ceriodaphnia)	ASV2098 (Coenagrion)	ASV56 (Caenis)	ASV37 (Aeshna)	ASV317 (Leucorrhinia)	ASV543 (Scapholeberis)	ASV229 (Tanytarsus)	ASV38 (Daphnia)	ASV568 (Arrenurus)	ASV1761 (Coenagrion)	ASV178 (Caenis)	ASV298 (Orthocladius)	ASV991 (Nais)	ASV915 (Leucorrhinia)	ASV1066 (Simocephalus)	ASV546 (Simocephalus)	ASV67 (Gammarus)	ASV148 (Caenis)	ASV438 (Cymatia)	ASV710 (Chaetogaster)	ASV415 (Leucorrhinia)	ASV577 (Eurycercus)	ASV94 (Caenis)	ASV262 (Banksiola)	ASV206 (Triaenodes)	ASV221 (Nehalennia)	ASV16 (Leucorrhinia)	ASV791 (Scapholeberis)	ASV73 (Stylaria)	ASV993 (Ceriodaphnia)	ASV521 (Tanytarsus)	ASV42 (Hyalella)	ASV204 (Lestes)	ASV121 (Eurycercus)	ASV308 (Polyphemus)	ASV192 (Tanytarsus)	ASV68 (Coenagrion)	ASV12 (Daphnia)	ASV301 (Ceriodaphnia)	ASV57 (Stylaria)	ASV102 (Leucorrhinia)	ASV672 (Ceriodaphnia)	ASV40 (Hyalella)	ASV414 (Aeshna)	ASV110 (Agrypnia)	ASV118 (Hyalella)
216	LANDMarkOracle	ASV884 (Aeshna)	ASV4874 (Ceriodaphnia)	ASV56 (Caenis)	ASV1083 (Arrenurus)	ASV3943 (Gerris)	ASV37 (Aeshna)	ASV543 (Scapholeberis)	ASV788 (Tanytarsus)	ASV229 (Tanytarsus)	ASV38 (Daphnia)	ASV178 (Caenis)	ASV1651 (Ablabesmyia)	ASV2272 (Nais)	ASV991 (Nais)	ASV1066 (Simocephalus)	ASV546 (Simocephalus)	ASV148 (Caenis)	ASV577 (Eurycercus)	ASV2018 (Sida)	ASV94 (Caenis)	ASV652 (Gyraulus)	ASV206 (Triaenodes)	ASV74 (Aeshna)	ASV791 (Scapholeberis)	ASV73 (Stylaria)	ASV521 (Tanytarsus)	ASV42 (Hyalella)	ASV121 (Eurycercus)	ASV782 (Cymatia)	ASV308 (Polyphemus)	ASV192 (Tanytarsus)	ASV12 (Daphnia)	ASV453 (Sigara)	ASV301 (Ceriodaphnia)	ASV2430 (Setacera)	ASV57 (Stylaria)	ASV102 (Leucorrhinia)	ASV672 (Ceriodaphnia)	ASV1117 (Leucorrhinia)	ASV40 (Hyalella)	ASV1261 (Cloeon)	ASV414 (Aeshna)	ASV110 (Agrypnia)	ASV25 (Caenis)	ASV14 (Leucorrhinia)	ASV355 (Scapholeberis)	ASV75 (Callicorixa)	ASV849 (Simocephalus)
217	LANDMarkOracle	ASV940 (Paratanytarsus)	ASV884 (Aeshna)	ASV169 (Coenagrion)	ASV2098 (Coenagrion)	ASV56 (Caenis)	ASV2975 (Coenagrion)	ASV3168 (Leucorrhinia)	ASV543 (Scapholeberis)	ASV38 (Daphnia)	ASV359 (Leucorrhinia)	ASV178 (Caenis)	ASV21 (Paratanytarsus)	ASV991 (Nais)	ASV915 (Leucorrhinia)	ASV1066 (Simocephalus)	ASV546 (Simocephalus)	ASV67 (Gammarus)	ASV577 (Eurycercus)	ASV94 (Caenis)	ASV111 (Lumbriculus)	ASV652 (Gyraulus)	ASV206 (Triaenodes)	ASV595 (Hyalella)	ASV221 (Nehalennia)	ASV16 (Leucorrhinia)	ASV225 (Stylaria)	ASV791 (Scapholeberis)	ASV73 (Stylaria)	ASV42 (Hyalella)	ASV308 (Polyphemus)	ASV478 (Agrypnia)	ASV569 (Agrypnia)	ASV18 (Notonecta)	ASV68 (Coenagrion)	ASV12 (Daphnia)	ASV307 (Chaetogaster)	ASV301 (Ceriodaphnia)	ASV2430 (Setacera)	ASV57 (Stylaria)	ASV102 (Leucorrhinia)	ASV672 (Ceriodaphnia)	ASV40 (Hyalella)	ASV3724 (Piona)	ASV831 (Polypedilum)	ASV414 (Aeshna)	ASV311 (Nais)	ASV110 (Agrypnia)	ASV14 (Leucorrhinia)
218	LANDMarkOracle	ASV670 (Palpomyia)	ASV19 (Hyalella)	ASV4874 (Ceriodaphnia)	ASV56 (Caenis)	ASV3943 (Gerris)	ASV37 (Aeshna)	ASV543 (Scapholeberis)	ASV1378 (Simocephalus)	ASV98 (Aeshna)	ASV38 (Daphnia)	ASV1064 (Ceriodaphnia)	ASV568 (Arrenurus)	ASV178 (Caenis)	ASV1694 (Leucorrhinia)	ASV1651 (Ablabesmyia)	ASV915 (Leucorrhinia)	ASV1066 (Simocephalus)	ASV546 (Simocephalus)	ASV67 (Gammarus)	ASV148 (Caenis)	ASV438 (Cymatia)	ASV577 (Eurycercus)	ASV94 (Caenis)	ASV1515 (Sepedon)	ASV111 (Lumbriculus)	ASV652 (Gyraulus)	ASV206 (Triaenodes)	ASV595 (Hyalella)	ASV74 (Aeshna)	ASV16 (Leucorrhinia)	ASV225 (Stylaria)	ASV791 (Scapholeberis)	ASV73 (Stylaria)	ASV30 (Stylaria)	ASV2894 (Ceriodaphnia)	ASV42 (Hyalella)	ASV343 (Tanytarsus)	ASV731 (Lumbriculus)	ASV782 (Cymatia)	ASV308 (Polyphemus)	ASV3458 (Coenagrion)	ASV1133 (Aeshna)	ASV108 (Hyalella)	ASV301 (Ceriodaphnia)	ASV57 (Stylaria)	ASV102 (Leucorrhinia)	ASV1088 (Daphnia)	ASV1117 (Leucorrhinia)
219	LANDMarkOracle	ASV940 (Paratanytarsus)	ASV670 (Palpomyia)	ASV4874 (Ceriodaphnia)	ASV1671 (Coenagrion)	ASV2098 (Coenagrion)	ASV56 (Caenis)	ASV317 (Leucorrhinia)	ASV1097 (Hyalella)	ASV543 (Scapholeberis)	ASV5703 (Aeshna)	ASV38 (Daphnia)	ASV568 (Arrenurus)	ASV1761 (Coenagrion)	ASV5533 (Aeshna)	ASV21 (Paratanytarsus)	ASV915 (Leucorrhinia)	ASV1066 (Simocephalus)	ASV546 (Simocephalus)	ASV67 (Gammarus)	ASV148 (Caenis)	ASV94 (Caenis)	ASV1267 (Lauterborniella)	ASV111 (Lumbriculus)	ASV652 (Gyraulus)	ASV74 (Aeshna)	ASV16 (Leucorrhinia)	ASV225 (Stylaria)	ASV791 (Scapholeberis)	ASV73 (Stylaria)	ASV5 (Siphlonurus)	ASV993 (Ceriodaphnia)	ASV42 (Hyalella)	ASV204 (Lestes)	ASV308 (Polyphemus)	ASV478 (Agrypnia)	ASV3458 (Coenagrion)	ASV301 (Ceriodaphnia)	ASV57 (Stylaria)	ASV102 (Leucorrhinia)	ASV324 (Hyalella)	ASV3724 (Piona)	ASV14 (Leucorrhinia)	ASV355 (Scapholeberis)	ASV978 (Cricotopus)	ASV669 (Gyraulus)	ASV7098 (Aeshna)	ASV849 (Simocephalus)	ASV1952 (Ceriodaphnia)
220	LANDMarkOracle	ASV940 (Paratanytarsus)	ASV19 (Hyalella)	ASV56 (Caenis)	ASV2146 (Ladislavella)	ASV317 (Leucorrhinia)	ASV380 (Ceriodaphnia)	ASV3168 (Leucorrhinia)	ASV1378 (Simocephalus)	ASV568 (Arrenurus)	ASV178 (Caenis)	ASV1422 (Polycentropus)	ASV1694 (Leucorrhinia)	ASV915 (Leucorrhinia)	ASV546 (Simocephalus)	ASV67 (Gammarus)	ASV148 (Caenis)	ASV710 (Chaetogaster)	ASV348 (Tanytarsus)	ASV2704 (Camptocercus)	ASV94 (Caenis)	ASV1267 (Lauterborniella)	ASV262 (Banksiola)	ASV652 (Gyraulus)	ASV206 (Triaenodes)	ASV16 (Leucorrhinia)	ASV225 (Stylaria)	ASV1506 (Bezzia)	ASV73 (Stylaria)	ASV993 (Ceriodaphnia)	ASV30 (Stylaria)	ASV671 (Ceriodaphnia)	ASV42 (Hyalella)	ASV308 (Polyphemus)	ASV569 (Agrypnia)	ASV192 (Tanytarsus)	ASV885 (Triaenodes)	ASV135 (Siphlonurus)	ASV301 (Ceriodaphnia)	ASV57 (Stylaria)	ASV102 (Leucorrhinia)	ASV704 (Nais)	ASV672 (Ceriodaphnia)	ASV822 (Lumbriculus)	ASV90 (Paratanytarsus)	ASV1117 (Leucorrhinia)	ASV831 (Polypedilum)	ASV110 (Agrypnia)	ASV2183 (Leucorrhinia)
221	LANDMarkOracle	ASV670 (Palpomyia)	ASV884 (Aeshna)	ASV242 (Enallagma)	ASV101 (Chaetogaster)	ASV4255 (Psectrocladius)	ASV4874 (Ceriodaphnia)	ASV2098 (Coenagrion)	ASV56 (Caenis)	ASV317 (Leucorrhinia)	ASV1097 (Hyalella)	ASV543 (Scapholeberis)	ASV788 (Tanytarsus)	ASV98 (Aeshna)	ASV568 (Arrenurus)	ASV178 (Caenis)	ASV1422 (Polycentropus)	ASV5533 (Aeshna)	ASV915 (Leucorrhinia)	ASV546 (Simocephalus)	ASV67 (Gammarus)	ASV148 (Caenis)	ASV710 (Chaetogaster)	ASV2434 (Aeshna)	ASV577 (Eurycercus)	ASV94 (Caenis)	ASV1515 (Sepedon)	ASV652 (Gyraulus)	ASV74 (Aeshna)	ASV16 (Leucorrhinia)	ASV225 (Stylaria)	ASV791 (Scapholeberis)	ASV73 (Stylaria)	ASV5 (Siphlonurus)	ASV521 (Tanytarsus)	ASV42 (Hyalella)	ASV121 (Eurycercus)	ASV308 (Polyphemus)	ASV143 (Orthocladius)	ASV301 (Ceriodaphnia)	ASV57 (Stylaria)	ASV102 (Leucorrhinia)	ASV1235 (Aeshna)	ASV1117 (Leucorrhinia)	ASV3724 (Piona)	ASV110 (Agrypnia)	ASV116 (Leucorrhinia)	ASV526 (Palpomyia)	ASV14 (Leucorrhinia)
222	LANDMarkOracle	ASV940 (Paratanytarsus)	ASV670 (Palpomyia)	ASV169 (Coenagrion)	ASV1671 (Coenagrion)	ASV2098 (Coenagrion)	ASV37 (Aeshna)	ASV317 (Leucorrhinia)	ASV720 (Tonnacypris)	ASV543 (Scapholeberis)	ASV1378 (Simocephalus)	ASV98 (Aeshna)	ASV178 (Caenis)	ASV991 (Nais)	ASV915 (Leucorrhinia)	ASV1066 (Simocephalus)	ASV546 (Simocephalus)	ASV67 (Gammarus)	ASV166 (Aeshna)	ASV10 (Enallagma)	ASV94 (Caenis)	ASV652 (Gyraulus)	ASV221 (Nehalennia)	ASV74 (Aeshna)	ASV16 (Leucorrhinia)	ASV225 (Stylaria)	ASV791 (Scapholeberis)	ASV73 (Stylaria)	ASV5 (Siphlonurus)	ASV993 (Ceriodaphnia)	ASV42 (Hyalella)	ASV204 (Lestes)	ASV308 (Polyphemus)	ASV18 (Notonecta)	ASV68 (Coenagrion)	ASV12 (Daphnia)	ASV140 (Angarotipula)	ASV885 (Triaenodes)	ASV135 (Siphlonurus)	ASV301 (Ceriodaphnia)	ASV57 (Stylaria)	ASV102 (Leucorrhinia)	ASV1117 (Leucorrhinia)	ASV444 (Chaetogaster)	ASV414 (Aeshna)	ASV14 (Leucorrhinia)	ASV430 (Leucorrhinia)	ASV849 (Simocephalus)	ASV1530 (Coenagrion)
223	LANDMarkOracle	ASV940 (Paratanytarsus)	ASV101 (Chaetogaster)	ASV56 (Caenis)	ASV37 (Aeshna)	ASV317 (Leucorrhinia)	ASV1097 (Hyalella)	ASV380 (Ceriodaphnia)	ASV543 (Scapholeberis)	ASV98 (Aeshna)	ASV568 (Arrenurus)	ASV178 (Caenis)	ASV1422 (Polycentropus)	ASV1694 (Leucorrhinia)	ASV1651 (Ablabesmyia)	ASV991 (Nais)	ASV915 (Leucorrhinia)	ASV148 (Caenis)	ASV710 (Chaetogaster)	ASV577 (Eurycercus)	ASV617 (Notonecta)	ASV94 (Caenis)	ASV1515 (Sepedon)	ASV652 (Gyraulus)	ASV206 (Triaenodes)	ASV595 (Hyalella)	ASV221 (Nehalennia)	ASV16 (Leucorrhinia)	ASV225 (Stylaria)	ASV791 (Scapholeberis)	ASV73 (Stylaria)	ASV5 (Siphlonurus)	ASV30 (Stylaria)	ASV42 (Hyalella)	ASV121 (Eurycercus)	ASV308 (Polyphemus)	ASV192 (Tanytarsus)	ASV307 (Chaetogaster)	ASV57 (Stylaria)	ASV102 (Leucorrhinia)	ASV1117 (Leucorrhinia)	ASV40 (Hyalella)	ASV1842 (Gyraulus)	ASV110 (Agrypnia)	ASV118 (Hyalella)	ASV14 (Leucorrhinia)	ASV355 (Scapholeberis)	ASV75 (Callicorixa)	ASV430 (Leucorrhinia)
224	LANDMarkOracle	ASV940 (Paratanytarsus)	ASV670 (Palpomyia)	ASV884 (Aeshna)	ASV242 (Enallagma)	ASV169 (Coenagrion)	ASV56 (Caenis)	ASV1083 (Arrenurus)	ASV37 (Aeshna)	ASV317 (Leucorrhinia)	ASV380 (Ceriodaphnia)	ASV38 (Daphnia)	ASV1064 (Ceriodaphnia)	ASV1761 (Coenagrion)	ASV178 (Caenis)	ASV298 (Orthocladius)	ASV991 (Nais)	ASV915 (Leucorrhinia)	ASV281 (Cricotopus)	ASV67 (Gammarus)	ASV94 (Caenis)	ASV262 (Banksiola)	ASV652 (Gyraulus)	ASV206 (Triaenodes)	ASV595 (Hyalella)	ASV221 (Nehalennia)	ASV74 (Aeshna)	ASV16 (Leucorrhinia)	ASV225 (Stylaria)	ASV791 (Scapholeberis)	ASV73 (Stylaria)	ASV42 (Hyalella)	ASV1473 (Agraylea)	ASV308 (Polyphemus)	ASV569 (Agrypnia)	ASV346 (Chaetogaster)	ASV885 (Triaenodes)	ASV143 (Orthocladius)	ASV135 (Siphlonurus)	ASV57 (Stylaria)	ASV102 (Leucorrhinia)	ASV324 (Hyalella)	ASV2103 (Paratanytarsus)	ASV414 (Aeshna)	ASV311 (Nais)	ASV110 (Agrypnia)	ASV118 (Hyalella)	ASV105 (Banksiola)	ASV526 (Palpomyia)
225	LANDMarkOracle	ASV940 (Paratanytarsus)	ASV670 (Palpomyia)	ASV4874 (Ceriodaphnia)	ASV56 (Caenis)	ASV317 (Leucorrhinia)	ASV543 (Scapholeberis)	ASV1378 (Simocephalus)	ASV38 (Daphnia)	ASV568 (Arrenurus)	ASV178 (Caenis)	ASV991 (Nais)	ASV915 (Leucorrhinia)	ASV1066 (Simocephalus)	ASV546 (Simocephalus)	ASV148 (Caenis)	ASV438 (Cymatia)	ASV577 (Eurycercus)	ASV94 (Caenis)	ASV1267 (Lauterborniella)	ASV111 (Lumbriculus)	ASV74 (Aeshna)	ASV16 (Leucorrhinia)	ASV225 (Stylaria)	ASV791 (Scapholeberis)	ASV73 (Stylaria)	ASV30 (Stylaria)	ASV42 (Hyalella)	ASV121 (Eurycercus)	ASV782 (Cymatia)	ASV122 (Aglaodiaptomus)	ASV308 (Polyphemus)	ASV569 (Agrypnia)	ASV3458 (Coenagrion)	ASV18 (Notonecta)	ASV12 (Daphnia)	ASV1806 (Eurycercus)	ASV135 (Siphlonurus)	ASV301 (Ceriodaphnia)	ASV57 (Stylaria)	ASV102 (Leucorrhinia)	ASV672 (Ceriodaphnia)	ASV1117 (Leucorrhinia)	ASV40 (Hyalella)	ASV3724 (Piona)	ASV118 (Hyalella)	ASV14 (Leucorrhinia)	ASV804 (Cymatia)	ASV430 (Leucorrhinia)
226	LANDMarkOracle	ASV940 (Paratanytarsus)	ASV670 (Palpomyia)	ASV242 (Enallagma)	ASV169 (Coenagrion)	ASV19 (Hyalella)	ASV56 (Caenis)	ASV1083 (Arrenurus)	ASV37 (Aeshna)	ASV317 (Leucorrhinia)	ASV98 (Aeshna)	ASV1064 (Ceriodaphnia)	ASV178 (Caenis)	ASV991 (Nais)	ASV915 (Leucorrhinia)	ASV148 (Caenis)	ASV710 (Chaetogaster)	ASV166 (Aeshna)	ASV94 (Caenis)	ASV1267 (Lauterborniella)	ASV262 (Banksiola)	ASV652 (Gyraulus)	ASV206 (Triaenodes)	ASV221 (Nehalennia)	ASV16 (Leucorrhinia)	ASV352 (Graphoderus)	ASV225 (Stylaria)	ASV73 (Stylaria)	ASV993 (Ceriodaphnia)	ASV30 (Stylaria)	ASV109 (Caenis)	ASV42 (Hyalella)	ASV122 (Aglaodiaptomus)	ASV308 (Polyphemus)	ASV3458 (Coenagrion)	ASV1133 (Aeshna)	ASV346 (Chaetogaster)	ASV885 (Triaenodes)	ASV143 (Orthocladius)	ASV135 (Siphlonurus)	ASV57 (Stylaria)	ASV102 (Leucorrhinia)	ASV672 (Ceriodaphnia)	ASV324 (Hyalella)	ASV414 (Aeshna)	ASV118 (Hyalella)	ASV526 (Palpomyia)	ASV25 (Caenis)	ASV14 (Leucorrhinia)
227	LANDMarkOracle	ASV940 (Paratanytarsus)	ASV670 (Palpomyia)	ASV56 (Caenis)	ASV1083 (Arrenurus)	ASV37 (Aeshna)	ASV543 (Scapholeberis)	ASV568 (Arrenurus)	ASV1761 (Coenagrion)	ASV178 (Caenis)	ASV298 (Orthocladius)	ASV915 (Leucorrhinia)	ASV546 (Simocephalus)	ASV67 (Gammarus)	ASV148 (Caenis)	ASV577 (Eurycercus)	ASV94 (Caenis)	ASV1515 (Sepedon)	ASV1267 (Lauterborniella)	ASV206 (Triaenodes)	ASV221 (Nehalennia)	ASV74 (Aeshna)	ASV16 (Leucorrhinia)	ASV225 (Stylaria)	ASV791 (Scapholeberis)	ASV73 (Stylaria)	ASV5 (Siphlonurus)	ASV993 (Ceriodaphnia)	ASV30 (Stylaria)	ASV42 (Hyalella)	ASV936 (Daphnia)	ASV308 (Polyphemus)	ASV192 (Tanytarsus)	ASV3458 (Coenagrion)	ASV12 (Daphnia)	ASV57 (Stylaria)	ASV102 (Leucorrhinia)	ASV672 (Ceriodaphnia)	ASV1117 (Leucorrhinia)	ASV40 (Hyalella)	ASV3724 (Piona)	ASV110 (Agrypnia)	ASV118 (Hyalella)	ASV526 (Palpomyia)	ASV25 (Caenis)	ASV14 (Leucorrhinia)	ASV978 (Cricotopus)	ASV430 (Leucorrhinia)	ASV839 (Polypedilum)
228	LANDMarkOracle	ASV56 (Caenis)	ASV1083 (Arrenurus)	ASV37 (Aeshna)	ASV317 (Leucorrhinia)	ASV1761 (Coenagrion)	ASV178 (Caenis)	ASV1651 (Ablabesmyia)	ASV991 (Nais)	ASV915 (Leucorrhinia)	ASV148 (Caenis)	ASV166 (Aeshna)	ASV10 (Enallagma)	ASV577 (Eurycercus)	ASV113 (Caenis)	ASV94 (Caenis)	ASV262 (Banksiola)	ASV652 (Gyraulus)	ASV206 (Triaenodes)	ASV595 (Hyalella)	ASV221 (Nehalennia)	ASV74 (Aeshna)	ASV16 (Leucorrhinia)	ASV225 (Stylaria)	ASV3 (Stylaria)	ASV73 (Stylaria)	ASV5 (Siphlonurus)	ASV30 (Stylaria)	ASV42 (Hyalella)	ASV121 (Eurycercus)	ASV782 (Cymatia)	ASV3458 (Coenagrion)	ASV68 (Coenagrion)	ASV307 (Chaetogaster)	ASV57 (Stylaria)	ASV102 (Leucorrhinia)	ASV324 (Hyalella)	ASV90 (Paratanytarsus)	ASV1117 (Leucorrhinia)	ASV118 (Hyalella)	ASV247 (Daphnia)	ASV105 (Banksiola)	ASV526 (Palpomyia)	ASV25 (Caenis)	ASV14 (Leucorrhinia)	ASV75 (Callicorixa)	ASV430 (Leucorrhinia)	ASV479 (Eurycercus)	ASV839 (Polypedilum)
229	LANDMarkOracle	ASV884 (Aeshna)	ASV101 (Chaetogaster)	ASV19 (Hyalella)	ASV4874 (Ceriodaphnia)	ASV2098 (Coenagrion)	ASV56 (Caenis)	ASV3943 (Gerris)	ASV1097 (Hyalella)	ASV543 (Scapholeberis)	ASV98 (Aeshna)	ASV38 (Daphnia)	ASV568 (Arrenurus)	ASV178 (Caenis)	ASV1694 (Leucorrhinia)	ASV2831 (Coenagrion)	ASV915 (Leucorrhinia)	ASV546 (Simocephalus)	ASV67 (Gammarus)	ASV148 (Caenis)	ASV710 (Chaetogaster)	ASV2434 (Aeshna)	ASV577 (Eurycercus)	ASV94 (Caenis)	ASV15540 (Callicorixa)	ASV1515 (Sepedon)	ASV111 (Lumbriculus)	ASV206 (Triaenodes)	ASV74 (Aeshna)	ASV225 (Stylaria)	ASV791 (Scapholeberis)	ASV73 (Stylaria)	ASV993 (Ceriodaphnia)	ASV521 (Tanytarsus)	ASV42 (Hyalella)	ASV122 (Aglaodiaptomus)	ASV308 (Polyphemus)	ASV3458 (Coenagrion)	ASV140 (Angarotipula)	ASV143 (Orthocladius)	ASV57 (Stylaria)	ASV102 (Leucorrhinia)	ASV672 (Ceriodaphnia)	ASV1235 (Aeshna)	ASV1117 (Leucorrhinia)	ASV3724 (Piona)	ASV414 (Aeshna)	ASV110 (Agrypnia)	ASV2183 (Leucorrhinia)
230	LANDMarkOracle	ASV884 (Aeshna)	ASV4255 (Psectrocladius)	ASV4874 (Ceriodaphnia)	ASV56 (Caenis)	ASV3943 (Gerris)	ASV543 (Scapholeberis)	ASV1378 (Simocephalus)	ASV7593 (Aeshna)	ASV568 (Arrenurus)	ASV178 (Caenis)	ASV915 (Leucorrhinia)	ASV1066 (Simocephalus)	ASV148 (Caenis)	ASV438 (Cymatia)	ASV577 (Eurycercus)	ASV94 (Caenis)	ASV1267 (Lauterborniella)	ASV111 (Lumbriculus)	ASV262 (Banksiola)	ASV652 (Gyraulus)	ASV206 (Triaenodes)	ASV595 (Hyalella)	ASV74 (Aeshna)	ASV16 (Leucorrhinia)	ASV225 (Stylaria)	ASV791 (Scapholeberis)	ASV73 (Stylaria)	ASV993 (Ceriodaphnia)	ASV2894 (Ceriodaphnia)	ASV42 (Hyalella)	ASV121 (Eurycercus)	ASV122 (Aglaodiaptomus)	ASV308 (Polyphemus)	ASV569 (Agrypnia)	ASV3458 (Coenagrion)	ASV18 (Notonecta)	ASV307 (Chaetogaster)	ASV57 (Stylaria)	ASV102 (Leucorrhinia)	ASV110 (Agrypnia)	ASV118 (Hyalella)	ASV105 (Banksiola)	ASV14 (Leucorrhinia)	ASV75 (Callicorixa)	ASV430 (Leucorrhinia)	ASV669 (Gyraulus)	ASV1440 (Sida)	ASV1530 (Coenagrion)
231	LANDMarkOracle	ASV940 (Paratanytarsus)	ASV670 (Palpomyia)	ASV4874 (Ceriodaphnia)	ASV1671 (Coenagrion)	ASV2098 (Coenagrion)	ASV56 (Caenis)	ASV2975 (Coenagrion)	ASV317 (Leucorrhinia)	ASV543 (Scapholeberis)	ASV38 (Daphnia)	ASV1064 (Ceriodaphnia)	ASV178 (Caenis)	ASV46 (Chironomus)	ASV2831 (Coenagrion)	ASV915 (Leucorrhinia)	ASV281 (Cricotopus)	ASV1066 (Simocephalus)	ASV546 (Simocephalus)	ASV67 (Gammarus)	ASV10 (Enallagma)	ASV577 (Eurycercus)	ASV2704 (Camptocercus)	ASV617 (Notonecta)	ASV174 (Hyalella)	ASV94 (Caenis)	ASV111 (Lumbriculus)	ASV652 (Gyraulus)	ASV206 (Triaenodes)	ASV74 (Aeshna)	ASV1583 (Phaenopsectra)	ASV225 (Stylaria)	ASV1691 (Notonecta)	ASV791 (Scapholeberis)	ASV73 (Stylaria)	ASV993 (Ceriodaphnia)	ASV30 (Stylaria)	ASV936 (Daphnia)	ASV121 (Eurycercus)	ASV308 (Polyphemus)	ASV301 (Ceriodaphnia)	ASV57 (Stylaria)	ASV102 (Leucorrhinia)	ASV672 (Ceriodaphnia)	ASV324 (Hyalella)	ASV40 (Hyalella)	ASV110 (Agrypnia)	ASV14 (Leucorrhinia)	ASV1217 (Chaetogaster)
232	LANDMarkOracle	ASV940 (Paratanytarsus)	ASV169 (Coenagrion)	ASV19 (Hyalella)	ASV1671 (Coenagrion)	ASV2098 (Coenagrion)	ASV56 (Caenis)	ASV37 (Aeshna)	ASV317 (Leucorrhinia)	ASV380 (Ceriodaphnia)	ASV370 (Nais)	ASV1064 (Ceriodaphnia)	ASV1761 (Coenagrion)	ASV991 (Nais)	ASV915 (Leucorrhinia)	ASV67 (Gammarus)	ASV148 (Caenis)	ASV10 (Enallagma)	ASV577 (Eurycercus)	ASV94 (Caenis)	ASV1267 (Lauterborniella)	ASV262 (Banksiola)	ASV652 (Gyraulus)	ASV206 (Triaenodes)	ASV221 (Nehalennia)	ASV16 (Leucorrhinia)	ASV225 (Stylaria)	ASV3 (Stylaria)	ASV73 (Stylaria)	ASV30 (Stylaria)	ASV42 (Hyalella)	ASV122 (Aglaodiaptomus)	ASV308 (Polyphemus)	ASV478 (Agrypnia)	ASV3458 (Coenagrion)	ASV307 (Chaetogaster)	ASV885 (Triaenodes)	ASV135 (Siphlonurus)	ASV57 (Stylaria)	ASV102 (Leucorrhinia)	ASV672 (Ceriodaphnia)	ASV90 (Paratanytarsus)	ASV1117 (Leucorrhinia)	ASV831 (Polypedilum)	ASV110 (Agrypnia)	ASV105 (Banksiola)	ASV526 (Palpomyia)	ASV14 (Leucorrhinia)	ASV430 (Leucorrhinia)
233	LANDMarkOracle	ASV670 (Palpomyia)	ASV884 (Aeshna)	ASV4255 (Psectrocladius)	ASV19 (Hyalella)	ASV4874 (Ceriodaphnia)	ASV56 (Caenis)	ASV37 (Aeshna)	ASV317 (Leucorrhinia)	ASV543 (Scapholeberis)	ASV229 (Tanytarsus)	ASV98 (Aeshna)	ASV1064 (Ceriodaphnia)	ASV568 (Arrenurus)	ASV178 (Caenis)	ASV915 (Leucorrhinia)	ASV281 (Cricotopus)	ASV1066 (Simocephalus)	ASV67 (Gammarus)	ASV148 (Caenis)	ASV166 (Aeshna)	ASV10 (Enallagma)	ASV577 (Eurycercus)	ASV348 (Tanytarsus)	ASV617 (Notonecta)	ASV94 (Caenis)	ASV1515 (Sepedon)	ASV652 (Gyraulus)	ASV16 (Leucorrhinia)	ASV225 (Stylaria)	ASV791 (Scapholeberis)	ASV3 (Stylaria)	ASV73 (Stylaria)	ASV5 (Siphlonurus)	ASV30 (Stylaria)	ASV521 (Tanytarsus)	ASV42 (Hyalella)	ASV936 (Daphnia)	ASV204 (Lestes)	ASV121 (Eurycercus)	ASV122 (Aglaodiaptomus)	ASV192 (Tanytarsus)	ASV68 (Coenagrion)	ASV12 (Daphnia)	ASV612 (Corynoneura)	ASV323 (Tanytarsus)	ASV165 (Slavina)	ASV301 (Ceriodaphnia)	ASV57 (Stylaria)
234	LANDMarkOracle	ASV940 (Paratanytarsus)	ASV670 (Palpomyia)	ASV884 (Aeshna)	ASV56 (Caenis)	ASV1083 (Arrenurus)	ASV37 (Aeshna)	ASV2975 (Coenagrion)	ASV317 (Leucorrhinia)	ASV370 (Nais)	ASV543 (Scapholeberis)	ASV229 (Tanytarsus)	ASV359 (Leucorrhinia)	ASV568 (Arrenurus)	ASV178 (Caenis)	ASV2272 (Nais)	ASV991 (Nais)	ASV546 (Simocephalus)	ASV67 (Gammarus)	ASV148 (Caenis)	ASV166 (Aeshna)	ASV10 (Enallagma)	ASV577 (Eurycercus)	ASV348 (Tanytarsus)	ASV617 (Notonecta)	ASV94 (Caenis)	ASV1267 (Lauterborniella)	ASV652 (Gyraulus)	ASV206 (Triaenodes)	ASV595 (Hyalella)	ASV74 (Aeshna)	ASV16 (Leucorrhinia)	ASV791 (Scapholeberis)	ASV3 (Stylaria)	ASV73 (Stylaria)	ASV30 (Stylaria)	ASV521 (Tanytarsus)	ASV42 (Hyalella)	ASV121 (Eurycercus)	ASV308 (Polyphemus)	ASV192 (Tanytarsus)	ASV68 (Coenagrion)	ASV1133 (Aeshna)	ASV885 (Triaenodes)	ASV57 (Stylaria)	ASV102 (Leucorrhinia)	ASV40 (Hyalella)	ASV414 (Aeshna)	ASV110 (Agrypnia)
235	LANDMarkOracle	ASV940 (Paratanytarsus)	ASV1671 (Coenagrion)	ASV2098 (Coenagrion)	ASV56 (Caenis)	ASV37 (Aeshna)	ASV543 (Scapholeberis)	ASV568 (Arrenurus)	ASV178 (Caenis)	ASV1651 (Ablabesmyia)	ASV2272 (Nais)	ASV915 (Leucorrhinia)	ASV1066 (Simocephalus)	ASV546 (Simocephalus)	ASV67 (Gammarus)	ASV148 (Caenis)	ASV710 (Chaetogaster)	ASV577 (Eurycercus)	ASV94 (Caenis)	ASV652 (Gyraulus)	ASV206 (Triaenodes)	ASV74 (Aeshna)	ASV16 (Leucorrhinia)	ASV225 (Stylaria)	ASV791 (Scapholeberis)	ASV73 (Stylaria)	ASV993 (Ceriodaphnia)	ASV30 (Stylaria)	ASV521 (Tanytarsus)	ASV42 (Hyalella)	ASV121 (Eurycercus)	ASV122 (Aglaodiaptomus)	ASV308 (Polyphemus)	ASV192 (Tanytarsus)	ASV301 (Ceriodaphnia)	ASV57 (Stylaria)	ASV102 (Leucorrhinia)	ASV1117 (Leucorrhinia)	ASV3724 (Piona)	ASV414 (Aeshna)	ASV110 (Agrypnia)	ASV118 (Hyalella)	ASV14 (Leucorrhinia)	ASV75 (Callicorixa)	ASV430 (Leucorrhinia)	ASV839 (Polypedilum)	ASV3637 (Piona)	ASV1530 (Coenagrion)	ASV350 (Simocephalus)
236	LANDMarkOracle	ASV670 (Palpomyia)	ASV4874 (Ceriodaphnia)	ASV56 (Caenis)	ASV37 (Aeshna)	ASV317 (Leucorrhinia)	ASV380 (Ceriodaphnia)	ASV543 (Scapholeberis)	ASV98 (Aeshna)	ASV2140 (Aeshna)	ASV568 (Arrenurus)	ASV1761 (Coenagrion)	ASV178 (Caenis)	ASV2272 (Nais)	ASV915 (Leucorrhinia)	ASV1066 (Simocephalus)	ASV67 (Gammarus)	ASV148 (Caenis)	ASV577 (Eurycercus)	ASV94 (Caenis)	ASV1515 (Sepedon)	ASV111 (Lumbriculus)	ASV262 (Banksiola)	ASV652 (Gyraulus)	ASV206 (Triaenodes)	ASV221 (Nehalennia)	ASV74 (Aeshna)	ASV16 (Leucorrhinia)	ASV225 (Stylaria)	ASV73 (Stylaria)	ASV993 (Ceriodaphnia)	ASV30 (Stylaria)	ASV42 (Hyalella)	ASV121 (Eurycercus)	ASV122 (Aglaodiaptomus)	ASV308 (Polyphemus)	ASV3458 (Coenagrion)	ASV68 (Coenagrion)	ASV885 (Triaenodes)	ASV57 (Stylaria)	ASV102 (Leucorrhinia)	ASV672 (Ceriodaphnia)	ASV822 (Lumbriculus)	ASV90 (Paratanytarsus)	ASV3724 (Piona)	ASV110 (Agrypnia)	ASV118 (Hyalella)	ASV14 (Leucorrhinia)	ASV430 (Leucorrhinia)
237	LANDMarkOracle	ASV940 (Paratanytarsus)	ASV19 (Hyalella)	ASV2098 (Coenagrion)	ASV56 (Caenis)	ASV2975 (Coenagrion)	ASV317 (Leucorrhinia)	ASV1097 (Hyalella)	ASV380 (Ceriodaphnia)	ASV1761 (Coenagrion)	ASV178 (Caenis)	ASV2831 (Coenagrion)	ASV5533 (Aeshna)	ASV991 (Nais)	ASV915 (Leucorrhinia)	ASV546 (Simocephalus)	ASV67 (Gammarus)	ASV148 (Caenis)	ASV710 (Chaetogaster)	ASV680 (Nais)	ASV94 (Caenis)	ASV262 (Banksiola)	ASV652 (Gyraulus)	ASV206 (Triaenodes)	ASV595 (Hyalella)	ASV74 (Aeshna)	ASV225 (Stylaria)	ASV791 (Scapholeberis)	ASV73 (Stylaria)	ASV5 (Siphlonurus)	ASV42 (Hyalella)	ASV489 (Hyalella)	ASV121 (Eurycercus)	ASV122 (Aglaodiaptomus)	ASV3458 (Coenagrion)	ASV12 (Daphnia)	ASV346 (Chaetogaster)	ASV165 (Slavina)	ASV57 (Stylaria)	ASV102 (Leucorrhinia)	ASV324 (Hyalella)	ASV1117 (Leucorrhinia)	ASV40 (Hyalella)	ASV118 (Hyalella)	ASV105 (Banksiola)	ASV526 (Palpomyia)	ASV25 (Caenis)	ASV14 (Leucorrhinia)	ASV355 (Scapholeberis)
238	LANDMarkOracle	ASV2557 (Nais)	ASV670 (Palpomyia)	ASV4874 (Ceriodaphnia)	ASV56 (Caenis)	ASV380 (Ceriodaphnia)	ASV543 (Scapholeberis)	ASV788 (Tanytarsus)	ASV38 (Daphnia)	ASV1064 (Ceriodaphnia)	ASV170 (Tanytarsus)	ASV568 (Arrenurus)	ASV1761 (Coenagrion)	ASV178 (Caenis)	ASV1651 (Ablabesmyia)	ASV1066 (Simocephalus)	ASV148 (Caenis)	ASV438 (Cymatia)	ASV577 (Eurycercus)	ASV94 (Caenis)	ASV1515 (Sepedon)	ASV1267 (Lauterborniella)	ASV111 (Lumbriculus)	ASV652 (Gyraulus)	ASV206 (Triaenodes)	ASV74 (Aeshna)	ASV16 (Leucorrhinia)	ASV225 (Stylaria)	ASV791 (Scapholeberis)	ASV73 (Stylaria)	ASV5 (Siphlonurus)	ASV993 (Ceriodaphnia)	ASV30 (Stylaria)	ASV521 (Tanytarsus)	ASV936 (Daphnia)	ASV204 (Lestes)	ASV121 (Eurycercus)	ASV343 (Tanytarsus)	ASV569 (Agrypnia)	ASV3458 (Coenagrion)	ASV12 (Daphnia)	ASV612 (Corynoneura)	ASV307 (Chaetogaster)	ASV885 (Triaenodes)	ASV57 (Stylaria)	ASV102 (Leucorrhinia)	ASV672 (Ceriodaphnia)	ASV118 (Hyalella)	ASV14 (Leucorrhinia)
239	LANDMarkOracle	ASV884 (Aeshna)	ASV101 (Chaetogaster)	ASV1671 (Coenagrion)	ASV56 (Caenis)	ASV3943 (Gerris)	ASV37 (Aeshna)	ASV543 (Scapholeberis)	ASV98 (Aeshna)	ASV568 (Arrenurus)	ASV178 (Caenis)	ASV2469 (Ceriodaphnia)	ASV2831 (Coenagrion)	ASV991 (Nais)	ASV546 (Simocephalus)	ASV67 (Gammarus)	ASV148 (Caenis)	ASV710 (Chaetogaster)	ASV10 (Enallagma)	ASV577 (Eurycercus)	ASV348 (Tanytarsus)	ASV94 (Caenis)	ASV1267 (Lauterborniella)	ASV16 (Leucorrhinia)	ASV225 (Stylaria)	ASV791 (Scapholeberis)	ASV73 (Stylaria)	ASV5 (Siphlonurus)	ASV521 (Tanytarsus)	ASV42 (Hyalella)	ASV204 (Lestes)	ASV121 (Eurycercus)	ASV122 (Aglaodiaptomus)	ASV308 (Polyphemus)	ASV3458 (Coenagrion)	ASV12 (Daphnia)	ASV1133 (Aeshna)	ASV301 (Ceriodaphnia)	ASV57 (Stylaria)	ASV102 (Leucorrhinia)	ASV672 (Ceriodaphnia)	ASV3724 (Piona)	ASV414 (Aeshna)	ASV311 (Nais)	ASV110 (Agrypnia)	ASV118 (Hyalella)	ASV25 (Caenis)	ASV14 (Leucorrhinia)	ASV355 (Scapholeberis)
240	LANDMarkNoOracle	ASV940 (Paratanytarsus)	ASV2557 (Nais)	ASV670 (Palpomyia)	ASV884 (Aeshna)	ASV4255 (Psectrocladius)	ASV2267 (Leucorrhinia)	ASV56 (Caenis)	ASV37 (Aeshna)	ASV317 (Leucorrhinia)	ASV543 (Scapholeberis)	ASV38 (Daphnia)	ASV5967 (Aeshna)	ASV1761 (Coenagrion)	ASV178 (Caenis)	ASV3719 (Aglaodiaptomus)	ASV915 (Leucorrhinia)	ASV1066 (Simocephalus)	ASV67 (Gammarus)	ASV710 (Chaetogaster)	ASV577 (Eurycercus)	ASV617 (Notonecta)	ASV94 (Caenis)	ASV637 (Orthocladius)	ASV1267 (Lauterborniella)	ASV652 (Gyraulus)	ASV206 (Triaenodes)	ASV74 (Aeshna)	ASV16 (Leucorrhinia)	ASV225 (Stylaria)	ASV791 (Scapholeberis)	ASV73 (Stylaria)	ASV5 (Siphlonurus)	ASV30 (Stylaria)	ASV2894 (Ceriodaphnia)	ASV308 (Polyphemus)	ASV3458 (Coenagrion)	ASV781 (Orthocladius)	ASV301 (Ceriodaphnia)	ASV57 (Stylaria)	ASV102 (Leucorrhinia)	ASV672 (Ceriodaphnia)	ASV1117 (Leucorrhinia)	ASV110 (Agrypnia)	ASV2183 (Leucorrhinia)	ASV105 (Banksiola)	ASV14 (Leucorrhinia)	ASV804 (Cymatia)	ASV978 (Cricotopus)
241	LANDMarkNoOracle	ASV940 (Paratanytarsus)	ASV670 (Palpomyia)	ASV1671 (Coenagrion)	ASV3482 (Coenagrion)	ASV2098 (Coenagrion)	ASV56 (Caenis)	ASV2975 (Coenagrion)	ASV317 (Leucorrhinia)	ASV543 (Scapholeberis)	ASV98 (Aeshna)	ASV568 (Arrenurus)	ASV1761 (Coenagrion)	ASV178 (Caenis)	ASV2831 (Coenagrion)	ASV915 (Leucorrhinia)	ASV546 (Simocephalus)	ASV67 (Gammarus)	ASV148 (Caenis)	ASV680 (Nais)	ASV166 (Aeshna)	ASV577 (Eurycercus)	ASV661 (Parachironomus)	ASV94 (Caenis)	ASV1515 (Sepedon)	ASV1267 (Lauterborniella)	ASV652 (Gyraulus)	ASV74 (Aeshna)	ASV16 (Leucorrhinia)	ASV225 (Stylaria)	ASV791 (Scapholeberis)	ASV73 (Stylaria)	ASV5 (Siphlonurus)	ASV993 (Ceriodaphnia)	ASV42 (Hyalella)	ASV308 (Polyphemus)	ASV3458 (Coenagrion)	ASV12 (Daphnia)	ASV2795 (Coenagrion)	ASV5108 (Tanytarsus)	ASV135 (Siphlonurus)	ASV2976 (Coenagrion)	ASV487 (Heptagenia)	ASV57 (Stylaria)	ASV102 (Leucorrhinia)	ASV3724 (Piona)	ASV311 (Nais)	ASV110 (Agrypnia)	ASV526 (Palpomyia)
242	LANDMarkNoOracle	ASV940 (Paratanytarsus)	ASV670 (Palpomyia)	ASV884 (Aeshna)	ASV169 (Coenagrion)	ASV1671 (Coenagrion)	ASV56 (Caenis)	ASV3943 (Gerris)	ASV2975 (Coenagrion)	ASV317 (Leucorrhinia)	ASV1097 (Hyalella)	ASV543 (Scapholeberis)	ASV568 (Arrenurus)	ASV178 (Caenis)	ASV46 (Chironomus)	ASV915 (Leucorrhinia)	ASV148 (Caenis)	ASV577 (Eurycercus)	ASV2704 (Camptocercus)	ASV94 (Caenis)	ASV15540 (Callicorixa)	ASV1515 (Sepedon)	ASV652 (Gyraulus)	ASV206 (Triaenodes)	ASV595 (Hyalella)	ASV16 (Leucorrhinia)	ASV225 (Stylaria)	ASV791 (Scapholeberis)	ASV73 (Stylaria)	ASV5 (Siphlonurus)	ASV993 (Ceriodaphnia)	ASV204 (Lestes)	ASV4667 (Coenagrion)	ASV308 (Polyphemus)	ASV1844 (Hyalella)	ASV12 (Daphnia)	ASV5108 (Tanytarsus)	ASV57 (Stylaria)	ASV102 (Leucorrhinia)	ASV672 (Ceriodaphnia)	ASV110 (Agrypnia)	ASV526 (Palpomyia)	ASV25 (Caenis)	ASV14 (Leucorrhinia)	ASV1744 (Leucorrhinia)	ASV978 (Cricotopus)	ASV430 (Leucorrhinia)	ASV849 (Simocephalus)	ASV1180 (Cypridopsis)
243	LANDMarkNoOracle	ASV940 (Paratanytarsus)	ASV670 (Palpomyia)	ASV169 (Coenagrion)	ASV2098 (Coenagrion)	ASV56 (Caenis)	ASV3943 (Gerris)	ASV2608 (Leptophlebia)	ASV37 (Aeshna)	ASV317 (Leucorrhinia)	ASV543 (Scapholeberis)	ASV1064 (Ceriodaphnia)	ASV170 (Tanytarsus)	ASV568 (Arrenurus)	ASV1761 (Coenagrion)	ASV178 (Caenis)	ASV46 (Chironomus)	ASV1651 (Ablabesmyia)	ASV915 (Leucorrhinia)	ASV1066 (Simocephalus)	ASV546 (Simocephalus)	ASV67 (Gammarus)	ASV577 (Eurycercus)	ASV2704 (Camptocercus)	ASV113 (Caenis)	ASV94 (Caenis)	ASV1515 (Sepedon)	ASV1267 (Lauterborniella)	ASV262 (Banksiola)	ASV652 (Gyraulus)	ASV206 (Triaenodes)	ASV221 (Nehalennia)	ASV16 (Leucorrhinia)	ASV225 (Stylaria)	ASV791 (Scapholeberis)	ASV73 (Stylaria)	ASV5 (Siphlonurus)	ASV993 (Ceriodaphnia)	ASV308 (Polyphemus)	ASV3458 (Coenagrion)	ASV12 (Daphnia)	ASV5108 (Tanytarsus)	ASV57 (Stylaria)	ASV102 (Leucorrhinia)	ASV672 (Ceriodaphnia)	ASV3724 (Piona)	ASV831 (Polypedilum)	ASV110 (Agrypnia)	ASV526 (Palpomyia)
244	LANDMarkNoOracle	ASV940 (Paratanytarsus)	ASV670 (Palpomyia)	ASV884 (Aeshna)	ASV242 (Enallagma)	ASV169 (Coenagrion)	ASV1671 (Coenagrion)	ASV56 (Caenis)	ASV317 (Leucorrhinia)	ASV98 (Aeshna)	ASV2140 (Aeshna)	ASV1761 (Coenagrion)	ASV178 (Caenis)	ASV2831 (Coenagrion)	ASV915 (Leucorrhinia)	ASV546 (Simocephalus)	ASV148 (Caenis)	ASV710 (Chaetogaster)	ASV166 (Aeshna)	ASV10 (Enallagma)	ASV577 (Eurycercus)	ASV94 (Caenis)	ASV1515 (Sepedon)	ASV1267 (Lauterborniella)	ASV652 (Gyraulus)	ASV16 (Leucorrhinia)	ASV225 (Stylaria)	ASV791 (Scapholeberis)	ASV73 (Stylaria)	ASV5 (Siphlonurus)	ASV993 (Ceriodaphnia)	ASV204 (Lestes)	ASV782 (Cymatia)	ASV308 (Polyphemus)	ASV569 (Agrypnia)	ASV3458 (Coenagrion)	ASV6181 (Leptophlebia)	ASV1806 (Eurycercus)	ASV57 (Stylaria)	ASV102 (Leucorrhinia)	ASV672 (Ceriodaphnia)	ASV3724 (Piona)	ASV110 (Agrypnia)	ASV14 (Leucorrhinia)	ASV804 (Cymatia)	ASV1744 (Leucorrhinia)	ASV430 (Leucorrhinia)	ASV849 (Simocephalus)	ASV1440 (Sida)
245	LANDMarkNoOracle	ASV940 (Paratanytarsus)	ASV670 (Palpomyia)	ASV586 (Tanytarsus)	ASV2098 (Coenagrion)	ASV56 (Caenis)	ASV37 (Aeshna)	ASV2975 (Coenagrion)	ASV317 (Leucorrhinia)	ASV543 (Scapholeberis)	ASV2028 (Orthocladius)	ASV568 (Arrenurus)	ASV1761 (Coenagrion)	ASV178 (Caenis)	ASV915 (Leucorrhinia)	ASV1066 (Simocephalus)	ASV546 (Simocephalus)	ASV67 (Gammarus)	ASV148 (Caenis)	ASV710 (Chaetogaster)	ASV577 (Eurycercus)	ASV2704 (Camptocercus)	ASV94 (Caenis)	ASV637 (Orthocladius)	ASV1267 (Lauterborniella)	ASV652 (Gyraulus)	ASV16 (Leucorrhinia)	ASV791 (Scapholeberis)	ASV73 (Stylaria)	ASV5 (Siphlonurus)	ASV521 (Tanytarsus)	ASV42 (Hyalella)	ASV1660 (Cricotopus)	ASV308 (Polyphemus)	ASV3458 (Coenagrion)	ASV12 (Daphnia)	ASV781 (Orthocladius)	ASV2430 (Setacera)	ASV57 (Stylaria)	ASV102 (Leucorrhinia)	ASV672 (Ceriodaphnia)	ASV1117 (Leucorrhinia)	ASV3724 (Piona)	ASV414 (Aeshna)	ASV311 (Nais)	ASV85 (Nemotaulius)	ASV110 (Agrypnia)	ASV526 (Palpomyia)	ASV25 (Caenis)
246	LANDMarkNoOracle	ASV670 (Palpomyia)	ASV884 (Aeshna)	ASV4255 (Psectrocladius)	ASV56 (Caenis)	ASV1083 (Arrenurus)	ASV3943 (Gerris)	ASV37 (Aeshna)	ASV543 (Scapholeberis)	ASV229 (Tanytarsus)	ASV1378 (Simocephalus)	ASV178 (Caenis)	ASV1422 (Polycentropus)	ASV1651 (Ablabesmyia)	ASV2272 (Nais)	ASV915 (Leucorrhinia)	ASV1066 (Simocephalus)	ASV546 (Simocephalus)	ASV67 (Gammarus)	ASV148 (Caenis)	ASV438 (Cymatia)	ASV577 (Eurycercus)	ASV94 (Caenis)	ASV652 (Gyraulus)	ASV206 (Triaenodes)	ASV595 (Hyalella)	ASV74 (Aeshna)	ASV16 (Leucorrhinia)	ASV225 (Stylaria)	ASV791 (Scapholeberis)	ASV521 (Tanytarsus)	ASV782 (Cymatia)	ASV308 (Polyphemus)	ASV569 (Agrypnia)	ASV192 (Tanytarsus)	ASV2430 (Setacera)	ASV57 (Stylaria)	ASV102 (Leucorrhinia)	ASV40 (Hyalella)	ASV3724 (Piona)	ASV1261 (Cloeon)	ASV414 (Aeshna)	ASV311 (Nais)	ASV110 (Agrypnia)	ASV25 (Caenis)	ASV14 (Leucorrhinia)	ASV430 (Leucorrhinia)	ASV849 (Simocephalus)	ASV839 (Polypedilum)
247	LANDMarkNoOracle	ASV940 (Paratanytarsus)	ASV884 (Aeshna)	ASV796 (Tanytarsus)	ASV4255 (Psectrocladius)	ASV2098 (Coenagrion)	ASV56 (Caenis)	ASV1083 (Arrenurus)	ASV317 (Leucorrhinia)	ASV3168 (Leucorrhinia)	ASV543 (Scapholeberis)	ASV359 (Leucorrhinia)	ASV1064 (Ceriodaphnia)	ASV178 (Caenis)	ASV1422 (Polycentropus)	ASV915 (Leucorrhinia)	ASV1066 (Simocephalus)	ASV546 (Simocephalus)	ASV67 (Gammarus)	ASV148 (Caenis)	ASV577 (Eurycercus)	ASV94 (Caenis)	ASV111 (Lumbriculus)	ASV652 (Gyraulus)	ASV206 (Triaenodes)	ASV595 (Hyalella)	ASV221 (Nehalennia)	ASV16 (Leucorrhinia)	ASV225 (Stylaria)	ASV791 (Scapholeberis)	ASV73 (Stylaria)	ASV5 (Siphlonurus)	ASV308 (Polyphemus)	ASV569 (Agrypnia)	ASV18 (Notonecta)	ASV12 (Daphnia)	ASV1806 (Eurycercus)	ASV2430 (Setacera)	ASV57 (Stylaria)	ASV102 (Leucorrhinia)	ASV1117 (Leucorrhinia)	ASV40 (Hyalella)	ASV3724 (Piona)	ASV414 (Aeshna)	ASV110 (Agrypnia)	ASV25 (Caenis)	ASV14 (Leucorrhinia)	ASV669 (Gyraulus)	ASV1952 (Ceriodaphnia)
248	LANDMarkNoOracle	ASV19 (Hyalella)	ASV56 (Caenis)	ASV3943 (Gerris)	ASV37 (Aeshna)	ASV317 (Leucorrhinia)	ASV543 (Scapholeberis)	ASV1378 (Simocephalus)	ASV98 (Aeshna)	ASV1064 (Ceriodaphnia)	ASV568 (Arrenurus)	ASV178 (Caenis)	ASV4628 (Sigara)	ASV1694 (Leucorrhinia)	ASV915 (Leucorrhinia)	ASV546 (Simocephalus)	ASV148 (Caenis)	ASV438 (Cymatia)	ASV577 (Eurycercus)	ASV94 (Caenis)	ASV111 (Lumbriculus)	ASV652 (Gyraulus)	ASV206 (Triaenodes)	ASV595 (Hyalella)	ASV16 (Leucorrhinia)	ASV225 (Stylaria)	ASV791 (Scapholeberis)	ASV73 (Stylaria)	ASV993 (Ceriodaphnia)	ASV42 (Hyalella)	ASV343 (Tanytarsus)	ASV731 (Lumbriculus)	ASV782 (Cymatia)	ASV308 (Polyphemus)	ASV3458 (Coenagrion)	ASV12 (Daphnia)	ASV1133 (Aeshna)	ASV5108 (Tanytarsus)	ASV885 (Triaenodes)	ASV301 (Ceriodaphnia)	ASV57 (Stylaria)	ASV102 (Leucorrhinia)	ASV1117 (Leucorrhinia)	ASV40 (Hyalella)	ASV110 (Agrypnia)	ASV118 (Hyalella)	ASV14 (Leucorrhinia)	ASV804 (Cymatia)	ASV430 (Leucorrhinia)
249	LANDMarkNoOracle	ASV940 (Paratanytarsus)	ASV670 (Palpomyia)	ASV1671 (Coenagrion)	ASV2098 (Coenagrion)	ASV2267 (Leucorrhinia)	ASV3943 (Gerris)	ASV2975 (Coenagrion)	ASV317 (Leucorrhinia)	ASV1097 (Hyalella)	ASV543 (Scapholeberis)	ASV5967 (Aeshna)	ASV1064 (Ceriodaphnia)	ASV1761 (Coenagrion)	ASV2831 (Coenagrion)	ASV5533 (Aeshna)	ASV915 (Leucorrhinia)	ASV1066 (Simocephalus)	ASV67 (Gammarus)	ASV577 (Eurycercus)	ASV617 (Notonecta)	ASV94 (Caenis)	ASV1515 (Sepedon)	ASV1267 (Lauterborniella)	ASV111 (Lumbriculus)	ASV652 (Gyraulus)	ASV16 (Leucorrhinia)	ASV225 (Stylaria)	ASV791 (Scapholeberis)	ASV73 (Stylaria)	ASV5 (Siphlonurus)	ASV993 (Ceriodaphnia)	ASV42 (Hyalella)	ASV936 (Daphnia)	ASV204 (Lestes)	ASV308 (Polyphemus)	ASV478 (Agrypnia)	ASV3458 (Coenagrion)	ASV135 (Siphlonurus)	ASV2976 (Coenagrion)	ASV57 (Stylaria)	ASV102 (Leucorrhinia)	ASV14 (Leucorrhinia)	ASV978 (Cricotopus)	ASV669 (Gyraulus)	ASV849 (Simocephalus)	ASV839 (Polypedilum)	ASV1530 (Coenagrion)	ASV2686 (Daphnia)
250	LANDMarkNoOracle	ASV940 (Paratanytarsus)	ASV19 (Hyalella)	ASV1671 (Coenagrion)	ASV2267 (Leucorrhinia)	ASV56 (Caenis)	ASV317 (Leucorrhinia)	ASV380 (Ceriodaphnia)	ASV568 (Arrenurus)	ASV178 (Caenis)	ASV1694 (Leucorrhinia)	ASV298 (Orthocladius)	ASV991 (Nais)	ASV915 (Leucorrhinia)	ASV281 (Cricotopus)	ASV546 (Simocephalus)	ASV67 (Gammarus)	ASV148 (Caenis)	ASV710 (Chaetogaster)	ASV94 (Caenis)	ASV1267 (Lauterborniella)	ASV262 (Banksiola)	ASV652 (Gyraulus)	ASV206 (Triaenodes)	ASV221 (Nehalennia)	ASV16 (Leucorrhinia)	ASV225 (Stylaria)	ASV73 (Stylaria)	ASV993 (Ceriodaphnia)	ASV30 (Stylaria)	ASV671 (Ceriodaphnia)	ASV230 (Callicorixa)	ASV42 (Hyalella)	ASV308 (Polyphemus)	ASV569 (Agrypnia)	ASV885 (Triaenodes)	ASV143 (Orthocladius)	ASV508 (Hyalella)	ASV135 (Siphlonurus)	ASV57 (Stylaria)	ASV102 (Leucorrhinia)	ASV672 (Ceriodaphnia)	ASV1117 (Leucorrhinia)	ASV110 (Agrypnia)	ASV2183 (Leucorrhinia)	ASV118 (Hyalella)	ASV105 (Banksiola)	ASV25 (Caenis)	ASV14 (Leucorrhinia)
251	LANDMarkNoOracle	ASV670 (Palpomyia)	ASV101 (Chaetogaster)	ASV4255 (Psectrocladius)	ASV2098 (Coenagrion)	ASV56 (Caenis)	ASV317 (Leucorrhinia)	ASV4347 (Aeshna)	ASV543 (Scapholeberis)	ASV788 (Tanytarsus)	ASV98 (Aeshna)	ASV5967 (Aeshna)	ASV178 (Caenis)	ASV1422 (Polycentropus)	ASV915 (Leucorrhinia)	ASV546 (Simocephalus)	ASV67 (Gammarus)	ASV148 (Caenis)	ASV710 (Chaetogaster)	ASV2434 (Aeshna)	ASV577 (Eurycercus)	ASV617 (Notonecta)	ASV94 (Caenis)	ASV1515 (Sepedon)	ASV1267 (Lauterborniella)	ASV652 (Gyraulus)	ASV74 (Aeshna)	ASV16 (Leucorrhinia)	ASV4081 (Aeshna)	ASV2870 (Aeshna)	ASV225 (Stylaria)	ASV791 (Scapholeberis)	ASV73 (Stylaria)	ASV5 (Siphlonurus)	ASV993 (Ceriodaphnia)	ASV521 (Tanytarsus)	ASV308 (Polyphemus)	ASV3458 (Coenagrion)	ASV57 (Stylaria)	ASV102 (Leucorrhinia)	ASV672 (Ceriodaphnia)	ASV1235 (Aeshna)	ASV1117 (Leucorrhinia)	ASV3724 (Piona)	ASV110 (Agrypnia)	ASV2183 (Leucorrhinia)	ASV2392 (Aeshna)	ASV118 (Hyalella)	ASV14 (Leucorrhinia)
252	LANDMarkNoOracle	ASV940 (Paratanytarsus)	ASV670 (Palpomyia)	ASV169 (Coenagrion)	ASV1671 (Coenagrion)	ASV3482 (Coenagrion)	ASV2098 (Coenagrion)	ASV56 (Caenis)	ASV2975 (Coenagrion)	ASV317 (Leucorrhinia)	ASV720 (Tonnacypris)	ASV543 (Scapholeberis)	ASV1761 (Coenagrion)	ASV178 (Caenis)	ASV915 (Leucorrhinia)	ASV1066 (Simocephalus)	ASV546 (Simocephalus)	ASV67 (Gammarus)	ASV148 (Caenis)	ASV166 (Aeshna)	ASV577 (Eurycercus)	ASV2704 (Camptocercus)	ASV94 (Caenis)	ASV1515 (Sepedon)	ASV652 (Gyraulus)	ASV206 (Triaenodes)	ASV221 (Nehalennia)	ASV16 (Leucorrhinia)	ASV791 (Scapholeberis)	ASV73 (Stylaria)	ASV5 (Siphlonurus)	ASV993 (Ceriodaphnia)	ASV42 (Hyalella)	ASV1660 (Cricotopus)	ASV308 (Polyphemus)	ASV3458 (Coenagrion)	ASV12 (Daphnia)	ASV2795 (Coenagrion)	ASV885 (Triaenodes)	ASV135 (Siphlonurus)	ASV57 (Stylaria)	ASV1257 (Pleuroxus)	ASV102 (Leucorrhinia)	ASV25 (Caenis)	ASV14 (Leucorrhinia)	ASV1744 (Leucorrhinia)	ASV978 (Cricotopus)	ASV430 (Leucorrhinia)	ASV669 (Gyraulus)
253	LANDMarkNoOracle	ASV940 (Paratanytarsus)	ASV101 (Chaetogaster)	ASV4255 (Psectrocladius)	ASV2267 (Leucorrhinia)	ASV56 (Caenis)	ASV37 (Aeshna)	ASV317 (Leucorrhinia)	ASV543 (Scapholeberis)	ASV229 (Tanytarsus)	ASV1378 (Simocephalus)	ASV2140 (Aeshna)	ASV1422 (Polycentropus)	ASV1694 (Leucorrhinia)	ASV1651 (Ablabesmyia)	ASV2272 (Nais)	ASV915 (Leucorrhinia)	ASV148 (Caenis)	ASV577 (Eurycercus)	ASV617 (Notonecta)	ASV4245 (Callicorixa)	ASV94 (Caenis)	ASV15540 (Callicorixa)	ASV262 (Banksiola)	ASV652 (Gyraulus)	ASV206 (Triaenodes)	ASV221 (Nehalennia)	ASV74 (Aeshna)	ASV16 (Leucorrhinia)	ASV225 (Stylaria)	ASV791 (Scapholeberis)	ASV73 (Stylaria)	ASV993 (Ceriodaphnia)	ASV308 (Polyphemus)	ASV478 (Agrypnia)	ASV885 (Triaenodes)	ASV57 (Stylaria)	ASV102 (Leucorrhinia)	ASV672 (Ceriodaphnia)	ASV324 (Hyalella)	ASV1117 (Leucorrhinia)	ASV40 (Hyalella)	ASV3724 (Piona)	ASV110 (Agrypnia)	ASV2183 (Leucorrhinia)	ASV413 (Orthocladius)	ASV25 (Caenis)	ASV14 (Leucorrhinia)	ASV430 (Leucorrhinia)
254	LANDMarkNoOracle	ASV670 (Palpomyia)	ASV884 (Aeshna)	ASV169 (Coenagrion)	ASV2267 (Leucorrhinia)	ASV56 (Caenis)	ASV1083 (Arrenurus)	ASV1584 (Paratanytarsus)	ASV37 (Aeshna)	ASV317 (Leucorrhinia)	ASV380 (Ceriodaphnia)	ASV1064 (Ceriodaphnia)	ASV1761 (Coenagrion)	ASV46 (Chironomus)	ASV991 (Nais)	ASV915 (Leucorrhinia)	ASV148 (Caenis)	ASV415 (Leucorrhinia)	ASV94 (Caenis)	ASV637 (Orthocladius)	ASV262 (Banksiola)	ASV652 (Gyraulus)	ASV206 (Triaenodes)	ASV595 (Hyalella)	ASV74 (Aeshna)	ASV16 (Leucorrhinia)	ASV225 (Stylaria)	ASV791 (Scapholeberis)	ASV73 (Stylaria)	ASV993 (Ceriodaphnia)	ASV30 (Stylaria)	ASV42 (Hyalella)	ASV1660 (Cricotopus)	ASV308 (Polyphemus)	ASV3458 (Coenagrion)	ASV346 (Chaetogaster)	ASV885 (Triaenodes)	ASV143 (Orthocladius)	ASV135 (Siphlonurus)	ASV57 (Stylaria)	ASV102 (Leucorrhinia)	ASV324 (Hyalella)	ASV311 (Nais)	ASV110 (Agrypnia)	ASV118 (Hyalella)	ASV526 (Palpomyia)	ASV25 (Caenis)	ASV14 (Leucorrhinia)	ASV355 (Scapholeberis)
255	LANDMarkNoOracle	ASV940 (Paratanytarsus)	ASV670 (Palpomyia)	ASV884 (Aeshna)	ASV56 (Caenis)	ASV1083 (Arrenurus)	ASV37 (Aeshna)	ASV317 (Leucorrhinia)	ASV370 (Nais)	ASV1064 (Ceriodaphnia)	ASV178 (Caenis)	ASV991 (Nais)	ASV915 (Leucorrhinia)	ASV1066 (Simocephalus)	ASV67 (Gammarus)	ASV148 (Caenis)	ASV863 (Gyraulus)	ASV166 (Aeshna)	ASV415 (Leucorrhinia)	ASV10 (Enallagma)	ASV577 (Eurycercus)	ASV94 (Caenis)	ASV262 (Banksiola)	ASV519 (Daphnia)	ASV652 (Gyraulus)	ASV206 (Triaenodes)	ASV16 (Leucorrhinia)	ASV225 (Stylaria)	ASV791 (Scapholeberis)	ASV3 (Stylaria)	ASV73 (Stylaria)	ASV5 (Siphlonurus)	ASV993 (Ceriodaphnia)	ASV42 (Hyalella)	ASV308 (Polyphemus)	ASV140 (Angarotipula)	ASV2976 (Coenagrion)	ASV57 (Stylaria)	ASV102 (Leucorrhinia)	ASV324 (Hyalella)	ASV90 (Paratanytarsus)	ASV414 (Aeshna)	ASV311 (Nais)	ASV110 (Agrypnia)	ASV2183 (Leucorrhinia)	ASV526 (Palpomyia)	ASV397 (Callicorixa)	ASV25 (Caenis)	ASV14 (Leucorrhinia)
256	LANDMarkNoOracle	ASV940 (Paratanytarsus)	ASV670 (Palpomyia)	ASV242 (Enallagma)	ASV169 (Coenagrion)	ASV19 (Hyalella)	ASV2098 (Coenagrion)	ASV56 (Caenis)	ASV1584 (Paratanytarsus)	ASV37 (Aeshna)	ASV317 (Leucorrhinia)	ASV380 (Ceriodaphnia)	ASV2420 (Polypedilum)	ASV98 (Aeshna)	ASV1064 (Ceriodaphnia)	ASV1761 (Coenagrion)	ASV178 (Caenis)	ASV991 (Nais)	ASV915 (Leucorrhinia)	ASV148 (Caenis)	ASV166 (Aeshna)	ASV94 (Caenis)	ASV1267 (Lauterborniella)	ASV262 (Banksiola)	ASV652 (Gyraulus)	ASV206 (Triaenodes)	ASV16 (Leucorrhinia)	ASV225 (Stylaria)	ASV73 (Stylaria)	ASV993 (Ceriodaphnia)	ASV30 (Stylaria)	ASV230 (Callicorixa)	ASV42 (Hyalella)	ASV122 (Aglaodiaptomus)	ASV308 (Polyphemus)	ASV3458 (Coenagrion)	ASV1133 (Aeshna)	ASV346 (Chaetogaster)	ASV885 (Triaenodes)	ASV143 (Orthocladius)	ASV135 (Siphlonurus)	ASV57 (Stylaria)	ASV102 (Leucorrhinia)	ASV672 (Ceriodaphnia)	ASV2103 (Paratanytarsus)	ASV1261 (Cloeon)	ASV118 (Hyalella)	ASV526 (Palpomyia)	ASV25 (Caenis)
257	LANDMarkNoOracle	ASV940 (Paratanytarsus)	ASV670 (Palpomyia)	ASV19 (Hyalella)	ASV2098 (Coenagrion)	ASV56 (Caenis)	ASV2975 (Coenagrion)	ASV317 (Leucorrhinia)	ASV1097 (Hyalella)	ASV380 (Ceriodaphnia)	ASV370 (Nais)	ASV5703 (Aeshna)	ASV1378 (Simocephalus)	ASV1064 (Ceriodaphnia)	ASV178 (Caenis)	ASV991 (Nais)	ASV915 (Leucorrhinia)	ASV281 (Cricotopus)	ASV148 (Caenis)	ASV710 (Chaetogaster)	ASV166 (Aeshna)	ASV415 (Leucorrhinia)	ASV577 (Eurycercus)	ASV94 (Caenis)	ASV652 (Gyraulus)	ASV206 (Triaenodes)	ASV595 (Hyalella)	ASV16 (Leucorrhinia)	ASV225 (Stylaria)	ASV3 (Stylaria)	ASV73 (Stylaria)	ASV30 (Stylaria)	ASV230 (Callicorixa)	ASV42 (Hyalella)	ASV308 (Polyphemus)	ASV569 (Agrypnia)	ASV3458 (Coenagrion)	ASV1844 (Hyalella)	ASV506 (Psectrocladius)	ASV2976 (Coenagrion)	ASV57 (Stylaria)	ASV102 (Leucorrhinia)	ASV704 (Nais)	ASV324 (Hyalella)	ASV90 (Paratanytarsus)	ASV1117 (Leucorrhinia)	ASV110 (Agrypnia)	ASV118 (Hyalella)	ASV14 (Leucorrhinia)
258	LANDMarkNoOracle	ASV19 (Hyalella)	ASV56 (Caenis)	ASV1083 (Arrenurus)	ASV2975 (Coenagrion)	ASV317 (Leucorrhinia)	ASV359 (Leucorrhinia)	ASV1761 (Coenagrion)	ASV178 (Caenis)	ASV991 (Nais)	ASV915 (Leucorrhinia)	ASV148 (Caenis)	ASV680 (Nais)	ASV577 (Eurycercus)	ASV94 (Caenis)	ASV1267 (Lauterborniella)	ASV262 (Banksiola)	ASV652 (Gyraulus)	ASV206 (Triaenodes)	ASV595 (Hyalella)	ASV74 (Aeshna)	ASV16 (Leucorrhinia)	ASV225 (Stylaria)	ASV3 (Stylaria)	ASV73 (Stylaria)	ASV30 (Stylaria)	ASV230 (Callicorixa)	ASV42 (Hyalella)	ASV782 (Cymatia)	ASV308 (Polyphemus)	ASV3458 (Coenagrion)	ASV57 (Stylaria)	ASV102 (Leucorrhinia)	ASV324 (Hyalella)	ASV90 (Paratanytarsus)	ASV1117 (Leucorrhinia)	ASV831 (Polypedilum)	ASV118 (Hyalella)	ASV247 (Daphnia)	ASV105 (Banksiola)	ASV25 (Caenis)	ASV14 (Leucorrhinia)	ASV1744 (Leucorrhinia)	ASV187 (Callicorixa)	ASV75 (Callicorixa)	ASV430 (Leucorrhinia)	ASV479 (Eurycercus)	ASV849 (Simocephalus)	ASV839 (Polypedilum)
259	LANDMarkNoOracle	ASV1671 (Coenagrion)	ASV2098 (Coenagrion)	ASV56 (Caenis)	ASV3943 (Gerris)	ASV2975 (Coenagrion)	ASV2146 (Ladislavella)	ASV317 (Leucorrhinia)	ASV543 (Scapholeberis)	ASV4291 (Daphnia)	ASV98 (Aeshna)	ASV568 (Arrenurus)	ASV1761 (Coenagrion)	ASV178 (Caenis)	ASV2831 (Coenagrion)	ASV915 (Leucorrhinia)	ASV546 (Simocephalus)	ASV67 (Gammarus)	ASV148 (Caenis)	ASV415 (Leucorrhinia)	ASV577 (Eurycercus)	ASV94 (Caenis)	ASV1267 (Lauterborniella)	ASV111 (Lumbriculus)	ASV262 (Banksiola)	ASV652 (Gyraulus)	ASV206 (Triaenodes)	ASV595 (Hyalella)	ASV74 (Aeshna)	ASV16 (Leucorrhinia)	ASV225 (Stylaria)	ASV791 (Scapholeberis)	ASV73 (Stylaria)	ASV5 (Siphlonurus)	ASV993 (Ceriodaphnia)	ASV2894 (Ceriodaphnia)	ASV521 (Tanytarsus)	ASV42 (Hyalella)	ASV308 (Polyphemus)	ASV3458 (Coenagrion)	ASV5108 (Tanytarsus)	ASV57 (Stylaria)	ASV102 (Leucorrhinia)	ASV672 (Ceriodaphnia)	ASV1235 (Aeshna)	ASV1117 (Leucorrhinia)	ASV3724 (Piona)	ASV414 (Aeshna)	ASV110 (Agrypnia)
260	LANDMarkNoOracle	ASV940 (Paratanytarsus)	ASV670 (Palpomyia)	ASV242 (Enallagma)	ASV1671 (Coenagrion)	ASV2098 (Coenagrion)	ASV2267 (Leucorrhinia)	ASV56 (Caenis)	ASV37 (Aeshna)	ASV317 (Leucorrhinia)	ASV380 (Ceriodaphnia)	ASV370 (Nais)	ASV98 (Aeshna)	ASV178 (Caenis)	ASV46 (Chironomus)	ASV991 (Nais)	ASV915 (Leucorrhinia)	ASV148 (Caenis)	ASV166 (Aeshna)	ASV577 (Eurycercus)	ASV2704 (Camptocercus)	ASV94 (Caenis)	ASV1267 (Lauterborniella)	ASV16 (Leucorrhinia)	ASV225 (Stylaria)	ASV73 (Stylaria)	ASV30 (Stylaria)	ASV240 (Gerris)	ASV230 (Callicorixa)	ASV42 (Hyalella)	ASV308 (Polyphemus)	ASV1133 (Aeshna)	ASV1806 (Eurycercus)	ASV165 (Slavina)	ASV135 (Siphlonurus)	ASV57 (Stylaria)	ASV102 (Leucorrhinia)	ASV1117 (Leucorrhinia)	ASV40 (Hyalella)	ASV414 (Aeshna)	ASV311 (Nais)	ASV110 (Agrypnia)	ASV2183 (Leucorrhinia)	ASV413 (Orthocladius)	ASV118 (Hyalella)	ASV526 (Palpomyia)	ASV397 (Callicorixa)	ASV25 (Caenis)	ASV14 (Leucorrhinia)
261	LANDMarkNoOracle	ASV940 (Paratanytarsus)	ASV670 (Palpomyia)	ASV169 (Coenagrion)	ASV19 (Hyalella)	ASV56 (Caenis)	ASV37 (Aeshna)	ASV317 (Leucorrhinia)	ASV1378 (Simocephalus)	ASV1761 (Coenagrion)	ASV178 (Caenis)	ASV991 (Nais)	ASV915 (Leucorrhinia)	ASV148 (Caenis)	ASV863 (Gyraulus)	ASV415 (Leucorrhinia)	ASV577 (Eurycercus)	ASV94 (Caenis)	ASV1267 (Lauterborniella)	ASV652 (Gyraulus)	ASV221 (Nehalennia)	ASV16 (Leucorrhinia)	ASV225 (Stylaria)	ASV791 (Scapholeberis)	ASV1506 (Bezzia)	ASV3 (Stylaria)	ASV73 (Stylaria)	ASV42 (Hyalella)	ASV782 (Cymatia)	ASV3458 (Coenagrion)	ASV1030 (Psectrocladius)	ASV453 (Sigara)	ASV885 (Triaenodes)	ASV108 (Hyalella)	ASV165 (Slavina)	ASV135 (Siphlonurus)	ASV57 (Stylaria)	ASV102 (Leucorrhinia)	ASV672 (Ceriodaphnia)	ASV1117 (Leucorrhinia)	ASV110 (Agrypnia)	ASV2183 (Leucorrhinia)	ASV118 (Hyalella)	ASV456 (Nais)	ASV105 (Banksiola)	ASV526 (Palpomyia)	ASV25 (Caenis)	ASV14 (Leucorrhinia)	ASV1744 (Leucorrhinia)
262	LANDMarkNoOracle	ASV940 (Paratanytarsus)	ASV242 (Enallagma)	ASV169 (Coenagrion)	ASV1671 (Coenagrion)	ASV2098 (Coenagrion)	ASV56 (Caenis)	ASV37 (Aeshna)	ASV2975 (Coenagrion)	ASV317 (Leucorrhinia)	ASV380 (Ceriodaphnia)	ASV1064 (Ceriodaphnia)	ASV1761 (Coenagrion)	ASV178 (Caenis)	ASV2831 (Coenagrion)	ASV298 (Orthocladius)	ASV991 (Nais)	ASV915 (Leucorrhinia)	ASV1066 (Simocephalus)	ASV148 (Caenis)	ASV577 (Eurycercus)	ASV94 (Caenis)	ASV1267 (Lauterborniella)	ASV111 (Lumbriculus)	ASV262 (Banksiola)	ASV652 (Gyraulus)	ASV206 (Triaenodes)	ASV221 (Nehalennia)	ASV16 (Leucorrhinia)	ASV225 (Stylaria)	ASV3 (Stylaria)	ASV73 (Stylaria)	ASV993 (Ceriodaphnia)	ASV30 (Stylaria)	ASV42 (Hyalella)	ASV308 (Polyphemus)	ASV478 (Agrypnia)	ASV3458 (Coenagrion)	ASV885 (Triaenodes)	ASV135 (Siphlonurus)	ASV1132 (Cricotopus)	ASV57 (Stylaria)	ASV102 (Leucorrhinia)	ASV672 (Ceriodaphnia)	ASV324 (Hyalella)	ASV831 (Polypedilum)	ASV110 (Agrypnia)	ASV118 (Hyalella)	ASV105 (Banksiola)
263	LANDMarkNoOracle	ASV940 (Paratanytarsus)	ASV670 (Palpomyia)	ASV242 (Enallagma)	ASV1671 (Coenagrion)	ASV56 (Caenis)	ASV2975 (Coenagrion)	ASV317 (Leucorrhinia)	ASV380 (Ceriodaphnia)	ASV370 (Nais)	ASV287 (Aeshna)	ASV1378 (Simocephalus)	ASV1064 (Ceriodaphnia)	ASV178 (Caenis)	ASV1422 (Polycentropus)	ASV2831 (Coenagrion)	ASV991 (Nais)	ASV915 (Leucorrhinia)	ASV546 (Simocephalus)	ASV148 (Caenis)	ASV94 (Caenis)	ASV828 (Libellula)	ASV652 (Gyraulus)	ASV206 (Triaenodes)	ASV595 (Hyalella)	ASV74 (Aeshna)	ASV16 (Leucorrhinia)	ASV225 (Stylaria)	ASV73 (Stylaria)	ASV993 (Ceriodaphnia)	ASV30 (Stylaria)	ASV230 (Callicorixa)	ASV42 (Hyalella)	ASV122 (Aglaodiaptomus)	ASV308 (Polyphemus)	ASV569 (Agrypnia)	ASV3458 (Coenagrion)	ASV506 (Psectrocladius)	ASV346 (Chaetogaster)	ASV143 (Orthocladius)	ASV135 (Siphlonurus)	ASV2976 (Coenagrion)	ASV57 (Stylaria)	ASV102 (Leucorrhinia)	ASV704 (Nais)	ASV110 (Agrypnia)	ASV116 (Leucorrhinia)	ASV118 (Hyalella)	ASV105 (Banksiola)
264	LANDMarkNoOracle	ASV940 (Paratanytarsus)	ASV884 (Aeshna)	ASV4255 (Psectrocladius)	ASV2098 (Coenagrion)	ASV56 (Caenis)	ASV37 (Aeshna)	ASV2975 (Coenagrion)	ASV317 (Leucorrhinia)	ASV543 (Scapholeberis)	ASV229 (Tanytarsus)	ASV359 (Leucorrhinia)	ASV1064 (Ceriodaphnia)	ASV568 (Arrenurus)	ASV178 (Caenis)	ASV2272 (Nais)	ASV915 (Leucorrhinia)	ASV67 (Gammarus)	ASV148 (Caenis)	ASV166 (Aeshna)	ASV577 (Eurycercus)	ASV348 (Tanytarsus)	ASV174 (Hyalella)	ASV94 (Caenis)	ASV1267 (Lauterborniella)	ASV652 (Gyraulus)	ASV206 (Triaenodes)	ASV595 (Hyalella)	ASV74 (Aeshna)	ASV16 (Leucorrhinia)	ASV225 (Stylaria)	ASV791 (Scapholeberis)	ASV73 (Stylaria)	ASV521 (Tanytarsus)	ASV42 (Hyalella)	ASV308 (Polyphemus)	ASV1133 (Aeshna)	ASV57 (Stylaria)	ASV102 (Leucorrhinia)	ASV40 (Hyalella)	ASV3724 (Piona)	ASV13083 (Polypedilum)	ASV1261 (Cloeon)	ASV414 (Aeshna)	ASV110 (Agrypnia)	ASV118 (Hyalella)	ASV25 (Caenis)	ASV14 (Leucorrhinia)	ASV1952 (Ceriodaphnia)
265	LANDMarkNoOracle	ASV2644 (Leucorrhinia)	ASV670 (Palpomyia)	ASV796 (Tanytarsus)	ASV19 (Hyalella)	ASV56 (Caenis)	ASV1584 (Paratanytarsus)	ASV317 (Leucorrhinia)	ASV1097 (Hyalella)	ASV543 (Scapholeberis)	ASV1378 (Simocephalus)	ASV98 (Aeshna)	ASV1064 (Ceriodaphnia)	ASV178 (Caenis)	ASV46 (Chironomus)	ASV856 (Arrenurus)	ASV991 (Nais)	ASV915 (Leucorrhinia)	ASV1066 (Simocephalus)	ASV148 (Caenis)	ASV166 (Aeshna)	ASV577 (Eurycercus)	ASV94 (Caenis)	ASV1267 (Lauterborniella)	ASV652 (Gyraulus)	ASV74 (Aeshna)	ASV16 (Leucorrhinia)	ASV225 (Stylaria)	ASV73 (Stylaria)	ASV5 (Siphlonurus)	ASV30 (Stylaria)	ASV109 (Caenis)	ASV42 (Hyalella)	ASV204 (Lestes)	ASV308 (Polyphemus)	ASV569 (Agrypnia)	ASV3458 (Coenagrion)	ASV143 (Orthocladius)	ASV165 (Slavina)	ASV135 (Siphlonurus)	ASV57 (Stylaria)	ASV102 (Leucorrhinia)	ASV324 (Hyalella)	ASV1117 (Leucorrhinia)	ASV1261 (Cloeon)	ASV247 (Daphnia)	ASV25 (Caenis)	ASV14 (Leucorrhinia)	ASV187 (Callicorixa)
266	LANDMarkNoOracle	ASV940 (Paratanytarsus)	ASV2644 (Leucorrhinia)	ASV670 (Palpomyia)	ASV2098 (Coenagrion)	ASV56 (Caenis)	ASV1083 (Arrenurus)	ASV37 (Aeshna)	ASV317 (Leucorrhinia)	ASV568 (Arrenurus)	ASV1761 (Coenagrion)	ASV178 (Caenis)	ASV46 (Chironomus)	ASV1651 (Ablabesmyia)	ASV21 (Paratanytarsus)	ASV2272 (Nais)	ASV915 (Leucorrhinia)	ASV1066 (Simocephalus)	ASV67 (Gammarus)	ASV148 (Caenis)	ASV577 (Eurycercus)	ASV94 (Caenis)	ASV1515 (Sepedon)	ASV1267 (Lauterborniella)	ASV111 (Lumbriculus)	ASV262 (Banksiola)	ASV652 (Gyraulus)	ASV206 (Triaenodes)	ASV16 (Leucorrhinia)	ASV4614 (Stylaria)	ASV225 (Stylaria)	ASV73 (Stylaria)	ASV993 (Ceriodaphnia)	ASV42 (Hyalella)	ASV121 (Eurycercus)	ASV731 (Lumbriculus)	ASV308 (Polyphemus)	ASV3458 (Coenagrion)	ASV12 (Daphnia)	ASV885 (Triaenodes)	ASV57 (Stylaria)	ASV102 (Leucorrhinia)	ASV672 (Ceriodaphnia)	ASV822 (Lumbriculus)	ASV324 (Hyalella)	ASV3724 (Piona)	ASV110 (Agrypnia)	ASV105 (Banksiola)	ASV25 (Caenis)
267	LANDMarkNoOracle	ASV940 (Paratanytarsus)	ASV670 (Palpomyia)	ASV884 (Aeshna)	ASV2098 (Coenagrion)	ASV56 (Caenis)	ASV2975 (Coenagrion)	ASV317 (Leucorrhinia)	ASV1097 (Hyalella)	ASV1761 (Coenagrion)	ASV178 (Caenis)	ASV2831 (Coenagrion)	ASV991 (Nais)	ASV915 (Leucorrhinia)	ASV281 (Cricotopus)	ASV546 (Simocephalus)	ASV67 (Gammarus)	ASV148 (Caenis)	ASV94 (Caenis)	ASV262 (Banksiola)	ASV206 (Triaenodes)	ASV595 (Hyalella)	ASV74 (Aeshna)	ASV16 (Leucorrhinia)	ASV225 (Stylaria)	ASV791 (Scapholeberis)	ASV73 (Stylaria)	ASV5 (Siphlonurus)	ASV993 (Ceriodaphnia)	ASV230 (Callicorixa)	ASV42 (Hyalella)	ASV122 (Aglaodiaptomus)	ASV308 (Polyphemus)	ASV569 (Agrypnia)	ASV3458 (Coenagrion)	ASV1844 (Hyalella)	ASV453 (Sigara)	ASV346 (Chaetogaster)	ASV165 (Slavina)	ASV57 (Stylaria)	ASV102 (Leucorrhinia)	ASV672 (Ceriodaphnia)	ASV324 (Hyalella)	ASV105 (Banksiola)	ASV526 (Palpomyia)	ASV25 (Caenis)	ASV14 (Leucorrhinia)	ASV1744 (Leucorrhinia)	ASV75 (Callicorixa)
268	LANDMarkNoOracle	ASV2557 (Nais)	ASV670 (Palpomyia)	ASV2098 (Coenagrion)	ASV56 (Caenis)	ASV317 (Leucorrhinia)	ASV380 (Ceriodaphnia)	ASV543 (Scapholeberis)	ASV788 (Tanytarsus)	ASV1064 (Ceriodaphnia)	ASV568 (Arrenurus)	ASV1761 (Coenagrion)	ASV178 (Caenis)	ASV46 (Chironomus)	ASV1651 (Ablabesmyia)	ASV1066 (Simocephalus)	ASV148 (Caenis)	ASV415 (Leucorrhinia)	ASV577 (Eurycercus)	ASV94 (Caenis)	ASV1515 (Sepedon)	ASV1267 (Lauterborniella)	ASV652 (Gyraulus)	ASV206 (Triaenodes)	ASV74 (Aeshna)	ASV16 (Leucorrhinia)	ASV225 (Stylaria)	ASV791 (Scapholeberis)	ASV73 (Stylaria)	ASV5 (Siphlonurus)	ASV993 (Ceriodaphnia)	ASV521 (Tanytarsus)	ASV42 (Hyalella)	ASV936 (Daphnia)	ASV204 (Lestes)	ASV343 (Tanytarsus)	ASV782 (Cymatia)	ASV569 (Agrypnia)	ASV3458 (Coenagrion)	ASV12 (Daphnia)	ASV612 (Corynoneura)	ASV885 (Triaenodes)	ASV57 (Stylaria)	ASV102 (Leucorrhinia)	ASV672 (Ceriodaphnia)	ASV1261 (Cloeon)	ASV25 (Caenis)	ASV14 (Leucorrhinia)	ASV1217 (Chaetogaster)
269	LANDMarkNoOracle	ASV884 (Aeshna)	ASV1671 (Coenagrion)	ASV2098 (Coenagrion)	ASV56 (Caenis)	ASV3943 (Gerris)	ASV37 (Aeshna)	ASV543 (Scapholeberis)	ASV788 (Tanytarsus)	ASV568 (Arrenurus)	ASV1761 (Coenagrion)	ASV178 (Caenis)	ASV2831 (Coenagrion)	ASV298 (Orthocladius)	ASV546 (Simocephalus)	ASV67 (Gammarus)	ASV148 (Caenis)	ASV710 (Chaetogaster)	ASV10 (Enallagma)	ASV577 (Eurycercus)	ASV94 (Caenis)	ASV1267 (Lauterborniella)	ASV206 (Triaenodes)	ASV221 (Nehalennia)	ASV16 (Leucorrhinia)	ASV225 (Stylaria)	ASV791 (Scapholeberis)	ASV73 (Stylaria)	ASV5 (Siphlonurus)	ASV993 (Ceriodaphnia)	ASV30 (Stylaria)	ASV42 (Hyalella)	ASV204 (Lestes)	ASV782 (Cymatia)	ASV308 (Polyphemus)	ASV3458 (Coenagrion)	ASV12 (Daphnia)	ASV2795 (Coenagrion)	ASV5108 (Tanytarsus)	ASV135 (Siphlonurus)	ASV1132 (Cricotopus)	ASV57 (Stylaria)	ASV102 (Leucorrhinia)	ASV672 (Ceriodaphnia)	ASV1117 (Leucorrhinia)	ASV3724 (Piona)	ASV414 (Aeshna)	ASV311 (Nais)	ASV110 (Agrypnia)
[truncated: 52 more columns]
