# Supplementary material for: LANDMark: an ensemble approach to the supervised selection of biomarkers in high-throughput sequencing data
Source: BMC Bioinformatics. 2022 Mar 31;23:110. doi: 10.1186/s12859-022-04631-z (PMC8969335; doi:10.1186/s12859-022-04631-z)
Supplement: Supplementary file 6 — Additional file 6. Processed sample by ASV matrices, associated metadata, indicator species results, and statistical analyses, parameter testing results, training time results. [file 12859_2022_4631_MOESM6_ESM.zip › BE/taxa_tab_BE.csv]

	Domain	Kingdom	Phylum	Class	Order	Family	Genus	Species
BE_Otu32544	Eukaryota	Metazoa	Arthropoda	Insecta	Diptera	Chironomidae	Tanytarsus	Tanytarsus_mendax
BE_Otu402	Eukaryota	Metazoa	Arthropoda	Branchiopoda	Diplostraca	Daphniidae	Ceriodaphnia	Ceriodaphnia_dubia
F230_Otu19319	Eukaryota	Metazoa	Arthropoda	Insecta	Hymenoptera	Vespidae	Dolichovespula	Dolichovespula_media
F230_Otu27970	Eukaryota	Metazoa	Arthropoda	Insecta	Diptera	Chironomidae	Micropsectra	Micropsectra_nigripila
BE_Otu14019	Eukaryota	Metazoa	Arthropoda	Insecta	Diptera	Chironomidae	Tanytarsus	Tanytarsus_wirthi
BE_Otu12075	Eukaryota	Metazoa	Arthropoda	Insecta	Trichoptera	Hydroptilidae	Oxyethira	Oxyethira_michiganensis
BE_Otu9544	Eukaryota	Metazoa	Arthropoda	Insecta	Diptera	Chironomidae	Tanytarsus	Tanytarsus_wirthi
F230_Otu36179	Eukaryota	Metazoa	Arthropoda	Insecta	Hemiptera	Notonectidae	Notonecta	Notonecta_borealis
BR5_Otu9006	Eukaryota	Metazoa	Arthropoda	Insecta	Trichoptera	Leptoceridae	Triaenodes	Triaenodes_tardus
F230_Otu34119	Eukaryota	Metazoa	Arthropoda	Insecta	Ephemeroptera	Caenidae	Caenis	Caenis_diminuta
BE_Otu4775	Eukaryota	Metazoa	Arthropoda	Insecta	Diptera	Chironomidae	Tanytarsus	Tanytarsus_mendax
BR5_Otu15979	Eukaryota	Metazoa	Arthropoda	Insecta	Hemiptera	Corixidae	Hesperocorixa	Hesperocorixa_atopodonta
BE_Otu37654	Eukaryota	Metazoa	Arthropoda	Insecta	Diptera	Chironomidae	Tanytarsus	Tanytarsus_mendax
F230_Otu9405	Eukaryota	Metazoa	Arthropoda	Arachnida	Araneae	Linyphiidae	Porrhomma	Porrhomma_terrestre
BR5_Otu28122	Eukaryota	Metazoa	Mollusca	Gastropoda	undef_Gastropoda	Planorbidae	Armiger	Armiger_crista
F230_Otu7090	Eukaryota	Metazoa	Arthropoda	Insecta	Diptera	Tabanidae	Hybomitra	Hybomitra_epistates
F230_Otu24407	Eukaryota	Metazoa	Arthropoda	Insecta	Diptera	Chironomidae	Chironomus	Chironomus_pseudothummi
F230_Otu35423	Eukaryota	Metazoa	Arthropoda	Insecta	Ephemeroptera	Caenidae	Caenis	Caenis_youngi
F230_Otu36063	Eukaryota	Metazoa	Arthropoda	Insecta	Diptera	Ephydridae	Setacera	Setacera_micans
BE_Otu2247	Eukaryota	Metazoa	Mollusca	Gastropoda	undef_Gastropoda	Planorbidae	Gyraulus	Gyraulus_circumstriatus
BE_Otu5283	Eukaryota	Metazoa	Arthropoda	Branchiopoda	Diplostraca	Daphniidae	Ceriodaphnia	Ceriodaphnia_dubia
BE_Otu33988	Eukaryota	Metazoa	Arthropoda	Insecta	Hemiptera	Corixidae	Callicorixa	Callicorixa_alaskensis
BE_Otu34092	Eukaryota	Metazoa	Annelida	Clitellata	Haplotaxida	Tubificidae	Stylaria	Stylaria_lacustris
F230_Otu25301	Eukaryota	Metazoa	Arthropoda	Insecta	Diptera	Chironomidae	Tanytarsus	Tanytarsus_mendax
BE_Otu1060	Eukaryota	Metazoa	Annelida	Clitellata	Haplotaxida	Tubificidae	Vejdovskyella	Vejdovskyella_comata
F230_Otu944	Eukaryota	Metazoa	Arthropoda	Insecta	Diptera	Ceratopogonidae	Stilobezzia	Stilobezzia_antennalis
BE_Otu6535	Eukaryota	Metazoa	Arthropoda	Insecta	Odonata	Libellulidae	Leucorrhinia	Leucorrhinia_patricia
BE_Otu31813	Eukaryota	Metazoa	Arthropoda	Insecta	Hemiptera	Corixidae	Sigara	Sigara_decoratella
BR5_Otu26576	Eukaryota	Metazoa	Arthropoda	Collembola	Entomobryomorpha	Isotomidae	Folsomia	Folsomia_nivalis
BR5_Otu27174	Eukaryota	Metazoa	Arthropoda	Insecta	Diptera	Chironomidae	Psectrocladius	Psectrocladius_platypus
BR5_Otu325	Eukaryota	Metazoa	Arthropoda	Insecta	Trichoptera	Phryganeidae	Phryganea	Phryganea_cinerea
F230_Otu28398	Eukaryota	Metazoa	Arthropoda	Insecta	Diptera	Chironomidae	Dicrotendipes	Dicrotendipes_tritomus
BE_Otu40287	Eukaryota	Metazoa	Arthropoda	Insecta	Ephemeroptera	Caenidae	Caenis	Caenis_punctata
BE_Otu33152	Eukaryota	Metazoa	Annelida	Clitellata	Haplotaxida	Tubificidae	Stylaria	Stylaria_lacustris
BE_Otu17239	Eukaryota	Metazoa	Arthropoda	Insecta	Diptera	Chironomidae	undef_Chironomidae	Chironomidae_8H-20279-1
BE_Otu17062	Eukaryota	Metazoa	Arthropoda	Insecta	Diptera	Chironomidae	Psectrocladius	Psectrocladius_sordidellus
AD_Otu3155	Eukaryota	Metazoa	Arthropoda	Insecta	Diptera	Chironomidae	Tanytarsus	Tanytarsus_volgensis
AD_Otu680	Eukaryota	Metazoa	Arthropoda	Insecta	Diptera	Chironomidae	Tanytarsus	Tanytarsus_mendax
BR5_Otu27899	Eukaryota	Metazoa	Arthropoda	Insecta	Odonata	Libellulidae	Leucorrhinia	Leucorrhinia_patricia
F230_Otu36257	Eukaryota	Metazoa	Arthropoda	Insecta	Hemiptera	Notonectidae	Buenoa	Buenoa_macrotibialis
BE_Otu27664	Eukaryota	Metazoa	Arthropoda	Insecta	Odonata	Aeshnidae	Aeshna	Aeshna_interrupta
BR5_Otu17525	Eukaryota	Metazoa	Arthropoda	Insecta	Odonata	Coenagrionidae	Enallagma	Enallagma_cyathigerum
BE_Otu18879	Eukaryota	Metazoa	Arthropoda	Insecta	Odonata	Coenagrionidae	Enallagma	Enallagma_cyathigerum
BE_Otu23621	Eukaryota	Metazoa	Arthropoda	Insecta	Diptera	Chironomidae	Procladius	Procladius_culiciformis
BE_Otu35946	Eukaryota	Metazoa	Arthropoda	Insecta	Odonata	Libellulidae	Leucorrhinia	Leucorrhinia_glacialis
BE_Otu27203	Eukaryota	Metazoa	Arthropoda	Insecta	Odonata	Libellulidae	Leucorrhinia	Leucorrhinia_intacta
BE_Otu2157	Eukaryota	Metazoa	Arthropoda	Insecta	Diptera	Chironomidae	Tanytarsus	Tanytarsus_mendax
BR5_Otu28301	Eukaryota	Metazoa	Arthropoda	Insecta	Trichoptera	Limnephilidae	Nemotaulius	Nemotaulius_hostilis
BR5_Otu26953	Eukaryota	Metazoa	Arthropoda	Arachnida	Trombidiformes	Limnesiidae	Limnesia	Limnesia_undulata
BR5_Otu32541	Eukaryota	Metazoa	Arthropoda	Insecta	Hemiptera	Aphalaridae	Craspedolepta	Craspedolepta_subpunctata
BE_Otu14179	Eukaryota	Metazoa	Arthropoda	Insecta	Ephemeroptera	Caenidae	Caenis	Caenis_youngi
BR5_Otu9387	Eukaryota	Metazoa	Arthropoda	Insecta	Diptera	Chironomidae	Cladotanytarsus	Cladotanytarsus_amandus
BE_Otu31842	Eukaryota	Metazoa	Arthropoda	Branchiopoda	Diplostraca	Eurycercidae	Eurycercus	Eurycercus_longirostris
F230_Otu17504	Eukaryota	Metazoa	Arthropoda	Insecta	Hemiptera	Corixidae	Callicorixa	Callicorixa_producta
BE_Otu35052	Eukaryota	Metazoa	Arthropoda	Insecta	Diptera	Chironomidae	Glyptotendipes	Glyptotendipes_lobiferus
F230_Otu8896	Eukaryota	Metazoa	Arthropoda	Insecta	Diptera	Chironomidae	Tanytarsus	Tanytarsus_recurvatus
F230_Otu4328	Eukaryota	Metazoa	Arthropoda	Insecta	Diptera	Chironomidae	Psectrocladius	Psectrocladius_obvius
BR5_Otu17086	Eukaryota	Metazoa	Annelida	Clitellata	Haplotaxida	Enchytraeidae	Fridericia	Fridericia_digitata
BE_Otu31336	Eukaryota	Metazoa	Arthropoda	Insecta	Hemiptera	Notonectidae	Notonecta	Notonecta_undulata
AD_Otu1523	Eukaryota	Metazoa	Arthropoda	Insecta	Diptera	Chironomidae	Chironomus	Chironomus_acidophilus
BE_Otu34011	Eukaryota	Metazoa	Arthropoda	Insecta	Hemiptera	Corixidae	Callicorixa	Callicorixa_audeni
BE_Otu940	Eukaryota	Metazoa	Arthropoda	Insecta	Diptera	Chironomidae	Paratanytarsus	Paratanytarsus_abiskoensis
F230_Otu29214	Eukaryota	Metazoa	Arthropoda	Insecta	Diptera	Sciomyzidae	Tetanocera	Tetanocera_ferruginea
BR5_Otu9453	Eukaryota	Metazoa	Arthropoda	Insecta	Trichoptera	Hydroptilidae	Oxyethira	Oxyethira_michiganensis
F230_Otu27459	Eukaryota	Metazoa	Arthropoda	Insecta	Diptera	Chironomidae	Ablabesmyia	Ablabesmyia_americana
BE_Otu1031	Eukaryota	Metazoa	Arthropoda	Insecta	Ephemeroptera	Ephemerellidae	Eurylophella	Eurylophella_temporalis
BE_Otu23238	Eukaryota	Metazoa	Arthropoda	Insecta	Odonata	Libellulidae	Leucorrhinia	Leucorrhinia_patricia
BE_Otu5557	Eukaryota	Metazoa	Arthropoda	Insecta	Diptera	Chironomidae	Psectrocladius	Psectrocladius_platypus
BE_Otu22915	Eukaryota	Metazoa	Arthropoda	Insecta	Diptera	Chironomidae	Stempellinella	Stempellinella_fimbriata
BR5_Otu29282	Eukaryota	Metazoa	Arthropoda	Ostracoda	Podocopida	Cyprididae	Cypridopsis	Cypridopsis_vidua
BE_Otu4230	Eukaryota	Metazoa	Arthropoda	Insecta	Trichoptera	Phryganeidae	Agrypnia	Agrypnia_improba
BE_Otu3881	Eukaryota	Metazoa	Arthropoda	Branchiopoda	Diplostraca	Daphniidae	Ceriodaphnia	Ceriodaphnia_laticaudata
F230_Otu663	Eukaryota	Metazoa	Arthropoda	Insecta	Diptera	Chironomidae	undef_Chironomidae	Chironomidae_8H-20279-1
AD_Otu1793	Eukaryota	Metazoa	Arthropoda	Insecta	Hemiptera	Corixidae	Hesperocorixa	Hesperocorixa_atopodonta
BE_Otu12497	Eukaryota	Metazoa	Arthropoda	Arachnida	Trombidiformes	Unionicolidae	Unionicola	Unionicola_crassipes
BR5_Otu11713	Eukaryota	Metazoa	Annelida	Clitellata	Rhynchobdellida	Glossiphoniidae	Glossiphonia	Glossiphonia_elegans
AD_Otu1395	Eukaryota	Metazoa	Arthropoda	Insecta	Diptera	Chironomidae	Tanytarsus	Tanytarsus_mendax
BE_Otu28899	Eukaryota	Metazoa	Arthropoda	Insecta	Odonata	Aeshnidae	Aeshna	Aeshna_interrupta
BE_Otu2557	Eukaryota	Metazoa	Annelida	Clitellata	Haplotaxida	Tubificidae	Nais	Nais_stolci
BE_Otu12274	Eukaryota	Metazoa	Arthropoda	Insecta	Diptera	Chironomidae	Psectrocladius	Psectrocladius_barbimanus
BE_Otu32760	Eukaryota	Metazoa	Arthropoda	Insecta	Ephemeroptera	Siphlonuridae	Siphlonurus	Siphlonurus_alternatus
BE_Otu38148	Eukaryota	Metazoa	Arthropoda	Insecta	Ephemeroptera	Caenidae	Caenis	Caenis_amica
F230_Otu13140	Eukaryota	Metazoa	Arthropoda	Insecta	Diptera	Chironomidae	Psectrocladius	Psectrocladius_platypus
F230_Otu2726	Eukaryota	Metazoa	Arthropoda	Arachnida	Trombidiformes	Arrenuridae	Arrenurus	Arrenurus_crenellatus
BE_Otu34942	Eukaryota	Metazoa	Arthropoda	Insecta	Diptera	Chironomidae	Tanytarsus	Tanytarsus_elisabethae
F230_Otu16045	Eukaryota	Metazoa	Arthropoda	Insecta	Ephemeroptera	Caenidae	Caenis	Caenis_youngi
BE_Otu2072	Eukaryota	Metazoa	Arthropoda	Insecta	Diptera	Chironomidae	Tanytarsus	Tanytarsus_mendax
BE_Otu33490	Eukaryota	Metazoa	Arthropoda	Insecta	Diptera	Tipulidae	Angarotipula	Angarotipula_illustris
BR5_Otu27816	Eukaryota	Metazoa	Arthropoda	Branchiopoda	Diplostraca	Daphniidae	Ceriodaphnia	Ceriodaphnia_dubia
BE_Otu20777	Eukaryota	Metazoa	Arthropoda	Insecta	Hemiptera	Notonectidae	Notonecta	Notonecta_undulata
BE_Otu17483	Eukaryota	Metazoa	Arthropoda	Insecta	Trichoptera	Leptoceridae	Ceraclea	Ceraclea_latahensis
BR5_Otu9428	Eukaryota	Metazoa	Arthropoda	Branchiopoda	Diplostraca	Daphniidae	Simocephalus	Simocephalus_himalayensis
BR5_Otu10467	Eukaryota	Metazoa	Arthropoda	Branchiopoda	Diplostraca	Daphniidae	Scapholeberis	Scapholeberis_rammneri
BE_Otu7768	Eukaryota	Metazoa	Arthropoda	Insecta	Odonata	Aeshnidae	Aeshna	Aeshna_viridis
BE_Otu26196	Eukaryota	Metazoa	Annelida	Clitellata	Haplotaxida	Tubificidae	Slavina	Slavina_appendiculata
F230_Otu732	Eukaryota	Metazoa	Arthropoda	Insecta	Diptera	Chironomidae	Paratanytarsus	Paratanytarsus_laccophilus
F230_Otu3388	Eukaryota	Metazoa	Arthropoda	Insecta	Diptera	Chironomidae	Procladius	Procladius_culiciformis
F230_Otu35493	Eukaryota	Metazoa	Arthropoda	Insecta	Coleoptera	Dytiscidae	Dytiscus	Dytiscus_circumflexus
BE_Otu9777	Eukaryota	Metazoa	Arthropoda	Insecta	Odonata	Libellulidae	Leucorrhinia	Leucorrhinia_proxima
BE_Otu13059	Eukaryota	Metazoa	Annelida	Clitellata	Haplotaxida	Tubificidae	Nais	Nais_communis
F230_Otu3063	Eukaryota	Metazoa	Arthropoda	Insecta	Diptera	Anthomyiidae	Egle	Egle_groenlandica
BR5_Otu3771	Eukaryota	Metazoa	Arthropoda	Branchiopoda	Diplostraca	Daphniidae	Daphnia	Daphnia_pulicaria
BR5_Otu17693	Eukaryota	Metazoa	Arthropoda	Branchiopoda	Diplostraca	Daphniidae	Daphnia	Daphnia_pulicaria
BE_Otu2644	Eukaryota	Metazoa	Arthropoda	Insecta	Odonata	Libellulidae	Leucorrhinia	Leucorrhinia_glacialis
BE_Otu35244	Eukaryota	Metazoa	Arthropoda	Insecta	Diptera	Chironomidae	Micropsectra	Micropsectra_nigripila
BE_Otu33816	Eukaryota	Metazoa	Arthropoda	Insecta	Odonata	Coenagrionidae	Enallagma	Enallagma_boreale
BE_Otu38357	Eukaryota	Metazoa	Arthropoda	Insecta	Odonata	Aeshnidae	Aeshna	Aeshna_interrupta
BE_Otu23976	Eukaryota	Metazoa	Arthropoda	Insecta	Diptera	Chironomidae	Psectrocladius	Psectrocladius_platypus
BE_Otu36302	Eukaryota	Metazoa	Arthropoda	Insecta	Odonata	Libellulidae	Leucorrhinia	Leucorrhinia_hudsonica
BE_Otu2376	Eukaryota	Metazoa	Arthropoda	Insecta	Odonata	Aeshnidae	Aeshna	Aeshna_eremita
F230_Otu16740	Eukaryota	Metazoa	Arthropoda	Ostracoda	Podocopida	Cyprididae	Cypridopsis	Cypridopsis_vidua
BE_Otu34455	Eukaryota	Metazoa	Arthropoda	Arachnida	Trombidiformes	Arrenuridae	Arrenurus	Arrenurus_setiger
F230_Otu24230	Eukaryota	Metazoa	Arthropoda	Insecta	Ephemeroptera	Siphlonuridae	Siphlonurus	Siphlonurus_alternatus
BR5_Otu6159	Eukaryota	Metazoa	Arthropoda	Insecta	Diptera	Chironomidae	Tanytarsus	Tanytarsus_aigos
F230_Otu10500	Eukaryota	Metazoa	Arthropoda	Insecta	Diptera	Chironomidae	Tanytarsus	Tanytarsus_wirthi
BE_Otu13340	Eukaryota	Metazoa	Arthropoda	Insecta	Ephemeroptera	Heptageniidae	Stenacron	Stenacron_interpunctatum
BE_Otu31405	Eukaryota	Metazoa	Arthropoda	Insecta	Diptera	Chironomidae	Cricotopus	Cricotopus_trifasciatus
BE_Otu28639	Eukaryota	Metazoa	Arthropoda	Insecta	Diptera	Chironomidae	Tanytarsus	Tanytarsus_wirthi
BE_Otu40611	Eukaryota	Metazoa	Arthropoda	Insecta	Hemiptera	Notonectidae	Notonecta	Notonecta_borealis
BE_Otu6544	Eukaryota	Metazoa	Arthropoda	Arachnida	Trombidiformes	Arrenuridae	Arrenurus	Arrenurus_reflexus
BE_Otu37847	Eukaryota	Metazoa	Arthropoda	Maxillopoda	Calanoida	Diaptomidae	Aglaodiaptomus	Aglaodiaptomus_leptopus
F230_Otu27210	Eukaryota	Metazoa	Arthropoda	Malacostraca	Amphipoda	Hyalellidae	Hyalella	Hyalella_azteca
BE_Otu8179	Eukaryota	Metazoa	Arthropoda	Insecta	Odonata	Aeshnidae	Aeshna	Aeshna_juncea
BR5_Otu5183	Eukaryota	Metazoa	Arthropoda	Collembola	Entomobryomorpha	Isotomidae	Isotomurus	Isotomurus_stuxbergi
BE_Otu39376	Eukaryota	Metazoa	Arthropoda	Branchiopoda	Diplostraca	Daphniidae	Ceriodaphnia	Ceriodaphnia_dubia
BE_Otu39632	Eukaryota	Metazoa	Arthropoda	Insecta	Diptera	Chironomidae	Tanytarsus	Tanytarsus_mendax
BR5_Otu27304	Eukaryota	Metazoa	Arthropoda	Insecta	Hemiptera	Corixidae	Cymatia	Cymatia_americana
F230_Otu34960	Eukaryota	Metazoa	Arthropoda	Insecta	Ephemeroptera	Caenidae	Caenis	Caenis_youngi
F230_Otu31910	Eukaryota	Metazoa	Arthropoda	Insecta	Hemiptera	Corixidae	Callicorixa	Callicorixa_producta
BE_Otu40759	Eukaryota	Metazoa	Arthropoda	Insecta	Hemiptera	Notonectidae	Notonecta	Notonecta_undulata
F230_Otu28916	Eukaryota	Metazoa	Arthropoda	Insecta	Ephemeroptera	Caenidae	Caenis	Caenis_punctata
F230_Otu9435	Eukaryota	Metazoa	Arthropoda	Insecta	Ephemeroptera	Caenidae	Caenis	Caenis_latipennis
BE_Otu34457	Eukaryota	Metazoa	Arthropoda	Insecta	Diptera	Chironomidae	Ablabesmyia	Ablabesmyia_illinoensis
BR5_Otu27548	Eukaryota	Metazoa	Arthropoda	Insecta	Diptera	Chironomidae	Tanytarsus	Tanytarsus_aigos
F230_Otu36380	Eukaryota	Metazoa	Arthropoda	Insecta	Odonata	Coenagrionidae	Enallagma	Enallagma_clausum
BE_Otu27474	Eukaryota	Metazoa	Arthropoda	Insecta	Odonata	Aeshnidae	Aeshna	Aeshna_eremita
BE_Otu13771	Eukaryota	Metazoa	Arthropoda	Insecta	Coleoptera	Dytiscidae	Rhantus	Rhantus_sericans
AD_Otu1824	Eukaryota	Metazoa	Arthropoda	Insecta	Odonata	Libellulidae	Leucorrhinia	Leucorrhinia_glacialis
F230_Otu1392	Eukaryota	Metazoa	Arthropoda	Insecta	Diptera	Chironomidae	Chironomus	Chironomus_atroviridis
BR5_Otu28412	Eukaryota	Metazoa	Arthropoda	Insecta	Odonata	Coenagrionidae	Enallagma	Enallagma_hageni
F230_Otu7189	Eukaryota	Metazoa	Arthropoda	Malacostraca	Amphipoda	Hyalellidae	Hyalella	Hyalella_azteca
BR5_Otu7048	Eukaryota	Metazoa	Arthropoda	Collembola	Entomobryomorpha	Isotomidae	Folsomia	Folsomia_nivalis
BR5_Otu11103	Eukaryota	Metazoa	Arthropoda	Malacostraca	Amphipoda	Gammaridae	Gammarus	Gammarus_kischineffensis
BE_Otu2740	Eukaryota	Metazoa	Arthropoda	Branchiopoda	Diplostraca	Chydoridae	Camptocercus	Camptocercus_rectirostris
BE_Otu7535	Eukaryota	Metazoa	Arthropoda	Insecta	Odonata	Coenagrionidae	Coenagrion	Coenagrion_johanssoni
BE_Otu7923	Eukaryota	Metazoa	Arthropoda	Insecta	Trichoptera	Limnephilidae	Limnephilus	Limnephilus_hyalinus
BR5_Otu3598	Eukaryota	Metazoa	Arthropoda	Insecta	Odonata	Aeshnidae	Aeshna	Aeshna_eremita
BR5_Otu27645	Eukaryota	Metazoa	Arthropoda	Insecta	Odonata	Libellulidae	Leucorrhinia	Leucorrhinia_glacialis
BR5_Otu81	Eukaryota	Metazoa	Arthropoda	Malacostraca	Amphipoda	Hyalellidae	Hyalella	Hyalella_azteca
BE_Otu23019	Eukaryota	Metazoa	Arthropoda	Insecta	Hemiptera	Corixidae	Cymatia	Cymatia_americana
BE_Otu35015	Eukaryota	Metazoa	Arthropoda	Insecta	Diptera	Chironomidae	Orthocladius	Orthocladius_smolandicus
BE_Otu39756	Eukaryota	Metazoa	Arthropoda	Insecta	Diptera	Chironomidae	Tanytarsus	Tanytarsus_wirthi
BE_Otu40475	Eukaryota	Metazoa	Arthropoda	Insecta	Odonata	Aeshnidae	Aeshna	Aeshna_viridis
F230_Otu4154	Eukaryota	Metazoa	Arthropoda	Insecta	Diptera	Chironomidae	Ablabesmyia	Ablabesmyia_illinoensis
BE_Otu38627	Eukaryota	Metazoa	Arthropoda	Insecta	Ephemeroptera	Caenidae	Caenis	Caenis_amica
BR5_Otu345	Eukaryota	Metazoa	Arthropoda	Insecta	Hemiptera	Corixidae	Hesperocorixa	Hesperocorixa_atopodonta
BE_Otu32577	Eukaryota	Metazoa	Annelida	Clitellata	Haplotaxida	Tubificidae	Slavina	Slavina_appendiculata
BE_Otu670	Eukaryota	Metazoa	Arthropoda	Insecta	Diptera	Ceratopogonidae	Palpomyia	Palpomyia_lineata
BR5_Otu27206	Eukaryota	Metazoa	Arthropoda	Insecta	Diptera	Chironomidae	Procladius	Procladius_denticulatus
F230_Otu35789	Eukaryota	Metazoa	Arthropoda	Insecta	Ephemeroptera	Baetidae	Cloeon	Cloeon_simile
BE_Otu22917	Eukaryota	Metazoa	Arthropoda	Insecta	Odonata	Coenagrionidae	Nehalennia	Nehalennia_irene
F230_Otu3048	Eukaryota	Metazoa	Arthropoda	Insecta	Diptera	Chironomidae	Tanytarsus	Tanytarsus_wirthi
F230_Otu457	Eukaryota	Metazoa	Arthropoda	Insecta	Diptera	Chironomidae	Ablabesmyia	Ablabesmyia_illinoensis
BE_Otu539	Eukaryota	Metazoa	Arthropoda	Insecta	Odonata	Aeshnidae	Aeshna	Aeshna_interrupta
F230_Otu2641	Eukaryota	Metazoa	Arthropoda	Insecta	Diptera	Chironomidae	Chironomus	Chironomus_pilicornis
BR5_Otu6354	Eukaryota	Metazoa	Arthropoda	Malacostraca	Amphipoda	Hyalellidae	Hyalella	Hyalella_azteca
AD_Otu2229	Eukaryota	Metazoa	Arthropoda	Insecta	Megaloptera	Sialidae	Sialis	Sialis_fuliginosa
BE_Otu2554	Eukaryota	Metazoa	Arthropoda	Insecta	Diptera	Chironomidae	Tanytarsus	Tanytarsus_wirthi
BE_Otu31029	Eukaryota	Metazoa	Arthropoda	Branchiopoda	Diplostraca	Eurycercidae	Eurycercus	Eurycercus_longirostris
F230_Otu901	Eukaryota	Metazoa	Arthropoda	Insecta	Diptera	Dolichopodidae	Dolichopus	Dolichopus_flavipes
F230_Otu32511	Eukaryota	Metazoa	Arthropoda	Insecta	Hemiptera	Notonectidae	Notonecta	Notonecta_undulata
F230_Otu650	Eukaryota	Metazoa	Arthropoda	Insecta	Diptera	Chironomidae	undef_Chironomidae	Chironomidae_8H-20279-1
BE_Otu6635	Eukaryota	Metazoa	Arthropoda	Insecta	Diptera	Chironomidae	Cricotopus	Cricotopus_ornatus
BE_Otu884	Eukaryota	Metazoa	Arthropoda	Insecta	Odonata	Aeshnidae	Aeshna	Aeshna_eremita
BR5_Otu4844	Eukaryota	Metazoa	Arthropoda	Insecta	Diptera	Chironomidae	Ablabesmyia	Ablabesmyia_illinoensis
F230_Otu3976	Eukaryota	Metazoa	Arthropoda	Insecta	Diptera	Chironomidae	Ablabesmyia	Ablabesmyia_americana
BE_Otu15701	Eukaryota	Metazoa	Arthropoda	Insecta	Odonata	Aeshnidae	Aeshna	Aeshna_eremita
AD_Otu1970	Eukaryota	Metazoa	Arthropoda	Insecta	Odonata	Coenagrionidae	Coenagrion	Coenagrion_angulatum
F230_Otu24769	Eukaryota	Metazoa	Arthropoda	Arachnida	Sarcoptiformes	undef_Sarcoptiformes	undef_undef_Sarcoptiformes	Sarcoptiformes_20227-12A
AD_Otu925	Eukaryota	Metazoa	Arthropoda	Insecta	Ephemeroptera	Baetidae	Cloeon	Cloeon_simile
BE_Otu10863	Eukaryota	Metazoa	Arthropoda	Insecta	Diptera	Chironomidae	Tanytarsus	Tanytarsus_mendax
BE_Otu22839	Eukaryota	Metazoa	Arthropoda	Branchiopoda	Diplostraca	Daphniidae	Daphnia	Daphnia_dentifera
BE_Otu1211	Eukaryota	Metazoa	Arthropoda	Insecta	Odonata	Libellulidae	Leucorrhinia	Leucorrhinia_patricia
F230_Otu10750	Eukaryota	Metazoa	Arthropoda	Insecta	Hemiptera	Notonectidae	Notonecta	Notonecta_undulata
BR5_Otu4945	Eukaryota	Metazoa	Arthropoda	Collembola	Entomobryomorpha	Isotomidae	Folsomia	Folsomia_nivalis
BE_Otu1549	Eukaryota	Metazoa	Arthropoda	Insecta	Diptera	Chironomidae	Tanytarsus	Tanytarsus_wirthi
BE_Otu30761	Eukaryota	Metazoa	Arthropoda	Insecta	Coleoptera	Dytiscidae	Coelambus	Coelambus_impressopunctatus
BR5_Otu1090	Eukaryota	Metazoa	Arthropoda	Malacostraca	Amphipoda	Gammaridae	Gammarus	Gammarus_lacustris
BE_Otu31846	Eukaryota	Metazoa	Arthropoda	Insecta	Odonata	Coenagrionidae	Coenagrion	Coenagrion_resolutum
BR5_Otu11003	Eukaryota	Metazoa	Arthropoda	Insecta	Diptera	Chironomidae	Cricotopus	Cricotopus_ornatus
F230_Otu546	Eukaryota	Metazoa	Annelida	Clitellata	Haplotaxida	Tubificidae	Nais	Nais_communis
BR5_Otu28485	Eukaryota	Metazoa	Arthropoda	Insecta	Odonata	Aeshnidae	Aeshna	Aeshna_interrupta
AD_Otu3230	Eukaryota	Metazoa	Arthropoda	Insecta	Hemiptera	Corixidae	Callicorixa	Callicorixa_alaskensis
F230_Otu8224	Eukaryota	Metazoa	Arthropoda	Insecta	Diptera	Chironomidae	Ablabesmyia	Ablabesmyia_illinoensis
BE_Otu591	Eukaryota	Metazoa	Arthropoda	Insecta	Odonata	Aeshnidae	Aeshna	Aeshna_interrupta
BR5_Otu12577	Eukaryota	Metazoa	Arthropoda	Insecta	Odonata	Libellulidae	Leucorrhinia	Leucorrhinia_patricia
F230_Otu10404	Eukaryota	Metazoa	Arthropoda	Arachnida	Sarcoptiformes	Cepheidae_Sarcoptiformes	Cepheus	Cepheus_corae
BE_Otu5875	Eukaryota	Metazoa	Arthropoda	Insecta	Diptera	Chironomidae	Ablabesmyia	Ablabesmyia_illinoensis
BE_Otu18092	Eukaryota	Metazoa	Arthropoda	Insecta	Diptera	Chironomidae	Orthocladius	Orthocladius_holsitus
F230_Otu1292	Eukaryota	Metazoa	Arthropoda	Insecta	Hemiptera	Notonectidae	Notonecta	Notonecta_undulata
BR5_Otu2188	Eukaryota	Metazoa	Arthropoda	Insecta	Diptera	Chironomidae	Dicrotendipes	Dicrotendipes_tritomus
AD_Otu2602	Eukaryota	Metazoa	Arthropoda	Insecta	Diptera	Chironomidae	Orthocladius	Orthocladius_smolandicus
F230_Otu32965	Eukaryota	Metazoa	Arthropoda	Insecta	Hemiptera	Corixidae	Sigara	Sigara_bicoloripennis
BE_Otu1498	Eukaryota	Metazoa	Arthropoda	Insecta	Diptera	Chironomidae	Cricotopus	Cricotopus_trifasciatus
F230_Otu3951	Eukaryota	Metazoa	Arthropoda	Insecta	Diptera	Chironomidae	Xenochironomus	Xenochironomus_xenolabis
F230_Otu16706	Eukaryota	Metazoa	Arthropoda	Insecta	Odonata	Coenagrionidae	Enallagma	Enallagma_annexum
BR5_Otu3397	Eukaryota	Metazoa	Arthropoda	Insecta	Diptera	Chironomidae	Procladius	Procladius_denticulatus
F230_Otu21949	Eukaryota	Metazoa	Arthropoda	Insecta	Diptera	Chironomidae	Cricotopus	Cricotopus_ornatus
BE_Otu34383	Eukaryota	Metazoa	Arthropoda	Insecta	Diptera	Chironomidae	Psectrocladius	Psectrocladius_platypus
BE_Otu33247	Eukaryota	Metazoa	Annelida	Clitellata	Haplotaxida	Tubificidae	Stylaria	Stylaria_lacustris
BR5_Otu12562	Eukaryota	Metazoa	Arthropoda	Insecta	Odonata	Aeshnidae	Aeshna	Aeshna_eremita
AD_Otu386	Eukaryota	Metazoa	Arthropoda	Insecta	Trichoptera	Hydropsychidae	Cheumatopsyche	Cheumatopsyche_campyla
BE_Otu35161	Eukaryota	Metazoa	Arthropoda	Insecta	Odonata	Lestidae	Lestes	Lestes_rectangularis
F230_Otu2683	Eukaryota	Metazoa	Arthropoda	Ostracoda	Podocopida	Cyprididae	Eucypris	Eucypris_pigra
F230_Otu3354	Eukaryota	Metazoa	Arthropoda	Insecta	Diptera	Dolichopodidae	Campsicnemus	Campsicnemus_alexanderi
AD_Otu345	Eukaryota	Metazoa	Arthropoda	Maxillopoda	Cyclopoida	Cyclopidae	Eucyclops	Eucyclops_macruroides
BE_Otu296	Eukaryota	Metazoa	Arthropoda	Insecta	Trichoptera	Phryganeidae	Agrypnia	Agrypnia_pagetana
AD_Otu1684	Eukaryota	Metazoa	Arthropoda	Insecta	Diptera	Chironomidae	Ablabesmyia	Ablabesmyia_illinoensis
AD_Otu2630	Eukaryota	Metazoa	Arthropoda	Insecta	Diptera	Chironomidae	Ablabesmyia	Ablabesmyia_illinoensis
BE_Otu242	Eukaryota	Metazoa	Arthropoda	Insecta	Odonata	Coenagrionidae	Enallagma	Enallagma_hageni
BR5_Otu26988	Eukaryota	Metazoa	Arthropoda	Insecta	Diptera	Chironomidae	Psectrocladius	Psectrocladius_platypus
BR5_Otu15954	Eukaryota	Metazoa	Arthropoda	Ostracoda	Podocopida	Cyprididae	Cypridopsis	Cypridopsis_vidua
F230_Otu13159	Eukaryota	Metazoa	Arthropoda	Insecta	Hemiptera	Corixidae	Trichocorixa	Trichocorixa_borealis
BE_Otu4733	Eukaryota	Metazoa	Arthropoda	Insecta	Diptera	Chironomidae	Tanytarsus	Tanytarsus_mendax
BE_Otu12331	Eukaryota	Metazoa	Annelida	Clitellata	Lumbriculida	Lumbriculidae	Lumbriculus	Lumbriculus_variegatus
BR5_Otu27207	Eukaryota	Metazoa	Arthropoda	Insecta	Diptera	Chironomidae	Procladius	Procladius_denticulatus
BE_Otu11365	Eukaryota	Metazoa	Arthropoda	Insecta	Odonata	Aeshnidae	Aeshna	Aeshna_interrupta
BE_Otu9842	Eukaryota	Metazoa	Arthropoda	Insecta	Diptera	Ceratopogonidae	Palpomyia	Palpomyia_lineata
BR5_Otu2440	Eukaryota	Metazoa	Arthropoda	Insecta	Diptera	Chironomidae	Procladius	Procladius_dentus
BE_Otu22497	Eukaryota	Metazoa	Mollusca	Gastropoda	undef_Gastropoda	Physidae	Physella	Physella_johnsoni
BE_Otu23056	Eukaryota	Metazoa	Arthropoda	Branchiopoda	Diplostraca	Daphniidae	Simocephalus	Simocephalus_mixtus
BE_Otu13635	Eukaryota	Metazoa	Arthropoda	Insecta	Coleoptera	Dytiscidae	Ilybius	Ilybius_churchillensis
BR5_Otu2605	Eukaryota	Metazoa	Arthropoda	Insecta	Diptera	Chironomidae	Tanytarsus	Tanytarsus_mendax
AD_Otu96	Eukaryota	Metazoa	Arthropoda	Insecta	Diptera	Chironomidae	Chironomus	Chironomus_crassiforceps
BE_Otu7435	Eukaryota	Metazoa	Arthropoda	Insecta	Odonata	Aeshnidae	Aeshna	Aeshna_eremita
BE_Otu18742	Eukaryota	Metazoa	Arthropoda	Insecta	Odonata	Libellulidae	Leucorrhinia	Leucorrhinia_glacialis
BE_Otu1752	Eukaryota	Metazoa	Arthropoda	Branchiopoda	Diplostraca	Daphniidae	Scapholeberis	Scapholeberis_rammneri
BE_Otu18069	Eukaryota	Metazoa	Arthropoda	Insecta	Odonata	Coenagrionidae	Coenagrion	Coenagrion_angulatum
F230_Otu28395	Eukaryota	Metazoa	Arthropoda	Insecta	Hemiptera	Notonectidae	Notonecta	Notonecta_undulata
BE_Otu126	Eukaryota	Metazoa	Arthropoda	Malacostraca	Amphipoda	Hyalellidae	Hyalella	Hyalella_azteca
BR5_Otu22220	Eukaryota	Metazoa	Arthropoda	Arachnida	Sarcoptiformes	Proctophyllodidae	Proctophyllodes	Proctophyllodes_longiphyllus
BE_Otu26732	Eukaryota	Metazoa	Arthropoda	Insecta	Odonata	Aeshnidae	Aeshna	Aeshna_eremita
F230_Otu2864	Eukaryota	Metazoa	Arthropoda	Insecta	Odonata	Coenagrionidae	Coenagrion	Coenagrion_angulatum
BR5_Otu9420	Eukaryota	Metazoa	Arthropoda	Insecta	Diptera	Chironomidae	Limnophyes	Limnophyes_asquamatus
F230_Otu22806	Eukaryota	Metazoa	Arthropoda	Insecta	Lepidoptera	Erebidae	Ammalo	Ammalo_helops
BE_Otu36148	Eukaryota	Metazoa	Arthropoda	Insecta	Odonata	Libellulidae	Leucorrhinia	Leucorrhinia_hudsonica
F230_Otu10769	Eukaryota	Metazoa	Arthropoda	Insecta	Ephemeroptera	Caenidae	Caenis	Caenis_diminuta
F230_Otu34469	Eukaryota	Metazoa	Arthropoda	Insecta	Diptera	Chironomidae	Ablabesmyia	Ablabesmyia_illinoensis
BR5_Otu15839	Eukaryota	Metazoa	Annelida	Clitellata	Haplotaxida	Tubificidae	Stylaria	Stylaria_lacustris
F230_Otu33997	Eukaryota	Metazoa	Arthropoda	Insecta	Diptera	Chironomidae	Dicrotendipes	Dicrotendipes_modestus
F230_Otu25408	Eukaryota	Metazoa	Arthropoda	Insecta	Hemiptera	Corixidae	Sigara	Sigara_solensis
BE_Otu37003	Eukaryota	Metazoa	Arthropoda	Insecta	Odonata	Coenagrionidae	Enallagma	Enallagma_annexum
F230_Otu5483	Eukaryota	Metazoa	Arthropoda	Insecta	Hemiptera	Corixidae	Callicorixa	Callicorixa_producta
BR5_Otu27211	Eukaryota	Metazoa	Arthropoda	Insecta	Diptera	Dolichopodidae	Hydrophorus	Hydrophorus_glaber
BE_Otu32351	Eukaryota	Metazoa	Annelida	Clitellata	Haplotaxida	Tubificidae	Stylaria	Stylaria_lacustris
BE_Otu4127	Eukaryota	Metazoa	Arthropoda	Insecta	Odonata	Aeshnidae	Aeshna	Aeshna_eremita
BE_Otu36323	Eukaryota	Metazoa	Arthropoda	Insecta	Odonata	Libellulidae	Leucorrhinia	Leucorrhinia_hudsonica
BE_Otu40096	Eukaryota	Metazoa	Arthropoda	Insecta	Ephemeroptera	Caenidae	Caenis	Caenis_amica
AD_Otu290	Eukaryota	Metazoa	Arthropoda	Insecta	Trichoptera	Polycentropodidae	Polycentropus	Polycentropus_flavus
BE_Otu20753	Eukaryota	Metazoa	Arthropoda	Insecta	Ephemeroptera	Baetidae	Cloeon	Cloeon_simile
BE_Otu33569	Eukaryota	Metazoa	Arthropoda	Insecta	Diptera	Chironomidae	Phaenopsectra	Phaenopsectra_punctipes
BR5_Otu28474	Eukaryota	Metazoa	Arthropoda	Insecta	Odonata	Coenagrionidae	Enallagma	Enallagma_cyathigerum
BE_Otu13103	Eukaryota	Metazoa	Arthropoda	Insecta	Diptera	Chironomidae	Dicrotendipes	Dicrotendipes_tritomus
BE_Otu101	Eukaryota	Metazoa	Annelida	Clitellata	Haplotaxida	Tubificidae	Chaetogaster	Chaetogaster_limnaei
BE_Otu3583	Eukaryota	Metazoa	Arthropoda	Insecta	Diptera	Chironomidae	Tanytarsus	Tanytarsus_mendax
BE_Otu12320	Eukaryota	Metazoa	Arthropoda	Insecta	Hemiptera	Aphididae	Thripsaphis	Thripsaphis_ballii
BR5_Otu28575	Eukaryota	Metazoa	Arthropoda	Insecta	Diptera	Chironomidae	undef_Chironomidae	Chironomidae_8H-20279-1
BE_Otu4521	Eukaryota	Metazoa	Arthropoda	Insecta	Coleoptera	Dytiscidae	Ilybius	Ilybius_churchillensis
BE_Otu20424	Eukaryota	Metazoa	Arthropoda	Malacostraca	Amphipoda	Hyalellidae	Hyalella	Hyalella_azteca
BE_Otu451	Eukaryota	Metazoa	Arthropoda	Insecta	Diptera	Chironomidae	Cricotopus	Cricotopus_sylvestris
BE_Otu31974	Eukaryota	Metazoa	Arthropoda	Insecta	Diptera	Chironomidae	Tanytarsus	Tanytarsus_mendax
F230_Otu1474	Eukaryota	Metazoa	Arthropoda	Arachnida	Trombidiformes	Arrenuridae	Arrenurus	Arrenurus_crenellatus
BE_Otu1160	Eukaryota	Metazoa	Arthropoda	Branchiopoda	Diplostraca	Daphniidae	Daphnia	Daphnia_pulicaria
F230_Otu27152	Eukaryota	Metazoa	Arthropoda	Insecta	Diptera	Chironomidae	Cricotopus	Cricotopus_ornatus
F230_Otu2634	Eukaryota	Metazoa	Arthropoda	Insecta	Diptera	Chironomidae	Glyptotendipes	Glyptotendipes_barbipes
F230_Otu25950	Eukaryota	Metazoa	Annelida	Clitellata	Haplotaxida	Lumbricidae	Bimastos	Bimastos_palustris
BE_Otu169	Eukaryota	Metazoa	Arthropoda	Insecta	Odonata	Coenagrionidae	Coenagrion	Coenagrion_resolutum
F230_Otu13147	Eukaryota	Metazoa	Annelida	Clitellata	Haplotaxida	Tubificidae	Chaetogaster	Chaetogaster_diastrophus
BE_Otu20610	Eukaryota	Metazoa	Annelida	Clitellata	Haplotaxida	Tubificidae	Nais	Nais_communis
F230_Otu7057	Eukaryota	Metazoa	Arthropoda	Insecta	Odonata	Coenagrionidae	Enallagma	Enallagma_divagans
BE_Otu35251	Eukaryota	Metazoa	Arthropoda	Insecta	Trichoptera	Limnephilidae	Anabolia	Anabolia_bimaculata
F230_Otu316	Eukaryota	Metazoa	Arthropoda	Insecta	Diptera	Chironomidae	Paratanytarsus	Paratanytarsus_laccophilus
BE_Otu30942	Eukaryota	Metazoa	Arthropoda	Insecta	Odonata	Coenagrionidae	Enallagma	Enallagma_clausum
F230_Otu11400	Eukaryota	Metazoa	Arthropoda	Insecta	Odonata	Aeshnidae	Aeshna	Aeshna_subarctica
BR5_Otu19656	Eukaryota	Metazoa	Arthropoda	Insecta	Odonata	Coenagrionidae	Coenagrion	Coenagrion_angulatum
F230_Otu6306	Eukaryota	Metazoa	Annelida	Clitellata	Haplotaxida	Enchytraeidae	Hemifridericia	Hemifridericia_parva
AD_Otu1367	Eukaryota	Metazoa	Arthropoda	Insecta	Diptera	Chironomidae	Tanytarsus	Tanytarsus_mendax
BE_Otu33502	Eukaryota	Metazoa	Arthropoda	Insecta	Hemiptera	Gerridae	Gerris	Gerris_buenoi
BR5_Otu26986	Eukaryota	Metazoa	Arthropoda	Insecta	Odonata	Coenagrionidae	Enallagma	Enallagma_annexum
AD_Otu3635	Eukaryota	Metazoa	Arthropoda	Insecta	Hemiptera	Notonectidae	Notonecta	Notonecta_undulata
BE_Otu20265	Eukaryota	Metazoa	Arthropoda	Insecta	Diptera	Chloropidae	Elachiptera	Elachiptera_penita
F230_Otu79	Eukaryota	Metazoa	Arthropoda	Insecta	Diptera	Chironomidae	Tanytarsus	Tanytarsus_mendax
BE_Otu3891	Eukaryota	Metazoa	Arthropoda	Insecta	Odonata	Aeshnidae	Aeshna	Aeshna_interrupta
F230_Otu804	Eukaryota	Metazoa	Arthropoda	Insecta	Diptera	Chironomidae	Tanytarsus	Tanytarsus_recurvatus
BE_Otu32700	Eukaryota	Metazoa	Arthropoda	Insecta	Ephemeroptera	Siphlonuridae	Siphlonurus	Siphlonurus_alternatus
BR5_Otu27354	Eukaryota	Metazoa	Arthropoda	Insecta	Trichoptera	Phryganeidae	Agrypnia	Agrypnia_pagetana
F230_Otu35766	Eukaryota	Metazoa	Arthropoda	Insecta	Hemiptera	Corixidae	Sigara	Sigara_solensis
BE_Otu40294	Eukaryota	Metazoa	Arthropoda	Insecta	Odonata	Libellulidae	Leucorrhinia	Leucorrhinia_proxima
BE_Otu796	Eukaryota	Metazoa	Arthropoda	Insecta	Diptera	Chironomidae	Tanytarsus	Tanytarsus_mendax
BE_Otu34070	Eukaryota	Metazoa	Arthropoda	Insecta	Hemiptera	Corixidae	Hesperocorixa	Hesperocorixa_atopodonta
BE_Otu36165	Eukaryota	Metazoa	Arthropoda	Insecta	Diptera	Chironomidae	Ablabesmyia	Ablabesmyia_illinoensis
BE_Otu35191	Eukaryota	Metazoa	Arthropoda	Insecta	Odonata	Aeshnidae	Aeshna	Aeshna_interrupta
BE_Otu33243	Eukaryota	Metazoa	Arthropoda	Insecta	Hemiptera	Notonectidae	Notonecta	Notonecta_undulata
BE_Otu33277	Eukaryota	Metazoa	Arthropoda	Insecta	Diptera	Chironomidae	Tanytarsus	Tanytarsus_mendax
F230_Otu21851	Eukaryota	Metazoa	Arthropoda	Insecta	Diptera	Limoniidae	Dicranomyia	Dicranomyia_haeretica
BE_Otu4696	Eukaryota	Metazoa	Annelida	Clitellata	Haplotaxida	Tubificidae	Limnodrilus	Limnodrilus_hoffmeisteri
F230_Otu33488	Eukaryota	Metazoa	Arthropoda	Insecta	Hemiptera	Notonectidae	Notonecta	Notonecta_undulata
BE_Otu819	Eukaryota	Metazoa	Arthropoda	Insecta	Diptera	Chironomidae	Glyptotendipes	Glyptotendipes_cauliginellus
F230_Otu33863	Eukaryota	Metazoa	Arthropoda	Insecta	Diptera	Chironomidae	Tanytarsus	Tanytarsus_aigos
BE_Otu36858	Eukaryota	Metazoa	Arthropoda	Insecta	Odonata	Aeshnidae	Aeshna	Aeshna_interrupta
F230_Otu22455	Eukaryota	Metazoa	Arthropoda	Insecta	Diptera	Chironomidae	Ablabesmyia	Ablabesmyia_illinoensis
BE_Otu33215	Eukaryota	Metazoa	Annelida	Clitellata	Haplotaxida	Tubificidae	Stylaria	Stylaria_lacustris
F230_Otu33256	Eukaryota	Metazoa	Arthropoda	Insecta	Diptera	Chironomidae	Ablabesmyia	Ablabesmyia_americana
BE_Otu32565	Eukaryota	Metazoa	Arthropoda	Insecta	Diptera	Chironomidae	Chironomus	Chironomus_dilutus
BE_Otu32424	Eukaryota	Metazoa	Arthropoda	Insecta	Ephemeroptera	Siphlonuridae	Siphlonurus	Siphlonurus_alternatus
BE_Otu19899	Eukaryota	Metazoa	Arthropoda	Insecta	Diptera	Chironomidae	Paraphaenocladius	Paraphaenocladius_impensus
BE_Otu36551	Eukaryota	Metazoa	Arthropoda	Insecta	Diptera	Chironomidae	Tanytarsus	Tanytarsus_mendax
BR5_Otu14576	Eukaryota	Metazoa	Arthropoda	Insecta	Odonata	Libellulidae	Libellula	Libellula_quadrimaculata
F230_Otu25497	Eukaryota	Metazoa	Arthropoda	Insecta	Diptera	Stratiomyidae	Odontomyia	Odontomyia_cincta
BE_Otu32588	Eukaryota	Metazoa	Annelida	Clitellata	Haplotaxida	Tubificidae	Stylaria	Stylaria_lacustris
BE_Otu36497	Eukaryota	Metazoa	Arthropoda	Insecta	Odonata	Libellulidae	Leucorrhinia	Leucorrhinia_patricia
F230_Otu28870	Eukaryota	Metazoa	Arthropoda	Insecta	Coleoptera	Dytiscidae	Hydroporus	Hydroporus_striola
BR5_Otu8312	Eukaryota	Metazoa	Mollusca	Gastropoda	undef_Gastropoda	Valvatidae	Valvata	Valvata_sincera
BE_Otu9208	Eukaryota	Metazoa	Arthropoda	Insecta	Diptera	Chironomidae	Corynoneura	Corynoneura_arctica
BE_Otu16882	Eukaryota	Metazoa	Arthropoda	Insecta	Diptera	Chironomidae	Chironomus	Chironomus_acidophilus
BE_Otu33047	Eukaryota	Metazoa	Annelida	Clitellata	Haplotaxida	Tubificidae	Stylaria	Stylaria_lacustris
F230_Otu2416	Eukaryota	Metazoa	Arthropoda	Insecta	Diptera	Chironomidae	Cricotopus	Cricotopus_ornatus
BE_Otu8373	Eukaryota	Metazoa	Arthropoda	Insecta	Diptera	Chironomidae	Psectrocladius	Psectrocladius_platypus
AD_Otu3618	Eukaryota	Metazoa	Arthropoda	Insecta	Diptera	Chironomidae	Tanytarsus	Tanytarsus_mendax
BR5_Otu19627	Eukaryota	Metazoa	Arthropoda	Insecta	Odonata	Coenagrionidae	Coenagrion	Coenagrion_angulatum
BR5_Otu2782	Eukaryota	Metazoa	Arthropoda	Insecta	Diptera	Chironomidae	Tanytarsus	Tanytarsus_mendax
F230_Otu24513	Eukaryota	Metazoa	Arthropoda	Insecta	Diptera	Tipulidae	Angarotipula	Angarotipula_illustris
BE_Otu40293	Eukaryota	Metazoa	Mollusca	Gastropoda	undef_Gastropoda	Planorbidae	Gyraulus	Gyraulus_circumstriatus
BE_Otu19836	Eukaryota	Metazoa	Annelida	Clitellata	Haplotaxida	Tubificidae	Stylaria	Stylaria_lacustris
BE_Otu9107	Eukaryota	Metazoa	Arthropoda	Insecta	Diptera	Chironomidae	Tanytarsus	Tanytarsus_mendax
BE_Otu18369	Eukaryota	Metazoa	Annelida	Clitellata	Haplotaxida	Tubificidae	Stylaria	Stylaria_lacustris
AD_Otu2592	Eukaryota	Metazoa	Arthropoda	Insecta	Diptera	Chironomidae	Tanytarsus	Tanytarsus_aigos
BE_Otu15823	Eukaryota	Metazoa	Arthropoda	Malacostraca	Amphipoda	Hyalellidae	Hyalella	Hyalella_azteca
AD_Otu1814	Eukaryota	Metazoa	Arthropoda	Insecta	Diptera	Chironomidae	Ablabesmyia	Ablabesmyia_illinoensis
BE_Otu554	Eukaryota	Metazoa	Arthropoda	Branchiopoda	Diplostraca	Daphniidae	Ceriodaphnia	Ceriodaphnia_dubia
BR5_Otu22670	Eukaryota	Metazoa	Arthropoda	Insecta	Diptera	Chironomidae	Psectrocladius	Psectrocladius_platypus
BR5_Otu19983	Eukaryota	Metazoa	Arthropoda	Insecta	Coleoptera	Scirtidae	Contacyphon	Contacyphon_laevipennis
F230_Otu96	Eukaryota	Metazoa	Arthropoda	Insecta	Diptera	Chironomidae	Chironomus	Chironomus_pilicornis
F230_Otu32674	Eukaryota	Metazoa	Arthropoda	Insecta	Diptera	Chironomidae	Tanytarsus	Tanytarsus_mendax
F230_Otu23504	Eukaryota	Metazoa	Arthropoda	Collembola	Entomobryomorpha	Isotomidae	Folsomia	Folsomia_nivalis
F230_Otu7399	Eukaryota	Metazoa	Arthropoda	Insecta	Odonata	Coenagrionidae	Coenagrion	Coenagrion_angulatum
BR5_Otu17576	Eukaryota	Metazoa	Arthropoda	Insecta	Diptera	Chironomidae	Tanytarsus	Tanytarsus_mendax
BR5_Otu7661	Eukaryota	Metazoa	Arthropoda	Insecta	Diptera	Chironomidae	Procladius	Procladius_denticulatus
BE_Otu11950	Eukaryota	Metazoa	Arthropoda	Insecta	Diptera	Anthomyiidae	Zaphne	Zaphne_divisa
F230_Otu7846	Eukaryota	Metazoa	Arthropoda	Insecta	Coleoptera	Dytiscidae	Rhantus	Rhantus_sericans
BE_Otu33102	Eukaryota	Metazoa	Arthropoda	Insecta	Diptera	Chironomidae	Tanytarsus	Tanytarsus_mendax
BE_Otu27702	Eukaryota	Metazoa	Arthropoda	Maxillopoda	Calanoida	Diaptomidae	Aglaodiaptomus	Aglaodiaptomus_leptopus
BE_Otu3669	Eukaryota	Metazoa	Arthropoda	Insecta	Diptera	Chironomidae	Paratanytarsus	Paratanytarsus_laccophilus
BR5_Otu327	Eukaryota	Metazoa	Arthropoda	Insecta	Odonata	Aeshnidae	Aeshna	Aeshna_interrupta
BE_Otu586	Eukaryota	Metazoa	Arthropoda	Insecta	Diptera	Chironomidae	Tanytarsus	Tanytarsus_mendax
BR5_Otu26947	Eukaryota	Metazoa	Arthropoda	Insecta	Coleoptera	Curculionidae	Ceutorhynchus	Ceutorhynchus_napi
F230_Otu5548	Eukaryota	Metazoa	Arthropoda	Insecta	Coleoptera	Dytiscidae	Dytiscus	Dytiscus_lapponicus
AD_Otu1	Eukaryota	Metazoa	Arthropoda	Insecta	Diptera	Chironomidae	Glyptotendipes	Glyptotendipes_barbipes
BR5_Otu16033	Eukaryota	Metazoa	Arthropoda	Insecta	Odonata	Aeshnidae	Aeshna	Aeshna_viridis
BE_Otu28380	Eukaryota	Metazoa	Arthropoda	Insecta	Diptera	Chironomidae	Orthocladius	Orthocladius_smolandicus
BE_Otu34618	Eukaryota	Metazoa	Arthropoda	Insecta	Diptera	Chironomidae	Psectrocladius	Psectrocladius_platypus
F230_Otu20099	Eukaryota	Metazoa	Arthropoda	Insecta	Diptera	Limoniidae	Dicranomyia	Dicranomyia_haeretica
AD_Otu3546	Eukaryota	Metazoa	Arthropoda	Ostracoda	Podocopida	Candonidae	Candona	Candona_candida
BE_Otu36792	Eukaryota	Metazoa	Arthropoda	Insecta	Odonata	Aeshnidae	Aeshna	Aeshna_canadensis
BR5_Otu28286	Eukaryota	Metazoa	Arthropoda	Insecta	Odonata	Coenagrionidae	Ischnura	Ischnura_verticalis
F230_Otu1382	Eukaryota	Metazoa	Arthropoda	Insecta	Coleoptera	Gyrinidae	Gyrinus	Gyrinus_cavatus
BE_Otu4827	Eukaryota	Metazoa	Arthropoda	Insecta	Coleoptera	Dytiscidae	Hydaticus	Hydaticus_aruspex
BE_Otu33274	Eukaryota	Metazoa	Annelida	Clitellata	Haplotaxida	Tubificidae	Stylaria	Stylaria_lacustris
BE_Otu13299	Eukaryota	Metazoa	Arthropoda	Insecta	Odonata	Coenagrionidae	Enallagma	Enallagma_cyathigerum
BE_Otu14569	Eukaryota	Metazoa	Arthropoda	Insecta	Diptera	Sciomyzidae	Sepedon	Sepedon_fuscipennis
BR5_Otu28243	Eukaryota	Metazoa	Arthropoda	Insecta	Odonata	Libellulidae	Leucorrhinia	Leucorrhinia_hudsonica
BR5_Otu28132	Eukaryota	Metazoa	Arthropoda	Insecta	Odonata	Coenagrionidae	Coenagrion	Coenagrion_resolutum
AD_Otu780	Eukaryota	Metazoa	Arthropoda	Insecta	Odonata	Coenagrionidae	Coenagrion	Coenagrion_angulatum
BE_Otu35944	Eukaryota	Metazoa	Arthropoda	Insecta	Diptera	Chironomidae	Tanytarsus	Tanytarsus_recurvatus
BE_Otu22184	Eukaryota	Metazoa	Arthropoda	Insecta	Odonata	Coenagrionidae	Coenagrion	Coenagrion_angulatum
F230_Otu3798	Eukaryota	Metazoa	Arthropoda	Insecta	Trichoptera	Leptoceridae	Oecetis	Oecetis_ochracea
BE_Otu32636	Eukaryota	Metazoa	Arthropoda	Insecta	Diptera	Chironomidae	Chironomus	Chironomus_pseudothummi
BE_Otu7795	Eukaryota	Metazoa	Arthropoda	Insecta	Coleoptera	Curculionidae	Euhrychiopsis	Euhrychiopsis_lecontei
BE_Otu3498	Eukaryota	Metazoa	Arthropoda	Insecta	Odonata	Coenagrionidae	Coenagrion	Coenagrion_resolutum
F230_Otu25386	Eukaryota	Metazoa	Arthropoda	Insecta	Ephemeroptera	Caenidae	Caenis	Caenis_amica
BE_Otu5157	Eukaryota	Metazoa	Arthropoda	Branchiopoda	Diplostraca	Chydoridae	Chydorus	Chydorus_brevilabris
F230_Otu11033	Eukaryota	Metazoa	Arthropoda	Insecta	Coleoptera	Dytiscidae	Agabus	Agabus_ajax
BE_Otu12458	Eukaryota	Metazoa	Arthropoda	Insecta	Diptera	Chironomidae	Cricotopus	Cricotopus_trifasciatus
BE_Otu358	Eukaryota	Metazoa	Arthropoda	Insecta	Odonata	Aeshnidae	Aeshna	Aeshna_eremita
BE_Otu5367	Eukaryota	Metazoa	Arthropoda	Insecta	Diptera	Chironomidae	Tanytarsus	Tanytarsus_mendax
BE_Otu913	Eukaryota	Metazoa	Arthropoda	Branchiopoda	Diplostraca	Daphniidae	Ceriodaphnia	Ceriodaphnia_dubia
BR5_Otu5858	Eukaryota	Metazoa	Arthropoda	Insecta	Diptera	Chironomidae	Synendotendipes	Synendotendipes_kaluginae
BE_Otu16966	Eukaryota	Metazoa	Arthropoda	Insecta	Diptera	Chironomidae	Tanytarsus	Tanytarsus_mendax
BE_Otu34986	Eukaryota	Metazoa	Arthropoda	Insecta	Diptera	Chironomidae	Tanytarsus	Tanytarsus_mendax
BE_Otu4255	Eukaryota	Metazoa	Arthropoda	Insecta	Diptera	Chironomidae	Psectrocladius	Psectrocladius_platypus
F230_Otu31404	Eukaryota	Metazoa	Arthropoda	Insecta	Hemiptera	Notonectidae	Notonecta	Notonecta_undulata
BE_Otu34050	Eukaryota	Metazoa	Annelida	Clitellata	Haplotaxida	Tubificidae	Stylaria	Stylaria_lacustris
BE_Otu34573	Eukaryota	Metazoa	Arthropoda	Insecta	Diptera	Chironomidae	Psectrocladius	Psectrocladius_platypus
BE_Otu181	Eukaryota	Metazoa	Arthropoda	Malacostraca	Amphipoda	Gammaridae	Gammarus	Gammarus_lacustris
F230_Otu3016	Eukaryota	Metazoa	Arthropoda	Insecta	Diptera	Chironomidae	Tanytarsus	Tanytarsus_recurvatus
BE_Otu33265	Eukaryota	Metazoa	Arthropoda	Insecta	Diptera	Chironomidae	Tanytarsus	Tanytarsus_mendax
AD_Otu1167	Eukaryota	Metazoa	Arthropoda	Insecta	Trichoptera	Phryganeidae	Agrypnia	Agrypnia_straminea
BE_Otu8309	Eukaryota	Metazoa	Arthropoda	Insecta	Diptera	Chironomidae	Orthocladius	Orthocladius_holsitus
BE_Otu19	Eukaryota	Metazoa	Arthropoda	Malacostraca	Amphipoda	Hyalellidae	Hyalella	Hyalella_azteca
BE_Otu4874	Eukaryota	Metazoa	Arthropoda	Branchiopoda	Diplostraca	Daphniidae	Ceriodaphnia	Ceriodaphnia_dubia
F230_Otu51	Eukaryota	Metazoa	Arthropoda	Insecta	Trichoptera	Limnephilidae	Anabolia	Anabolia_bimaculata
F230_Otu18917	Eukaryota	Metazoa	Arthropoda	Insecta	Diptera	Chironomidae	Procladius	Procladius_denticulatus
F230_Otu36333	Eukaryota	Metazoa	Arthropoda	Malacostraca	Amphipoda	Hyalellidae	Hyalella	Hyalella_azteca
BE_Otu36620	Eukaryota	Metazoa	Arthropoda	Insecta	Diptera	Chironomidae	Ablabesmyia	Ablabesmyia_aspera
AD_Otu2001	Eukaryota	Metazoa	Arthropoda	Insecta	Diptera	Chironomidae	Paratanytarsus	Paratanytarsus_laccophilus
BE_Otu1671	Eukaryota	Metazoa	Arthropoda	Insecta	Odonata	Coenagrionidae	Coenagrion	Coenagrion_angulatum
BE_Otu32763	Eukaryota	Metazoa	Annelida	Clitellata	Haplotaxida	Tubificidae	Stylaria	Stylaria_lacustris
F230_Otu33311	Eukaryota	Metazoa	Arthropoda	Insecta	Hemiptera	Corixidae	Sigara	Sigara_fallenoidea
BE_Otu5949	Eukaryota	Metazoa	Arthropoda	Insecta	Diptera	Chironomidae	Tanytarsus	Tanytarsus_mendax
BR5_Otu28469	Eukaryota	Metazoa	Arthropoda	Insecta	Diptera	Ephydridae	Setacera	Setacera_micans
F230_Otu6656	Eukaryota	Metazoa	Arthropoda	Insecta	Hemiptera	Notonectidae	Notonecta	Notonecta_undulata
BE_Otu38247	Eukaryota	Metazoa	Arthropoda	Insecta	Ephemeroptera	Siphlonuridae	Siphlonurus	Siphlonurus_phyllis
BE_Otu38979	Eukaryota	Metazoa	Arthropoda	Insecta	Diptera	Chironomidae	Orthocladius	Orthocladius_smolandicus
F230_Otu8531	Eukaryota	Metazoa	Arthropoda	Insecta	Diptera	Chironomidae	Orthocladius	Orthocladius_smolandicus
BE_Otu37128	Eukaryota	Metazoa	Arthropoda	Insecta	Odonata	Coenagrionidae	Enallagma	Enallagma_clausum
BE_Otu6939	Eukaryota	Metazoa	Arthropoda	Insecta	Diptera	Chironomidae	Paratanytarsus	Paratanytarsus_laccophilus
BE_Otu18162	Eukaryota	Metazoa	Arthropoda	Insecta	Diptera	Ephydridae	Hydrellia	Hydrellia_notata
BE_Otu37631	Eukaryota	Metazoa	Arthropoda	Branchiopoda	Diplostraca	Polyphemidae	Polyphemus	Polyphemus_pediculus
BE_Otu34930	Eukaryota	Metazoa	Arthropoda	Insecta	Odonata	Coenagrionidae	Coenagrion	Coenagrion_angulatum
BE_Otu5068	Eukaryota	Metazoa	Arthropoda	Insecta	Diptera	Chironomidae	Tanytarsus	Tanytarsus_wirthi
AD_Otu2977	Eukaryota	Metazoa	Arthropoda	Insecta	Odonata	Libellulidae	Leucorrhinia	Leucorrhinia_glacialis
AD_Otu399	Eukaryota	Metazoa	Arthropoda	Insecta	Coleoptera	Dytiscidae	Ilybius	Ilybius_churchillensis
F230_Otu33043	Eukaryota	Metazoa	Arthropoda	Insecta	Odonata	Coenagrionidae	Enallagma	Enallagma_annexum
BR5_Otu12548	Eukaryota	Metazoa	Arthropoda	Insecta	Diptera	Chironomidae	Tanytarsus	Tanytarsus_mendax
BE_Otu265	Eukaryota	Metazoa	Arthropoda	Insecta	Diptera	Chironomidae	Chironomus	Chironomus_anthracinus
AD_Otu2834	Eukaryota	Metazoa	Arthropoda	Insecta	Diptera	Culicidae	Culex	Culex_territans
F230_Otu121	Eukaryota	Metazoa	Arthropoda	Insecta	Diptera	Drosophilidae	Drosophila	Drosophila_cuaso
F230_Otu34706	Eukaryota	Metazoa	Arthropoda	Insecta	Diptera	Ephydridae	Scatella	Scatella_tenuicosta
F230_Otu4446	Eukaryota	Metazoa	Arthropoda	Insecta	Diptera	Chironomidae	Ablabesmyia	Ablabesmyia_americana
F230_Otu12211	Eukaryota	Metazoa	Arthropoda	Insecta	Odonata	Aeshnidae	Aeshna	Aeshna_vercanica
F230_Otu28534	Eukaryota	Metazoa	Arthropoda	Insecta	Ephemeroptera	Siphlonuridae	Siphlonurus	Siphlonurus_phyllis
BE_Otu3098	Eukaryota	Metazoa	Arthropoda	Insecta	Odonata	Aeshnidae	Aeshna	Aeshna_viridis
F230_Otu4162	Eukaryota	Metazoa	Arthropoda	Insecta	Diptera	Chironomidae	Glyptotendipes	Glyptotendipes_imbecillis
F230_Otu20383	Eukaryota	Metazoa	Arthropoda	Collembola	Entomobryomorpha	Isotomidae	Isotomurus	Isotomurus_stuxbergi
BR5_Otu686	Eukaryota	Metazoa	Mollusca	Gastropoda	undef_Gastropoda	Valvatidae	Valvata	Valvata_sincera
BE_Otu33811	Eukaryota	Metazoa	Arthropoda	Insecta	Ephemeroptera	Siphlonuridae	Siphlonurus	Siphlonurus_alternatus
BE_Otu26894	Eukaryota	Metazoa	Arthropoda	Insecta	Diptera	Chironomidae	Tanytarsus	Tanytarsus_mendax
F230_Otu5664	Eukaryota	Metazoa	Arthropoda	Insecta	Hemiptera	Corixidae	Callicorixa	Callicorixa_producta
F230_Otu33865	Eukaryota	Metazoa	Arthropoda	Insecta	Ephemeroptera	Caenidae	Caenis	Caenis_diminuta
AD_Otu2766	Eukaryota	Metazoa	Arthropoda	Insecta	Diptera	Chironomidae	Glyptotendipes	Glyptotendipes_barbipes
BE_Otu28157	Eukaryota	Metazoa	Arthropoda	Insecta	Odonata	Lestidae	Lestes	Lestes_congener
AD_Otu605	Eukaryota	Metazoa	Arthropoda	Insecta	Diptera	Chironomidae	Psectrocladius	Psectrocladius_schlienzi
F230_Otu20596	Eukaryota	Metazoa	Arthropoda	Insecta	Diptera	Chironomidae	Cladopelma	Cladopelma_virescens
F230_Otu35626	Eukaryota	Metazoa	Arthropoda	Insecta	Hemiptera	Notonectidae	Notonecta	Notonecta_undulata
F230_Otu2159	Eukaryota	Metazoa	Arthropoda	Insecta	Diptera	Chironomidae	Ablabesmyia	Ablabesmyia_notabilis
BE_Otu29264	Eukaryota	Metazoa	Annelida	Clitellata	Haplotaxida	Tubificidae	Stylaria	Stylaria_lacustris
BE_Otu6033	Eukaryota	Metazoa	Annelida	Clitellata	Haplotaxida	Tubificidae	Chaetogaster	Chaetogaster_diastrophus
F230_Otu15811	Eukaryota	Metazoa	Arthropoda	Insecta	Diptera	Chironomidae	Chironomus	Chironomus_pseudothummi
F230_Otu8076	Eukaryota	Metazoa	Arthropoda	Insecta	Hemiptera	Notonectidae	Notonecta	Notonecta_undulata
BE_Otu32409	Eukaryota	Metazoa	Arthropoda	Insecta	Diptera	Chironomidae	Tanytarsus	Tanytarsus_mendax
F230_Otu1555	Eukaryota	Metazoa	Arthropoda	Insecta	Diptera	Chironomidae	Corynoneura	Corynoneura_arctica
AD_Otu1180	Eukaryota	Metazoa	Arthropoda	Insecta	Diptera	Chironomidae	Psectrocladius	Psectrocladius_schlienzi
BR5_Otu14498	Eukaryota	Metazoa	Arthropoda	Branchiopoda	Diplostraca	Daphniidae	Ceriodaphnia	Ceriodaphnia_dubia
BR5_Otu27824	Eukaryota	Metazoa	Arthropoda	Insecta	Diptera	Chironomidae	Glyptotendipes	Glyptotendipes_barbipes
F230_Otu20681	Eukaryota	Metazoa	Arthropoda	Insecta	Ephemeroptera	Caenidae	Caenis	Caenis_youngi
BR5_Otu10497	Eukaryota	Metazoa	Arthropoda	Insecta	Diptera	Sciomyzidae	Sepedon	Sepedon_fuscipennis
BE_Otu22837	Eukaryota	Metazoa	Annelida	Clitellata	Haplotaxida	Tubificidae	Stylaria	Stylaria_lacustris
BE_Otu18459	Eukaryota	Metazoa	Arthropoda	Insecta	Odonata	Aeshnidae	Aeshna	Aeshna_interrupta
F230_Otu35791	Eukaryota	Metazoa	Arthropoda	Insecta	Hemiptera	Corixidae	Sigara	Sigara_solensis
BE_Otu3482	Eukaryota	Metazoa	Arthropoda	Insecta	Odonata	Coenagrionidae	Coenagrion	Coenagrion_angulatum
BR5_Otu17502	Eukaryota	Metazoa	Arthropoda	Insecta	Diptera	Chironomidae	Psectrocladius	Psectrocladius_platypus
F230_Otu1028	Eukaryota	Metazoa	Arthropoda	Insecta	Ephemeroptera	Caenidae	Caenis	Caenis_punctata
BE_Otu14864	Eukaryota	Metazoa	Arthropoda	Insecta	Diptera	Ceratopogonidae	Dasyhelea	Dasyhelea_modesta
BR5_Otu1459	Eukaryota	Metazoa	Arthropoda	Insecta	Diptera	Chironomidae	Psectrocladius	Psectrocladius_sordidellus
BE_Otu40298	Eukaryota	Metazoa	Mollusca	Gastropoda	undef_Gastropoda	Planorbidae	Gyraulus	Gyraulus_circumstriatus
BR5_Otu2633	Eukaryota	Metazoa	Arthropoda	Insecta	Hemiptera	Corixidae	Sigara	Sigara_mullettensis
BE_Otu32429	Eukaryota	Metazoa	Annelida	Clitellata	Haplotaxida	Tubificidae	Stylaria	Stylaria_lacustris
BR5_Otu12516	Eukaryota	Metazoa	Arthropoda	Insecta	Odonata	Coenagrionidae	Coenagrion	Coenagrion_angulatum
F230_Otu24592	Eukaryota	Metazoa	Arthropoda	Insecta	Trichoptera	Limnephilidae	Limnephilus	Limnephilus_politus
BE_Otu18416	Eukaryota	Metazoa	Arthropoda	Insecta	Diptera	Chironomidae	Orthocladius	Orthocladius_holsitus
F230_Otu35723	Eukaryota	Metazoa	Arthropoda	Insecta	Hemiptera	Notonectidae	Buenoa	Buenoa_macrotibialis
BE_Otu32284	Eukaryota	Metazoa	Arthropoda	Insecta	Ephemeroptera	Siphlonuridae	Siphlonurus	Siphlonurus_alternatus
F230_Otu33923	Eukaryota	Metazoa	Arthropoda	Insecta	Diptera	Chironomidae	Ablabesmyia	Ablabesmyia_illinoensis
BE_Otu3961	Eukaryota	Metazoa	Arthropoda	Arachnida	Trombidiformes	Limnesiidae	Limnesia	Limnesia_undulata
BE_Otu33094	Eukaryota	Metazoa	Arthropoda	Insecta	Diptera	Chironomidae	Cricotopus	Cricotopus_sylvestris
BE_Otu26373	Eukaryota	Metazoa	Arthropoda	Insecta	Diptera	Chironomidae	Cricotopus	Cricotopus_trifasciatus
BR5_Otu21227	Eukaryota	Metazoa	Arthropoda	Arachnida	Sarcoptiformes	Scheloribatidae	Scheloribates	Scheloribates_pallidulus
BR5_Otu28683	Eukaryota	Metazoa	Arthropoda	Insecta	Odonata	Aeshnidae	Aeshna	Aeshna_eremita
BE_Otu7373	Eukaryota	Metazoa	Arthropoda	Insecta	Diptera	Chironomidae	Orthocladius	Orthocladius_holsitus
BE_Otu20315	Eukaryota	Metazoa	Arthropoda	Insecta	Diptera	Chironomidae	Conchapelopia	Conchapelopia_telema
BE_Otu20700	Eukaryota	Metazoa	Arthropoda	Insecta	Hemiptera	Notonectidae	Notonecta	Notonecta_undulata
AD_Otu2759	Eukaryota	Metazoa	Arthropoda	Insecta	Ephemeroptera	Caenidae	Caenis	Caenis_latipennis
F230_Otu36038	Eukaryota	Metazoa	Arthropoda	Insecta	Diptera	Chironomidae	Paratanytarsus	Paratanytarsus_laccophilus
BE_Otu37211	Eukaryota	Metazoa	Arthropoda	Insecta	Diptera	Chironomidae	Tanytarsus	Tanytarsus_mendax
BE_Otu4277	Eukaryota	Metazoa	Arthropoda	Arachnida	Trombidiformes	Arrenuridae	Arrenurus	Arrenurus_reflexus
BE_Otu16657	Eukaryota	Metazoa	Arthropoda	Insecta	Diptera	Limoniidae	Dicranomyia	Dicranomyia_haeretica
BR5_Otu864	Eukaryota	Metazoa	Arthropoda	Insecta	Diptera	Chironomidae	Psectrocladius	Psectrocladius_schlienzi
BE_Otu26783	Eukaryota	Metazoa	Arthropoda	Insecta	Odonata	Aeshnidae	Aeshna	Aeshna_interrupta
F230_Otu18370	Eukaryota	Metazoa	Arthropoda	Arachnida	Sarcoptiformes	Phthiracaridae	Phthiracarus	Phthiracarus_borealis
BR5_Otu27223	Eukaryota	Metazoa	Arthropoda	Insecta	Diptera	Chironomidae	Tanytarsus	Tanytarsus_mendax
BE_Otu38712	Eukaryota	Metazoa	Arthropoda	Malacostraca	Amphipoda	Gammaridae	Gammarus	Gammarus_kischineffensis
BE_Otu36711	Eukaryota	Metazoa	Annelida	Clitellata	Haplotaxida	Tubificidae	Nais	Nais_communis
BE_Otu6190	Eukaryota	Metazoa	Arthropoda	Insecta	Diptera	Chironomidae	Ablabesmyia	Ablabesmyia_illinoensis
BE_Otu35923	Eukaryota	Metazoa	Arthropoda	Insecta	Odonata	Aeshnidae	Aeshna	Aeshna_crenata
F230_Otu1707	Eukaryota	Metazoa	Arthropoda	Collembola	Entomobryomorpha	Isotomidae	Folsomia	Folsomia_nivalis
BE_Otu35118	Eukaryota	Metazoa	Arthropoda	Insecta	Odonata	Aeshnidae	Aeshna	Aeshna_interrupta
BE_Otu2884	Eukaryota	Metazoa	Arthropoda	Insecta	Diptera	Chironomidae	Tanytarsus	Tanytarsus_mendax
BR5_Otu28431	Eukaryota	Metazoa	Arthropoda	Insecta	Odonata	Aeshnidae	Aeshna	Aeshna_eremita
F230_Otu2636	Eukaryota	Metazoa	Arthropoda	Insecta	Diptera	Ephydridae	Setacera	Setacera_micans
BR5_Otu5415	Eukaryota	Metazoa	Arthropoda	Insecta	Diptera	Chironomidae	Tanytarsus	Tanytarsus_mendax
BR5_Otu28226	Eukaryota	Metazoa	Arthropoda	Insecta	Odonata	Coenagrionidae	Enallagma	Enallagma_annexum
AD_Otu1560	Eukaryota	Metazoa	Arthropoda	Insecta	Diptera	Chironomidae	Chironomus	Chironomus_hyperboreus
BR5_Otu13432	Eukaryota	Metazoa	Arthropoda	Malacostraca	Amphipoda	Hyalellidae	Hyalella	Hyalella_azteca
F230_Otu36222	Eukaryota	Metazoa	Arthropoda	Insecta	Trichoptera	Limnephilidae	Nemotaulius	Nemotaulius_hostilis
BE_Otu14779	Eukaryota	Metazoa	Arthropoda	Insecta	Odonata	Lestidae	Lestes	Lestes_dryas
F230_Otu28397	Eukaryota	Metazoa	Arthropoda	Insecta	Hemiptera	Notonectidae	Notonecta	Notonecta_undulata
F230_Otu10203	Eukaryota	Metazoa	Arthropoda	Insecta	Diptera	Chironomidae	Ablabesmyia	Ablabesmyia_americana
BE_Otu13925	Eukaryota	Metazoa	Arthropoda	Insecta	Odonata	Aeshnidae	Aeshna	Aeshna_crenata
BE_Otu40379	Eukaryota	Metazoa	Arthropoda	Insecta	Diptera	Chironomidae	Orthocladius	Orthocladius_smolandicus
BE_Otu39644	Eukaryota	Metazoa	Arthropoda	Insecta	Diptera	Chironomidae	Psectrocladius	Psectrocladius_platypus
F230_Otu35711	Eukaryota	Metazoa	Arthropoda	Insecta	Trichoptera	Limnephilidae	Nemotaulius	Nemotaulius_hostilis
BE_Otu4265	Eukaryota	Metazoa	Arthropoda	Insecta	Diptera	Ceratopogonidae	Dasyhelea	Dasyhelea_modesta
BE_Otu28643	Eukaryota	Metazoa	Arthropoda	Insecta	Diptera	Chironomidae	Tanytarsus	Tanytarsus_wirthi
BE_Otu35995	Eukaryota	Metazoa	Arthropoda	Insecta	Odonata	Libellulidae	Leucorrhinia	Leucorrhinia_patricia
BE_Otu10855	Eukaryota	Metazoa	Arthropoda	Insecta	Trichoptera	Limnephilidae	Anabolia	Anabolia_bimaculata
BE_Otu34863	Eukaryota	Metazoa	Arthropoda	Insecta	Diptera	Chironomidae	Cricotopus	Cricotopus_sylvestris
BE_Otu34121	Eukaryota	Metazoa	Arthropoda	Insecta	Odonata	Aeshnidae	Aeshna	Aeshna_interrupta
F230_Otu22252	Eukaryota	Metazoa	Annelida	Clitellata	Haplotaxida	Tubificidae	Chaetogaster	Chaetogaster_diastrophus
BE_Otu19854	Eukaryota	Metazoa	Arthropoda	Ostracoda	Podocopida	Cyprididae	Eucypris	Eucypris_pigra
BE_Otu31587	Eukaryota	Metazoa	Arthropoda	Insecta	Diptera	Chironomidae	Paratanytarsus	Paratanytarsus_grimmii
BE_Otu39680	Eukaryota	Metazoa	Arthropoda	Insecta	Diptera	Chironomidae	Tanytarsus	Tanytarsus_wirthi
BR5_Otu10985	Eukaryota	Metazoa	Arthropoda	Insecta	Diptera	Sciomyzidae	Elgiva	Elgiva_solicita
BE_Otu36913	Eukaryota	Metazoa	Arthropoda	Insecta	Odonata	Aeshnidae	Aeshna	Aeshna_interrupta
F230_Otu810	Eukaryota	Metazoa	Arthropoda	Arachnida	Trombidiformes	Limnesiidae	Limnesia	Limnesia_undulata
F230_Otu8187	Eukaryota	Metazoa	Arthropoda	Insecta	Hemiptera	Corixidae	Callicorixa	Callicorixa_alaskensis
BE_Otu13828	Eukaryota	Metazoa	Arthropoda	Insecta	Diptera	Chironomidae	Chironomus	Chironomus_bifurcatus
BE_Otu32714	Eukaryota	Metazoa	Arthropoda	Insecta	Ephemeroptera	Siphlonuridae	Siphlonurus	Siphlonurus_minnoi
F230_Otu4091	Eukaryota	Metazoa	Arthropoda	Insecta	Trichoptera	Leptoceridae	Triaenodes	Triaenodes_frontalis
BR5_Otu503	Eukaryota	Metazoa	Arthropoda	Insecta	Hemiptera	Corixidae	Cymatia	Cymatia_americana
BE_Otu5722	Eukaryota	Metazoa	Mollusca	Gastropoda	undef_Gastropoda	Lymnaeidae	Ladislavella	Ladislavella_elodes
F230_Otu24440	Eukaryota	Metazoa	Arthropoda	Insecta	Diptera	Chironomidae	Tanytarsus	Tanytarsus_mendax
BE_Otu32199	Eukaryota	Metazoa	Arthropoda	Insecta	Diptera	Ephydridae	Scatella	Scatella_tenuicosta
BR5_Otu28667	Eukaryota	Metazoa	Arthropoda	Insecta	Odonata	Libellulidae	Leucorrhinia	Leucorrhinia_proxima
BE_Otu34985	Eukaryota	Metazoa	Arthropoda	Insecta	Diptera	Chironomidae	Sergentia	Sergentia_flavodentata
BE_Otu5725	Eukaryota	Metazoa	Arthropoda	Branchiopoda	Diplostraca	Daphniidae	Daphnia	Daphnia_dentifera
F230_Otu5882	Eukaryota	Metazoa	Arthropoda	Insecta	Trichoptera	Phryganeidae	Agrypnia	Agrypnia_straminea
BE_Otu23846	Eukaryota	Metazoa	Arthropoda	Insecta	Ephemeroptera	Caenidae	Caenis	Caenis_amica
BE_Otu17178	Eukaryota	Metazoa	Arthropoda	Insecta	Odonata	Aeshnidae	Aeshna	Aeshna_crenata
F230_Otu25359	Eukaryota	Metazoa	Arthropoda	Insecta	Hemiptera	Corixidae	Callicorixa	Callicorixa_producta
BE_Otu5968	Eukaryota	Metazoa	Arthropoda	Insecta	Diptera	Chironomidae	Ablabesmyia	Ablabesmyia_illinoensis
F230_Otu28990	Eukaryota	Metazoa	Arthropoda	Branchiopoda	Diplostraca	Daphniidae	Daphnia	Daphnia_dentifera
BE_Otu32359	Eukaryota	Metazoa	Arthropoda	Insecta	Diptera	Chironomidae	Tanytarsus	Tanytarsus_mendax
BE_Otu23320	Eukaryota	Metazoa	Arthropoda	Insecta	Odonata	Libellulidae	Leucorrhinia	Leucorrhinia_glacialis
F230_Otu8905	Eukaryota	Metazoa	Arthropoda	Insecta	Diptera	Chironomidae	Ablabesmyia	Ablabesmyia_illinoensis
F230_Otu24880	Eukaryota	Metazoa	Arthropoda	Insecta	Odonata	Libellulidae	Leucorrhinia	Leucorrhinia_glacialis
BE_Otu15819	Eukaryota	Metazoa	Arthropoda	Insecta	Diptera	Chironomidae	Ablabesmyia	Ablabesmyia_americana
F230_Otu3876	Eukaryota	Metazoa	Arthropoda	Insecta	Diptera	Chironomidae	Cricotopus	Cricotopus_ornatus
F230_Otu35499	Eukaryota	Metazoa	Arthropoda	Malacostraca	Amphipoda	Hyalellidae	Hyalella	Hyalella_azteca
BE_Otu2098	Eukaryota	Metazoa	Arthropoda	Insecta	Odonata	Coenagrionidae	Coenagrion	Coenagrion_angulatum
BE_Otu15887	Eukaryota	Metazoa	Arthropoda	Insecta	Odonata	Coenagrionidae	Enallagma	Enallagma_cyathigerum
BE_Otu39768	Eukaryota	Metazoa	Arthropoda	Insecta	Diptera	Chironomidae	Tanytarsus	Tanytarsus_wirthi
BR5_Otu28406	Eukaryota	Metazoa	Arthropoda	Insecta	Odonata	Libellulidae	Leucorrhinia	Leucorrhinia_intacta
BE_Otu10110	Eukaryota	Metazoa	Arthropoda	Insecta	Diptera	Chironomidae	Tanytarsus	Tanytarsus_aigos
AD_Otu2757	Eukaryota	Metazoa	Arthropoda	Insecta	Diptera	Chironomidae	Ablabesmyia	Ablabesmyia_illinoensis
BE_Otu26101	Eukaryota	Metazoa	Annelida	Clitellata	Haplotaxida	Tubificidae	Slavina	Slavina_appendiculata
BE_Otu6546	Eukaryota	Metazoa	Arthropoda	Insecta	Coleoptera	Curculionidae	Phytobius	Phytobius_leucogaster
BE_Otu37035	Eukaryota	Metazoa	Arthropoda	Insecta	Odonata	Coenagrionidae	Enallagma	Enallagma_annexum
F230_Otu2913	Eukaryota	Metazoa	Arthropoda	Insecta	Diptera	Chironomidae	Tanytarsus	Tanytarsus_recurvatus
BR5_Otu565	Eukaryota	Metazoa	Annelida	Clitellata	Haplotaxida	Tubificidae	Chaetogaster	Chaetogaster_diaphanus
BE_Otu22488	Eukaryota	Metazoa	Arthropoda	Insecta	Hemiptera	Notonectidae	Notonecta	Notonecta_undulata
BE_Otu1393	Eukaryota	Metazoa	Arthropoda	Arachnida	Trombidiformes	Arrenuridae	Arrenurus	Arrenurus_americanus
F230_Otu11057	Eukaryota	Metazoa	Arthropoda	Insecta	Hemiptera	Corixidae	Sigara	Sigara_bicoloripennis
BE_Otu34380	Eukaryota	Metazoa	Arthropoda	Insecta	Diptera	Chironomidae	Cricotopus	Cricotopus_sylvestris
BE_Otu36403	Eukaryota	Metazoa	Arthropoda	Ostracoda	Podocopida	Candonidae	Candona	Candona_candida
BR5_Otu5078	Eukaryota	Metazoa	Arthropoda	Branchiopoda	Diplostraca	Chydoridae	Leydigia	Leydigia_acanthocercoides
BE_Otu14709	Eukaryota	Metazoa	Arthropoda	Insecta	Diptera	Anthomyiidae	Egle	Egle_atomaria
F230_Otu24404	Eukaryota	Metazoa	Arthropoda	Insecta	Trichoptera	Phryganeidae	Agrypnia	Agrypnia_pagetana
BE_Otu35327	Eukaryota	Metazoa	Arthropoda	Malacostraca	Amphipoda	Hyalellidae	Hyalella	Hyalella_azteca
F230_Otu27632	Eukaryota	Metazoa	Arthropoda	Insecta	Diptera	Chironomidae	Corynoneura	Corynoneura_ferelobata
AD_Otu3441	Eukaryota	Metazoa	Arthropoda	Insecta	Odonata	Coenagrionidae	Coenagrion	Coenagrion_lanceolatum
BR5_Otu671	Eukaryota	Metazoa	Arthropoda	Insecta	Odonata	Aeshnidae	Aeshna	Aeshna_interrupta
BR5_Otu20475	Eukaryota	Metazoa	Arthropoda	Arachnida	Sarcoptiformes	Oppiidae	Oppiella	Oppiella_nova
BE_Otu32262	Eukaryota	Metazoa	Arthropoda	Branchiopoda	Diplostraca	Eurycercidae	Eurycercus	Eurycercus_longirostris
BE_Otu23477	Eukaryota	Metazoa	Arthropoda	Branchiopoda	Diplostraca	Daphniidae	Scapholeberis	Scapholeberis_rammneri
BR5_Otu5856	Eukaryota	Metazoa	Arthropoda	Insecta	Trichoptera	Phryganeidae	Phryganea	Phryganea_cinerea
BE_Otu33090	Eukaryota	Metazoa	Arthropoda	Insecta	Diptera	Chironomidae	Chironomus	Chironomus_sororius
BE_Otu36950	Eukaryota	Metazoa	Arthropoda	Insecta	Coleoptera	Curculionidae	Phytobius	Phytobius_leucogaster
BE_Otu10388	Eukaryota	Metazoa	Arthropoda	Insecta	Diptera	Chironomidae	Tanytarsus	Tanytarsus_mendax
BE_Otu33678	Eukaryota	Metazoa	Arthropoda	Insecta	Diptera	Tipulidae	Angarotipula	Angarotipula_illustris
BR5_Otu5422	Eukaryota	Metazoa	Arthropoda	Insecta	Diptera	Chironomidae	Tanytarsus	Tanytarsus_wirthi
F230_Otu34741	Eukaryota	Metazoa	Arthropoda	Insecta	Ephemeroptera	Caenidae	Caenis	Caenis_youngi
BE_Otu13576	Eukaryota	Metazoa	Arthropoda	Branchiopoda	Diplostraca	Daphniidae	Scapholeberis	Scapholeberis_rammneri
BE_Otu23517	Eukaryota	Metazoa	Arthropoda	Insecta	Diptera	Chironomidae	Orthocladius	Orthocladius_smolandicus
F230_Otu20365	Eukaryota	Metazoa	Arthropoda	Insecta	Diptera	Chironomidae	Cyphomella	Cyphomella_cornea
BE_Otu40723	Eukaryota	Metazoa	Arthropoda	Insecta	Odonata	Aeshnidae	Aeshna	Aeshna_interrupta
F230_Otu19013	Eukaryota	Metazoa	Arthropoda	Insecta	Coleoptera	Haliplidae	Haliplus	Haliplus_immaculicollis
F230_Otu4660	Eukaryota	Metazoa	Arthropoda	Insecta	Diptera	Chironomidae	Procladius	Procladius_bellus
BE_Otu34883	Eukaryota	Metazoa	Arthropoda	Insecta	Diptera	Chironomidae	Glyptotendipes	Glyptotendipes_imbecillis
F230_Otu2765	Eukaryota	Metazoa	Arthropoda	Insecta	Diptera	Chironomidae	Cryptochironomus	Cryptochironomus_psittacinus
BE_Otu15844	Eukaryota	Metazoa	Arthropoda	Collembola	Entomobryomorpha	Isotomidae	Isotomurus	Isotomurus_stuxbergi
AD_Otu3004	Eukaryota	Metazoa	Arthropoda	Insecta	Ephemeroptera	Heptageniidae	Stenacron	Stenacron_interpunctatum
BE_Otu2378	Eukaryota	Metazoa	Arthropoda	Insecta	Diptera	Chironomidae	Tanytarsus	Tanytarsus_volgensis
BE_Otu4177	Eukaryota	Metazoa	Arthropoda	Insecta	Diptera	Chironomidae	Dicrotendipes	Dicrotendipes_tritomus
F230_Otu15908	Eukaryota	Metazoa	Arthropoda	Insecta	Diptera	Anthomyzidae	Anthomyza	Anthomyza_gracilis
F230_Otu6174	Eukaryota	Metazoa	Arthropoda	Insecta	Diptera	Chironomidae	Psectrocladius	Psectrocladius_simulans
BE_Otu2267	Eukaryota	Metazoa	Arthropoda	Insecta	Odonata	Libellulidae	Leucorrhinia	Leucorrhinia_patricia
BE_Otu33638	Eukaryota	Metazoa	Arthropoda	Insecta	Diptera	Chironomidae	Phaenopsectra	Phaenopsectra_punctipes
BE_Otu805	Eukaryota	Metazoa	Arthropoda	Insecta	Diptera	Chironomidae	Tanytarsus	Tanytarsus_buckleyi
BE_Otu32532	Eukaryota	Metazoa	Arthropoda	Insecta	Diptera	Chironomidae	Orthocladius	Orthocladius_holsitus
BR5_Otu9865	Eukaryota	Metazoa	Arthropoda	Insecta	Odonata	Coenagrionidae	Coenagrion	Coenagrion_angulatum
F230_Otu3929	Eukaryota	Metazoa	Arthropoda	Insecta	Diptera	Chironomidae	Cryptochironomus	Cryptochironomus_digitatus
BE_Otu56	Eukaryota	Metazoa	Arthropoda	Insecta	Ephemeroptera	Caenidae	Caenis	Caenis_youngi
BE_Otu32314	Eukaryota	Metazoa	Annelida	Clitellata	Haplotaxida	Tubificidae	Stylaria	Stylaria_lacustris
F230_Otu34401	Eukaryota	Metazoa	Arthropoda	Insecta	Odonata	Libellulidae	Leucorrhinia	Leucorrhinia_glacialis
F230_Otu27366	Eukaryota	Metazoa	Arthropoda	Malacostraca	Amphipoda	Hyalellidae	Hyalella	Hyalella_azteca
BR5_Otu10456	Eukaryota	Metazoa	Arthropoda	Insecta	Diptera	Chironomidae	Tanytarsus	Tanytarsus_mendax
BR5_Otu4325	Eukaryota	Metazoa	Arthropoda	Branchiopoda	Diplostraca	Daphniidae	Scapholeberis	Scapholeberis_rammneri
BE_Otu3115	Eukaryota	Metazoa	Arthropoda	Insecta	Diptera	Chironomidae	Chironomus	Chironomus_magnivalva
BE_Otu34327	Eukaryota	Metazoa	Arthropoda	Insecta	Odonata	Coenagrionidae	Coenagrion	Coenagrion_angulatum
BE_Otu18781	Eukaryota	Metazoa	Arthropoda	Malacostraca	Amphipoda	Hyalellidae	Hyalella	Hyalella_azteca
F230_Otu5267	Eukaryota	Metazoa	Arthropoda	Insecta	Diptera	Chironomidae	Polypedilum	Polypedilum_simulans
BE_Otu4921	Eukaryota	Metazoa	Arthropoda	Insecta	Odonata	Coenagrionidae	Coenagrion	Coenagrion_angulatum
BE_Otu34700	Eukaryota	Metazoa	Arthropoda	Insecta	Odonata	Aeshnidae	Aeshna	Aeshna_eremita
BE_Otu36879	Eukaryota	Metazoa	Arthropoda	Insecta	Hemiptera	Notonectidae	Notonecta	Notonecta_undulata
F230_Otu17738	Eukaryota	Metazoa	Arthropoda	Insecta	Diptera	Agromyzidae	Metopomyza	Metopomyza_scutellata
F230_Otu3149	Eukaryota	Metazoa	Arthropoda	Insecta	Diptera	Chironomidae	Conchapelopia	Conchapelopia_telema
F230_Otu269	Eukaryota	Metazoa	Arthropoda	Insecta	Diptera	Chironomidae	Tanytarsus	Tanytarsus_mendax
AD_Otu1088	Eukaryota	Metazoa	Arthropoda	Insecta	Diptera	Chironomidae	Chironomus	Chironomus_acidophilus
BE_Otu37650	Eukaryota	Metazoa	Arthropoda	Insecta	Odonata	Coenagrionidae	Enallagma	Enallagma_annexum
F230_Otu180	Eukaryota	Metazoa	Annelida	Clitellata	Haplotaxida	Tubificidae	Slavina	Slavina_appendiculata
F230_Otu36077	Eukaryota	Metazoa	Arthropoda	Insecta	Diptera	Chironomidae	Psectrocladius	Psectrocladius_schlienzi
BE_Otu15826	Eukaryota	Metazoa	Arthropoda	Insecta	Diptera	Chironomidae	Tanytarsus	Tanytarsus_mendax
AD_Otu825	Eukaryota	Metazoa	Arthropoda	Insecta	Diptera	Chironomidae	Chironomus	Chironomus_hyperboreus
F230_Otu1107	Eukaryota	Metazoa	Arthropoda	Insecta	Diptera	Chironomidae	Parachironomus	Parachironomus_tenuicaudatus
F230_Otu37116	Eukaryota	Metazoa	Annelida	Clitellata	Haplotaxida	Enchytraeidae	Marionina	Marionina_argentea
F230_Otu22764	Eukaryota	Metazoa	Arthropoda	Insecta	Hemiptera	Notonectidae	Notonecta	Notonecta_undulata
BE_Otu34705	Eukaryota	Metazoa	Arthropoda	Insecta	Odonata	Aeshnidae	Aeshna	Aeshna_interrupta
BE_Otu31026	Eukaryota	Metazoa	Arthropoda	Insecta	Diptera	Chironomidae	Orthocladius	Orthocladius_holsitus
BR5_Otu22567	Eukaryota	Metazoa	Annelida	Clitellata	Haplotaxida	Tubificidae	Stylaria	Stylaria_lacustris
BE_Otu36050	Eukaryota	Metazoa	Arthropoda	Insecta	Odonata	Libellulidae	Leucorrhinia	Leucorrhinia_patricia
BE_Otu2903	Eukaryota	Metazoa	Arthropoda	Malacostraca	Amphipoda	Gammaridae	Gammarus	Gammarus_kischineffensis
BE_Otu35798	Eukaryota	Metazoa	Arthropoda	Insecta	Odonata	Libellulidae	Leucorrhinia	Leucorrhinia_hudsonica
BE_Otu1166	Eukaryota	Metazoa	Arthropoda	Branchiopoda	Diplostraca	Daphniidae	Daphnia	Daphnia_cephalata
F230_Otu13115	Eukaryota	Metazoa	Arthropoda	Ostracoda	Podocopida	Cyprididae	Cypridopsis	Cypridopsis_vidua
AD_Otu913	Eukaryota	Metazoa	Arthropoda	Branchiopoda	Diplostraca	Daphniidae	Simocephalus	Simocephalus_serrulatus
BR5_Otu17805	Eukaryota	Metazoa	Arthropoda	Insecta	Diptera	Ephydridae	Setacera	Setacera_micans
BE_Otu15729	Eukaryota	Metazoa	Arthropoda	Insecta	Diptera	Chironomidae	Limnophyes	Limnophyes_minimus
F230_Otu12	Eukaryota	Metazoa	Arthropoda	Insecta	Hemiptera	Notonectidae	Notonecta	Notonecta_undulata
F230_Otu1753	Eukaryota	Metazoa	Arthropoda	Insecta	Diptera	Chironomidae	Ablabesmyia	Ablabesmyia_aspera
BR5_Otu910	Eukaryota	Metazoa	Arthropoda	Insecta	Odonata	Aeshnidae	Aeshna	Aeshna_interrupta
BR5_Otu15798	Eukaryota	Metazoa	Arthropoda	Insecta	Trichoptera	Leptoceridae	Oecetis	Oecetis_ochracea
BR5_Otu23158	Eukaryota	Metazoa	Arthropoda	Insecta	Odonata	Aeshnidae	Aeshna	Aeshna_eremita
BE_Otu21127	Eukaryota	Metazoa	Arthropoda	Insecta	Diptera	Chironomidae	Tanytarsus	Tanytarsus_wirthi
BE_Otu36828	Eukaryota	Metazoa	Arthropoda	Branchiopoda	Diplostraca	Daphniidae	Daphnia	Daphnia_dentifera
F230_Otu28340	Eukaryota	Metazoa	Arthropoda	Insecta	Hemiptera	Notonectidae	Buenoa	Buenoa_macrotibialis
F230_Otu22490	Eukaryota	Metazoa	Arthropoda	Maxillopoda	Calanoida	Diaptomidae	Aglaodiaptomus	Aglaodiaptomus_leptopus
F230_Otu34967	Eukaryota	Metazoa	Arthropoda	Insecta	Ephemeroptera	Caenidae	Caenis	Caenis_youngi
BE_Otu32048	Eukaryota	Metazoa	Arthropoda	Insecta	Hemiptera	Notonectidae	Notonecta	Notonecta_undulata
AD_Otu20	Eukaryota	Metazoa	Arthropoda	Insecta	Ephemeroptera	Caenidae	Caenis	Caenis_diminuta
BE_Otu5969	Eukaryota	Metazoa	Arthropoda	Insecta	Diptera	Chironomidae	Parachironomus	Parachironomus_major
BR5_Otu486	Eukaryota	Metazoa	Arthropoda	Insecta	Diptera	Chironomidae	Chironomus	Chironomus_dilutus
BE_Otu13037	Eukaryota	Metazoa	Arthropoda	Insecta	Diptera	Chironomidae	Tanytarsus	Tanytarsus_mendax
BE_Otu14707	Eukaryota	Metazoa	Arthropoda	Insecta	Odonata	Aeshnidae	Aeshna	Aeshna_eremita
BE_Otu33108	Eukaryota	Metazoa	Annelida	Clitellata	Haplotaxida	Tubificidae	Stylaria	Stylaria_lacustris
F230_Otu20356	Eukaryota	Metazoa	Arthropoda	Insecta	Hemiptera	Corixidae	Sigara	Sigara_truncatipala
BR5_Otu138	Eukaryota	Metazoa	Arthropoda	Insecta	Hemiptera	Corixidae	Cymatia	Cymatia_americana
BE_Otu22487	Eukaryota	Metazoa	Arthropoda	Insecta	Diptera	Chironomidae	Tanytarsus	Tanytarsus_mendax
BR5_Otu2081	Eukaryota	Metazoa	Arthropoda	Insecta	Hemiptera	Corixidae	Sigara	Sigara_decoratella
BE_Otu541	Eukaryota	Metazoa	Arthropoda	Insecta	Trichoptera	Phryganeidae	Fabria	Fabria_inornata
AD_Otu2954	Eukaryota	Metazoa	Arthropoda	Insecta	Trichoptera	Hydroptilidae	Oxyethira	Oxyethira_verna
BE_Otu14000	Eukaryota	Metazoa	Arthropoda	Insecta	Odonata	Aeshnidae	Aeshna	Aeshna_subarctica
BE_Otu27659	Eukaryota	Metazoa	Arthropoda	Insecta	Odonata	Libellulidae	Leucorrhinia	Leucorrhinia_patricia
BE_Otu15935	Eukaryota	Metazoa	Arthropoda	Insecta	Odonata	Aeshnidae	Aeshna	Aeshna_eremita
BE_Otu32513	Eukaryota	Metazoa	Arthropoda	Insecta	Diptera	Chironomidae	Tanytarsus	Tanytarsus_mendax
F230_Otu27665	Eukaryota	Metazoa	Arthropoda	Insecta	Hemiptera	Corixidae	Sigara	Sigara_bicoloripennis
F230_Otu35726	Eukaryota	Metazoa	Arthropoda	Insecta	Diptera	Chironomidae	Psectrocladius	Psectrocladius_obvius
BE_Otu31584	Eukaryota	Metazoa	Arthropoda	Branchiopoda	Diplostraca	Eurycercidae	Eurycercus	Eurycercus_longirostris
BE_Otu14562	Eukaryota	Metazoa	Arthropoda	Insecta	Diptera	Sciomyzidae	Elgiva	Elgiva_solicita
BE_Otu3697	Eukaryota	Metazoa	Arthropoda	Insecta	Diptera	Chironomidae	Tanytarsus	Tanytarsus_mendax
F230_Otu12577	Eukaryota	Metazoa	Arthropoda	Ostracoda	Podocopida	Cyprididae	Eucypris	Eucypris_pigra
F230_Otu32632	Eukaryota	Metazoa	Arthropoda	Insecta	Diptera	Chironomidae	Procladius	Procladius_nigriventris
BE_Otu33608	Eukaryota	Metazoa	Arthropoda	Insecta	Hemiptera	Cicadellidae	Cicadula	Cicadula_ornata
F230_Otu17568	Eukaryota	Metazoa	Arthropoda	Insecta	Coleoptera	Dytiscidae	Dytiscus	Dytiscus_lapponicus
BR5_Otu6693	Eukaryota	Metazoa	Arthropoda	Insecta	Diptera	Chironomidae	Tanytarsus	Tanytarsus_mendax
BE_Otu5027	Eukaryota	Metazoa	Arthropoda	Insecta	Odonata	Coenagrionidae	Coenagrion	Coenagrion_angulatum
BE_Otu38689	Eukaryota	Metazoa	Arthropoda	Insecta	Trichoptera	Phryganeidae	Banksiola	Banksiola_crotchi
AD_Otu1922	Eukaryota	Metazoa	Arthropoda	Insecta	Ephemeroptera	Heptageniidae	Stenacron	Stenacron_interpunctatum
BR5_Otu23138	Eukaryota	Metazoa	Annelida	Clitellata	Haplotaxida	Tubificidae	Stylaria	Stylaria_lacustris
BE_Otu36223	Eukaryota	Metazoa	Arthropoda	Insecta	Odonata	Libellulidae	Leucorrhinia	Leucorrhinia_glacialis
BE_Otu11456	Eukaryota	Metazoa	Arthropoda	Branchiopoda	Diplostraca	Chydoridae	Chydorus	Chydorus_brevilabris
BE_Otu34496	Eukaryota	Metazoa	Arthropoda	Insecta	Diptera	Chironomidae	undef_Chironomidae	Chironomidae_8H-20279-1
BR5_Otu28229	Eukaryota	Metazoa	Arthropoda	Insecta	Trichoptera	Limnephilidae	Nemotaulius	Nemotaulius_hostilis
AD_Otu1733	Eukaryota	Metazoa	Arthropoda	Insecta	Hemiptera	Notonectidae	Notonecta	Notonecta_undulata
BE_Otu1505	Eukaryota	Metazoa	Arthropoda	Branchiopoda	Diplostraca	Daphniidae	Simocephalus	Simocephalus_punctatus
F230_Otu32241	Eukaryota	Metazoa	Arthropoda	Insecta	Hemiptera	Notonectidae	Notonecta	Notonecta_undulata
BE_Otu39548	Eukaryota	Metazoa	Arthropoda	Insecta	Diptera	Chironomidae	Psectrocladius	Psectrocladius_platypus
F230_Otu643	Eukaryota	Metazoa	Arthropoda	Insecta	Diptera	Chironomidae	Glyptotendipes	Glyptotendipes_imbecillis
BE_Otu17494	Eukaryota	Metazoa	Arthropoda	Insecta	Diptera	Chironomidae	Phaenopsectra	Phaenopsectra_punctipes
BR5_Otu27740	Eukaryota	Metazoa	Arthropoda	Insecta	Diptera	Chironomidae	Tanytarsus	Tanytarsus_mendax
BE_Otu31787	Eukaryota	Metazoa	Arthropoda	Insecta	Hemiptera	Corixidae	Callicorixa	Callicorixa_audeni
BE_Otu5354	Eukaryota	Metazoa	Arthropoda	Insecta	Diptera	Chironomidae	Cricotopus	Cricotopus_trifasciatus
F230_Otu421	Eukaryota	Metazoa	Arthropoda	Insecta	Coleoptera	Dytiscidae	Rhantus	Rhantus_sericans
F230_Otu13771	Eukaryota	Metazoa	Arthropoda	Insecta	Ephemeroptera	Caenidae	Caenis	Caenis_diminuta
AD_Otu455	Eukaryota	Metazoa	Arthropoda	Insecta	Diptera	Chironomidae	Psectrocladius	Psectrocladius_platypus
F230_Otu13840	Eukaryota	Metazoa	Arthropoda	Insecta	Trichoptera	Phryganeidae	Phryganea	Phryganea_cinerea
BE_Otu33654	Eukaryota	Metazoa	Arthropoda	Ostracoda	Podocopida	Cyprididae	Notodromas	Notodromas_monacha
BE_Otu1083	Eukaryota	Metazoa	Arthropoda	Arachnida	Trombidiformes	Arrenuridae	Arrenurus	Arrenurus_americanus
F230_Otu32637	Eukaryota	Metazoa	Arthropoda	Insecta	Hemiptera	Corixidae	Sigara	Sigara_bicoloripennis
BE_Otu154	Eukaryota	Metazoa	Arthropoda	Malacostraca	Amphipoda	Gammaridae	Gammarus	Gammarus_lacustris
BE_Otu1594	Eukaryota	Metazoa	Arthropoda	Insecta	Coleoptera	Dytiscidae	Carrhydrus	Carrhydrus_crassipes
BE_Otu38510	Eukaryota	Metazoa	Arthropoda	Insecta	Diptera	Chironomidae	Psectrocladius	Psectrocladius_platypus
BR5_Otu23117	Eukaryota	Metazoa	Arthropoda	Insecta	Diptera	Ephydridae	Hydrellia	Hydrellia_tenebricosa
AD_Otu1375	Eukaryota	Metazoa	Arthropoda	Insecta	Ephemeroptera	Baetidae	Cloeon	Cloeon_simile
BE_Otu1885	Eukaryota	Metazoa	Arthropoda	Ostracoda	Podocopida	Cyprididae	Cypridopsis	Cypridopsis_vidua
BE_Otu20729	Eukaryota	Metazoa	Arthropoda	Insecta	Diptera	Chironomidae	Tanytarsus	Tanytarsus_recurvatus
BE_Otu31127	Eukaryota	Metazoa	Arthropoda	Insecta	Odonata	Libellulidae	Libellula	Libellula_quadrimaculata
BR5_Otu4160	Eukaryota	Metazoa	Arthropoda	Insecta	Diptera	Ephydridae	Setacera	Setacera_micans
F230_Otu3740	Eukaryota	Metazoa	Arthropoda	Insecta	Coleoptera	Haliplidae	Haliplus	Haliplus_falli
BR5_Otu26757	Eukaryota	Metazoa	Arthropoda	Insecta	Hemiptera	Notonectidae	Notonecta	Notonecta_borealis
F230_Otu29761	Eukaryota	Metazoa	Annelida	Clitellata	Haplotaxida	Enchytraeidae	Fridericia	Fridericia_ratzeli
BE_Otu3943	Eukaryota	Metazoa	Arthropoda	Insecta	Hemiptera	Gerridae	Gerris	Gerris_buenoi
BE_Otu36955	Eukaryota	Metazoa	Arthropoda	Insecta	Odonata	Libellulidae	Libellula	Libellula_quadrimaculata
F230_Otu36369	Eukaryota	Metazoa	Annelida	Clitellata	Haplotaxida	Tubificidae	Stylaria	Stylaria_lacustris
BR5_Otu13530	Eukaryota	Metazoa	Arthropoda	Insecta	Diptera	Chironomidae	Monopelopia	Monopelopia_tenuicalcar
F230_Otu477	Eukaryota	Metazoa	Mollusca	Gastropoda	undef_Gastropoda	Valvatidae	Valvata	Valvata_sincera
BE_Otu3756	Eukaryota	Metazoa	Arthropoda	Insecta	Coleoptera	Curculionidae	Phytobius	Phytobius_leucogaster
BE_Otu1277	Eukaryota	Metazoa	Arthropoda	Insecta	Diptera	Chironomidae	Cricotopus	Cricotopus_ornatus
F230_Otu16052	Eukaryota	Metazoa	Arthropoda	Insecta	Ephemeroptera	Caenidae	Caenis	Caenis_youngi
BR5_Otu22756	Eukaryota	Metazoa	Arthropoda	Insecta	Hemiptera	Hebridae	Hebrus	Hebrus_pusillus
F230_Otu36245	Eukaryota	Metazoa	Arthropoda	Insecta	Ephemeroptera	Caenidae	Caenis	Caenis_youngi
F230_Otu7504	Eukaryota	Metazoa	Arthropoda	Insecta	Ephemeroptera	Heptageniidae	Heptagenia	Heptagenia_elegantula
F230_Otu2154	Eukaryota	Metazoa	Arthropoda	Insecta	Hemiptera	Notonectidae	Notonecta	Notonecta_borealis
BR5_Otu27228	Eukaryota	Metazoa	Arthropoda	Insecta	Diptera	Ephydridae	Setacera	Setacera_micans
BR5_Otu27157	Eukaryota	Metazoa	Arthropoda	Insecta	Diptera	Chironomidae	Procladius	Procladius_denticulatus
BE_Otu2603	Eukaryota	Metazoa	Arthropoda	Branchiopoda	Diplostraca	Daphniidae	Ceriodaphnia	Ceriodaphnia_dubia
F230_Otu15831	Eukaryota	Metazoa	Arthropoda	Insecta	Diptera	Chloropidae	Elachiptera	Elachiptera_penita
BE_Otu15727	Eukaryota	Metazoa	Arthropoda	Insecta	Coleoptera	Gyrinidae	Gyrinus	Gyrinus_aeratus
BE_Otu2608	Eukaryota	Metazoa	Arthropoda	Insecta	Ephemeroptera	Leptophlebiidae	Leptophlebia	Leptophlebia_cupida
AD_Otu2656	Eukaryota	Metazoa	Arthropoda	Branchiopoda	Diplostraca	Daphniidae	Daphnia	Daphnia_dentifera
BR5_Otu27834	Eukaryota	Metazoa	Arthropoda	Insecta	Hemiptera	Notonectidae	Notonecta	Notonecta_undulata
BE_Otu31184	Eukaryota	Metazoa	Annelida	Clitellata	Haplotaxida	Tubificidae	Stylaria	Stylaria_lacustris
AD_Otu2873	Eukaryota	Metazoa	Arthropoda	Insecta	Hemiptera	Corixidae	Hesperocorixa	Hesperocorixa_atopodonta
BE_Otu16844	Eukaryota	Metazoa	Arthropoda	Ostracoda	Podocopida	Cyprididae	Eucypris	Eucypris_pigra
F230_Otu3830	Eukaryota	Metazoa	Arthropoda	Insecta	Odonata	Coenagrionidae	Enallagma	Enallagma_divagans
BE_Otu32468	Eukaryota	Metazoa	Arthropoda	Insecta	Diptera	Chironomidae	Chironomus	Chironomus_yoshimatsui
F230_Otu2792	Eukaryota	Metazoa	Arthropoda	Insecta	Diptera	Chironomidae	Tanytarsus	Tanytarsus_wirthi
BE_Otu1225	Eukaryota	Metazoa	Arthropoda	Branchiopoda	Diplostraca	Daphniidae	Daphnia	Daphnia_pulicaria
BE_Otu841	Eukaryota	Metazoa	Arthropoda	Ostracoda	Podocopida	Cyprididae	Cypridopsis	Cypridopsis_vidua
BE_Otu31557	Eukaryota	Metazoa	Arthropoda	Insecta	Coleoptera	Dytiscidae	Dytiscus	Dytiscus_circumcinctus
BE_Otu5519	Eukaryota	Metazoa	Arthropoda	Insecta	Diptera	Ceratopogonidae	Bezzia	Bezzia_annulipes
F230_Otu15712	Eukaryota	Metazoa	Arthropoda	Insecta	Hemiptera	Notonectidae	Notonecta	Notonecta_borealis
BR5_Otu11712	Eukaryota	Metazoa	Arthropoda	Insecta	Diptera	Chironomidae	Psectrocladius	Psectrocladius_platypus
BR5_Otu27460	Eukaryota	Metazoa	Arthropoda	Insecta	Hemiptera	Notonectidae	Notonecta	Notonecta_undulata
BE_Otu971	Eukaryota	Metazoa	Mollusca	Gastropoda	undef_Gastropoda	Valvatidae	Valvata	Valvata_sincera
BE_Otu12513	Eukaryota	Metazoa	Arthropoda	Insecta	Odonata	Coenagrionidae	Coenagrion	Coenagrion_angulatum
F230_Otu27771	Eukaryota	Metazoa	Arthropoda	Insecta	Diptera	Chironomidae	Cladotanytarsus	Cladotanytarsus_pallidus
BE_Otu32646	Eukaryota	Metazoa	Arthropoda	Branchiopoda	Diplostraca	Eurycercidae	Eurycercus	Eurycercus_longirostris
F230_Otu10152	Eukaryota	Metazoa	Arthropoda	Insecta	Hemiptera	Notonectidae	Notonecta	Notonecta_undulata
F230_Otu2	Eukaryota	Metazoa	Arthropoda	Malacostraca	Amphipoda	Hyalellidae	Hyalella	Hyalella_azteca
BR5_Otu16038	Eukaryota	Metazoa	Arthropoda	Insecta	Diptera	Ephydridae	Setacera	Setacera_micans
BE_Otu12958	Eukaryota	Metazoa	Arthropoda	Insecta	Hemiptera	Corixidae	Callicorixa	Callicorixa_alaskensis
AD_Otu201	Eukaryota	Metazoa	Arthropoda	Insecta	Diptera	Chironomidae	Glyptotendipes	Glyptotendipes_barbipes
F230_Otu32858	Eukaryota	Metazoa	Arthropoda	Insecta	Coleoptera	Haliplidae	Haliplus	Haliplus_longulus
BE_Otu32487	Eukaryota	Metazoa	Arthropoda	Insecta	Diptera	Chironomidae	Chironomus	Chironomus_heterodentatus
BR5_Otu279	Eukaryota	Metazoa	Arthropoda	Insecta	Odonata	Corduliidae	Tetragoneuria	Tetragoneuria_canis
AD_Otu2833	Eukaryota	Metazoa	Arthropoda	Insecta	Diptera	Tipulidae	Angarotipula	Angarotipula_illustris
BE_Otu35500	Eukaryota	Metazoa	Arthropoda	Insecta	Odonata	Aeshnidae	Aeshna	Aeshna_crenata
AD_Otu470	Eukaryota	Metazoa	Arthropoda	Insecta	Diptera	Scathophagidae	Chaetosa	Chaetosa_punctipes
BE_Otu32514	Eukaryota	Metazoa	Arthropoda	Insecta	Diptera	Chironomidae	Tanytarsus	Tanytarsus_mendax
BE_Otu15698	Eukaryota	Metazoa	Arthropoda	Insecta	Diptera	Culicidae	Culiseta	Culiseta_minnesotae
BE_Otu34447	Eukaryota	Metazoa	Arthropoda	Insecta	Hemiptera	Corixidae	Cymatia	Cymatia_americana
BE_Otu37820	Eukaryota	Metazoa	Arthropoda	Insecta	Diptera	Chironomidae	undef_Chironomidae	Chironomidae_8H-20279-1
BE_Otu1814	Eukaryota	Metazoa	Annelida	Clitellata	Haplotaxida	Tubificidae	Nais	Nais_stolci
BE_Otu38534	Eukaryota	Metazoa	Arthropoda	Insecta	Odonata	Libellulidae	Leucorrhinia	Leucorrhinia_patricia
BR5_Otu6927	Eukaryota	Metazoa	Arthropoda	Insecta	Diptera	Chironomidae	Tanytarsus	Tanytarsus_mendax
BE_Otu2695	Eukaryota	Metazoa	Arthropoda	Insecta	Diptera	Chironomidae	Cricotopus	Cricotopus_sylvestris
BE_Otu33833	Eukaryota	Metazoa	Arthropoda	Insecta	Diptera	Anthomyiidae	Egle	Egle_groenlandica
F230_Otu12221	Eukaryota	Metazoa	Arthropoda	Insecta	Hymenoptera	Braconidae	Phaedrotoma	Phaedrotoma_vermiculifera
BR5_Otu15786	Eukaryota	Metazoa	Arthropoda	Insecta	Diptera	Chironomidae	Cricotopus	Cricotopus_ornatus
BR5_Otu27896	Eukaryota	Metazoa	Arthropoda	Insecta	Odonata	Libellulidae	Leucorrhinia	Leucorrhinia_patricia
BE_Otu40228	Eukaryota	Metazoa	Mollusca	Gastropoda	undef_Gastropoda	Planorbidae	Gyraulus	Gyraulus_circumstriatus
BE_Otu36835	Eukaryota	Metazoa	Arthropoda	Insecta	Diptera	Chironomidae	Psectrocladius	Psectrocladius_platypus
BR5_Otu28231	Eukaryota	Metazoa	Arthropoda	Arachnida	Trombidiformes	Arrenuridae	Arrenurus	Arrenurus_crenellatus
F230_Otu15729	Eukaryota	Metazoa	Arthropoda	Insecta	Trichoptera	Limnephilidae	Limnephilus	Limnephilus_hyalinus
BE_Otu40553	Eukaryota	Metazoa	Arthropoda	Insecta	Diptera	Chironomidae	Orthocladius	Orthocladius_smolandicus
BE_Otu33273	Eukaryota	Metazoa	Arthropoda	Insecta	Odonata	Coenagrionidae	Coenagrion	Coenagrion_resolutum
BE_Otu22213	Eukaryota	Metazoa	Arthropoda	Insecta	Odonata	Coenagrionidae	Enallagma	Enallagma_boreale
F230_Otu34128	Eukaryota	Metazoa	Arthropoda	Insecta	Ephemeroptera	Caenidae	Caenis	Caenis_diminuta
BE_Otu34631	Eukaryota	Metazoa	Arthropoda	Insecta	Odonata	Aeshnidae	Aeshna	Aeshna_eremita
F230_Otu34559	Eukaryota	Metazoa	Arthropoda	Insecta	Hemiptera	Corixidae	Callicorixa	Callicorixa_alaskensis
BR5_Otu1485	Eukaryota	Metazoa	Arthropoda	Insecta	Diptera	Culicidae	Culiseta	Culiseta_minnesotae
F230_Otu25442	Eukaryota	Metazoa	Arthropoda	Insecta	Hemiptera	Corixidae	Sigara	Sigara_bicoloripennis
BE_Otu26673	Eukaryota	Metazoa	Arthropoda	Insecta	Diptera	Chironomidae	Paralauterborniella	Paralauterborniella_nigrohalteralis
BE_Otu18453	Eukaryota	Metazoa	Arthropoda	Insecta	Diptera	Chironomidae	Tanytarsus	Tanytarsus_mendax
AD_Otu78	Eukaryota	Metazoa	Arthropoda	Insecta	Coleoptera	Dytiscidae	Ilybius	Ilybius_fraterculus
BE_Otu34541	Eukaryota	Metazoa	Arthropoda	Insecta	Odonata	Aeshnidae	Aeshna	Aeshna_interrupta
BR5_Otu11040	Eukaryota	Metazoa	Arthropoda	Insecta	Diptera	Ceratopogonidae	Probezzia	Probezzia_seminigra
BE_Otu42766	Eukaryota	Metazoa	Arthropoda	Branchiopoda	Diplostraca	Daphniidae	Scapholeberis	Scapholeberis_rammneri
BE_Otu4210	Eukaryota	Metazoa	Arthropoda	Insecta	Coleoptera	Dytiscidae	Hygrotus	Hygrotus_sayi
BR5_Otu27131	Eukaryota	Metazoa	Arthropoda	Insecta	Diptera	Chironomidae	Ablabesmyia	Ablabesmyia_americana
F230_Otu8205	Eukaryota	Metazoa	Arthropoda	Insecta	Diptera	Chironomidae	Cyphomella	Cyphomella_cornea
BE_Otu38177	Eukaryota	Metazoa	Arthropoda	Maxillopoda	Calanoida	Diaptomidae	Aglaodiaptomus	Aglaodiaptomus_leptopus
BE_Otu36819	Eukaryota	Metazoa	Arthropoda	Insecta	Hemiptera	Notonectidae	Notonecta	Notonecta_undulata
BE_Otu40160	Eukaryota	Metazoa	Arthropoda	Branchiopoda	Diplostraca	Daphniidae	Daphnia	Daphnia_arenata
BR5_Otu8305	Eukaryota	Metazoa	Arthropoda	Ostracoda	Podocopida	Cyprididae	Cypridopsis	Cypridopsis_vidua
F230_Otu5858	Eukaryota	Metazoa	Mollusca	Gastropoda	undef_Gastropoda	Planorbidae	Planorbella	Planorbella_trivolvis
F230_Otu32661	Eukaryota	Metazoa	Arthropoda	Insecta	Trichoptera	Phryganeidae	Agrypnia	Agrypnia_pagetana
F230_Otu27301	Eukaryota	Metazoa	Arthropoda	Insecta	Diptera	Chironomidae	Cricotopus	Cricotopus_ornatus
BR5_Otu2237	Eukaryota	Metazoa	Annelida	Clitellata	Rhynchobdellida	Glossiphoniidae	Placobdella	Placobdella_costata
F230_Otu20869	Eukaryota	Metazoa	Arthropoda	Insecta	Hemiptera	Notonectidae	Notonecta	Notonecta_undulata
F230_Otu37882	Eukaryota	Metazoa	Arthropoda	Collembola	Entomobryomorpha	Isotomidae	Parisotoma	Parisotoma_ekmani
F230_Otu28493	Eukaryota	Metazoa	Arthropoda	Insecta	Ephemeroptera	Caenidae	Caenis	Caenis_youngi
F230_Otu27	Eukaryota	Metazoa	Arthropoda	Insecta	Diptera	Chironomidae	Chironomus	Chironomus_pseudothummi
BE_Otu1491	Eukaryota	Metazoa	Arthropoda	Branchiopoda	Diplostraca	Daphniidae	Ceriodaphnia	Ceriodaphnia_dubia
BE_Otu31840	Eukaryota	Metazoa	Annelida	Clitellata	Haplotaxida	Tubificidae	Stylaria	Stylaria_lacustris
BE_Otu1384	Eukaryota	Metazoa	Arthropoda	Insecta	Diptera	Chironomidae	Cricotopus	Cricotopus_trifasciatus
BE_Otu8886	Eukaryota	Metazoa	Arthropoda	Insecta	Odonata	Libellulidae	Leucorrhinia	Leucorrhinia_hudsonica
F230_Otu9705	Eukaryota	Metazoa	Arthropoda	Insecta	Diptera	Chironomidae	Zavrelimyia	Zavrelimyia_melanura
BE_Otu5861	Eukaryota	Metazoa	Arthropoda	Insecta	Odonata	Aeshnidae	Aeshna	Aeshna_subarctica
AD_Otu2221	Eukaryota	Metazoa	Arthropoda	Insecta	Odonata	Libellulidae	Leucorrhinia	Leucorrhinia_glacialis
BE_Otu13180	Eukaryota	Metazoa	Arthropoda	Insecta	Ephemeroptera	Caenidae	Caenis	Caenis_youngi
BR5_Otu17796	Eukaryota	Metazoa	Mollusca	Gastropoda	undef_Gastropoda	Valvatidae	Valvata	Valvata_tricarinata
BE_Otu34404	Eukaryota	Metazoa	Arthropoda	Insecta	Trichoptera	Limnephilidae	Anabolia	Anabolia_bimaculata
F230_Otu33881	Eukaryota	Metazoa	Arthropoda	Insecta	Odonata	Coenagrionidae	Enallagma	Enallagma_clausum
BE_Otu9436	Eukaryota	Metazoa	Arthropoda	Insecta	Diptera	Chironomidae	Tanytarsus	Tanytarsus_mendax
F230_Otu689	Eukaryota	Metazoa	Arthropoda	Insecta	Trichoptera	Phryganeidae	Agrypnia	Agrypnia_improba
BE_Otu34812	Eukaryota	Metazoa	Arthropoda	Insecta	Diptera	Chironomidae	undef_Chironomidae	Chironomidae_8H-20279-1
BR5_Otu6161	Eukaryota	Metazoa	Arthropoda	Insecta	Odonata	Libellulidae	Leucorrhinia	Leucorrhinia_glacialis
BR5_Otu1511	Eukaryota	Metazoa	Arthropoda	Insecta	Hemiptera	Corixidae	Callicorixa	Callicorixa_audeni
BR5_Otu12539	Eukaryota	Metazoa	Arthropoda	Insecta	Diptera	Chironomidae	Cryptochironomus	Cryptochironomus_digitatus
F230_Otu29623	Eukaryota	Metazoa	Arthropoda	Insecta	Diptera	Simuliidae	Simulium	Simulium_tuberosum
BE_Otu13365	Eukaryota	Metazoa	Arthropoda	Branchiopoda	Diplostraca	Daphniidae	Daphnia	Daphnia_middendorffiana
F230_Otu35749	Eukaryota	Metazoa	Arthropoda	Maxillopoda	Calanoida	Diaptomidae	Acanthodiaptomus	Acanthodiaptomus_denticornis
BE_Otu39270	Eukaryota	Metazoa	Arthropoda	Branchiopoda	Diplostraca	Chydoridae	Alona	Alona_circumfimbriata
BE_Otu1479	Eukaryota	Metazoa	Arthropoda	Insecta	Diptera	Chironomidae	Psectrocladius	Psectrocladius_platypus
F230_Otu17717	Eukaryota	Metazoa	Arthropoda	Insecta	Diptera	Chironomidae	Glyptotendipes	Glyptotendipes_lobiferus
BR5_Otu17524	Eukaryota	Metazoa	Arthropoda	Insecta	Odonata	Coenagrionidae	Enallagma	Enallagma_cyathigerum
BE_Otu34535	Eukaryota	Metazoa	Arthropoda	Insecta	Diptera	Chironomidae	Tanytarsus	Tanytarsus_mendax
BE_Otu36911	Eukaryota	Metazoa	Arthropoda	Insecta	Diptera	Chironomidae	undef_Chironomidae	Chironomidae_8H-20279-1
F230_Otu6959	Eukaryota	Metazoa	Arthropoda	Arachnida	Araneae	Tetragnathidae	Tetragnatha	Tetragnatha_caudata
BE_Otu2042	Eukaryota	Metazoa	Arthropoda	Ostracoda	Podocopida	Cyprididae	Cypridopsis	Cypridopsis_vidua
BR5_Otu2751	Eukaryota	Metazoa	Arthropoda	Branchiopoda	Diplostraca	Daphniidae	Scapholeberis	Scapholeberis_rammneri
BE_Otu27373	Eukaryota	Metazoa	Arthropoda	Insecta	Diptera	Chironomidae	Chironomus	Chironomus_cingulatus
BR5_Otu2812	Eukaryota	Metazoa	Arthropoda	Insecta	Coleoptera	Coccinellidae	Hippodamia	Hippodamia_tredecimpunctata
BE_Otu39646	Eukaryota	Metazoa	Arthropoda	Insecta	Diptera	Chironomidae	Psectrocladius	Psectrocladius_platypus
F230_Otu25293	Eukaryota	Metazoa	Arthropoda	Insecta	Diptera	Chironomidae	Tanytarsus	Tanytarsus_mendax
BE_Otu39693	Eukaryota	Metazoa	Arthropoda	Insecta	Diptera	Chironomidae	Tanytarsus	Tanytarsus_wirthi
F230_Otu14994	Eukaryota	Metazoa	Arthropoda	Insecta	Hemiptera	Corixidae	Callicorixa	Callicorixa_audeni
BE_Otu33513	Eukaryota	Metazoa	Annelida	Clitellata	Haplotaxida	Tubificidae	Stylaria	Stylaria_lacustris
F230_Otu13165	Eukaryota	Metazoa	Arthropoda	Insecta	Diptera	Chironomidae	Biwatendipes	Biwatendipes_tsukubaensis
BE_Otu10482	Eukaryota	Metazoa	Arthropoda	Insecta	Diptera	Chironomidae	Tanytarsus	Tanytarsus_wirthi
BE_Otu36306	Eukaryota	Metazoa	Annelida	Clitellata	Haplotaxida	Tubificidae	Limnodrilus	Limnodrilus_udekemianus
BE_Otu12088	Eukaryota	Metazoa	Arthropoda	Insecta	Coleoptera	Dytiscidae	Dytiscus	Dytiscus_alaskanus
BE_Otu35401	Eukaryota	Metazoa	Arthropoda	Insecta	Odonata	Libellulidae	Leucorrhinia	Leucorrhinia_patricia
BE_Otu23113	Eukaryota	Metazoa	Arthropoda	Insecta	Ephemeroptera	Caenidae	Caenis	Caenis_youngi
BE_Otu17191	Eukaryota	Metazoa	Arthropoda	Insecta	Odonata	Libellulidae	Leucorrhinia	Leucorrhinia_hudsonica
BE_Otu17135	Eukaryota	Metazoa	Arthropoda	Insecta	Odonata	Libellulidae	Leucorrhinia	Leucorrhinia_patricia
BR5_Otu6694	Eukaryota	Metazoa	Arthropoda	Arachnida	Araneae	Tetragnathidae	Tetragnatha	Tetragnatha_vermiformis
F230_Otu25319	Eukaryota	Metazoa	Arthropoda	Insecta	Ephemeroptera	Caenidae	Caenis	Caenis_youngi
F230_Otu2249	Eukaryota	Metazoa	Arthropoda	Insecta	Hemiptera	Notonectidae	Notonecta	Notonecta_borealis
BE_Otu14719	Eukaryota	Metazoa	Arthropoda	Insecta	Diptera	Sciomyzidae	Tetanocera	Tetanocera_ferruginea
AD_Otu1569	Eukaryota	Metazoa	Arthropoda	Insecta	Coleoptera	Staphylinidae	Pycnoglypta	Pycnoglypta_campbelli
F230_Otu33589	Eukaryota	Metazoa	Arthropoda	Insecta	Diptera	Chironomidae	Phaenopsectra	Phaenopsectra_punctipes
BE_Otu31976	Eukaryota	Metazoa	Arthropoda	Insecta	Diptera	Chironomidae	Orthocladius	Orthocladius_holsitus
BE_Otu26836	Eukaryota	Metazoa	Arthropoda	Insecta	Ephemeroptera	Siphlonuridae	Siphlonurus	Siphlonurus_alternatus
BE_Otu35208	Eukaryota	Metazoa	Arthropoda	Insecta	Odonata	Aeshnidae	Aeshna	Aeshna_eremita
BE_Otu34154	Eukaryota	Metazoa	Arthropoda	Insecta	Diptera	Chironomidae	Cyphomella	Cyphomella_cornea
BE_Otu27503	Eukaryota	Metazoa	Arthropoda	Insecta	Odonata	Libellulidae	Leucorrhinia	Leucorrhinia_hudsonica
BR5_Otu17400	Eukaryota	Metazoa	Arthropoda	Insecta	Diptera	Sciomyzidae	Elgiva	Elgiva_solicita
BE_Otu37108	Eukaryota	Metazoa	Arthropoda	Insecta	Diptera	Chironomidae	Psectrocladius	Psectrocladius_platypus
F230_Otu774	Eukaryota	Metazoa	Arthropoda	Insecta	Trichoptera	Phryganeidae	Phryganea	Phryganea_cinerea
F230_Otu31675	Eukaryota	Metazoa	Arthropoda	Insecta	Diptera	Chironomidae	Chironomus	Chironomus_frommeri
BE_Otu35913	Eukaryota	Metazoa	Arthropoda	Insecta	Odonata	Coenagrionidae	Enallagma	Enallagma_clausum
BE_Otu1584	Eukaryota	Metazoa	Arthropoda	Insecta	Diptera	Chironomidae	Paratanytarsus	Paratanytarsus_laccophilus
BE_Otu27719	Eukaryota	Metazoa	Arthropoda	Insecta	Trichoptera	Leptoceridae	Triaenodes	Triaenodes_tardus
BE_Otu518	Eukaryota	Metazoa	Arthropoda	Malacostraca	Amphipoda	Hyalellidae	Hyalella	Hyalella_azteca
F230_Otu1790	Eukaryota	Metazoa	Arthropoda	Ostracoda	Podocopida	Candonidae	Candona	Candona_candida
BE_Otu3612	Eukaryota	Metazoa	Arthropoda	Arachnida	Araneae	Tetragnathidae	Tetragnatha	Tetragnatha_extensa
BE_Otu23504	Eukaryota	Metazoa	Arthropoda	Insecta	Diptera	Chironomidae	Procladius	Procladius_signatus
F230_Otu18912	Eukaryota	Metazoa	Arthropoda	Insecta	Diptera	Chironomidae	Tanytarsus	Tanytarsus_lestagei
BE_Otu33552	Eukaryota	Metazoa	Arthropoda	Insecta	Diptera	Chironomidae	Chironomus	Chironomus_magnivalva
BR5_Otu1482	Eukaryota	Metazoa	Arthropoda	Branchiopoda	Diplostraca	Daphniidae	Daphnia	Daphnia_pulicaria
BE_Otu36666	Eukaryota	Metazoa	Arthropoda	Insecta	Diptera	Chironomidae	Tanytarsus	Tanytarsus_recurvatus
BE_Otu4355	Eukaryota	Metazoa	Arthropoda	Insecta	Odonata	Libellulidae	Leucorrhinia	Leucorrhinia_glacialis
BE_Otu2447	Eukaryota	Metazoa	Arthropoda	Insecta	Diptera	Chironomidae	Tanytarsus	Tanytarsus_mendax
BR5_Otu775	Eukaryota	Metazoa	Annelida	Clitellata	Haplotaxida	Tubificidae	Nais	Nais_stolci
BE_Otu15740	Eukaryota	Metazoa	Arthropoda	Insecta	Hemiptera	Miridae	Agnocoris	Agnocoris_rubicundus
BR5_Otu1678	Eukaryota	Metazoa	Arthropoda	Insecta	Ephemeroptera	Baetidae	Callibaetis	Callibaetis_ferrugineus
F230_Otu32022	Eukaryota	Metazoa	Arthropoda	Insecta	Diptera	Chironomidae	Chironomus	Chironomus_transvaalensis
F230_Otu3957	Eukaryota	Metazoa	Arthropoda	Insecta	Diptera	Chironomidae	Tanytarsus	Tanytarsus_wirthi
BR5_Otu9867	Eukaryota	Metazoa	Arthropoda	Insecta	Diptera	Chironomidae	Tanytarsus	Tanytarsus_mendax
BE_Otu26716	Eukaryota	Metazoa	Arthropoda	Insecta	Diptera	Chironomidae	Ablabesmyia	Ablabesmyia_illinoensis
F230_Otu25306	Eukaryota	Metazoa	Annelida	Clitellata	Lumbriculida	Lumbriculidae	Lumbriculus	Lumbriculus_variegatus
F230_Otu47	Eukaryota	Metazoa	Arthropoda	Insecta	Diptera	Chironomidae	Cricotopus	Cricotopus_sylvestris
BE_Otu33257	Eukaryota	Metazoa	Arthropoda	Insecta	Diptera	Chironomidae	Chironomus	Chironomus_hyperboreus
F230_Otu19317	Eukaryota	Metazoa	Arthropoda	Insecta	Ephemeroptera	Baetidae	Cloeon	Cloeon_simile
BE_Otu39703	Eukaryota	Metazoa	Arthropoda	Insecta	Diptera	Chironomidae	Tanytarsus	Tanytarsus_wirthi
BE_Otu23391	Eukaryota	Metazoa	Arthropoda	Arachnida	Sarcoptiformes	undef_Sarcoptiformes	undef_undef_Sarcoptiformes	Sarcoptiformes_20227-12A
BE_Otu36030	Eukaryota	Metazoa	Arthropoda	Insecta	Odonata	Coenagrionidae	Nehalennia	Nehalennia_irene
BE_Otu20570	Eukaryota	Metazoa	Arthropoda	Arachnida	Trombidiformes	Arrenuridae	Arrenurus	Arrenurus_longicaudatus
BE_Otu1246	Eukaryota	Metazoa	Annelida	Clitellata	Haplotaxida	Tubificidae	Aulodrilus	Aulodrilus_acutus
BE_Otu39403	Eukaryota	Metazoa	Arthropoda	Insecta	Diptera	Chironomidae	Psectrocladius	Psectrocladius_platypus
BR5_Otu2049	Eukaryota	Metazoa	Arthropoda	Insecta	Diptera	Sciomyzidae	Elgiva	Elgiva_solicita
AD_Otu382	Eukaryota	Metazoa	Arthropoda	Arachnida	Trombidiformes	Limnesiidae	Limnesia	Limnesia_undulata
F230_Otu25402	Eukaryota	Metazoa	Arthropoda	Insecta	Ephemeroptera	Baetidae	Cloeon	Cloeon_simile
F230_Otu5259	Eukaryota	Metazoa	Arthropoda	Insecta	Diptera	Chironomidae	Parachironomus	Parachironomus_tenuicaudatus
BE_Otu35311	Eukaryota	Metazoa	Arthropoda	Insecta	Odonata	Coenagrionidae	Coenagrion	Coenagrion_angulatum
F230_Otu29078	Eukaryota	Metazoa	Annelida	Polychaeta	Capitellida	Maldanidae	Leiochone	Leiochone_leiopygos
AD_Otu203	Eukaryota	Metazoa	Arthropoda	Insecta	Odonata	Coenagrionidae	Enallagma	Enallagma_hageni
BR5_Otu11817	Eukaryota	Metazoa	Arthropoda	Arachnida	Araneae	Pisauridae	Dolomedes	Dolomedes_triton
BE_Otu37	Eukaryota	Metazoa	Arthropoda	Insecta	Odonata	Aeshnidae	Aeshna	Aeshna_interrupta
F230_Otu5945	Eukaryota	Metazoa	Arthropoda	Arachnida	Trombidiformes	Unionicolidae	Unionicola	Unionicola_crassipes
BE_Otu32803	Eukaryota	Metazoa	Arthropoda	Insecta	Ephemeroptera	Siphlonuridae	Siphlonurus	Siphlonurus_armatus
BE_Otu1129	Eukaryota	Metazoa	Arthropoda	Insecta	Diptera	Chironomidae	Psectrocladius	Psectrocladius_platypus
BE_Otu38840	Eukaryota	Metazoa	Arthropoda	Maxillopoda	Poecilostomatoida	Corycaeidae	Onychocorycaeus	Onychocorycaeus_catus
F230_Otu3542	Eukaryota	Metazoa	Arthropoda	Insecta	Diptera	Chironomidae	Ablabesmyia	Ablabesmyia_aspera
AD_Otu822	Eukaryota	Metazoa	Arthropoda	Insecta	Odonata	Coenagrionidae	Coenagrion	Coenagrion_angulatum
BR5_Otu27753	Eukaryota	Metazoa	Arthropoda	Insecta	Diptera	Chironomidae	Psectrocladius	Psectrocladius_platypus
F230_Otu31903	Eukaryota	Metazoa	Arthropoda	Insecta	Diptera	Chironomidae	Paratanytarsus	Paratanytarsus_grimmii
BE_Otu2975	Eukaryota	Metazoa	Arthropoda	Insecta	Odonata	Coenagrionidae	Coenagrion	Coenagrion_angulatum
F230_Otu1190	Eukaryota	Metazoa	Arthropoda	Insecta	Hemiptera	Corixidae	Hesperocorixa	Hesperocorixa_atopodonta
F230_Otu20621	Eukaryota	Metazoa	Arthropoda	Insecta	Diptera	Chironomidae	Dicrotendipes	Dicrotendipes_tritomus
BE_Otu2331	Eukaryota	Metazoa	Arthropoda	Insecta	Diptera	Chironomidae	Tanytarsus	Tanytarsus_mendax
BE_Otu33192	Eukaryota	Metazoa	Arthropoda	Branchiopoda	Diplostraca	Daphniidae	Daphnia	Daphnia_arenata
BE_Otu8860	Eukaryota	Metazoa	Arthropoda	Insecta	Odonata	Aeshnidae	Aeshna	Aeshna_interrupta
F230_Otu20239	Eukaryota	Metazoa	Arthropoda	Insecta	Diptera	Chironomidae	Tanytarsus	Tanytarsus_mendax
F230_Otu12552	Eukaryota	Metazoa	Arthropoda	Insecta	Diptera	Chironomidae	Cladotanytarsus	Cladotanytarsus_amandus
BR5_Otu26967	Eukaryota	Metazoa	Arthropoda	Branchiopoda	Diplostraca	Daphniidae	Ceriodaphnia	Ceriodaphnia_dubia
BE_Otu27424	Eukaryota	Metazoa	Arthropoda	Insecta	Diptera	Chironomidae	Monopelopia	Monopelopia_tenuicalcar
BE_Otu32611	Eukaryota	Metazoa	Arthropoda	Insecta	Diptera	Chironomidae	Orthocladius	Orthocladius_holsitus
BE_Otu14485	Eukaryota	Metazoa	Arthropoda	Insecta	Diptera	Sciomyzidae	Sepedon	Sepedon_fuscipennis
AD_Otu2804	Eukaryota	Metazoa	Arthropoda	Insecta	Diptera	Chironomidae	Cricotopus	Cricotopus_sylvestris
F230_Otu2001	Eukaryota	Metazoa	Annelida	Clitellata	Haplotaxida	Tubificidae	Limnodrilus	Limnodrilus_sulphurensis
F230_Otu31873	Eukaryota	Metazoa	Arthropoda	Insecta	Hemiptera	Corixidae	Sigara	Sigara_truncatipala
BR5_Otu22758	Eukaryota	Metazoa	Arthropoda	Insecta	Diptera	Chironomidae	Polypedilum	Polypedilum_cultellatum
F230_Otu34249	Eukaryota	Metazoa	Arthropoda	Insecta	Diptera	Chironomidae	undef_Chironomidae	Chironomidae_8H-20279-1
F230_Otu36003	Eukaryota	Metazoa	Annelida	Clitellata	Haplotaxida	Tubificidae	Nais	Nais_barbata
F230_Otu108	Eukaryota	Metazoa	Arthropoda	Insecta	Hemiptera	Belostomatidae	Lethocerus	Lethocerus_americanus
AD_Otu22	Eukaryota	Metazoa	Arthropoda	Insecta	Diptera	Chironomidae	Chironomus	Chironomus_acidophilus
F230_Otu7765	Eukaryota	Metazoa	Arthropoda	Insecta	Diptera	Chironomidae	Cryptochironomus	Cryptochironomus_digitatus
BE_Otu4867	Eukaryota	Metazoa	Arthropoda	Insecta	Odonata	Aeshnidae	Aeshna	Aeshna_grandis
F230_Otu33454	Eukaryota	Metazoa	Arthropoda	Insecta	Diptera	Chironomidae	Cricotopus	Cricotopus_trifasciatus
BE_Otu33262	Eukaryota	Metazoa	Arthropoda	Insecta	Diptera	Chironomidae	Chironomus	Chironomus_dilutus
F230_Otu34233	Eukaryota	Metazoa	Arthropoda	Insecta	Diptera	Chironomidae	Cricotopus	Cricotopus_glacialis
BE_Otu34043	Eukaryota	Metazoa	Arthropoda	Insecta	Diptera	Chironomidae	Tanytarsus	Tanytarsus_mendax
BE_Otu19120	Eukaryota	Metazoa	Arthropoda	Insecta	Hemiptera	Cicadellidae	Erythroneura	Erythroneura_ontari
BE_Otu35109	Eukaryota	Metazoa	Arthropoda	Insecta	Ephemeroptera	Caenidae	Caenis	Caenis_youngi
BE_Otu3393	Eukaryota	Metazoa	Arthropoda	Insecta	Coleoptera	Dytiscidae	Coelambus	Coelambus_impressopunctatus
BR5_Otu5411	Eukaryota	Metazoa	Mollusca	Gastropoda	undef_Gastropoda	Lymnaeidae	Ladislavella	Ladislavella_elodes
F230_Otu27697	Eukaryota	Metazoa	Arthropoda	Insecta	Diptera	Chironomidae	Cyphomella	Cyphomella_cornea
BE_Otu10066	Eukaryota	Metazoa	Arthropoda	Insecta	Diptera	Chironomidae	Tanytarsus	Tanytarsus_mendax
F230_Otu34078	Eukaryota	Metazoa	Arthropoda	Insecta	Diptera	Chironomidae	Ablabesmyia	Ablabesmyia_aspera
BE_Otu34902	Eukaryota	Metazoa	Annelida	Clitellata	Haplotaxida	Tubificidae	Slavina	Slavina_appendiculata
F230_Otu28908	Eukaryota	Metazoa	Arthropoda	Malacostraca	Amphipoda	Hyalellidae	Hyalella	Hyalella_azteca
F230_Otu15254	Eukaryota	Metazoa	Annelida	Clitellata	Haplotaxida	Lumbricidae	Dendrodrilus	Dendrodrilus_rubidus
F230_Otu566	Eukaryota	Metazoa	Arthropoda	Insecta	Diptera	Chironomidae	Psectrocladius	Psectrocladius_conjungens
BE_Otu33759	Eukaryota	Metazoa	Arthropoda	Insecta	Hemiptera	Notonectidae	Notonecta	Notonecta_borealis
BE_Otu6789	Eukaryota	Metazoa	Arthropoda	Insecta	Diptera	Chironomidae	Paratanytarsus	Paratanytarsus_laccophilus
F230_Otu38261	Eukaryota	Metazoa	Arthropoda	Collembola	Entomobryomorpha	Isotomidae	Folsomia	Folsomia_nivalis
BE_Otu33363	Eukaryota	Metazoa	Arthropoda	Branchiopoda	Diplostraca	Daphniidae	Simocephalus	Simocephalus_serrulatus
BE_Otu695	Eukaryota	Metazoa	Arthropoda	Insecta	Diptera	Chironomidae	Chironomus	Chironomus_dilutus
BR5_Otu2040	Eukaryota	Metazoa	Annelida	Clitellata	Haplotaxida	Tubificidae	Nais	Nais_communis
BE_Otu5602	Eukaryota	Metazoa	Arthropoda	Insecta	Diptera	Chironomidae	Tanytarsus	Tanytarsus_mendax
BE_Otu6366	Eukaryota	Metazoa	Arthropoda	Insecta	Coleoptera	Scirtidae	Contacyphon	Contacyphon_laevipennis
BE_Otu18429	Eukaryota	Metazoa	Arthropoda	Insecta	Diptera	Chironomidae	Ablabesmyia	Ablabesmyia_illinoensis
BE_Otu39401	Eukaryota	Metazoa	Arthropoda	Insecta	Diptera	Chironomidae	Polypedilum	Polypedilum_jianfengense
F230_Otu7194	Eukaryota	Metazoa	Annelida	Clitellata	Rhynchobdellida	Glossiphoniidae	Glossiphonia	Glossiphonia_elegans
BE_Otu33066	Eukaryota	Metazoa	Arthropoda	Insecta	Odonata	Coenagrionidae	Coenagrion	Coenagrion_resolutum
BE_Otu10934	Eukaryota	Metazoa	Arthropoda	Insecta	Diptera	Chironomidae	Orthocladius	Orthocladius_smolandicus
BE_Otu27855	Eukaryota	Metazoa	Arthropoda	Insecta	Diptera	Chironomidae	Tanytarsus	Tanytarsus_recurvatus
F230_Otu20845	Eukaryota	Metazoa	Arthropoda	Insecta	Coleoptera	Dytiscidae	Dytiscus	Dytiscus_circumflexus
BE_Otu2146	Eukaryota	Metazoa	Mollusca	Gastropoda	undef_Gastropoda	Lymnaeidae	Ladislavella	Ladislavella_elodes
AD_Otu2930	Eukaryota	Metazoa	Arthropoda	Insecta	Odonata	Aeshnidae	Aeshna	Aeshna_palmata
F230_Otu13728	Eukaryota	Metazoa	Arthropoda	Insecta	Diptera	Chironomidae	Tanytarsus	Tanytarsus_mendax
F230_Otu32356	Eukaryota	Metazoa	Arthropoda	Insecta	Odonata	Coenagrionidae	Enallagma	Enallagma_annexum
BE_Otu20948	Eukaryota	Metazoa	Arthropoda	Insecta	Odonata	Aeshnidae	Aeshna	Aeshna_crenata
AD_Otu3028	Eukaryota	Metazoa	Arthropoda	Insecta	Diptera	Chironomidae	Ablabesmyia	Ablabesmyia_illinoensis
BE_Otu22658	Eukaryota	Metazoa	Annelida	Clitellata	Haplotaxida	Tubificidae	Stylaria	Stylaria_lacustris
F230_Otu28925	Eukaryota	Metazoa	Arthropoda	Insecta	Coleoptera	Dytiscidae	Dytiscus	Dytiscus_alaskanus
BR5_Otu17687	Eukaryota	Metazoa	Arthropoda	Insecta	Diptera	Chironomidae	Tanytarsus	Tanytarsus_mendax
BE_Otu21246	Eukaryota	Metazoa	Annelida	Clitellata	Haplotaxida	Tubificidae	Dero	Dero_digitata
F230_Otu11824	Eukaryota	Metazoa	Arthropoda	Insecta	Diptera	Chironomidae	Tanytarsus	Tanytarsus_wirthi
BE_Otu23728	Eukaryota	Metazoa	Arthropoda	Branchiopoda	Diplostraca	Daphniidae	Simocephalus	Simocephalus_punctatus
BE_Otu33185	Eukaryota	Metazoa	Annelida	Clitellata	Haplotaxida	Tubificidae	Stylaria	Stylaria_lacustris
BE_Otu18743	Eukaryota	Metazoa	Arthropoda	Insecta	Odonata	Aeshnidae	Aeshna	Aeshna_eremita
BE_Otu4206	Eukaryota	Metazoa	Arthropoda	Insecta	Coleoptera	Dytiscidae	Hygrotus	Hygrotus_sayi
BE_Otu23844	Eukaryota	Metazoa	Arthropoda	Insecta	Diptera	Chironomidae	Psectrocladius	Psectrocladius_schlienzi
F230_Otu5670	Eukaryota	Metazoa	Arthropoda	Insecta	Hemiptera	Anthocoridae	Anthocoris	Anthocoris_antevolens
BR5_Otu27313	Eukaryota	Metazoa	Arthropoda	Branchiopoda	Diplostraca	Daphniidae	Simocephalus	Simocephalus_punctatus
BE_Otu8900	Eukaryota	Metazoa	Arthropoda	Insecta	Odonata	Libellulidae	Leucorrhinia	Leucorrhinia_hudsonica
F230_Otu27649	Eukaryota	Metazoa	Arthropoda	Insecta	Hemiptera	Veliidae	Microvelia	Microvelia_buenoi
F230_Otu33389	Eukaryota	Metazoa	Arthropoda	Insecta	Trichoptera	Phryganeidae	Agrypnia	Agrypnia_pagetana
BE_Otu8129	Eukaryota	Metazoa	Arthropoda	Insecta	Diptera	Chironomidae	Cricotopus	Cricotopus_ornatus
BR5_Otu28636	Eukaryota	Metazoa	Arthropoda	Insecta	Odonata	Libellulidae	Libellula	Libellula_quadrimaculata
BE_Otu11957	Eukaryota	Metazoa	Arthropoda	Insecta	Odonata	Libellulidae	Leucorrhinia	Leucorrhinia_hudsonica
BE_Otu37104	Eukaryota	Metazoa	Arthropoda	Insecta	Diptera	Chironomidae	Cryptochironomus	Cryptochironomus_digitatus
F230_Otu32377	Eukaryota	Metazoa	Arthropoda	Insecta	Odonata	Coenagrionidae	Coenagrion	Coenagrion_angulatum
F230_Otu13281	Eukaryota	Metazoa	Arthropoda	Insecta	Diptera	Chironomidae	Tanytarsus	Tanytarsus_recurvatus
BR5_Otu17506	Eukaryota	Metazoa	Arthropoda	Branchiopoda	Diplostraca	Daphniidae	Ceriodaphnia	Ceriodaphnia_laticaudata
AD_Otu1928	Eukaryota	Metazoa	Arthropoda	Insecta	Coleoptera	Haliplidae	Haliplus	Haliplus_leechi
AD_Otu2180	Eukaryota	Metazoa	Arthropoda	Branchiopoda	Diplostraca	Sididae	Sida	Sida_crystallina
BR5_Otu6511	Eukaryota	Metazoa	Arthropoda	Insecta	Diptera	Chironomidae	Psectrocladius	Psectrocladius_platypus
BE_Otu40816	Eukaryota	Metazoa	Arthropoda	Branchiopoda	Diplostraca	Daphniidae	Ceriodaphnia	Ceriodaphnia_dubia
BE_Otu35322	Eukaryota	Metazoa	Mollusca	Gastropoda	undef_Gastropoda	Valvatidae	Valvata	Valvata_sincera
BE_Otu35051	Eukaryota	Metazoa	Arthropoda	Insecta	Diptera	Chironomidae	Psectrocladius	Psectrocladius_platypus
BE_Otu2663	Eukaryota	Metazoa	Arthropoda	Insecta	Diptera	Chironomidae	Tanytarsus	Tanytarsus_mendax
BE_Otu39740	Eukaryota	Metazoa	Arthropoda	Insecta	Diptera	Chironomidae	Tanytarsus	Tanytarsus_wirthi
BR5_Otu14545	Eukaryota	Metazoa	Arthropoda	Insecta	Diptera	Chironomidae	Tanytarsus	Tanytarsus_mendax
BE_Otu1207	Eukaryota	Metazoa	Arthropoda	Malacostraca	Amphipoda	Hyalellidae	Hyalella	Hyalella_azteca
BE_Otu16212	Eukaryota	Metazoa	Arthropoda	Insecta	Coleoptera	Dytiscidae	Neoporus	Neoporus_undulatus
BE_Otu38222	Eukaryota	Metazoa	Arthropoda	Insecta	Odonata	Aeshnidae	Aeshna	Aeshna_interrupta
BR5_Otu8622	Eukaryota	Metazoa	Arthropoda	Insecta	Hemiptera	Corixidae	Sigara	Sigara_bicoloripennis
F230_Otu20913	Eukaryota	Metazoa	Arthropoda	Insecta	Diptera	Ephydridae	Setacera	Setacera_micans
BR5_Otu22450	Eukaryota	Metazoa	Arthropoda	Insecta	Diptera	Chironomidae	Cricotopus	Cricotopus_tricinctus
F230_Otu1074	Eukaryota	Metazoa	Arthropoda	Insecta	Diptera	Chironomidae	Chironomus	Chironomus_hyperboreus
AD_Otu1669	Eukaryota	Metazoa	Arthropoda	Insecta	Diptera	Chironomidae	Glyptotendipes	Glyptotendipes_barbipes
BE_Otu15822	Eukaryota	Metazoa	Arthropoda	Insecta	Odonata	Lestidae	Lestes	Lestes_disjunctus
BE_Otu26564	Eukaryota	Metazoa	Arthropoda	Insecta	Ephemeroptera	Siphlonuridae	Siphlonurus	Siphlonurus_phyllis
AD_Otu1658	Eukaryota	Metazoa	Arthropoda	Insecta	Diptera	Chironomidae	Psectrocladius	Psectrocladius_platypus
BR5_Otu27702	Eukaryota	Metazoa	Arthropoda	Insecta	Diptera	Culicidae	Culex	Culex_territans
F230_Otu31667	Eukaryota	Metazoa	Arthropoda	Insecta	Ephemeroptera	Caenidae	Caenis	Caenis_latipennis
BE_Otu28793	Eukaryota	Metazoa	Arthropoda	Insecta	Diptera	Ceratopogonidae	Stilobezzia	Stilobezzia_antennalis
BE_Otu8561	Eukaryota	Metazoa	Arthropoda	Insecta	Diptera	Chironomidae	Polypedilum	Polypedilum_simulans
F230_Otu35759	Eukaryota	Metazoa	Arthropoda	Insecta	Hemiptera	Notonectidae	Notonecta	Notonecta_undulata
BE_Otu36793	Eukaryota	Metazoa	Arthropoda	Insecta	Odonata	Libellulidae	Leucorrhinia	Leucorrhinia_hudsonica
F230_Otu33947	Eukaryota	Metazoa	Arthropoda	Insecta	Diptera	Chironomidae	Ablabesmyia	Ablabesmyia_illinoensis
BE_Otu33878	Eukaryota	Metazoa	Arthropoda	Insecta	Diptera	Anthomyiidae	Egle	Egle_atomaria
BE_Otu13806	Eukaryota	Metazoa	Arthropoda	Insecta	Diptera	Chloropidae	Eribolus	Eribolus_nana
BE_Otu4889	Eukaryota	Metazoa	Arthropoda	Insecta	Odonata	Libellulidae	Leucorrhinia	Leucorrhinia_hudsonica
BE_Otu34378	Eukaryota	Metazoa	Arthropoda	Insecta	Hemiptera	Notonectidae	Notonecta	Notonecta_undulata
BE_Otu317	Eukaryota	Metazoa	Arthropoda	Insecta	Odonata	Libellulidae	Leucorrhinia	Leucorrhinia_hudsonica
F230_Otu32987	Eukaryota	Metazoa	Arthropoda	Insecta	Diptera	Chironomidae	Psectrocladius	Psectrocladius_schlienzi
BE_Otu39103	Eukaryota	Metazoa	Arthropoda	Insecta	Trichoptera	Phryganeidae	Agrypnia	Agrypnia_sahlbergi
BR5_Otu4242	Eukaryota	Metazoa	Arthropoda	Insecta	Odonata	Libellulidae	Leucorrhinia	Leucorrhinia_glacialis
F230_Otu14458	Eukaryota	Metazoa	Arthropoda	Insecta	Trichoptera	Leptoceridae	Triaenodes	Triaenodes_marginatus
BR5_Otu55	Eukaryota	Metazoa	Annelida	Clitellata	Haplotaxida	Tubificidae	Nais	Nais_communis
F230_Otu23565	Eukaryota	Metazoa	Arthropoda	Arachnida	Araneae	Theridiidae	Euryopis	Euryopis_argentea
BE_Otu39372	Eukaryota	Metazoa	Arthropoda	Insecta	Diptera	Chironomidae	Tanytarsus	Tanytarsus_mendax
BE_Otu39983	Eukaryota	Metazoa	Arthropoda	Malacostraca	Amphipoda	Hyalellidae	Hyalella	Hyalella_azteca
F230_Otu9219	Eukaryota	Metazoa	Arthropoda	Insecta	Hemiptera	Corixidae	Callicorixa	Callicorixa_producta
BR5_Otu27311	Eukaryota	Metazoa	Mollusca	Gastropoda	undef_Gastropoda	Lymnaeidae	Ladislavella	Ladislavella_elodes
BE_Otu31637	Eukaryota	Metazoa	Arthropoda	Branchiopoda	Diplostraca	Eurycercidae	Eurycercus	Eurycercus_longirostris
BE_Otu1501	Eukaryota	Metazoa	Arthropoda	Insecta	Diptera	Chironomidae	Tanytarsus	Tanytarsus_mendax
BE_Otu10484	Eukaryota	Metazoa	Arthropoda	Insecta	Hemiptera	Notonectidae	Notonecta	Notonecta_undulata
BR5_Otu27194	Eukaryota	Metazoa	Arthropoda	Collembola	Entomobryomorpha	Isotomidae	Isotomurus	Isotomurus_stuxbergi
BR5_Otu12240	Eukaryota	Metazoa	Arthropoda	Insecta	Diptera	Cecidomyiidae	Aprionus	Aprionus_bispinosus
BE_Otu1732	Eukaryota	Metazoa	Arthropoda	Branchiopoda	Diplostraca	Daphniidae	Daphnia	Daphnia_pulicaria
F230_Otu32593	Eukaryota	Metazoa	Arthropoda	Insecta	Diptera	Chironomidae	Paralauterborniella	Paralauterborniella_nigrohalteralis
BE_Otu3976	Eukaryota	Metazoa	Arthropoda	Insecta	Coleoptera	Dytiscidae	Dytiscus	Dytiscus_circumflexus
F230_Otu565	Eukaryota	Metazoa	Arthropoda	Insecta	Odonata	Aeshnidae	Aeshna	Aeshna_juncea
BE_Otu37221	Eukaryota	Metazoa	Arthropoda	Insecta	Diptera	Chironomidae	Polypedilum	Polypedilum_jianfengense
BE_Otu4181	Eukaryota	Metazoa	Arthropoda	Insecta	Diptera	Chironomidae	Chironomus	Chironomus_heterodentatus
BE_Otu7583	Eukaryota	Metazoa	Arthropoda	Insecta	Diptera	Chironomidae	Tanytarsus	Tanytarsus_mendax
BR5_Otu28420	Eukaryota	Metazoa	Arthropoda	Insecta	Odonata	Libellulidae	Leucorrhinia	Leucorrhinia_patricia
BE_Otu3204	Eukaryota	Metazoa	Arthropoda	Insecta	Diptera	Chironomidae	Tanytarsus	Tanytarsus_mendax
AD_Otu16	Eukaryota	Metazoa	Arthropoda	Branchiopoda	Diplostraca	Daphniidae	Daphnia	Daphnia_dentifera
BE_Otu31066	Eukaryota	Metazoa	Annelida	Clitellata	Haplotaxida	Tubificidae	Limnodrilus	Limnodrilus_udekemianus
F230_Otu759	Eukaryota	Metazoa	Arthropoda	Insecta	Hemiptera	Corixidae	Sigara	Sigara_decoratella
BE_Otu16766	Eukaryota	Metazoa	Arthropoda	Insecta	Coleoptera	Dytiscidae	Rhantus	Rhantus_sericans
BR5_Otu1659	Eukaryota	Metazoa	Arthropoda	Insecta	Diptera	Chironomidae	Parachironomus	Parachironomus_major
BE_Otu7318	Eukaryota	Metazoa	Arthropoda	Arachnida	Sarcoptiformes	undef_Sarcoptiformes	undef_undef_Sarcoptiformes	Sarcoptiformes_20227-12A
BR5_Otu3445	Eukaryota	Metazoa	Arthropoda	Branchiopoda	Diplostraca	Daphniidae	Simocephalus	Simocephalus_serrulatus
BE_Otu16940	Eukaryota	Metazoa	Arthropoda	Insecta	Odonata	Aeshnidae	Aeshna	Aeshna_interrupta
BE_Otu18421	Eukaryota	Metazoa	Arthropoda	Insecta	Coleoptera	Dytiscidae	Rhantus	Rhantus_wallisi
BE_Otu8396	Eukaryota	Metazoa	Arthropoda	Arachnida	Trombidiformes	Arrenuridae	Arrenurus	Arrenurus_longicaudatus
BE_Otu22900	Eukaryota	Metazoa	Arthropoda	Insecta	Diptera	Chironomidae	Paratanytarsus	Paratanytarsus_laccophilus
BE_Otu27695	Eukaryota	Metazoa	Arthropoda	Insecta	Diptera	Chironomidae	undef_Chironomidae	Chironomidae_8H-20279-1
BE_Otu26985	Eukaryota	Metazoa	Arthropoda	Insecta	Diptera	Chironomidae	Procladius	Procladius_denticulatus
BE_Otu17202	Eukaryota	Metazoa	Arthropoda	Insecta	Diptera	Chironomidae	undef_Chironomidae	Chironomidae_8H-20279-1
BR5_Otu28304	Eukaryota	Metazoa	Arthropoda	Insecta	Hemiptera	Notonectidae	Buenoa	Buenoa_macrotibialis
BE_Otu18739	Eukaryota	Metazoa	Arthropoda	Insecta	Hemiptera	Notonectidae	Notonecta	Notonecta_undulata
BE_Otu17868	Eukaryota	Metazoa	Arthropoda	Branchiopoda	Diplostraca	Daphniidae	Scapholeberis	Scapholeberis_rammneri
F230_Otu15055	Eukaryota	Metazoa	Arthropoda	Insecta	Odonata	Coenagrionidae	Coenagrion	Coenagrion_angulatum
BR5_Otu4754	Eukaryota	Metazoa	Annelida	Clitellata	Arhynchobdellida	Erpobdellidae	Erpobdella	Erpobdella_testacea
BR5_Otu413	Eukaryota	Metazoa	Arthropoda	Branchiopoda	Diplostraca	Eurycercidae	Eurycercus	Eurycercus_longirostris
BE_Otu2864	Eukaryota	Metazoa	Arthropoda	Branchiopoda	Diplostraca	Daphniidae	Scapholeberis	Scapholeberis_rammneri
BR5_Otu26999	Eukaryota	Metazoa	Arthropoda	Branchiopoda	Diplostraca	Daphniidae	Ceriodaphnia	Ceriodaphnia_dubia
AD_Otu579	Eukaryota	Metazoa	Arthropoda	Insecta	Hemiptera	Notonectidae	Buenoa	Buenoa_confusa
AD_Otu3613	Eukaryota	Metazoa	Arthropoda	Insecta	Diptera	Chironomidae	Tanytarsus	Tanytarsus_mendax
BE_Otu35249	Eukaryota	Metazoa	Arthropoda	Insecta	Diptera	Chironomidae	Psectrocladius	Psectrocladius_platypus
BR5_Otu355	Eukaryota	Metazoa	Arthropoda	Insecta	Diptera	Ephydridae	Setacera	Setacera_micans
BE_Otu22794	Eukaryota	Metazoa	Arthropoda	Malacostraca	Amphipoda	Hyalellidae	Hyalella	Hyalella_azteca
BE_Otu38516	Eukaryota	Metazoa	Annelida	Clitellata	Haplotaxida	Tubificidae	Chaetogaster	Chaetogaster_diaphanus
F230_Otu17672	Eukaryota	Metazoa	Arthropoda	Insecta	Hemiptera	Corixidae	Sigara	Sigara_bicoloripennis
BE_Otu17246	Eukaryota	Metazoa	Arthropoda	Insecta	Odonata	Coenagrionidae	Enallagma	Enallagma_clausum
BE_Otu2650	Eukaryota	Metazoa	Arthropoda	Insecta	Diptera	Chironomidae	Tanytarsus	Tanytarsus_mendax
BR5_Otu3906	Eukaryota	Metazoa	Arthropoda	Malacostraca	Amphipoda	Hyalellidae	Hyalella	Hyalella_azteca
BR5_Otu19769	Eukaryota	Metazoa	Arthropoda	Insecta	Diptera	Chironomidae	Tanytarsus	Tanytarsus_wirthi
BE_Otu5860	Eukaryota	Metazoa	Arthropoda	Branchiopoda	Diplostraca	Chydoridae	Chydorus	Chydorus_brevilabris
F230_Otu3610	Eukaryota	Metazoa	Arthropoda	Insecta	Diptera	Chironomidae	Ablabesmyia	Ablabesmyia_illinoensis
BE_Otu8551	Eukaryota	Metazoa	Arthropoda	Ostracoda	Podocopida	Cyprididae	Cypridopsis	Cypridopsis_vidua
BE_Otu34644	Eukaryota	Metazoa	Arthropoda	Insecta	Diptera	Chironomidae	undef_Chironomidae	Chironomidae_8H-20279-1
F230_Otu33027	Eukaryota	Metazoa	Arthropoda	Insecta	Hemiptera	Corixidae	Sigara	Sigara_decoratella
BE_Otu13116	Eukaryota	Metazoa	Arthropoda	Insecta	Odonata	Aeshnidae	Aeshna	Aeshna_interrupta
BR5_Otu12373	Eukaryota	Metazoa	Arthropoda	Insecta	Diptera	Sciaridae	Lycoriella	Lycoriella_cochleata
F230_Otu15035	Eukaryota	Metazoa	Arthropoda	Ostracoda	Podocopida	Cyprididae	Cypridopsis	Cypridopsis_vidua
BE_Otu1256	Eukaryota	Metazoa	Mollusca	Gastropoda	undef_Gastropoda	Lymnaeidae	Ladislavella	Ladislavella_elodes
BE_Otu22909	Eukaryota	Metazoa	Arthropoda	Insecta	Diptera	Chironomidae	Cricotopus	Cricotopus_bicinctus
BR5_Otu68	Eukaryota	Metazoa	Arthropoda	Insecta	Ephemeroptera	Caenidae	Caenis	Caenis_youngi
BR5_Otu19635	Eukaryota	Metazoa	Arthropoda	Insecta	Diptera	Chironomidae	Psectrocladius	Psectrocladius_platypus
BE_Otu1097	Eukaryota	Metazoa	Arthropoda	Malacostraca	Amphipoda	Hyalellidae	Hyalella	Hyalella_azteca
BE_Otu34809	Eukaryota	Metazoa	Arthropoda	Insecta	Diptera	Chironomidae	Dicrotendipes	Dicrotendipes_tritomus
BE_Otu37782	Eukaryota	Metazoa	Arthropoda	Insecta	Diptera	Chironomidae	undef_Chironomidae	Chironomidae_8H-20279-1
F230_Otu21974	Eukaryota	Metazoa	Arthropoda	Insecta	Hemiptera	Corixidae	Callicorixa	Callicorixa_producta
BE_Otu5156	Eukaryota	Metazoa	Mollusca	Bivalvia	Veneroida	Sphaeriidae	Musculium	Musculium_kashmirensis
F230_Otu13799	Eukaryota	Metazoa	Arthropoda	Insecta	Diptera	Chironomidae	Limnophyes	Limnophyes_asquamatus
F230_Otu7072	Eukaryota	Metazoa	Annelida	Clitellata	Haplotaxida	Tubificidae	Limnodrilus	Limnodrilus_claparedianus
BE_Otu24115	Eukaryota	Metazoa	Arthropoda	Insecta	Diptera	Chironomidae	Tanytarsus	Tanytarsus_wirthi
BE_Otu3305	Eukaryota	Metazoa	Arthropoda	Branchiopoda	Diplostraca	Daphniidae	Scapholeberis	Scapholeberis_rammneri
F230_Otu7753	Eukaryota	Metazoa	Arthropoda	Insecta	Diptera	Chironomidae	Conchapelopia	Conchapelopia_telema
F230_Otu12648	Eukaryota	Metazoa	Arthropoda	Insecta	Ephemeroptera	Caenidae	Caenis	Caenis_youngi
AD_Otu3306	Eukaryota	Metazoa	Arthropoda	Insecta	Diptera	Chironomidae	Orthocladius	Orthocladius_smolandicus
BR5_Otu7652	Eukaryota	Metazoa	Arthropoda	Branchiopoda	Diplostraca	Daphniidae	Daphnia	Daphnia_pulicaria
BE_Otu13896	Eukaryota	Metazoa	Arthropoda	Insecta	Diptera	Chironomidae	Cryptochironomus	Cryptochironomus_digitatus
F230_Otu1089	Eukaryota	Metazoa	Arthropoda	Insecta	Diptera	Chironomidae	Procladius	Procladius_culiciformis
F230_Otu25455	Eukaryota	Metazoa	Arthropoda	Insecta	Odonata	Aeshnidae	Aeshna	Aeshna_vercanica
F230_Otu35084	Eukaryota	Metazoa	Arthropoda	Insecta	Ephemeroptera	Caenidae	Caenis	Caenis_youngi
BE_Otu32300	Eukaryota	Metazoa	Arthropoda	Insecta	Diptera	Chironomidae	Tanytarsus	Tanytarsus_mendax
F230_Otu21820	Eukaryota	Metazoa	Arthropoda	Insecta	Diptera	Sciomyzidae	Sepedon	Sepedon_fuscipennis
BE_Otu23905	Eukaryota	Metazoa	Arthropoda	Insecta	Odonata	Libellulidae	Libellula	Libellula_quadrimaculata
BE_Otu14063	Eukaryota	Metazoa	Arthropoda	Insecta	Diptera	Chironomidae	Cladotanytarsus	Cladotanytarsus_amandus
BE_Otu35689	Eukaryota	Metazoa	Arthropoda	Insecta	Trichoptera	Leptoceridae	Oecetis	Oecetis_inconspicua
BE_Otu9648	Eukaryota	Metazoa	Annelida	Clitellata	Haplotaxida	Tubificidae	Stylaria	Stylaria_lacustris
BE_Otu31516	Eukaryota	Metazoa	Arthropoda	Insecta	Trichoptera	Phryganeidae	Agrypnia	Agrypnia_pagetana
F230_Otu3925	Eukaryota	Metazoa	Arthropoda	Insecta	Trichoptera	Leptoceridae	Triaenodes	Triaenodes_frontalis
BR5_Otu4167	Eukaryota	Metazoa	Arthropoda	Insecta	Diptera	Ephydridae	Setacera	Setacera_micans
BE_Otu3120	Eukaryota	Metazoa	Arthropoda	Insecta	Trichoptera	Leptoceridae	Triaenodes	Triaenodes_nox
BE_Otu9672	Eukaryota	Metazoa	Arthropoda	Insecta	Diptera	Chironomidae	Corynoneura	Corynoneura_carriana
BE_Otu19987	Eukaryota	Metazoa	Arthropoda	Insecta	Odonata	Lestidae	Lestes	Lestes_bipupillatus
BR5_Otu28713	Eukaryota	Metazoa	Arthropoda	Insecta	Odonata	Libellulidae	Leucorrhinia	Leucorrhinia_proxima
BR5_Otu27660	Eukaryota	Metazoa	Arthropoda	Insecta	Odonata	Libellulidae	Leucorrhinia	Leucorrhinia_hudsonica
BE_Otu1110	Eukaryota	Metazoa	Arthropoda	Branchiopoda	Diplostraca	Daphniidae	Scapholeberis	Scapholeberis_rammneri
F230_Otu35728	Eukaryota	Metazoa	Arthropoda	Insecta	Hemiptera	Notonectidae	Buenoa	Buenoa_macrotibialis
BE_Otu14783	Eukaryota	Metazoa	Arthropoda	Insecta	Odonata	Aeshnidae	Aeshna	Aeshna_interrupta
BE_Otu23410	Eukaryota	Metazoa	Arthropoda	Insecta	Hemiptera	Notonectidae	Notonecta	Notonecta_undulata
BE_Otu4904	Eukaryota	Metazoa	Arthropoda	Insecta	Diptera	Chironomidae	Tanytarsus	Tanytarsus_wirthi
F230_Otu9882	Eukaryota	Metazoa	Arthropoda	Insecta	Coleoptera	Dytiscidae	Colymbetes	Colymbetes_dolabratus
BE_Otu17015	Eukaryota	Metazoa	Arthropoda	Insecta	Trichoptera	Phryganeidae	Agrypnia	Agrypnia_pagetana
AD_Otu259	Eukaryota	Metazoa	Arthropoda	Insecta	Diptera	Chironomidae	Tanytarsus	Tanytarsus_mendax
BE_Otu6644	Eukaryota	Metazoa	Arthropoda	Arachnida	Trombidiformes	Unionicolidae	Unionicola	Unionicola_crassipes
BE_Otu12371	Eukaryota	Metazoa	Arthropoda	Arachnida	Araneae	Linyphiidae	Grammonota	Grammonota_vittata
F230_Otu6734	Eukaryota	Metazoa	Arthropoda	Insecta	Diptera	Chironomidae	Cricotopus	Cricotopus_ornatus
BE_Otu37689	Eukaryota	Metazoa	Arthropoda	Branchiopoda	Diplostraca	Daphniidae	Ceriodaphnia	Ceriodaphnia_dubia
F230_Otu20433	Eukaryota	Metazoa	Arthropoda	Insecta	Coleoptera	Dytiscidae	Rhantus	Rhantus_wallisi
BR5_Otu27601	Eukaryota	Metazoa	Arthropoda	Insecta	Ephemeroptera	Caenidae	Caenis	Caenis_diminuta
BE_Otu17371	Eukaryota	Metazoa	Arthropoda	Insecta	Diptera	Chironomidae	Chironomus	Chironomus_magnivalva
BE_Otu39858	Eukaryota	Metazoa	Arthropoda	Insecta	Ephemeroptera	Caenidae	Caenis	Caenis_amica
BE_Otu27665	Eukaryota	Metazoa	Arthropoda	Insecta	Odonata	Coenagrionidae	Coenagrion	Coenagrion_resolutum
F230_Otu417	Eukaryota	Metazoa	Arthropoda	Insecta	Diptera	Chironomidae	Psectrocladius	Psectrocladius_sordidellus
BR5_Otu23111	Eukaryota	Metazoa	Arthropoda	Insecta	Odonata	Aeshnidae	Aeshna	Aeshna_eremita
BR5_Otu4851	Eukaryota	Metazoa	Arthropoda	Insecta	Coleoptera	Dytiscidae	Rhantus	Rhantus_sericans
BR5_Otu11007	Eukaryota	Metazoa	Arthropoda	Insecta	Diptera	Drosophilidae	Drosophila	Drosophila_bandeirantorum
BE_Otu32742	Eukaryota	Metazoa	Arthropoda	Insecta	Ephemeroptera	Siphlonuridae	Siphlonurus	Siphlonurus_alternatus
F230_Otu7201	Eukaryota	Metazoa	Arthropoda	Insecta	Hemiptera	Aphididae	Rhopalosiphum	Rhopalosiphum_oxyacanthae
F230_Otu28601	Eukaryota	Metazoa	Arthropoda	Branchiopoda	Diplostraca	Chydoridae	Graptoleberis	Graptoleberis_testudinaria
BE_Otu35357	Eukaryota	Metazoa	Arthropoda	Insecta	Odonata	Coenagrionidae	Nehalennia	Nehalennia_irene
BR5_Otu14648	Eukaryota	Metazoa	Arthropoda	Branchiopoda	Diplostraca	Chydoridae	Camptocercus	Camptocercus_rectirostris
BE_Otu38385	Eukaryota	Metazoa	Arthropoda	Insecta	Odonata	Aeshnidae	Aeshna	Aeshna_interrupta
BE_Otu2401	Eukaryota	Metazoa	Arthropoda	Insecta	Diptera	Simuliidae	Simulium	Simulium_siripoomense
BE_Otu5866	Eukaryota	Metazoa	Arthropoda	Insecta	Diptera	Chironomidae	Tanytarsus	Tanytarsus_mendax
F230_Otu27842	Eukaryota	Metazoa	Arthropoda	Insecta	Hemiptera	Corixidae	Cymatia	Cymatia_americana
BR5_Otu22637	Eukaryota	Metazoa	Arthropoda	Arachnida	Trombidiformes	Limnesiidae	Limnesia	Limnesia_undulata
F230_Otu1717	Eukaryota	Metazoa	Arthropoda	Insecta	Diptera	Chironomidae	Tanytarsus	Tanytarsus_wirthi
F230_Otu20367	Eukaryota	Metazoa	Arthropoda	Insecta	Lepidoptera	Noctuidae	Helotropha	Helotropha_reniformis
F230_Otu18864	Eukaryota	Metazoa	Arthropoda	Insecta	Diptera	Cecidomyiidae	Contarinia	Contarinia_nasturtii
F230_Otu15071	Eukaryota	Metazoa	Arthropoda	Insecta	Hemiptera	Corixidae	Callicorixa	Callicorixa_alaskensis
BE_Otu35854	Eukaryota	Metazoa	Arthropoda	Insecta	Odonata	Coenagrionidae	Enallagma	Enallagma_annexum
BE_Otu4258	Eukaryota	Metazoa	Arthropoda	Malacostraca	Amphipoda	Gammaridae	Gammarus	Gammarus_kischineffensis
BE_Otu380	Eukaryota	Metazoa	Arthropoda	Branchiopoda	Diplostraca	Daphniidae	Ceriodaphnia	Ceriodaphnia_dubia
BE_Otu16935	Eukaryota	Metazoa	Arthropoda	Insecta	Odonata	Aeshnidae	Aeshna	Aeshna_eremita
BE_Otu15930	Eukaryota	Metazoa	Arthropoda	Insecta	Diptera	Chironomidae	Tanytarsus	Tanytarsus_wirthi
BE_Otu10974	Eukaryota	Metazoa	Arthropoda	Maxillopoda	Cyclopoida	Cyclopidae	Mesocyclops	Mesocyclops_leuckarti
BE_Otu32808	Eukaryota	Metazoa	Arthropoda	Insecta	Diptera	Chironomidae	Tanytarsus	Tanytarsus_mendax
BE_Otu40545	Eukaryota	Metazoa	Arthropoda	Insecta	Diptera	Chironomidae	Tanytarsus	Tanytarsus_mendax
F230_Otu941	Eukaryota	Metazoa	Arthropoda	Insecta	Coleoptera	Dytiscidae	Hygrotus	Hygrotus_sayi
AD_Otu169	Eukaryota	Metazoa	Arthropoda	Insecta	Diptera	Chironomidae	Paratanytarsus	Paratanytarsus_grimmii
BR5_Otu14590	Eukaryota	Metazoa	Arthropoda	Insecta	Diptera	Chironomidae	Psectrocladius	Psectrocladius_platypus
F230_Otu16746	Eukaryota	Metazoa	Arthropoda	Insecta	Diptera	Chironomidae	Psectrocladius	Psectrocladius_obvius
BE_Otu7595	Eukaryota	Metazoa	Arthropoda	Insecta	Diptera	Anthomyiidae	Egle	Egle_parvaeformis
BE_Otu39119	Eukaryota	Metazoa	Arthropoda	Insecta	Hemiptera	Notonectidae	Notonecta	Notonecta_undulata
BE_Otu39526	Eukaryota	Metazoa	Arthropoda	Insecta	Diptera	Chironomidae	Psectrocladius	Psectrocladius_platypus
F230_Otu3538	Eukaryota	Metazoa	Annelida	Clitellata	Haplotaxida	Tubificidae	Uncinais	Uncinais_uncinata
F230_Otu34209	Eukaryota	Metazoa	Arthropoda	Insecta	Ephemeroptera	Caenidae	Caenis	Caenis_diminuta
BR5_Otu3957	Eukaryota	Metazoa	Annelida	Clitellata	Haplotaxida	Tubificidae	Nais	Nais_christinae
BE_Otu5417	Eukaryota	Metazoa	Arthropoda	Arachnida	Trombidiformes	Limnesiidae	Limnesia	Limnesia_undulata
F230_Otu5677	Eukaryota	Metazoa	Arthropoda	Insecta	Diptera	Chironomidae	Tanytarsus	Tanytarsus_recurvatus
BE_Otu3613	Eukaryota	Metazoa	Arthropoda	Insecta	Coleoptera	Gyrinidae	Gyrinus	Gyrinus_pleuralis
BE_Otu7561	Eukaryota	Metazoa	Arthropoda	Insecta	Odonata	Coenagrionidae	Enallagma	Enallagma_cyathigerum
AD_Otu3016	Eukaryota	Metazoa	Arthropoda	Branchiopoda	Diplostraca	Daphniidae	Simocephalus	Simocephalus_himalayensis
BE_Otu16222	Eukaryota	Metazoa	Arthropoda	Insecta	Ephemeroptera	Baetidae	Cloeon	Cloeon_simile
BR5_Otu27543	Eukaryota	Metazoa	Mollusca	Gastropoda	undef_Gastropoda	Valvatidae	Valvata	Valvata_sincera
BR5_Otu26896	Eukaryota	Metazoa	Arthropoda	Insecta	Hemiptera	Corixidae	Cymatia	Cymatia_americana
BR5_Otu27508	Eukaryota	Metazoa	Arthropoda	Insecta	Odonata	Aeshnidae	Aeshna	Aeshna_eremita
BE_Otu34077	Eukaryota	Metazoa	Arthropoda	Insecta	Coleoptera	Dytiscidae	Graphoderus	Graphoderus_perplexus
BE_Otu12426	Eukaryota	Metazoa	Arthropoda	Ostracoda	Podocopida	Cyprididae	Eucypris	Eucypris_pigra
BE_Otu26674	Eukaryota	Metazoa	Arthropoda	Insecta	Odonata	Aeshnidae	Aeshna	Aeshna_interrupta
BE_Otu370	Eukaryota	Metazoa	Annelida	Clitellata	Haplotaxida	Tubificidae	Nais	Nais_communis
AD_Otu68	Eukaryota	Metazoa	Arthropoda	Insecta	Diptera	Chironomidae	Psectrocladius	Psectrocladius_sordidellus
BR5_Otu28016	Eukaryota	Metazoa	Annelida	Clitellata	Haplotaxida	Tubificidae	Dero	Dero_obtusa
BE_Otu34030	Eukaryota	Metazoa	Arthropoda	Insecta	Diptera	Chironomidae	Phaenopsectra	Phaenopsectra_punctipes
BE_Otu34917	Eukaryota	Metazoa	Arthropoda	Insecta	Diptera	Chironomidae	undef_Chironomidae	Chironomidae_8H-20279-1
F230_Otu9079	Eukaryota	Metazoa	Arthropoda	Insecta	Diptera	Sciomyzidae	Elgiva	Elgiva_solicita
F230_Otu31020	Eukaryota	Metazoa	Arthropoda	Insecta	Diptera	Sciaridae	Cratyna	Cratyna_longispina
BE_Otu35882	Eukaryota	Metazoa	Arthropoda	Insecta	Diptera	Chironomidae	Orthocladius	Orthocladius_smolandicus
BR5_Otu3338	Eukaryota	Metazoa	Arthropoda	Insecta	Diptera	Chloropidae	Thaumatomyia	Thaumatomyia_bistriata
BE_Otu9831	Eukaryota	Metazoa	Arthropoda	Insecta	Diptera	Chironomidae	Tanytarsus	Tanytarsus_wirthi
BE_Otu4107	Eukaryota	Metazoa	Arthropoda	Insecta	Diptera	Chironomidae	Orthocladius	Orthocladius_holsitus
BE_Otu4822	Eukaryota	Metazoa	Arthropoda	Malacostraca	Amphipoda	Hyalellidae	Hyalella	Hyalella_azteca
BE_Otu2932	Eukaryota	Metazoa	Arthropoda	Insecta	Coleoptera	Dytiscidae	Ilybius	Ilybius_churchillensis
F230_Otu35734	Eukaryota	Metazoa	Arthropoda	Insecta	Ephemeroptera	Caenidae	Caenis	Caenis_amica
F230_Otu31570	Eukaryota	Metazoa	Arthropoda	Insecta	Hemiptera	Corixidae	Sigara	Sigara_mathesoni
BE_Otu40092	Eukaryota	Metazoa	Arthropoda	Insecta	Diptera	Chironomidae	Paratanytarsus	Paratanytarsus_laccophilus
BE_Otu37305	Eukaryota	Metazoa	Arthropoda	Insecta	Hemiptera	Notonectidae	Notonecta	Notonecta_undulata
BR5_Otu27648	Eukaryota	Metazoa	Arthropoda	Insecta	Odonata	Libellulidae	Libellula	Libellula_quadrimaculata
BE_Otu36447	Eukaryota	Metazoa	Arthropoda	Insecta	Odonata	Libellulidae	Leucorrhinia	Leucorrhinia_patricia
BE_Otu40263	Eukaryota	Metazoa	Arthropoda	Insecta	Odonata	Libellulidae	Leucorrhinia	Leucorrhinia_patricia
BR5_Otu28767	Eukaryota	Metazoa	Arthropoda	Insecta	Diptera	Chironomidae	Polypedilum	Polypedilum_convexum
F230_Otu5939	Eukaryota	Metazoa	Arthropoda	Insecta	Diptera	Chironomidae	Chironomus	Chironomus_muratensis
BE_Otu8862	Eukaryota	Metazoa	Arthropoda	Insecta	Odonata	Aeshnidae	Aeshna	Aeshna_interrupta
BE_Otu32537	Eukaryota	Metazoa	Arthropoda	Insecta	Diptera	Chironomidae	Chironomus	Chironomus_dilutus
BE_Otu1619	Eukaryota	Metazoa	Annelida	Clitellata	Haplotaxida	Tubificidae	Tubifex	Tubifex_tubifex
BE_Otu34834	Eukaryota	Metazoa	Arthropoda	Insecta	Diptera	Chironomidae	Tanytarsus	Tanytarsus_mendax
BE_Otu37868	Eukaryota	Metazoa	Arthropoda	Branchiopoda	Diplostraca	Polyphemidae	Polyphemus	Polyphemus_pediculus
BE_Otu35167	Eukaryota	Metazoa	Arthropoda	Insecta	Odonata	Lestidae	Lestes	Lestes_disjunctus
BE_Otu35458	Eukaryota	Metazoa	Arthropoda	Insecta	Diptera	Chironomidae	Monopelopia	Monopelopia_tenuicalcar
BR5_Otu28477	Eukaryota	Metazoa	Arthropoda	Insecta	Odonata	Coenagrionidae	Enallagma	Enallagma_clausum
BE_Otu6521	Eukaryota	Metazoa	Arthropoda	Insecta	Diptera	Chironomidae	Ablabesmyia	Ablabesmyia_illinoensis
BR5_Otu697	Eukaryota	Metazoa	Arthropoda	Insecta	Trichoptera	Phryganeidae	Phryganea	Phryganea_cinerea
F230_Otu18810	Eukaryota	Metazoa	Arthropoda	Insecta	Coleoptera	Dytiscidae	Ilybius	Ilybius_subaeneus
BE_Otu5170	Eukaryota	Metazoa	Arthropoda	Ostracoda	Podocopida	Cyprididae	Cypridopsis	Cypridopsis_vidua
AD_Otu1017	Eukaryota	Metazoa	Mollusca	Gastropoda	Stylommatophora	Vertiginidae	Vertigo	Vertigo_ovata
BE_Otu14927	Eukaryota	Metazoa	Arthropoda	Insecta	Diptera	Chironomidae	Procladius	Procladius_ferrugineus
BE_Otu8406	Eukaryota	Metazoa	Arthropoda	Insecta	Trichoptera	Leptoceridae	Triaenodes	Triaenodes_tardus
F230_Otu34389	Eukaryota	Metazoa	Arthropoda	Insecta	Diptera	Chironomidae	Chironomus	Chironomus_sororius
BE_Otu28651	Eukaryota	Metazoa	Arthropoda	Insecta	Coleoptera	Hydrophilidae	Enochrus	Enochrus_hamiltoni
F230_Otu6502	Eukaryota	Metazoa	Arthropoda	Insecta	Diptera	Chironomidae	Tanytarsus	Tanytarsus_innarensis
BE_Otu37250	Eukaryota	Metazoa	Arthropoda	Insecta	Diptera	Chironomidae	Polypedilum	Polypedilum_harteni
BE_Otu40555	Eukaryota	Metazoa	Arthropoda	Malacostraca	Amphipoda	Hyalellidae	Hyalella	Hyalella_azteca
F230_Otu32714	Eukaryota	Metazoa	Arthropoda	Insecta	Diptera	Chironomidae	Procladius	Procladius_ferrugineus
BE_Otu28188	Eukaryota	Metazoa	Arthropoda	Insecta	Diptera	Chironomidae	Tanytarsus	Tanytarsus_recurvatus
BE_Otu12884	Eukaryota	Metazoa	Arthropoda	Insecta	Coleoptera	Dytiscidae	Ilybius	Ilybius_churchillensis
BE_Otu3534	Eukaryota	Metazoa	Arthropoda	Insecta	Odonata	Coenagrionidae	Coenagrion	Coenagrion_johanssoni
F230_Otu33286	Eukaryota	Metazoa	Arthropoda	Insecta	Trichoptera	Phryganeidae	Agrypnia	Agrypnia_sahlbergi
BR5_Otu2853	Eukaryota	Metazoa	Arthropoda	Insecta	Odonata	Aeshnidae	Aeshna	Aeshna_eremita
AD_Otu3393	Eukaryota	Metazoa	Arthropoda	Insecta	Hemiptera	Corixidae	Callicorixa	Callicorixa_alaskensis
BE_Otu36837	Eukaryota	Metazoa	Arthropoda	Insecta	Diptera	Chironomidae	Synendotendipes	Synendotendipes_kaluginae
BE_Otu18992	Eukaryota	Metazoa	Arthropoda	Insecta	Diptera	Chironomidae	Dicrotendipes	Dicrotendipes_modestus
BE_Otu13177	Eukaryota	Metazoa	Arthropoda	Insecta	Odonata	Libellulidae	Leucorrhinia	Leucorrhinia_proxima
AD_Otu53	Eukaryota	Metazoa	Arthropoda	Insecta	Diptera	Chironomidae	Chironomus	Chironomus_dilutus
BE_Otu36727	Eukaryota	Metazoa	Arthropoda	Insecta	Odonata	Aeshnidae	Aeshna	Aeshna_crenata
F230_Otu12614	Eukaryota	Metazoa	Arthropoda	Insecta	Diptera	Anthomyiidae	Egle	Egle_groenlandica
BE_Otu1940	Eukaryota	Metazoa	Arthropoda	Insecta	Diptera	Chironomidae	Cricotopus	Cricotopus_trifasciatus
F230_Otu1289	Eukaryota	Metazoa	Arthropoda	Insecta	Diptera	Chironomidae	Chironomus	Chironomus_atroviridis
BR5_Otu7028	Eukaryota	Metazoa	Arthropoda	Collembola	Entomobryomorpha	Isotomidae	Folsomia	Folsomia_nivalis
BE_Otu1911	Eukaryota	Metazoa	Arthropoda	Insecta	Diptera	Chironomidae	Tanytarsus	Tanytarsus_wirthi
F230_Otu350	Eukaryota	Metazoa	Arthropoda	Malacostraca	Amphipoda	Hyalellidae	Hyalella	Hyalella_azteca
BE_Otu10969	Eukaryota	Metazoa	Arthropoda	Ostracoda	Podocopida	Cyprididae	Cypridopsis	Cypridopsis_vidua
F230_Otu9954	Eukaryota	Metazoa	Annelida	Clitellata	Haplotaxida	Tubificidae	Chaetogaster	Chaetogaster_diastrophus
F230_Otu29579	Eukaryota	Metazoa	Arthropoda	Arachnida	Sarcoptiformes	Ceratozetidae	Diapterobates	Diapterobates_humeralis
BE_Otu32777	Eukaryota	Metazoa	Arthropoda	Insecta	Diptera	Chironomidae	Tanytarsus	Tanytarsus_mendax
BE_Otu32034	Eukaryota	Metazoa	Arthropoda	Insecta	Odonata	Coenagrionidae	Coenagrion	Coenagrion_angulatum
BE_Otu287	Eukaryota	Metazoa	Arthropoda	Insecta	Odonata	Aeshnidae	Aeshna	Aeshna_interrupta
BE_Otu33634	Eukaryota	Metazoa	Arthropoda	Insecta	Diptera	Chironomidae	Paratanytarsus	Paratanytarsus_abiskoensis
BE_Otu24215	Eukaryota	Metazoa	Arthropoda	Insecta	Ephemeroptera	Caenidae	Caenis	Caenis_amica
BE_Otu31996	Eukaryota	Metazoa	Arthropoda	Insecta	Diptera	Chironomidae	Chironomus	Chironomus_pseudothummi
F230_Otu33842	Eukaryota	Metazoa	Arthropoda	Insecta	Diptera	Chironomidae	Ablabesmyia	Ablabesmyia_americana
BE_Otu15553	Eukaryota	Metazoa	Arthropoda	Insecta	Odonata	Coenagrionidae	Enallagma	Enallagma_cyathigerum
F230_Otu5095	Eukaryota	Metazoa	Mollusca	Gastropoda	undef_Gastropoda	Physidae	Physa	Physa_jennessi
BE_Otu26531	Eukaryota	Metazoa	Arthropoda	Ostracoda	Podocopida	Cyprididae	Notodromas	Notodromas_monacha
BE_Otu35026	Eukaryota	Metazoa	Arthropoda	Insecta	Diptera	Chironomidae	Glyptotendipes	Glyptotendipes_cauliginellus
BR5_Otu15893	Eukaryota	Metazoa	Arthropoda	Insecta	Diptera	Chironomidae	Psectrocladius	Psectrocladius_platypus
BE_Otu2393	Eukaryota	Metazoa	Arthropoda	Insecta	Diptera	Chironomidae	Tanytarsus	Tanytarsus_mendax
F230_Otu27669	Eukaryota	Metazoa	Arthropoda	Insecta	Diptera	Chironomidae	Tanytarsus	Tanytarsus_mendax
F230_Otu13128	Eukaryota	Metazoa	Arthropoda	Arachnida	Araneae	Tetragnathidae	Tetragnatha	Tetragnatha_viridis
BE_Otu9551	Eukaryota	Metazoa	Arthropoda	Insecta	Diptera	Lauxaniidae	Lauxania	Lauxania_shewelli
BE_Otu33686	Eukaryota	Metazoa	Annelida	Clitellata	Haplotaxida	Tubificidae	Stylaria	Stylaria_lacustris
BE_Otu3240	Eukaryota	Metazoa	Arthropoda	Insecta	Odonata	Aeshnidae	Aeshna	Aeshna_subarctica
F230_Otu1175	Eukaryota	Metazoa	Arthropoda	Collembola	Entomobryomorpha	Isotomidae	Folsomia	Folsomia_quadrioculata
F230_Otu9293	Eukaryota	Metazoa	Arthropoda	Insecta	Diptera	Ephydridae	Hydrellia	Hydrellia_tenebricosa
BR5_Otu27401	Eukaryota	Metazoa	Arthropoda	Insecta	Hemiptera	Notonectidae	Notonecta	Notonecta_undulata
BE_Otu712	Eukaryota	Metazoa	Arthropoda	Insecta	Coleoptera	Dytiscidae	Rhantus	Rhantus_sericans
BR5_Otu2018	Eukaryota	Metazoa	Arthropoda	Arachnida	Trombidiformes	Arrenuridae	Arrenurus	Arrenurus_americanus
F230_Otu35546	Eukaryota	Metazoa	Arthropoda	Insecta	Diptera	Drosophilidae	Drosophila	Drosophila_antonietae
BE_Otu1648	Eukaryota	Metazoa	Arthropoda	Insecta	Diptera	Chironomidae	Orthocladius	Orthocladius_holsitus
BE_Otu15194	Eukaryota	Metazoa	Arthropoda	Branchiopoda	Diplostraca	Daphniidae	Scapholeberis	Scapholeberis_rammneri
BE_Otu40648	Eukaryota	Metazoa	Arthropoda	Branchiopoda	Diplostraca	Eurycercidae	Eurycercus	Eurycercus_longirostris
BE_Otu4347	Eukaryota	Metazoa	Arthropoda	Insecta	Odonata	Aeshnidae	Aeshna	Aeshna_viridis
BE_Otu13938	Eukaryota	Metazoa	Arthropoda	Malacostraca	Amphipoda	Hyalellidae	Hyalella	Hyalella_azteca
BE_Otu18141	Eukaryota	Metazoa	Arthropoda	Insecta	Diptera	Sciomyzidae	Sepedon	Sepedon_fuscipennis
AD_Otu2143	Eukaryota	Metazoa	Arthropoda	Insecta	Ephemeroptera	Heptageniidae	Stenacron	Stenacron_interpunctatum
BE_Otu38585	Eukaryota	Metazoa	Arthropoda	Maxillopoda	Calanoida	Diaptomidae	Aglaodiaptomus	Aglaodiaptomus_leptopus
F230_Otu24317	Eukaryota	Metazoa	Annelida	Clitellata	Haplotaxida	Tubificidae	Limnodrilus	Limnodrilus_claparedianus
BR5_Otu19992	Eukaryota	Metazoa	Arthropoda	Malacostraca	Amphipoda	Hyalellidae	Hyalella	Hyalella_azteca
BR5_Otu4525	Eukaryota	Metazoa	Arthropoda	Arachnida	Sarcoptiformes	Oppiidae	Oppiella	Oppiella_nova
BE_Otu99	Eukaryota	Metazoa	Arthropoda	Insecta	Ephemeroptera	Caenidae	Caenis	Caenis_diminuta
BE_Otu34875	Eukaryota	Metazoa	Arthropoda	Insecta	Diptera	Chironomidae	Tanytarsus	Tanytarsus_mendax
BE_Otu2420	Eukaryota	Metazoa	Arthropoda	Insecta	Diptera	Chironomidae	Polypedilum	Polypedilum_harteni
BE_Otu20649	Eukaryota	Metazoa	Arthropoda	Insecta	Odonata	Libellulidae	Leucorrhinia	Leucorrhinia_patricia
F230_Otu24006	Eukaryota	Metazoa	Arthropoda	Insecta	Coleoptera	Dytiscidae	Coelambus	Coelambus_impressopunctatus
BR5_Otu22729	Eukaryota	Metazoa	Arthropoda	Arachnida	Trombidiformes	Limnesiidae	Limnesia	Limnesia_marshallae
F230_Otu14330	Eukaryota	Metazoa	Arthropoda	Insecta	Ephemeroptera	Baetidae	Cloeon	Cloeon_simile
AD_Otu2582	Eukaryota	Metazoa	Arthropoda	Insecta	Hemiptera	Notonectidae	Notonecta	Notonecta_undulata
BR5_Otu17606	Eukaryota	Metazoa	Arthropoda	Insecta	Odonata	Coenagrionidae	Coenagrion	Coenagrion_angulatum
BE_Otu28807	Eukaryota	Metazoa	Arthropoda	Insecta	Ephemeroptera	Caenidae	Caenis	Caenis_youngi
AD_Otu3638	Eukaryota	Metazoa	Arthropoda	Insecta	Hemiptera	Notonectidae	Notonecta	Notonecta_undulata
BE_Otu9373	Eukaryota	Metazoa	Arthropoda	Insecta	Diptera	Scathophagidae	Chaetosa	Chaetosa_punctipes
BE_Otu36468	Eukaryota	Metazoa	Arthropoda	Insecta	Odonata	Libellulidae	Leucorrhinia	Leucorrhinia_hudsonica
BE_Otu8578	Eukaryota	Metazoa	Arthropoda	Insecta	Diptera	Chironomidae	Ablabesmyia	Ablabesmyia_illinoensis
F230_Otu2477	Eukaryota	Metazoa	Arthropoda	Insecta	Diptera	Chironomidae	Chironomus	Chironomus_storai
BE_Otu14583	Eukaryota	Metazoa	Arthropoda	Insecta	Diptera	Chironomidae	Glyptotendipes	Glyptotendipes_barbipes
BE_Otu38844	Eukaryota	Metazoa	Arthropoda	Ostracoda	Podocopida	Cyprididae	Cypridopsis	Cypridopsis_vidua
BE_Otu40014	Eukaryota	Metazoa	Arthropoda	Malacostraca	Amphipoda	Hyalellidae	Hyalella	Hyalella_azteca
F230_Otu35095	Eukaryota	Metazoa	Arthropoda	Insecta	Ephemeroptera	Baetidae	Callibaetis	Callibaetis_ferrugineus
BE_Otu33990	Eukaryota	Metazoa	Arthropoda	Branchiopoda	Diplostraca	Eurycercidae	Eurycercus	Eurycercus_longirostris
BE_Otu8884	Eukaryota	Metazoa	Arthropoda	Insecta	Diptera	Chironomidae	Psectrocladius	Psectrocladius_obvius
AD_Otu1797	Eukaryota	Metazoa	Arthropoda	Insecta	Odonata	Coenagrionidae	Coenagrion	Coenagrion_angulatum
BR5_Otu7415	Eukaryota	Metazoa	Arthropoda	Insecta	Diptera	Stratiomyidae	Odontomyia	Odontomyia_cincta
BE_Otu37231	Eukaryota	Metazoa	Arthropoda	Insecta	Odonata	Coenagrionidae	Coenagrion	Coenagrion_resolutum
BE_Otu748	Eukaryota	Metazoa	Arthropoda	Insecta	Diptera	Chironomidae	Orthocladius	Orthocladius_holsitus
BR5_Otu15934	Eukaryota	Metazoa	Arthropoda	Insecta	Odonata	Libellulidae	Leucorrhinia	Leucorrhinia_hudsonica
BE_Otu2084	Eukaryota	Metazoa	Arthropoda	Insecta	Odonata	Aeshnidae	Aeshna	Aeshna_interrupta
BE_Otu39715	Eukaryota	Metazoa	Arthropoda	Insecta	Diptera	Chironomidae	Tanytarsus	Tanytarsus_wirthi
F230_Otu24980	Eukaryota	Metazoa	Arthropoda	Insecta	Diptera	Chironomidae	Ablabesmyia	Ablabesmyia_illinoensis
BR5_Otu8291	Eukaryota	Metazoa	Arthropoda	Branchiopoda	Diplostraca	Daphniidae	Ceriodaphnia	Ceriodaphnia_dubia
BR5_Otu22760	Eukaryota	Metazoa	Arthropoda	Insecta	Odonata	Corduliidae	Cordulia	Cordulia_aenea
F230_Otu875	Eukaryota	Metazoa	Arthropoda	Insecta	Diptera	Chironomidae	Chironomus	Chironomus_acidophilus
F230_Otu36185	Eukaryota	Metazoa	Annelida	Clitellata	Haplotaxida	Tubificidae	Stylaria	Stylaria_lacustris
BE_Otu33137	Eukaryota	Metazoa	Arthropoda	Insecta	Diptera	Chironomidae	Tanytarsus	Tanytarsus_mendax
BE_Otu34704	Eukaryota	Metazoa	Arthropoda	Insecta	Odonata	Aeshnidae	Aeshna	Aeshna_interrupta
F230_Otu20459	Eukaryota	Metazoa	Arthropoda	Insecta	Coleoptera	Dytiscidae	Rhantus	Rhantus_sericans
BR5_Otu2217	Eukaryota	Metazoa	Arthropoda	Arachnida	Trombidiformes	Arrenuridae	Arrenurus	Arrenurus_americanus
BR5_Otu27154	Eukaryota	Metazoa	Arthropoda	Insecta	Diptera	Chironomidae	Phaenopsectra	Phaenopsectra_punctipes
BE_Otu31030	Eukaryota	Metazoa	Arthropoda	Branchiopoda	Diplostraca	Eurycercidae	Eurycercus	Eurycercus_longirostris
BE_Otu24934	Eukaryota	Metazoa	Arthropoda	Insecta	Coleoptera	Hydraenidae	Hydraena	Hydraena_pacifica
BE_Otu35843	Eukaryota	Metazoa	Arthropoda	Insecta	Odonata	Coenagrionidae	Enallagma	Enallagma_boreale
BR5_Otu9415	Eukaryota	Metazoa	Arthropoda	Insecta	Diptera	Chironomidae	Tanytarsus	Tanytarsus_mendax
BE_Otu6001	Eukaryota	Metazoa	Arthropoda	Insecta	Diptera	Chironomidae	Tanytarsus	Tanytarsus_wirthi
BE_Otu31988	Eukaryota	Metazoa	Arthropoda	Insecta	Coleoptera	Dytiscidae	Coelambus	Coelambus_impressopunctatus
BE_Otu12478	Eukaryota	Metazoa	Arthropoda	Insecta	Odonata	Lestidae	Lestes	Lestes_congener
BE_Otu20227	Eukaryota	Metazoa	Arthropoda	Malacostraca	Amphipoda	Hyalellidae	Hyalella	Hyalella_azteca
BE_Otu2171	Eukaryota	Metazoa	Annelida	Clitellata	Lumbriculida	Lumbriculidae	Lumbriculus	Lumbriculus_variegatus
BR5_Otu12594	Eukaryota	Metazoa	Arthropoda	Insecta	Diptera	Ceratopogonidae	Stilobezzia	Stilobezzia_antennalis
F230_Otu35714	Eukaryota	Metazoa	Arthropoda	Insecta	Trichoptera	Limnephilidae	Nemotaulius	Nemotaulius_hostilis
BE_Otu3542	Eukaryota	Metazoa	Arthropoda	Insecta	Diptera	Chironomidae	Tanytarsus	Tanytarsus_recurvatus
AD_Otu40	Eukaryota	Metazoa	Arthropoda	Insecta	Odonata	Coenagrionidae	Coenagrion	Coenagrion_angulatum
F230_Otu31537	Eukaryota	Metazoa	Arthropoda	Insecta	Hemiptera	Cicadellidae	Macrosteles	Macrosteles_tesselatus
BE_Otu4214	Eukaryota	Metazoa	Arthropoda	Insecta	Diptera	Chironomidae	Orthocladius	Orthocladius_smolandicus
BR5_Otu4152	Eukaryota	Metazoa	Arthropoda	Insecta	Odonata	Coenagrionidae	Coenagrion	Coenagrion_angulatum
F230_Otu24344	Eukaryota	Metazoa	Arthropoda	Insecta	Diptera	Chironomidae	Cricotopus	Cricotopus_ornatus
BE_Otu2624	Eukaryota	Metazoa	Arthropoda	Insecta	Diptera	Chironomidae	Paratanytarsus	Paratanytarsus_laccophilus
BE_Otu9676	Eukaryota	Metazoa	Arthropoda	Insecta	Diptera	Chironomidae	Cricotopus	Cricotopus_ornatus
F230_Otu28941	Eukaryota	Metazoa	Arthropoda	Insecta	Trichoptera	Limnephilidae	Nemotaulius	Nemotaulius_hostilis
BE_Otu34183	Eukaryota	Metazoa	Arthropoda	Insecta	Ephemeroptera	Leptophlebiidae	Leptophlebia	Leptophlebia_cupida
BE_Otu1786	Eukaryota	Metazoa	Arthropoda	Insecta	Diptera	Chironomidae	Psectrocladius	Psectrocladius_obvius
BE_Otu36285	Eukaryota	Metazoa	Arthropoda	Insecta	Diptera	Chironomidae	Cricotopus	Cricotopus_coronatus
BE_Otu34136	Eukaryota	Metazoa	Arthropoda	Insecta	Odonata	Aeshnidae	Aeshna	Aeshna_interrupta
BR5_Otu320	Eukaryota	Metazoa	Annelida	Clitellata	Haplotaxida	Enchytraeidae	Globulidrilus	Globulidrilus_riparius
AD_Otu592	Eukaryota	Metazoa	Arthropoda	Insecta	Diptera	Chironomidae	Tanytarsus	Tanytarsus_mendax
F230_Otu14990	Eukaryota	Metazoa	Arthropoda	Ostracoda	Podocopida	Cyprididae	Cypridopsis	Cypridopsis_vidua
BE_Otu1715	Eukaryota	Metazoa	Mollusca	Gastropoda	undef_Gastropoda	Planorbidae	Gyraulus	Gyraulus_albus
F230_Otu32158	Eukaryota	Metazoa	Arthropoda	Insecta	Diptera	Chironomidae	Chironomus	Chironomus_aprilinus
F230_Otu24233	Eukaryota	Metazoa	Arthropoda	Insecta	Diptera	Chironomidae	Chironomus	Chironomus_agilis2
AD_Otu353	Eukaryota	Metazoa	Arthropoda	Insecta	Diptera	Chironomidae	Tanytarsus	Tanytarsus_mendax
BR5_Otu23061	Eukaryota	Metazoa	Arthropoda	Insecta	Diptera	Chironomidae	Parachironomus	Parachironomus_tenuicaudatus
F230_Otu24434	Eukaryota	Metazoa	Arthropoda	Insecta	Diptera	Chironomidae	Tanytarsus	Tanytarsus_mendax
F230_Otu8673	Eukaryota	Metazoa	Arthropoda	Ostracoda	Podocopida	Cyprididae	Cypridopsis	Cypridopsis_vidua
BR5_Otu11719	Eukaryota	Metazoa	Arthropoda	Insecta	Odonata	Coenagrionidae	Enallagma	Enallagma_cyathigerum
BE_Otu21483	Eukaryota	Metazoa	Arthropoda	Branchiopoda	Diplostraca	Daphniidae	Scapholeberis	Scapholeberis_rammneri
BE_Otu36333	Eukaryota	Metazoa	Arthropoda	Insecta	Odonata	Aeshnidae	Aeshna	Aeshna_juncea
BR5_Otu4586	Eukaryota	Metazoa	Arthropoda	Insecta	Odonata	Aeshnidae	Aeshna	Aeshna_interrupta
F230_Otu32155	Eukaryota	Metazoa	Arthropoda	Insecta	Diptera	Chironomidae	Chironomus	Chironomus_acidophilus
F230_Otu14294	Eukaryota	Metazoa	Arthropoda	Insecta	Diptera	Chironomidae	Chironomus	Chironomus_luridus
F230_Otu647	Eukaryota	Metazoa	Arthropoda	Insecta	Diptera	Chironomidae	Chironomus	Chironomus_pseudothummi
BE_Otu38415	Eukaryota	Metazoa	Arthropoda	Insecta	Ephemeroptera	Siphlonuridae	Siphlonurus	Siphlonurus_phyllis
BE_Otu38694	Eukaryota	Metazoa	Arthropoda	Maxillopoda	Calanoida	Diaptomidae	Aglaodiaptomus	Aglaodiaptomus_leptopus
BE_Otu6112	Eukaryota	Metazoa	Arthropoda	Insecta	Diptera	Chironomidae	Tanytarsus	Tanytarsus_wirthi
AD_Otu1033	Eukaryota	Metazoa	Arthropoda	Arachnida	Trombidiformes	Limnesiidae	Limnesia	Limnesia_marshallae
BE_Otu34940	Eukaryota	Metazoa	Arthropoda	Insecta	Diptera	Chironomidae	Tanytarsus	Tanytarsus_mendax
BR5_Otu3394	Eukaryota	Metazoa	Arthropoda	Insecta	Diptera	Chironomidae	Cladotanytarsus	Cladotanytarsus_amandus
BE_Otu31136	Eukaryota	Metazoa	Arthropoda	Insecta	Diptera	Chironomidae	Orthocladius	Orthocladius_holsitus
BE_Otu1709	Eukaryota	Metazoa	Arthropoda	Insecta	Coleoptera	Gyrinidae	Gyrinus	Gyrinus_cavatus
F230_Otu27850	Eukaryota	Metazoa	Arthropoda	Insecta	Hemiptera	Notonectidae	Notonecta	Notonecta_undulata
BE_Otu18441	Eukaryota	Metazoa	Arthropoda	Insecta	Hemiptera	Corixidae	Sigara	Sigara_limitata
BE_Otu31133	Eukaryota	Metazoa	Arthropoda	Insecta	Diptera	Chironomidae	Orthocladius	Orthocladius_holsitus
BE_Otu36279	Eukaryota	Metazoa	Arthropoda	Arachnida	Sarcoptiformes	undef_Sarcoptiformes	undef_undef_Sarcoptiformes	Sarcoptiformes_20227-12A
BE_Otu4110	Eukaryota	Metazoa	Arthropoda	Insecta	Diptera	Chironomidae	Glyptotendipes	Glyptotendipes_barbipes
BE_Otu34796	Eukaryota	Metazoa	Arthropoda	Insecta	Diptera	Chironomidae	Orthocladius	Orthocladius_holsitus
BE_Otu37274	Eukaryota	Metazoa	Arthropoda	Branchiopoda	Diplostraca	Daphniidae	Ceriodaphnia	Ceriodaphnia_dubia
BE_Otu40001	Eukaryota	Metazoa	Arthropoda	Insecta	Odonata	Coenagrionidae	Enallagma	Enallagma_hageni
F230_Otu29001	Eukaryota	Metazoa	Arthropoda	Insecta	Hemiptera	Notonectidae	Notonecta	Notonecta_undulata
BE_Otu11988	Eukaryota	Metazoa	Arthropoda	Insecta	Odonata	Aeshnidae	Aeshna	Aeshna_eremita
BR5_Otu3395	Eukaryota	Metazoa	Arthropoda	Insecta	Coleoptera	Hydrophilidae	Enochrus	Enochrus_diffusus
F230_Otu2908	Eukaryota	Metazoa	Arthropoda	Insecta	Diptera	Sciomyzidae	Elgiva	Elgiva_solicita
BE_Otu6743	Eukaryota	Metazoa	Arthropoda	Branchiopoda	Diplostraca	Eurycercidae	Eurycercus	Eurycercus_longirostris
BE_Otu6025	Eukaryota	Metazoa	Arthropoda	Branchiopoda	Diplostraca	Daphniidae	Scapholeberis	Scapholeberis_rammneri
BE_Otu28706	Eukaryota	Metazoa	Arthropoda	Malacostraca	Amphipoda	Hyalellidae	Hyalella	Hyalella_azteca
F230_Otu27498	Eukaryota	Metazoa	Arthropoda	Insecta	Hemiptera	Notonectidae	Notonecta	Notonecta_undulata
F230_Otu4398	Eukaryota	Metazoa	Arthropoda	Insecta	Diptera	Chloropidae	Eribolus	Eribolus_nana
F230_Otu27825	Eukaryota	Metazoa	Arthropoda	Insecta	Odonata	Aeshnidae	Aeshna	Aeshna_eremita
AD_Otu3550	Eukaryota	Metazoa	Arthropoda	Insecta	Diptera	Chironomidae	Tanytarsus	Tanytarsus_mendax
BE_Otu35341	Eukaryota	Metazoa	Arthropoda	Insecta	Ephemeroptera	Baetidae	Cloeon	Cloeon_simile
BR5_Otu7411	Eukaryota	Metazoa	Arthropoda	Insecta	Diptera	Simuliidae	Simulium	Simulium_siripoomense
BE_Otu23364	Eukaryota	Metazoa	Arthropoda	Insecta	Diptera	Chironomidae	Ablabesmyia	Ablabesmyia_americana
BE_Otu36331	Eukaryota	Metazoa	Arthropoda	Insecta	Odonata	Libellulidae	Leucorrhinia	Leucorrhinia_hudsonica
BR5_Otu17710	Eukaryota	Metazoa	Arthropoda	Insecta	Diptera	Chironomidae	Tanytarsus	Tanytarsus_mendax
BE_Otu11480	Eukaryota	Metazoa	Arthropoda	Insecta	Diptera	Chironomidae	Tanytarsus	Tanytarsus_mendax
BR5_Otu19974	Eukaryota	Metazoa	Arthropoda	Insecta	Hemiptera	Gerridae	Gerris	Gerris_odontogaster
BE_Otu34105	Eukaryota	Metazoa	Annelida	Clitellata	Haplotaxida	Tubificidae	Stylaria	Stylaria_lacustris
BE_Otu39626	Eukaryota	Metazoa	Arthropoda	Insecta	Diptera	Chironomidae	Chironomus	Chironomus_atroviridis
BE_Otu7261	Eukaryota	Metazoa	Arthropoda	Insecta	Diptera	Chironomidae	Ablabesmyia	Ablabesmyia_illinoensis
BR5_Otu19949	Eukaryota	Metazoa	Arthropoda	Branchiopoda	Diplostraca	Daphniidae	Simocephalus	Simocephalus_serrulatus
BE_Otu1507	Eukaryota	Metazoa	Arthropoda	Arachnida	Araneae	Tetragnathidae	Tetragnatha	Tetragnatha_extensa
BE_Otu40736	Eukaryota	Metazoa	Arthropoda	Insecta	Odonata	Aeshnidae	Aeshna	Aeshna_viridis
AD_Otu339	Eukaryota	Metazoa	Arthropoda	Insecta	Coleoptera	Dytiscidae	Laccophilus	Laccophilus_biguttatus
BE_Otu22879	Eukaryota	Metazoa	Arthropoda	Insecta	Odonata	Aeshnidae	Aeshna	Aeshna_interrupta
F230_Otu17497	Eukaryota	Metazoa	Arthropoda	Insecta	Diptera	Chironomidae	Paratanytarsus	Paratanytarsus_grimmii
F230_Otu35846	Eukaryota	Metazoa	Arthropoda	Insecta	Lepidoptera	Apatelodidae	Tarchon	Tarchon_felderi
BE_Otu40002	Eukaryota	Metazoa	Arthropoda	Insecta	Odonata	Libellulidae	Leucorrhinia	Leucorrhinia_patricia
F230_Otu33253	Eukaryota	Metazoa	Arthropoda	Insecta	Diptera	Chironomidae	Tanytarsus	Tanytarsus_mendax
BE_Otu39305	Eukaryota	Metazoa	Arthropoda	Insecta	Coleoptera	Haliplidae	Haliplus	Haliplus_falli
BE_Otu40606	Eukaryota	Metazoa	Arthropoda	Insecta	Diptera	Chironomidae	Procladius	Procladius_rufovittatus
BE_Otu35280	Eukaryota	Metazoa	Arthropoda	Malacostraca	Amphipoda	Hyalellidae	Hyalella	Hyalella_azteca
BE_Otu37174	Eukaryota	Metazoa	Arthropoda	Insecta	Odonata	Libellulidae	Leucorrhinia	Leucorrhinia_proxima
BE_Otu18835	Eukaryota	Metazoa	Arthropoda	Insecta	Diptera	Chironomidae	Tanytarsus	Tanytarsus_recurvatus
BE_Otu32423	Eukaryota	Metazoa	Arthropoda	Insecta	Ephemeroptera	Siphlonuridae	Siphlonurus	Siphlonurus_alternatus
F230_Otu464	Eukaryota	Metazoa	Arthropoda	Insecta	Diptera	Agromyzidae	Phytomyza	Phytomyza_ranunculivora
BE_Otu34409	Eukaryota	Metazoa	Arthropoda	Insecta	Diptera	Chironomidae	Psectrocladius	Psectrocladius_platypus
F230_Otu2098	Eukaryota	Metazoa	Arthropoda	Insecta	Diptera	Sciomyzidae	Sepedon	Sepedon_fuscipennis
BE_Otu30981	Eukaryota	Metazoa	Arthropoda	Insecta	Diptera	Chironomidae	Chironomus	Chironomus_dilutus
BE_Otu27819	Eukaryota	Metazoa	Arthropoda	Insecta	Odonata	Lestidae	Lestes	Lestes_congener
BE_Otu4352	Eukaryota	Metazoa	Arthropoda	Branchiopoda	Diplostraca	Daphniidae	Scapholeberis	Scapholeberis_rammneri
BE_Otu10036	Eukaryota	Metazoa	Arthropoda	Insecta	Diptera	Chironomidae	Psectrocladius	Psectrocladius_platypus
BR5_Otu1390	Eukaryota	Metazoa	Arthropoda	Insecta	Diptera	Chironomidae	Psectrocladius	Psectrocladius_schlienzi
BE_Otu2343	Eukaryota	Metazoa	Arthropoda	Insecta	Diptera	Chironomidae	Parachironomus	Parachironomus_tenuicaudatus
BE_Otu15683	Eukaryota	Metazoa	Arthropoda	Insecta	Coleoptera	Haliplidae	Haliplus	Haliplus_immaculicollis
BE_Otu39914	Eukaryota	Metazoa	Arthropoda	Malacostraca	Amphipoda	Hyalellidae	Hyalella	Hyalella_azteca
F230_Otu8347	Eukaryota	Metazoa	Arthropoda	Insecta	Trichoptera	Leptoceridae	Triaenodes	Triaenodes_flavescens
F230_Otu22019	Eukaryota	Metazoa	Arthropoda	Insecta	Diptera	Chironomidae	Chironomus	Chironomus_dilutus
AD_Otu1307	Eukaryota	Metazoa	Arthropoda	Insecta	Hemiptera	Corixidae	Hesperocorixa	Hesperocorixa_atopodonta
BE_Otu40536	Eukaryota	Metazoa	Arthropoda	Insecta	Diptera	Chironomidae	Tanytarsus	Tanytarsus_usmaensis
BR5_Otu28266	Eukaryota	Metazoa	Arthropoda	Malacostraca	Amphipoda	Hyalellidae	Hyalella	Hyalella_azteca
BE_Otu27543	Eukaryota	Metazoa	Arthropoda	Insecta	Odonata	Aeshnidae	Aeshna	Aeshna_interrupta
F230_Otu544	Eukaryota	Metazoa	Arthropoda	Insecta	Diptera	Chironomidae	Chironomus	Chironomus_pseudothummi
BE_Otu6529	Eukaryota	Metazoa	Arthropoda	Insecta	Odonata	Aeshnidae	Aeshna	Aeshna_subarctica
BE_Otu391	Eukaryota	Metazoa	Mollusca	Gastropoda	undef_Gastropoda	Planorbidae	Gyraulus	Gyraulus_parvus
F230_Otu28496	Eukaryota	Metazoa	Arthropoda	Insecta	Ephemeroptera	Caenidae	Caenis	Caenis_youngi
AD_Otu1755	Eukaryota	Metazoa	Arthropoda	Insecta	Diptera	Chironomidae	Dicrotendipes	Dicrotendipes_pulsus
BR5_Otu27393	Eukaryota	Metazoa	Arthropoda	Insecta	Coleoptera	Dytiscidae	Neoporus	Neoporus_undulatus
F230_Otu15113	Eukaryota	Metazoa	Arthropoda	Insecta	Odonata	Coenagrionidae	Enallagma	Enallagma_annexum
F230_Otu33040	Eukaryota	Metazoa	Arthropoda	Insecta	Hemiptera	Gerridae	Gerris	Gerris_buenoi
AD_Otu1208	Eukaryota	Metazoa	Arthropoda	Insecta	Ephemeroptera	Caenidae	Caenis	Caenis_amica
F230_Otu28859	Eukaryota	Metazoa	Arthropoda	Insecta	Diptera	Chironomidae	Tanytarsus	Tanytarsus_mendax
BE_Otu23482	Eukaryota	Metazoa	Arthropoda	Insecta	Diptera	Simuliidae	Simulium	Simulium_siripoomense
BE_Otu38444	Eukaryota	Metazoa	Arthropoda	Insecta	Diptera	Chironomidae	Glyptotendipes	Glyptotendipes_cauliginellus
F230_Otu475	Eukaryota	Metazoa	Arthropoda	Insecta	Coleoptera	Dytiscidae	Carrhydrus	Carrhydrus_crassipes
BR5_Otu11735	Eukaryota	Metazoa	Arthropoda	Ostracoda	Podocopida	Cyprididae	Cypridopsis	Cypridopsis_vidua
BE_Otu2302	Eukaryota	Metazoa	Arthropoda	Insecta	Trichoptera	Phryganeidae	Agrypnia	Agrypnia_improba
F230_Otu1173	Eukaryota	Metazoa	Arthropoda	Insecta	Hemiptera	Corixidae	Callicorixa	Callicorixa_audeni
F230_Otu9638	Eukaryota	Metazoa	Arthropoda	Insecta	Coleoptera	Dytiscidae	Rhantus	Rhantus_sericans
BE_Otu39501	Eukaryota	Metazoa	Arthropoda	Insecta	Diptera	Chironomidae	Chironomus	Chironomus_atroviridis
F230_Otu24537	Eukaryota	Metazoa	Arthropoda	Insecta	Diptera	Chironomidae	Phaenopsectra	Phaenopsectra_flavipes
BE_Otu22249	Eukaryota	Metazoa	Arthropoda	Insecta	Hemiptera	Corixidae	Callicorixa	Callicorixa_producta
BE_Otu3924	Eukaryota	Metazoa	Arthropoda	Insecta	Diptera	Chironomidae	Tanytarsus	Tanytarsus_mendax
BE_Otu35219	Eukaryota	Metazoa	Arthropoda	Malacostraca	Amphipoda	Hyalellidae	Hyalella	Hyalella_azteca
F230_Otu9690	Eukaryota	Metazoa	Arthropoda	Insecta	Diptera	Anthomyiidae	Egle	Egle_steini
BE_Otu3168	Eukaryota	Metazoa	Arthropoda	Insecta	Odonata	Libellulidae	Leucorrhinia	Leucorrhinia_glacialis
BR5_Otu28371	Eukaryota	Metazoa	Arthropoda	Insecta	Odonata	Aeshnidae	Aeshna	Aeshna_crenata
F230_Otu6970	Eukaryota	Metazoa	Arthropoda	Insecta	Hymenoptera	Braconidae	Praon	Praon_volucre
AD_Otu1711	Eukaryota	Metazoa	Arthropoda	Insecta	Ephemeroptera	Caenidae	Caenis	Caenis_punctata
BR5_Otu27766	Eukaryota	Metazoa	Arthropoda	Insecta	Diptera	Chironomidae	Tanytarsus	Tanytarsus_mendax
F230_Otu35066	Eukaryota	Metazoa	Annelida	Clitellata	Haplotaxida	Tubificidae	Nais	Nais_pseudobtusa
BE_Otu720	Eukaryota	Metazoa	Arthropoda	Ostracoda	Podocopida	Cyprididae	Tonnacypris	Tonnacypris_lutaria
BE_Otu20164	Eukaryota	Metazoa	Arthropoda	Insecta	Diptera	Chironomidae	Psectrocladius	Psectrocladius_platypus
BE_Otu20703	Eukaryota	Metazoa	Arthropoda	Insecta	Odonata	Aeshnidae	Aeshna	Aeshna_eremita
F230_Otu28608	Eukaryota	Metazoa	Arthropoda	Insecta	Diptera	Chironomidae	Chironomus	Chironomus_hyperboreus
BE_Otu8401	Eukaryota	Metazoa	Arthropoda	Insecta	Diptera	Chironomidae	undef_Chironomidae	Chironomidae_8H-20279-1
BE_Otu15472	Eukaryota	Metazoa	Annelida	Clitellata	Haplotaxida	Enchytraeidae	Globulidrilus	Globulidrilus_riparius
F230_Otu17835	Eukaryota	Metazoa	Arthropoda	Insecta	Diptera	Chironomidae	Dicrotendipes	Dicrotendipes_tritomus
BE_Otu34608	Eukaryota	Metazoa	Arthropoda	Insecta	Diptera	Chironomidae	Corynoneura	Corynoneura_carriana
BR5_Otu28348	Eukaryota	Metazoa	Arthropoda	Insecta	Odonata	Coenagrionidae	Enallagma	Enallagma_divagans
F230_Otu18969	Eukaryota	Metazoa	Arthropoda	Insecta	Diptera	Chironomidae	Ablabesmyia	Ablabesmyia_americana
BR5_Otu6172	Eukaryota	Metazoa	Arthropoda	Ostracoda	Podocopida	Cyprididae	Cypridopsis	Cypridopsis_vidua
BE_Otu34462	Eukaryota	Metazoa	Arthropoda	Insecta	Diptera	Chironomidae	Phaenopsectra	Phaenopsectra_punctipes
BR5_Otu340	Eukaryota	Metazoa	Arthropoda	Collembola	Entomobryomorpha	Isotomidae	Folsomia	Folsomia_palaearctica
BE_Otu543	Eukaryota	Metazoa	Arthropoda	Branchiopoda	Diplostraca	Daphniidae	Scapholeberis	Scapholeberis_rammneri
BE_Otu35309	Eukaryota	Metazoa	Arthropoda	Insecta	Trichoptera	Limnephilidae	Anabolia	Anabolia_bimaculata
BR5_Otu28347	Eukaryota	Metazoa	Arthropoda	Insecta	Odonata	Libellulidae	Leucorrhinia	Leucorrhinia_hudsonica
F230_Otu33482	Eukaryota	Metazoa	Arthropoda	Insecta	Coleoptera	Dytiscidae	Hygrotus	Hygrotus_sayi
BE_Otu32729	Eukaryota	Metazoa	Arthropoda	Insecta	Diptera	Chironomidae	Orthocladius	Orthocladius_holsitus
AD_Otu1575	Eukaryota	Metazoa	Arthropoda	Insecta	Ephemeroptera	Caenidae	Caenis	Caenis_punctata
AD_Otu1522	Eukaryota	Metazoa	Arthropoda	Insecta	Coleoptera	Haliplidae	Haliplus	Haliplus_immaculicollis
BE_Otu33992	Eukaryota	Metazoa	Arthropoda	Insecta	Hemiptera	Corixidae	Hesperocorixa	Hesperocorixa_atopodonta
BE_Otu19232	Eukaryota	Metazoa	Annelida	Clitellata	Haplotaxida	Tubificidae	Stylaria	Stylaria_lacustris
BE_Otu35848	Eukaryota	Metazoa	Arthropoda	Insecta	Diptera	Chironomidae	Chironomus	Chironomus_yoshimatsui
BR5_Otu13507	Eukaryota	Metazoa	Arthropoda	Insecta	Diptera	Chironomidae	Dicrotendipes	Dicrotendipes_tritomus
BR5_Otu27559	Eukaryota	Metazoa	Mollusca	Gastropoda	undef_Gastropoda	Planorbidae	Gyraulus	Gyraulus_parvus
BR5_Otu28671	Eukaryota	Metazoa	Arthropoda	Insecta	Odonata	Aeshnidae	Aeshna	Aeshna_interrupta
BE_Otu1664	Eukaryota	Metazoa	Arthropoda	Insecta	Odonata	Aeshnidae	Aeshna	Aeshna_eremita
AD_Otu237	Eukaryota	Metazoa	Arthropoda	Insecta	Diptera	Chironomidae	Chironomus	Chironomus_anthracinus
F230_Otu10281	Eukaryota	Metazoa	Annelida	Clitellata	Haplotaxida	Enchytraeidae	Enchytraeus	Enchytraeus_buchholzi
F230_Otu32110	Eukaryota	Metazoa	Arthropoda	Insecta	Diptera	Chironomidae	Tanytarsus	Tanytarsus_mendax
F230_Otu25287	Eukaryota	Metazoa	Arthropoda	Insecta	Diptera	Chironomidae	Tanytarsus	Tanytarsus_mendax
BE_Otu12689	Eukaryota	Metazoa	Arthropoda	Insecta	Diptera	Chironomidae	Lauterborniella	Lauterborniella_agrayloides
BE_Otu21134	Eukaryota	Metazoa	Arthropoda	Insecta	Diptera	Chironomidae	Tanytarsus	Tanytarsus_wirthi
BE_Otu39890	Eukaryota	Metazoa	Arthropoda	Malacostraca	Amphipoda	Hyalellidae	Hyalella	Hyalella_azteca
AD_Otu597	Eukaryota	Metazoa	Arthropoda	Branchiopoda	Diplostraca	Daphniidae	Ceriodaphnia	Ceriodaphnia_dubia
F230_Otu11350	Eukaryota	Metazoa	Arthropoda	Insecta	Diptera	Chironomidae	Ablabesmyia	Ablabesmyia_illinoensis
BE_Otu12461	Eukaryota	Metazoa	Arthropoda	Ostracoda	Podocopida	Cyprididae	Cypridopsis	Cypridopsis_vidua
BE_Otu788	Eukaryota	Metazoa	Arthropoda	Insecta	Diptera	Chironomidae	Tanytarsus	Tanytarsus_mendax
BE_Otu25614	Eukaryota	Metazoa	Arthropoda	Insecta	Odonata	Coenagrionidae	Coenagrion	Coenagrion_lanceolatum
BR5_Otu4965	Eukaryota	Metazoa	Arthropoda	Branchiopoda	Diplostraca	Daphniidae	Ceriodaphnia	Ceriodaphnia_dubia
BE_Otu34410	Eukaryota	Metazoa	Arthropoda	Insecta	Diptera	Chironomidae	Tanytarsus	Tanytarsus_mendax
BR5_Otu19720	Eukaryota	Metazoa	Arthropoda	Insecta	Diptera	Chironomidae	Cricotopus	Cricotopus_trifasciatus
F230_Otu33450	Eukaryota	Metazoa	Arthropoda	Insecta	Hemiptera	Notonectidae	Notonecta	Notonecta_undulata
F230_Otu1983	Eukaryota	Metazoa	Arthropoda	Insecta	Diptera	Sciomyzidae	Elgiva	Elgiva_solicita
F230_Otu24088	Eukaryota	Metazoa	Arthropoda	Insecta	Hemiptera	Corixidae	Callicorixa	Callicorixa_alaskensis
F230_Otu25299	Eukaryota	Metazoa	Arthropoda	Insecta	Diptera	Chironomidae	Tanytarsus	Tanytarsus_mendax
BE_Otu33725	Eukaryota	Metazoa	Arthropoda	Insecta	Hemiptera	Notonectidae	Notonecta	Notonecta_borealis
F230_Otu35098	Eukaryota	Metazoa	Arthropoda	Insecta	Odonata	Aeshnidae	Aeshna	Aeshna_eremita
F230_Otu35067	Eukaryota	Metazoa	Arthropoda	Insecta	Coleoptera	Haliplidae	Haliplus	Haliplus_immaculicollis
BE_Otu949	Eukaryota	Metazoa	Arthropoda	Insecta	Diptera	Chironomidae	Monopelopia	Monopelopia_tenuicalcar
F230_Otu4004	Eukaryota	Metazoa	Annelida	Clitellata	Haplotaxida	Tubificidae	Vejdovskyella	Vejdovskyella_comata
BE_Otu1470	Eukaryota	Metazoa	Arthropoda	Insecta	Diptera	Chironomidae	Tanytarsus	Tanytarsus_mendax
BE_Otu4086	Eukaryota	Metazoa	Arthropoda	Insecta	Odonata	Aeshnidae	Aeshna	Aeshna_eremita
BR5_Otu3861	Eukaryota	Metazoa	Arthropoda	Ostracoda	Podocopida	Cyprididae	Cypridopsis	Cypridopsis_vidua
BE_Otu37029	Eukaryota	Metazoa	Arthropoda	Insecta	Odonata	Coenagrionidae	Enallagma	Enallagma_clausum
BE_Otu3376	Eukaryota	Metazoa	Arthropoda	Arachnida	Trombidiformes	Pionidae	Piona	Piona_exilis
BR5_Otu9859	Eukaryota	Metazoa	Arthropoda	Branchiopoda	Diplostraca	Chydoridae	Chydorus	Chydorus_brevilabris
BE_Otu40009	Eukaryota	Metazoa	Arthropoda	Insecta	Diptera	Chironomidae	Tanytarsus	Tanytarsus_mendax
BE_Otu5835	Eukaryota	Metazoa	Annelida	Clitellata	Lumbriculida	Lumbriculidae	Lumbriculus	Lumbriculus_variegatus
BE_Otu4367	Eukaryota	Metazoa	Arthropoda	Branchiopoda	Diplostraca	Daphniidae	Scapholeberis	Scapholeberis_rammneri
BE_Otu5703	Eukaryota	Metazoa	Arthropoda	Insecta	Odonata	Aeshnidae	Aeshna	Aeshna_grandis
F230_Otu34783	Eukaryota	Metazoa	Arthropoda	Insecta	Diptera	Chironomidae	Ablabesmyia	Ablabesmyia_illinoensis
F230_Otu38948	Eukaryota	Metazoa	Arthropoda	Insecta	Diptera	Sciaridae	Bradysiopsis	Bradysiopsis_vittigera
BE_Otu28630	Eukaryota	Metazoa	Arthropoda	Insecta	Diptera	Chironomidae	Tanytarsus	Tanytarsus_wirthi
BE_Otu26794	Eukaryota	Metazoa	Arthropoda	Insecta	Diptera	Chironomidae	Tanytarsus	Tanytarsus_mendax
F230_Otu32826	Eukaryota	Metazoa	Arthropoda	Insecta	Hemiptera	Corixidae	Sigara	Sigara_fallenoidea
F230_Otu12208	Eukaryota	Metazoa	Arthropoda	Insecta	Ephemeroptera	Caenidae	Caenis	Caenis_punctata
BE_Otu6444	Eukaryota	Metazoa	Arthropoda	Malacostraca	Amphipoda	Hyalellidae	Hyalella	Hyalella_azteca
BR5_Otu27812	Eukaryota	Metazoa	Arthropoda	Insecta	Diptera	Tipulidae	Angarotipula	Angarotipula_illustris
BE_Otu18305	Eukaryota	Metazoa	Arthropoda	Insecta	Diptera	Chironomidae	Tanytarsus	Tanytarsus_mendax
BR5_Otu14502	Eukaryota	Metazoa	Arthropoda	Insecta	Diptera	Chironomidae	Psectrocladius	Psectrocladius_platypus
BE_Otu25871	Eukaryota	Metazoa	Arthropoda	Insecta	Coleoptera	Dytiscidae	Rhantus	Rhantus_sericans
F230_Otu34840	Eukaryota	Metazoa	Arthropoda	Insecta	Diptera	Chironomidae	Tanytarsus	Tanytarsus_recurvatus
BR5_Otu27665	Eukaryota	Metazoa	Mollusca	Gastropoda	undef_Gastropoda	Planorbidae	Gyraulus	Gyraulus_parvus
BE_Otu33937	Eukaryota	Metazoa	Arthropoda	Insecta	Diptera	Chironomidae	Tanytarsus	Tanytarsus_mendax
BR5_Otu3136	Eukaryota	Metazoa	Arthropoda	Insecta	Odonata	Libellulidae	Leucorrhinia	Leucorrhinia_glacialis
AD_Otu3316	Eukaryota	Metazoa	Arthropoda	Insecta	Hemiptera	Corixidae	Cymatia	Cymatia_americana
BE_Otu229	Eukaryota	Metazoa	Arthropoda	Insecta	Diptera	Chironomidae	Tanytarsus	Tanytarsus_mendax
AD_Otu853	Eukaryota	Metazoa	Arthropoda	Insecta	Trichoptera	Hydroptilidae	Oxyethira	Oxyethira_verna
F230_Otu4322	Eukaryota	Metazoa	Arthropoda	Insecta	Diptera	Chironomidae	Phaenopsectra	Phaenopsectra_punctipes
BE_Otu3230	Eukaryota	Metazoa	Arthropoda	Insecta	Hemiptera	Corixidae	Cenocorixa	Cenocorixa_dakotensis
BE_Otu22855	Eukaryota	Metazoa	Arthropoda	Insecta	Diptera	Chironomidae	Phaenopsectra	Phaenopsectra_flavipes
BR5_Otu17600	Eukaryota	Metazoa	Arthropoda	Insecta	Odonata	Coenagrionidae	Coenagrion	Coenagrion_angulatum
BR5_Otu7682	Eukaryota	Metazoa	Arthropoda	Insecta	Diptera	Chironomidae	Tanytarsus	Tanytarsus_mendax
BR5_Otu205	Eukaryota	Metazoa	Arthropoda	Insecta	Hemiptera	Corixidae	Cymatia	Cymatia_americana
F230_Otu27428	Eukaryota	Metazoa	Arthropoda	Insecta	Diptera	Chironomidae	Cricotopus	Cricotopus_sylvestris
BR5_Otu19955	Eukaryota	Metazoa	Annelida	Clitellata	Arhynchobdellida	Erpobdellidae	Erpobdella	Erpobdella_obscura
BE_Otu5984	Eukaryota	Metazoa	Arthropoda	Insecta	Odonata	Libellulidae	Leucorrhinia	Leucorrhinia_hudsonica
BE_Otu36205	Eukaryota	Metazoa	Arthropoda	Insecta	Odonata	Libellulidae	Leucorrhinia	Leucorrhinia_patricia
AD_Otu3246	Eukaryota	Metazoa	Arthropoda	Insecta	Hemiptera	Corixidae	Callicorixa	Callicorixa_audeni
BE_Otu38959	Eukaryota	Metazoa	Arthropoda	Insecta	Ephemeroptera	Siphlonuridae	Siphlonurus	Siphlonurus_phyllis
BE_Otu15333	Eukaryota	Metazoa	Arthropoda	Branchiopoda	Diplostraca	Daphniidae	Scapholeberis	Scapholeberis_rammneri
BR5_Otu22628	Eukaryota	Metazoa	Arthropoda	Insecta	Diptera	Chironomidae	Procladius	Procladius_denticulatus
BE_Otu4291	Eukaryota	Metazoa	Arthropoda	Branchiopoda	Diplostraca	Daphniidae	Daphnia	Daphnia_pulicaria
BR5_Otu22597	Eukaryota	Metazoa	Arthropoda	Insecta	Diptera	Ceratopogonidae	Bezzia	Bezzia_bicolor
F230_Otu22097	Eukaryota	Metazoa	Arthropoda	Insecta	Hemiptera	Corixidae	Arctocorisa	Arctocorisa_carinata
BE_Otu28229	Eukaryota	Metazoa	Arthropoda	Insecta	Odonata	Aeshnidae	Aeshna	Aeshna_interrupta
BR5_Otu6918	Eukaryota	Metazoa	Arthropoda	Insecta	Diptera	Culicidae	Culex	Culex_territans
F230_Otu31902	Eukaryota	Metazoa	Arthropoda	Insecta	Diptera	Chironomidae	Orthocladius	Orthocladius_smolandicus
AD_Otu3401	Eukaryota	Metazoa	Arthropoda	Insecta	Odonata	Coenagrionidae	Coenagrion	Coenagrion_resolutum
BE_Otu14713	Eukaryota	Metazoa	Arthropoda	Insecta	Ephemeroptera	Leptophlebiidae	Leptophlebia	Leptophlebia_cupida
F230_Otu982	Eukaryota	Metazoa	Annelida	Clitellata	Haplotaxida	Tubificidae	Branchiodrilus	Branchiodrilus_hortensis
BR5_Otu28465	Eukaryota	Metazoa	Arthropoda	Insecta	Odonata	Aeshnidae	Aeshna	Aeshna_interrupta
BE_Otu1366	Eukaryota	Metazoa	Arthropoda	Insecta	Hymenoptera	Tenthredinidae	Hemichroa	Hemichroa_crocea
F230_Otu10184	Eukaryota	Metazoa	Arthropoda	Ostracoda	Podocopida	Cyprididae	Cypridopsis	Cypridopsis_vidua
BE_Otu33946	Eukaryota	Metazoa	Annelida	Clitellata	Haplotaxida	Tubificidae	Nais	Nais_communis
F230_Otu14387	Eukaryota	Metazoa	Mollusca	Gastropoda	undef_Gastropoda	Valvatidae	Valvata	Valvata_tricarinata
BE_Otu33887	Eukaryota	Metazoa	Arthropoda	Ostracoda	Podocopida	Cyprididae	Bennelongia	Bennelongia_strellyensis
AD_Otu3457	Eukaryota	Metazoa	Arthropoda	Insecta	Odonata	Aeshnidae	Aeshna	Aeshna_subarctica
F230_Otu36041	Eukaryota	Metazoa	Arthropoda	Insecta	Odonata	Coenagrionidae	Enallagma	Enallagma_clausum
F230_Otu28040	Eukaryota	Metazoa	Arthropoda	Insecta	Diptera	Chironomidae	Tanytarsus	Tanytarsus_wirthi
BE_Otu35283	Eukaryota	Metazoa	Annelida	Clitellata	Haplotaxida	Tubificidae	Stylaria	Stylaria_lacustris
BE_Otu1632	Eukaryota	Metazoa	Arthropoda	Insecta	Diptera	Chironomidae	Tanytarsus	Tanytarsus_wirthi
BE_Otu15857	Eukaryota	Metazoa	Arthropoda	Insecta	Diptera	Chironomidae	Tanytarsus	Tanytarsus_aigos
BE_Otu32311	Eukaryota	Metazoa	Arthropoda	Branchiopoda	Diplostraca	Eurycercidae	Eurycercus	Eurycercus_longirostris
BE_Otu33226	Eukaryota	Metazoa	Arthropoda	Insecta	Diptera	Chironomidae	Chironomus	Chironomus_hyperboreus
F230_Otu33464	Eukaryota	Metazoa	Arthropoda	Insecta	Hemiptera	Notonectidae	Notonecta	Notonecta_undulata
BE_Otu7750	Eukaryota	Metazoa	Arthropoda	Insecta	Diptera	Chironomidae	Chironomus	Chironomus_bifurcatus
F230_Otu4316	Eukaryota	Metazoa	Arthropoda	Insecta	Odonata	Coenagrionidae	Enallagma	Enallagma_geminatum
BE_Otu1378	Eukaryota	Metazoa	Arthropoda	Branchiopoda	Diplostraca	Daphniidae	Simocephalus	Simocephalus_himalayensis
BE_Otu32789	Eukaryota	Metazoa	Arthropoda	Malacostraca	Amphipoda	Gammaridae	Gammarus	Gammarus_kischineffensis
F230_Otu106	Eukaryota	Metazoa	Arthropoda	Insecta	Diptera	Phoridae	undef_Phoridae	Phoridae_BOLD-2016
F230_Otu1113	Eukaryota	Metazoa	Annelida	Clitellata	Rhynchobdellida	Glossiphoniidae	Haementeria	Haementeria_tuberculifera
BE_Otu12010	Eukaryota	Metazoa	Arthropoda	Insecta	Diptera	Chironomidae	Cricotopus	Cricotopus_sylvestris
BE_Otu18446	Eukaryota	Metazoa	Arthropoda	Ostracoda	Podocopida	Cyprididae	Cypridopsis	Cypridopsis_vidua
BE_Otu5886	Eukaryota	Metazoa	Arthropoda	Insecta	Odonata	Libellulidae	Leucorrhinia	Leucorrhinia_glacialis
BE_Otu26598	Eukaryota	Metazoa	Arthropoda	Insecta	Odonata	Coenagrionidae	Enallagma	Enallagma_cyathigerum
F230_Otu33604	Eukaryota	Metazoa	Arthropoda	Arachnida	Trombidiformes	Arrenuridae	Arrenurus	Arrenurus_crenellatus
F230_Otu9974	Eukaryota	Metazoa	Arthropoda	Insecta	Trichoptera	Phryganeidae	Banksiola	Banksiola_smithi
BE_Otu14926	Eukaryota	Metazoa	Arthropoda	Maxillopoda	Calanoida	Diaptomidae	Aglaodiaptomus	Aglaodiaptomus_leptopus
BR5_Otu22624	Eukaryota	Metazoa	Arthropoda	Insecta	Diptera	Chironomidae	Tanytarsus	Tanytarsus_lestagei
BE_Otu8685	Eukaryota	Metazoa	Arthropoda	Insecta	Hemiptera	Corixidae	Cymatia	Cymatia_americana
BE_Otu14849	Eukaryota	Metazoa	Arthropoda	Insecta	Odonata	Libellulidae	Leucorrhinia	Leucorrhinia_glacialis
BR5_Otu3091	Eukaryota	Metazoa	Arthropoda	Insecta	Odonata	Libellulidae	Leucorrhinia	Leucorrhinia_glacialis
BE_Otu33051	Eukaryota	Metazoa	Arthropoda	Insecta	Diptera	Chironomidae	Cricotopus	Cricotopus_ornatus
BE_Otu33415	Eukaryota	Metazoa	Arthropoda	Branchiopoda	Diplostraca	Daphniidae	Ceriodaphnia	Ceriodaphnia_dubia
AD_Otu465	Eukaryota	Metazoa	Arthropoda	Insecta	Diptera	Chironomidae	Tanytarsus	Tanytarsus_mendax
F230_Otu35952	Eukaryota	Metazoa	Arthropoda	Insecta	Ephemeroptera	Caenidae	Caenis	Caenis_youngi
BE_Otu26876	Eukaryota	Metazoa	Arthropoda	Insecta	Odonata	Calopterygidae	Hetaerina	Hetaerina_titia
BE_Otu28712	Eukaryota	Metazoa	Arthropoda	Insecta	Odonata	Libellulidae	Libellula	Libellula_quadrimaculata
BE_Otu35043	Eukaryota	Metazoa	Arthropoda	Insecta	Diptera	Chironomidae	Paratanytarsus	Paratanytarsus_abiskoensis
BE_Otu35266	Eukaryota	Metazoa	Arthropoda	Insecta	Coleoptera	Dytiscidae	Rhantus	Rhantus_wallisi
F230_Otu34580	Eukaryota	Metazoa	Arthropoda	Insecta	Hemiptera	Notonectidae	Notonecta	Notonecta_undulata
BE_Otu37107	Eukaryota	Metazoa	Arthropoda	Insecta	Diptera	Chironomidae	Polypedilum	Polypedilum_jianfengense
BE_Otu36887	Eukaryota	Metazoa	Arthropoda	Insecta	Hemiptera	Notonectidae	Notonecta	Notonecta_undulata
BE_Otu13637	Eukaryota	Metazoa	Arthropoda	Insecta	Diptera	Chironomidae	Glyptotendipes	Glyptotendipes_barbipes
BE_Otu37871	Eukaryota	Metazoa	Arthropoda	Maxillopoda	Calanoida	Diaptomidae	Aglaodiaptomus	Aglaodiaptomus_leptopus
AD_Otu893	Eukaryota	Metazoa	Arthropoda	Insecta	Diptera	Chironomidae	Psectrocladius	Psectrocladius_barbimanus
BE_Otu37033	Eukaryota	Metazoa	Arthropoda	Insecta	Diptera	Chironomidae	undef_Chironomidae	Chironomidae_8H-20279-1
BE_Otu724	Eukaryota	Metazoa	Arthropoda	Branchiopoda	Diplostraca	Daphniidae	Ceriodaphnia	Ceriodaphnia_dubia
F230_Otu3075	Eukaryota	Metazoa	Arthropoda	Insecta	Odonata	Aeshnidae	Aeshna	Aeshna_vercanica
BE_Otu2534	Eukaryota	Metazoa	Annelida	Clitellata	Rhynchobdellida	Glossiphoniidae	Glossiphonia	Glossiphonia_elegans
BE_Otu28698	Eukaryota	Metazoa	Arthropoda	Insecta	Ephemeroptera	Caenidae	Caenis	Caenis_diminuta
BE_Otu9833	Eukaryota	Metazoa	Annelida	Clitellata	Haplotaxida	Tubificidae	Aulodrilus	Aulodrilus_acutus
BE_Otu1884	Eukaryota	Metazoa	Arthropoda	Insecta	Diptera	Chironomidae	Psectrocladius	Psectrocladius_sordidellus
BE_Otu34062	Eukaryota	Metazoa	Arthropoda	Insecta	Diptera	Chironomidae	Orthocladius	Orthocladius_smolandicus
BE_Otu8374	Eukaryota	Metazoa	Arthropoda	Ostracoda	Podocopida	Cyprididae	Cypridopsis	Cypridopsis_vidua
AD_Otu34	Eukaryota	Metazoa	Arthropoda	Insecta	Trichoptera	Limnephilidae	Nemotaulius	Nemotaulius_hostilis
BE_Otu35421	Eukaryota	Metazoa	Arthropoda	Insecta	Odonata	Libellulidae	Leucorrhinia	Leucorrhinia_glacialis
BE_Otu3338	Eukaryota	Metazoa	Annelida	Clitellata	Haplotaxida	Tubificidae	Nais	Nais_stolci
F230_Otu36317	Eukaryota	Metazoa	Arthropoda	Insecta	Trichoptera	Leptoceridae	Triaenodes	Triaenodes_nox
BE_Otu16162	Eukaryota	Metazoa	Arthropoda	Insecta	Diptera	Chironomidae	Tanytarsus	Tanytarsus_wirthi
BE_Otu5558	Eukaryota	Metazoa	Arthropoda	Insecta	Diptera	Chironomidae	Tanytarsus	Tanytarsus_wirthi
BE_Otu35182	Eukaryota	Metazoa	Arthropoda	Insecta	Odonata	Lestidae	Lestes	Lestes_rectangularis
BE_Otu4619	Eukaryota	Metazoa	Arthropoda	Insecta	Diptera	Chironomidae	Dicrotendipes	Dicrotendipes_pulsus
F230_Otu5056	Eukaryota	Metazoa	Arthropoda	Insecta	Coleoptera	Dytiscidae	Agabus	Agabus_ajax
F230_Otu20301	Eukaryota	Metazoa	Annelida	Clitellata	Haplotaxida	Lumbricidae	Bimastos	Bimastos_palustris
F230_Otu33962	Eukaryota	Metazoa	Arthropoda	Insecta	Hemiptera	Notonectidae	Notonecta	Notonecta_undulata
F230_Otu33675	Eukaryota	Metazoa	Arthropoda	Insecta	Diptera	Chironomidae	Psectrocladius	Psectrocladius_obvius
BR5_Otu11684	Eukaryota	Metazoa	Arthropoda	Insecta	Diptera	Chironomidae	Cricotopus	Cricotopus_ornatus
BE_Otu34983	Eukaryota	Metazoa	Arthropoda	Insecta	Diptera	Chironomidae	Tanytarsus	Tanytarsus_mendax
F230_Otu18815	Eukaryota	Metazoa	Arthropoda	Insecta	Diptera	Chironomidae	Cricotopus	Cricotopus_obnixus
BE_Otu2168	Eukaryota	Metazoa	Arthropoda	Insecta	Diptera	Chironomidae	Tanytarsus	Tanytarsus_wirthi
BR5_Otu28417	Eukaryota	Metazoa	Arthropoda	Insecta	Ephemeroptera	Caenidae	Caenis	Caenis_youngi
F230_Otu5150	Eukaryota	Metazoa	Arthropoda	Insecta	Trichoptera	Leptoceridae	Oecetis	Oecetis_ochracea
BE_Otu40497	Eukaryota	Metazoa	Annelida	Clitellata	Haplotaxida	Tubificidae	Stylaria	Stylaria_lacustris
F230_Otu33904	Eukaryota	Metazoa	Arthropoda	Insecta	Diptera	Chironomidae	Ablabesmyia	Ablabesmyia_illinoensis
BR5_Otu3049	Eukaryota	Metazoa	Arthropoda	Insecta	Hemiptera	Gerridae	Gerris	Gerris_buenoi
BE_Otu9520	Eukaryota	Metazoa	Arthropoda	Insecta	Diptera	Chironomidae	Ablabesmyia	Ablabesmyia_americana
BE_Otu4485	Eukaryota	Metazoa	Arthropoda	Insecta	Odonata	Coenagrionidae	Coenagrion	Coenagrion_angulatum
BR5_Otu1959	Eukaryota	Metazoa	Arthropoda	Branchiopoda	Diplostraca	Polyphemidae	Polyphemus	Polyphemus_pediculus
BR5_Otu28034	Eukaryota	Metazoa	Arthropoda	Malacostraca	Amphipoda	Hyalellidae	Hyalella	Hyalella_azteca
F230_Otu19095	Eukaryota	Metazoa	Arthropoda	Insecta	Trichoptera	Leptoceridae	Triaenodes	Triaenodes_marginatus
BR5_Otu14653	Eukaryota	Metazoa	Arthropoda	Insecta	Trichoptera	Phryganeidae	Phryganea	Phryganea_cinerea
BE_Otu32651	Eukaryota	Metazoa	Arthropoda	Insecta	Ephemeroptera	Siphlonuridae	Siphlonurus	Siphlonurus_alternatus
BE_Otu38848	Eukaryota	Metazoa	Arthropoda	Insecta	Odonata	Aeshnidae	Aeshna	Aeshna_crenata
BE_Otu4620	Eukaryota	Metazoa	Arthropoda	Insecta	Diptera	Chironomidae	Tanytarsus	Tanytarsus_mendax
BE_Otu33692	Eukaryota	Metazoa	Arthropoda	Insecta	Trichoptera	Phryganeidae	Agrypnia	Agrypnia_pagetana
BE_Otu36809	Eukaryota	Metazoa	Arthropoda	Insecta	Ephemeroptera	Caenidae	Caenis	Caenis_youngi
BR5_Otu9900	Eukaryota	Metazoa	Arthropoda	Insecta	Trichoptera	Phryganeidae	Banksiola	Banksiola_smithi
BE_Otu34074	Eukaryota	Metazoa	Annelida	Clitellata	Haplotaxida	Tubificidae	Stylaria	Stylaria_lacustris
BR5_Otu10464	Eukaryota	Metazoa	Arthropoda	Insecta	Diptera	Chironomidae	Phaenopsectra	Phaenopsectra_punctipes
BE_Otu35367	Eukaryota	Metazoa	Arthropoda	Insecta	Odonata	Coenagrionidae	Enallagma	Enallagma_clausum
AD_Otu2795	Eukaryota	Metazoa	Arthropoda	Insecta	Diptera	Chironomidae	Tanytarsus	Tanytarsus_verralli
BE_Otu33258	Eukaryota	Metazoa	Arthropoda	Insecta	Diptera	Chironomidae	Cricotopus	Cricotopus_trifasciatus
F230_Otu28659	Eukaryota	Metazoa	Arthropoda	Insecta	Hemiptera	Corixidae	Callicorixa	Callicorixa_alaskensis
F230_Otu18887	Eukaryota	Metazoa	Arthropoda	Insecta	Hemiptera	Corixidae	Sigara	Sigara_bicoloripennis
F230_Otu9443	Eukaryota	Metazoa	Annelida	Clitellata	Rhynchobdellida	Glossiphoniidae	Helobdella	Helobdella_modesta
BR5_Otu26893	Eukaryota	Metazoa	Arthropoda	Insecta	Diptera	Chironomidae	Cricotopus	Cricotopus_trifasciatus
F230_Otu34241	Eukaryota	Metazoa	Arthropoda	Insecta	Odonata	Coenagrionidae	Enallagma	Enallagma_clausum
BE_Otu6782	Eukaryota	Metazoa	Arthropoda	Insecta	Odonata	Aeshnidae	Aeshna	Aeshna_interrupta
F230_Otu15045	Eukaryota	Metazoa	Mollusca	Gastropoda	undef_Gastropoda	Planorbidae	Gyraulus	Gyraulus_parvus
BR5_Otu22652	Eukaryota	Metazoa	Arthropoda	Collembola	Entomobryomorpha	Isotomidae	Isotomurus	Isotomurus_stuxbergi
BE_Otu36900	Eukaryota	Metazoa	Arthropoda	Insecta	Hemiptera	Notonectidae	Notonecta	Notonecta_undulata
BE_Otu39729	Eukaryota	Metazoa	Arthropoda	Insecta	Diptera	Chironomidae	Tanytarsus	Tanytarsus_wirthi
BR5_Otu15817	Eukaryota	Metazoa	Arthropoda	Insecta	Diptera	Chironomidae	Cryptochironomus	Cryptochironomus_digitatus
BE_Otu10070	Eukaryota	Metazoa	Arthropoda	Insecta	Trichoptera	Limnephilidae	Anabolia	Anabolia_bimaculata
BR5_Otu28196	Eukaryota	Metazoa	Arthropoda	Insecta	Diptera	Ephydridae	Setacera	Setacera_micans
BR5_Otu22814	Eukaryota	Metazoa	Arthropoda	Branchiopoda	Diplostraca	Daphniidae	Ceriodaphnia	Ceriodaphnia_dubia
BR5_Otu9003	Eukaryota	Metazoa	Mollusca	Gastropoda	undef_Gastropoda	Valvatidae	Valvata	Valvata_tricarinata
F230_Otu13701	Eukaryota	Metazoa	Arthropoda	Insecta	Odonata	Coenagrionidae	Enallagma	Enallagma_divagans
BE_Otu39733	Eukaryota	Metazoa	Arthropoda	Insecta	Diptera	Chironomidae	Tanytarsus	Tanytarsus_wirthi
BR5_Otu4029	Eukaryota	Metazoa	Annelida	Clitellata	Haplotaxida	Tubificidae	Stylaria	Stylaria_fossularis
F230_Otu33880	Eukaryota	Metazoa	Arthropoda	Insecta	Trichoptera	Phryganeidae	Banksiola	Banksiola_smithi
BR5_Otu12574	Eukaryota	Metazoa	Arthropoda	Insecta	Diptera	Chironomidae	Polypedilum	Polypedilum_asakawaense
F230_Otu27910	Eukaryota	Metazoa	Arthropoda	Insecta	Diptera	Chironomidae	Cricotopus	Cricotopus_sylvestris
BE_Otu38600	Eukaryota	Metazoa	Arthropoda	Insecta	Odonata	Aeshnidae	Aeshna	Aeshna_viridis
BE_Otu26624	Eukaryota	Metazoa	Arthropoda	Insecta	Hemiptera	Corixidae	Callicorixa	Callicorixa_audeni
F230_Otu788	Eukaryota	Metazoa	Arthropoda	Malacostraca	Amphipoda	Hyalellidae	Hyalella	Hyalella_azteca
BE_Otu10534	Eukaryota	Metazoa	Arthropoda	Insecta	Coleoptera	Curculionidae	Phytobius	Phytobius_leucogaster
F230_Otu33318	Eukaryota	Metazoa	Arthropoda	Insecta	Odonata	Coenagrionidae	Enallagma	Enallagma_divagans
F230_Otu27908	Eukaryota	Metazoa	Arthropoda	Insecta	Diptera	Chironomidae	Cricotopus	Cricotopus_sylvestris
BR5_Otu27893	Eukaryota	Metazoa	Arthropoda	Insecta	Odonata	Coenagrionidae	Coenagrion	Coenagrion_resolutum
BE_Otu37251	Eukaryota	Metazoa	Arthropoda	Insecta	Diptera	Chironomidae	Orthocladius	Orthocladius_smolandicus
BR5_Otu28095	Eukaryota	Metazoa	Arthropoda	Insecta	Ephemeroptera	Caenidae	Caenis	Caenis_punctata
BR5_Otu6142	Eukaryota	Metazoa	Arthropoda	Insecta	Diptera	Chironomidae	Glyptotendipes	Glyptotendipes_barbipes
F230_Otu34033	Eukaryota	Metazoa	Mollusca	Gastropoda	undef_Gastropoda	Valvatidae	Valvata	Valvata_sincera
BE_Otu27039	Eukaryota	Metazoa	Arthropoda	Insecta	Odonata	Libellulidae	Leucorrhinia	Leucorrhinia_patricia
BE_Otu32073	Eukaryota	Metazoa	Arthropoda	Insecta	Diptera	Chironomidae	Glyptotendipes	Glyptotendipes_barbipes
BE_Otu32004	Eukaryota	Metazoa	Arthropoda	Insecta	Diptera	Chironomidae	Chironomus	Chironomus_hyperboreus
BE_Otu37581	Eukaryota	Metazoa	Arthropoda	Insecta	Odonata	Coenagrionidae	Enallagma	Enallagma_clausum
F230_Otu24036	Eukaryota	Metazoa	Arthropoda	Insecta	Hemiptera	Corixidae	Sigara	Sigara_decoratella
BR5_Otu2924	Eukaryota	Metazoa	Arthropoda	Insecta	Diptera	Ceratopogonidae	Bezzia	Bezzia_bicolor
F230_Otu24736	Eukaryota	Metazoa	Arthropoda	Insecta	Trichoptera	Phryganeidae	Banksiola	Banksiola_smithi
F230_Otu32781	Eukaryota	Metazoa	Arthropoda	Insecta	Diptera	Chironomidae	Tanytarsus	Tanytarsus_lestagei
AD_Otu653	Eukaryota	Metazoa	Arthropoda	Insecta	Diptera	Chironomidae	Procladius	Procladius_crassinervis
BE_Otu34448	Eukaryota	Metazoa	Arthropoda	Insecta	Diptera	Chironomidae	Cricotopus	Cricotopus_sylvestris
BE_Otu14172	Eukaryota	Metazoa	Arthropoda	Insecta	Diptera	Chironomidae	Tanytarsus	Tanytarsus_wirthi
BE_Otu30913	Eukaryota	Metazoa	Arthropoda	Insecta	Diptera	Chironomidae	Dicrotendipes	Dicrotendipes_pulsus
F230_Otu36370	Eukaryota	Metazoa	Annelida	Clitellata	Haplotaxida	Tubificidae	Chaetogaster	Chaetogaster_diaphanus
BE_Otu26229	Eukaryota	Metazoa	Arthropoda	Insecta	Diptera	Chironomidae	Tanytarsus	Tanytarsus_mendax
BE_Otu14793	Eukaryota	Metazoa	Arthropoda	Insecta	Odonata	Coenagrionidae	Enallagma	Enallagma_cyathigerum
F230_Otu32743	Eukaryota	Metazoa	Arthropoda	Insecta	Odonata	Coenagrionidae	Coenagrion	Coenagrion_angulatum
BE_Otu13661	Eukaryota	Metazoa	Arthropoda	Insecta	Coleoptera	Dytiscidae	Rhantus	Rhantus_sericans
BR5_Otu275	Eukaryota	Metazoa	Arthropoda	Malacostraca	Amphipoda	Hyalellidae	Hyalella	Hyalella_azteca
BE_Otu1019	Eukaryota	Metazoa	Arthropoda	Insecta	Odonata	Libellulidae	Leucorrhinia	Leucorrhinia_proxima
BR5_Otu865	Eukaryota	Metazoa	Arthropoda	Malacostraca	Amphipoda	Hyalellidae	Hyalella	Hyalella_azteca
BE_Otu26842	Eukaryota	Metazoa	Arthropoda	Insecta	Odonata	Coenagrionidae	Coenagrion	Coenagrion_angulatum
BE_Otu5767	Eukaryota	Metazoa	Arthropoda	Branchiopoda	Diplostraca	Daphniidae	Daphnia	Daphnia_pulicaria
BE_Otu33462	Eukaryota	Metazoa	Annelida	Clitellata	Haplotaxida	Tubificidae	Stylaria	Stylaria_lacustris
BE_Otu33717	Eukaryota	Metazoa	Arthropoda	Insecta	Diptera	Chironomidae	Orthocladius	Orthocladius_holsitus
BE_Otu36824	Eukaryota	Metazoa	Arthropoda	Insecta	Hemiptera	Notonectidae	Notonecta	Notonecta_undulata
BE_Otu11723	Eukaryota	Metazoa	Arthropoda	Insecta	Diptera	Chironomidae	Tanytarsus	Tanytarsus_mendax
AD_Otu245	Eukaryota	Metazoa	Arthropoda	Insecta	Hemiptera	Corixidae	Sigara	Sigara_decoratella
AD_Otu1679	Eukaryota	Metazoa	Arthropoda	Insecta	Diptera	Tipulidae	Angarotipula	Angarotipula_illustris
F230_Otu3389	Eukaryota	Metazoa	Arthropoda	Insecta	Diptera	Chironomidae	Procladius	Procladius_denticulatus
F230_Otu461	Eukaryota	Metazoa	Arthropoda	Insecta	Odonata	Aeshnidae	Aeshna	Aeshna_interrupta
AD_Otu3418	Eukaryota	Metazoa	Arthropoda	Insecta	Trichoptera	Hydroptilidae	Oxyethira	Oxyethira_verna
BE_Otu18576	Eukaryota	Metazoa	Arthropoda	Insecta	Odonata	Libellulidae	Leucorrhinia	Leucorrhinia_glacialis
BE_Otu40075	Eukaryota	Metazoa	Annelida	Clitellata	Haplotaxida	Tubificidae	Stylaria	Stylaria_lacustris
F230_Otu35416	Eukaryota	Metazoa	Arthropoda	Insecta	Diptera	Chironomidae	Tanytarsus	Tanytarsus_mendax
BR5_Otu28289	Eukaryota	Metazoa	Arthropoda	Insecta	Odonata	Coenagrionidae	Enallagma	Enallagma_clausum
BR5_Otu6923	Eukaryota	Metazoa	Arthropoda	Insecta	Odonata	Libellulidae	Leucorrhinia	Leucorrhinia_glacialis
BE_Otu4383	Eukaryota	Metazoa	Annelida	Clitellata	Haplotaxida	Tubificidae	Nais	Nais_stolci
F230_Otu35550	Eukaryota	Metazoa	Arthropoda	Insecta	Trichoptera	Phryganeidae	Banksiola	Banksiola_smithi
AD_Otu2179	Eukaryota	Metazoa	Arthropoda	Insecta	Plecoptera_Insecta	Perlidae	Paragnetina	Paragnetina_media
BE_Otu16670	Eukaryota	Metazoa	Arthropoda	Insecta	Hemiptera	Notonectidae	Notonecta	Notonecta_borealis
BE_Otu33948	Eukaryota	Metazoa	Arthropoda	Insecta	Hemiptera	Corixidae	Hesperocorixa	Hesperocorixa_atopodonta
F230_Otu7949	Eukaryota	Metazoa	Arthropoda	Collembola	Entomobryomorpha	Isotomidae	Folsomia	Folsomia_quadrioculata
F230_Otu38	Eukaryota	Metazoa	Arthropoda	Insecta	Odonata	Coenagrionidae	Enallagma	Enallagma_hageni
F230_Otu14976	Eukaryota	Metazoa	Arthropoda	Insecta	Odonata	Coenagrionidae	Enallagma	Enallagma_doubledayi
BE_Otu28725	Eukaryota	Metazoa	Arthropoda	Insecta	Ephemeroptera	Caenidae	Caenis	Caenis_youngi
BE_Otu31137	Eukaryota	Metazoa	Arthropoda	Insecta	Diptera	Chironomidae	Paratanytarsus	Paratanytarsus_grimmii
BE_Otu32684	Eukaryota	Metazoa	Arthropoda	Insecta	Diptera	Chironomidae	Orthocladius	Orthocladius_holsitus
BE_Otu35099	Eukaryota	Metazoa	Arthropoda	Insecta	Diptera	Chironomidae	Tanytarsus	Tanytarsus_mendax
BE_Otu34061	Eukaryota	Metazoa	Arthropoda	Insecta	Diptera	Chironomidae	Tanytarsus	Tanytarsus_mendax
F230_Otu28871	Eukaryota	Metazoa	Arthropoda	Insecta	Diptera	Chironomidae	Tanytarsus	Tanytarsus_wirthi
BE_Otu31951	Eukaryota	Metazoa	Arthropoda	Insecta	Diptera	Chironomidae	Tanytarsus	Tanytarsus_mendax
BE_Otu28702	Eukaryota	Metazoa	Arthropoda	Malacostraca	Amphipoda	Hyalellidae	Hyalella	Hyalella_azteca
BE_Otu4199	Eukaryota	Metazoa	Arthropoda	Branchiopoda	Diplostraca	Daphniidae	Scapholeberis	Scapholeberis_rammneri
BE_Otu25860	Eukaryota	Metazoa	Arthropoda	Insecta	Coleoptera	Dytiscidae	Coelambus	Coelambus_impressopunctatus
BE_Otu5966	Eukaryota	Metazoa	Arthropoda	Insecta	Hemiptera	Notonectidae	Notonecta	Notonecta_borealis
F230_Otu35056	Eukaryota	Metazoa	Arthropoda	Insecta	Odonata	Aeshnidae	Aeshna	Aeshna_eremita
F230_Otu14409	Eukaryota	Metazoa	Arthropoda	Insecta	Diptera	Sciaridae	Bradysia	Bradysia_hilaris
F230_Otu15022	Eukaryota	Metazoa	Arthropoda	Insecta	Diptera	Chironomidae	Chironomus	Chironomus_pseudothummi
AD_Otu2805	Eukaryota	Metazoa	Arthropoda	Insecta	Hemiptera	Corixidae	Callicorixa	Callicorixa_alaskensis
AD_Otu547	Eukaryota	Metazoa	Arthropoda	Branchiopoda	Diplostraca	Daphniidae	Ceriodaphnia	Ceriodaphnia_dubia
AD_Otu3392	Eukaryota	Metazoa	Arthropoda	Insecta	Hemiptera	Corixidae	Callicorixa	Callicorixa_alaskensis
BE_Otu26048	Eukaryota	Metazoa	Arthropoda	Insecta	Diptera	Chironomidae	Chironomus	Chironomus_pseudothummi
AD_Otu3157	Eukaryota	Metazoa	Arthropoda	Insecta	Diptera	Chironomidae	Dicrotendipes	Dicrotendipes_pulsus
BE_Otu3389	Eukaryota	Metazoa	Arthropoda	Insecta	Diptera	Chironomidae	Tanytarsus	Tanytarsus_wirthi
F230_Otu33475	Eukaryota	Metazoa	Arthropoda	Insecta	Hemiptera	Notonectidae	Notonecta	Notonecta_undulata
BE_Otu31979	Eukaryota	Metazoa	Arthropoda	Branchiopoda	Diplostraca	Daphniidae	Daphnia	Daphnia_arenata
BE_Otu36271	Eukaryota	Metazoa	Arthropoda	Insecta	Odonata	Libellulidae	Leucorrhinia	Leucorrhinia_glacialis
BE_Otu31714	Eukaryota	Metazoa	Arthropoda	Insecta	Coleoptera	Dytiscidae	Rhantus	Rhantus_sericans
BE_Otu3428	Eukaryota	Metazoa	Arthropoda	Insecta	Hemiptera	Achilidae	Catonia	Catonia_lunata
AD_Otu828	Eukaryota	Metazoa	Arthropoda	Insecta	Trichoptera	Limnephilidae	Limnephilus	Limnephilus_abstrusus
BE_Otu3189	Eukaryota	Metazoa	Arthropoda	Malacostraca	Amphipoda	Hyalellidae	Hyalella	Hyalella_azteca
BE_Otu2028	Eukaryota	Metazoa	Arthropoda	Insecta	Diptera	Chironomidae	Orthocladius	Orthocladius_holsitus
BR5_Otu22770	Eukaryota	Metazoa	Mollusca	Gastropoda	undef_Gastropoda	Valvatidae	Valvata	Valvata_sincera
F230_Otu20608	Eukaryota	Metazoa	Arthropoda	Insecta	Diptera	Chironomidae	Psectrocladius	Psectrocladius_sordidellus
BE_Otu3426	Eukaryota	Metazoa	Arthropoda	Insecta	Diptera	Chironomidae	Tanytarsus	Tanytarsus_innarensis
BE_Otu39980	Eukaryota	Metazoa	Arthropoda	Malacostraca	Amphipoda	Hyalellidae	Hyalella	Hyalella_azteca
BE_Otu34522	Eukaryota	Metazoa	Arthropoda	Insecta	Trichoptera	Limnephilidae	Anabolia	Anabolia_bimaculata
F230_Otu29166	Eukaryota	Metazoa	Arthropoda	Insecta	Diptera	Ephydridae	Setacera	Setacera_micans
BE_Otu5608	Eukaryota	Metazoa	Arthropoda	Insecta	Diptera	Chironomidae	Tanytarsus	Tanytarsus_mendax
BE_Otu98	Eukaryota	Metazoa	Arthropoda	Insecta	Odonata	Aeshnidae	Aeshna	Aeshna_interrupta
BE_Otu40267	Eukaryota	Metazoa	Arthropoda	Insecta	Trichoptera	Leptoceridae	Triaenodes	Triaenodes_marginatus
BE_Otu41954	Eukaryota	Metazoa	Arthropoda	Insecta	Diptera	Chironomidae	Psectrocladius	Psectrocladius_obvius
BE_Otu32708	Eukaryota	Metazoa	Annelida	Clitellata	Haplotaxida	Tubificidae	Slavina	Slavina_appendiculata
BE_Otu7772	Eukaryota	Metazoa	Arthropoda	Insecta	Diptera	Chironomidae	Psectrocladius	Psectrocladius_platypus
F230_Otu13062	Eukaryota	Metazoa	Mollusca	Bivalvia	Veneroida	Sphaeriidae	Musculium	Musculium_kashmirensis
F230_Otu36258	Eukaryota	Metazoa	Arthropoda	Insecta	Hemiptera	Notonectidae	Notonecta	Notonecta_undulata
F230_Otu34983	Eukaryota	Metazoa	Arthropoda	Insecta	Ephemeroptera	Caenidae	Caenis	Caenis_youngi
BE_Otu39520	Eukaryota	Metazoa	Arthropoda	Ostracoda	Podocopida	Cyprididae	Cypridopsis	Cypridopsis_vidua
BE_Otu5221	Eukaryota	Metazoa	Arthropoda	Arachnida	Trombidiformes	Pionidae	Piona	Piona_variabilis
BE_Otu21106	Eukaryota	Metazoa	Arthropoda	Insecta	Coleoptera	Haliplidae	Haliplus	Haliplus_immaculicollis
F230_Otu32304	Eukaryota	Metazoa	Annelida	Clitellata	Haplotaxida	Tubificidae	Stylaria	Stylaria_lacustris
BR5_Otu5527	Eukaryota	Metazoa	Arthropoda	Collembola	Entomobryomorpha	Isotomidae	Folsomia	Folsomia_quadrioculata
BE_Otu30948	Eukaryota	Metazoa	Arthropoda	Insecta	Diptera	Culicidae	Culex	Culex_territans
BE_Otu7136	Eukaryota	Metazoa	Arthropoda	Insecta	Ephemeroptera	Isonychiidae	Isonychia	Isonychia_bicolor
BE_Otu39683	Eukaryota	Metazoa	Arthropoda	Insecta	Diptera	Chironomidae	Tanytarsus	Tanytarsus_wirthi
BE_Otu26599	Eukaryota	Metazoa	Arthropoda	Insecta	Diptera	Chironomidae	Nilodorum	Nilodorum_tainanus
BE_Otu36958	Eukaryota	Metazoa	Arthropoda	Insecta	Coleoptera	Curculionidae	Euhrychiopsis	Euhrychiopsis_lecontei
F230_Otu1009	Eukaryota	Metazoa	Arthropoda	Collembola	Poduromorpha	Onychiuridae	Onychiurus	Onychiurus_ambulans
F230_Otu34047	Eukaryota	Metazoa	Arthropoda	Insecta	Odonata	Libellulidae	Leucorrhinia	Leucorrhinia_patricia
BE_Otu35518	Eukaryota	Metazoa	Arthropoda	Insecta	Ephemeroptera	Caenidae	Caenis	Caenis_diminuta
F230_Otu35798	Eukaryota	Metazoa	Arthropoda	Insecta	Hemiptera	Corixidae	Sigara	Sigara_solensis
BE_Otu23489	Eukaryota	Metazoa	Arthropoda	Insecta	Odonata	Aeshnidae	Aeshna	Aeshna_interrupta
BE_Otu9181	Eukaryota	Metazoa	Arthropoda	Insecta	Diptera	Chironomidae	Tanytarsus	Tanytarsus_wirthi
BE_Otu22272	Eukaryota	Metazoa	Arthropoda	Ostracoda	Podocopida	Cyprididae	Cypridopsis	Cypridopsis_vidua
BE_Otu31958	Eukaryota	Metazoa	Arthropoda	Insecta	Odonata	Aeshnidae	Aeshna	Aeshna_affinis
BR5_Otu27615	Eukaryota	Metazoa	Arthropoda	Insecta	Odonata	Libellulidae	Leucorrhinia	Leucorrhinia_hudsonica
BR5_Otu3495	Eukaryota	Metazoa	Arthropoda	Insecta	Diptera	Chironomidae	Tanytarsus	Tanytarsus_mendax
BE_Otu35748	Eukaryota	Metazoa	Arthropoda	Insecta	Diptera	Chironomidae	Polypedilum	Polypedilum_jianfengense
BE_Otu33177	Eukaryota	Metazoa	Annelida	Clitellata	Haplotaxida	Tubificidae	Stylaria	Stylaria_lacustris
F230_Otu28980	Eukaryota	Metazoa	Arthropoda	Insecta	Ephemeroptera	Baetidae	Callibaetis	Callibaetis_ferrugineus
F230_Otu19967	Eukaryota	Metazoa	Arthropoda	Collembola	Entomobryomorpha	Isotomidae	Isotomurus	Isotomurus_graminis
BE_Otu23066	Eukaryota	Metazoa	Arthropoda	Insecta	Diptera	Chironomidae	Psectrocladius	Psectrocladius_platypus
BE_Otu23870	Eukaryota	Metazoa	Arthropoda	Insecta	Diptera	Chironomidae	Chironomus	Chironomus_heterodentatus
BE_Otu32718	Eukaryota	Metazoa	Arthropoda	Insecta	Diptera	Chironomidae	Orthocladius	Orthocladius_holsitus
BE_Otu35101	Eukaryota	Metazoa	Arthropoda	Insecta	Trichoptera	Phryganeidae	Agrypnia	Agrypnia_pagetana
F230_Otu33133	Eukaryota	Metazoa	Arthropoda	Insecta	Hemiptera	Corixidae	Callicorixa	Callicorixa_alaskensis
BE_Otu35634	Eukaryota	Metazoa	Arthropoda	Insecta	Coleoptera	Dytiscidae	Agabus	Agabus_anthracinus
BR5_Otu11108	Eukaryota	Metazoa	Arthropoda	Insecta	Odonata	Coenagrionidae	Ischnura	Ischnura_verticalis
F230_Otu10255	Eukaryota	Metazoa	Arthropoda	Insecta	Ephemeroptera	Caenidae	Caenis	Caenis_punctata
F230_Otu15930	Eukaryota	Metazoa	Arthropoda	Arachnida	Araneae	Dictynidae	Emblyna	Emblyna_manitoba
BE_Otu3670	Eukaryota	Metazoa	Arthropoda	Insecta	Ephemeroptera	Heptageniidae	Heptagenia	Heptagenia_adaequata
F230_Otu18881	Eukaryota	Metazoa	Arthropoda	Insecta	Diptera	Chironomidae	Paratanytarsus	Paratanytarsus_laccophilus
BE_Otu38	Eukaryota	Metazoa	Arthropoda	Branchiopoda	Diplostraca	Daphniidae	Daphnia	Daphnia_dentifera
BE_Otu20307	Eukaryota	Metazoa	Arthropoda	Insecta	Odonata	Aeshnidae	Aeshna	Aeshna_interrupta
BE_Otu28600	Eukaryota	Metazoa	Arthropoda	Insecta	Diptera	Mycetophilidae	Mycetophila	Mycetophila_lunata
BE_Otu2362	Eukaryota	Metazoa	Arthropoda	Insecta	Diptera	Ceratopogonidae	Bezzia	Bezzia_annulipes
BE_Otu32517	Eukaryota	Metazoa	Arthropoda	Insecta	Diptera	Chironomidae	Tanytarsus	Tanytarsus_mendax
BE_Otu28800	Eukaryota	Metazoa	Arthropoda	Insecta	Diptera	Chironomidae	Tanytarsus	Tanytarsus_recurvatus
F230_Otu1211	Eukaryota	Metazoa	Arthropoda	Arachnida	Araneae	Tetragnathidae	Tetragnatha	Tetragnatha_extensa
BE_Otu35063	Eukaryota	Metazoa	Arthropoda	Insecta	Diptera	Chironomidae	Glyptotendipes	Glyptotendipes_cauliginellus
BE_Otu2288	Eukaryota	Metazoa	Annelida	Clitellata	Haplotaxida	Tubificidae	Chaetogaster	Chaetogaster_diastrophus
BE_Otu34529	Eukaryota	Metazoa	Arthropoda	Insecta	Hemiptera	Notonectidae	Notonecta	Notonecta_undulata
AD_Otu1991	Eukaryota	Metazoa	Arthropoda	Insecta	Hemiptera	Corixidae	Callicorixa	Callicorixa_alaskensis
BE_Otu32643	Eukaryota	Metazoa	Annelida	Clitellata	Haplotaxida	Tubificidae	Stylaria	Stylaria_lacustris
F230_Otu104	Eukaryota	Metazoa	Annelida	Clitellata	Lumbriculida	Lumbriculidae	Lumbriculus	Lumbriculus_variegatus
BR5_Otu16025	Eukaryota	Metazoa	Arthropoda	Insecta	Hemiptera	Notonectidae	Notonecta	Notonecta_undulata
F230_Otu5157	Eukaryota	Metazoa	Arthropoda	Insecta	Diptera	Chironomidae	Paratanytarsus	Paratanytarsus_laccophilus
AD_Otu3171	Eukaryota	Metazoa	Arthropoda	Insecta	Coleoptera	Dytiscidae	Ilybius	Ilybius_churchillensis
BR5_Otu19708	Eukaryota	Metazoa	Arthropoda	Insecta	Odonata	Coenagrionidae	Enallagma	Enallagma_boreale
BR5_Otu6482	Eukaryota	Metazoa	Arthropoda	Collembola	Entomobryomorpha	Isotomidae	Folsomia	Folsomia_quadrioculata
BE_Otu1928	Eukaryota	Metazoa	Arthropoda	Insecta	Odonata	Aeshnidae	Aeshna	Aeshna_eremita
F230_Otu5952	Eukaryota	Metazoa	Arthropoda	Insecta	Diptera	Chironomidae	Paratanytarsus	Paratanytarsus_laccophilus
BE_Otu26870	Eukaryota	Metazoa	Arthropoda	Insecta	Diptera	Chironomidae	Glyptotendipes	Glyptotendipes_lobiferus
BE_Otu11041	Eukaryota	Metazoa	Arthropoda	Branchiopoda	Diplostraca	Daphniidae	Scapholeberis	Scapholeberis_rammneri
BR5_Otu28668	Eukaryota	Metazoa	Arthropoda	Ostracoda	Podocopida	Cyprididae	Cypridopsis	Cypridopsis_vidua
BE_Otu39434	Eukaryota	Metazoa	Arthropoda	Insecta	Diptera	Chironomidae	Psectrocladius	Psectrocladius_platypus
F230_Otu11070	Eukaryota	Metazoa	Arthropoda	Insecta	Diptera	Chironomidae	Glyptotendipes	Glyptotendipes_lobiferus
BR5_Otu1641	Eukaryota	Metazoa	Arthropoda	Insecta	Diptera	Chironomidae	Psectrocladius	Psectrocladius_platypus
BE_Otu26582	Eukaryota	Metazoa	Arthropoda	Insecta	Odonata	Aeshnidae	Aeshna	Aeshna_interrupta
BE_Otu11180	Eukaryota	Metazoa	Arthropoda	Branchiopoda	Diplostraca	Chydoridae	Camptocercus	Camptocercus_rectirostris
F230_Otu8193	Eukaryota	Metazoa	Arthropoda	Insecta	Odonata	Aeshnidae	Aeshna	Aeshna_eremita
BR5_Otu17456	Eukaryota	Metazoa	Arthropoda	Insecta	Diptera	Chironomidae	Tanytarsus	Tanytarsus_verralli
BE_Otu31864	Eukaryota	Metazoa	Annelida	Clitellata	Haplotaxida	Tubificidae	Stylaria	Stylaria_lacustris
F230_Otu31414	Eukaryota	Metazoa	Arthropoda	Insecta	Diptera	Chironomidae	Chironomus	Chironomus_dilutus
BE_Otu39700	Eukaryota	Metazoa	Arthropoda	Insecta	Coleoptera	Hydrophilidae	Enochrus	Enochrus_blazquezae
AD_Otu833	Eukaryota	Metazoa	Arthropoda	Insecta	Diptera	Tipulidae	Angarotipula	Angarotipula_illustris
BR5_Otu22697	Eukaryota	Metazoa	Arthropoda	Insecta	Hemiptera	Notonectidae	Notonecta	Notonecta_undulata
BR5_Otu27494	Eukaryota	Metazoa	Arthropoda	Insecta	Ephemeroptera	Caenidae	Caenis	Caenis_amica
BE_Otu359	Eukaryota	Metazoa	Arthropoda	Insecta	Odonata	Libellulidae	Leucorrhinia	Leucorrhinia_proxima
BE_Otu19804	Eukaryota	Metazoa	Arthropoda	Branchiopoda	Diplostraca	Eurycercidae	Eurycercus	Eurycercus_longirostris
BE_Otu40019	Eukaryota	Metazoa	Annelida	Clitellata	Haplotaxida	Tubificidae	Stylaria	Stylaria_lacustris
BE_Otu6664	Eukaryota	Metazoa	Arthropoda	Insecta	Diptera	Chironomidae	Psectrocladius	Psectrocladius_platypus
F230_Otu20163	Eukaryota	Metazoa	Arthropoda	Insecta	Diptera	Tipulidae	Angarotipula	Angarotipula_illustris
BE_Otu5967	Eukaryota	Metazoa	Arthropoda	Insecta	Odonata	Aeshnidae	Aeshna	Aeshna_viridis
BE_Otu24124	Eukaryota	Metazoa	Arthropoda	Insecta	Diptera	Chironomidae	Tanytarsus	Tanytarsus_wirthi
F230_Otu35959	Eukaryota	Metazoa	Arthropoda	Insecta	Hemiptera	Corixidae	Sigara	Sigara_bicoloripennis
F230_Otu14	Eukaryota	Metazoa	Arthropoda	Insecta	Diptera	Chironomidae	Tanytarsus	Tanytarsus_mendax
AD_Otu2619	Eukaryota	Metazoa	Arthropoda	Insecta	Diptera	Chironomidae	Psectrocladius	Psectrocladius_platypus
F230_Otu28313	Eukaryota	Metazoa	Arthropoda	Insecta	Diptera	Chironomidae	Cricotopus	Cricotopus_sylvestris
F230_Otu33370	Eukaryota	Metazoa	Arthropoda	Malacostraca	Amphipoda	Hyalellidae	Hyalella	Hyalella_azteca
BE_Otu26230	Eukaryota	Metazoa	Arthropoda	Insecta	Diptera	Chironomidae	Tanytarsus	Tanytarsus_wirthi
F230_Otu25034	Eukaryota	Metazoa	Arthropoda	Maxillopoda	Calanoida	Diaptomidae	Aglaodiaptomus	Aglaodiaptomus_leptopus
BE_Otu38377	Eukaryota	Metazoa	Arthropoda	Insecta	Odonata	Aeshnidae	Aeshna	Aeshna_interrupta
F230_Otu32719	Eukaryota	Metazoa	Arthropoda	Insecta	Ephemeroptera	Metropodidae	Siphloplecton	Siphloplecton_interlineatum
BR5_Otu8668	Eukaryota	Metazoa	Arthropoda	Insecta	Coleoptera	Dytiscidae	Ilybius	Ilybius_churchillensis
F230_Otu20	Eukaryota	Metazoa	Annelida	Clitellata	Haplotaxida	Tubificidae	Chaetogaster	Chaetogaster_diaphanus
F230_Otu20908	Eukaryota	Metazoa	Arthropoda	Insecta	Ephemeroptera	Caenidae	Caenis	Caenis_youngi
BE_Otu14029	Eukaryota	Metazoa	Arthropoda	Insecta	Odonata	Libellulidae	Leucorrhinia	Leucorrhinia_glacialis
BE_Otu2165	Eukaryota	Metazoa	Arthropoda	Insecta	Diptera	Chironomidae	Psectrocladius	Psectrocladius_platypus
BE_Otu40350	Eukaryota	Metazoa	Arthropoda	Insecta	Coleoptera	Gyrinidae	Gyrinus	Gyrinus_aeratus
AD_Otu574	Eukaryota	Metazoa	Arthropoda	Branchiopoda	Diplostraca	Daphniidae	Simocephalus	Simocephalus_punctatus
F230_Otu550	Eukaryota	Metazoa	Annelida	Clitellata	Haplotaxida	Tubificidae	Dero	Dero_obtusa
BE_Otu9406	Eukaryota	Metazoa	Arthropoda	Insecta	Diptera	Chironomidae	Tanytarsus	Tanytarsus_mendax
BE_Otu10829	Eukaryota	Metazoa	Arthropoda	Insecta	Hemiptera	Delphacidae	Delphacodes	Delphacodes_stricklandi
BR5_Otu7700	Eukaryota	Metazoa	Arthropoda	Insecta	Diptera	Limoniidae	Dicranomyia	Dicranomyia_haeretica
F230_Otu25368	Eukaryota	Metazoa	Arthropoda	Insecta	Trichoptera	Leptoceridae	Triaenodes	Triaenodes_marginatus
BE_Otu35061	Eukaryota	Metazoa	Arthropoda	Insecta	Diptera	Chironomidae	Tanytarsus	Tanytarsus_mendax
F230_Otu33592	Eukaryota	Metazoa	Arthropoda	Insecta	Ephemeroptera	Caenidae	Caenis	Caenis_diminuta
BE_Otu35037	Eukaryota	Metazoa	Arthropoda	Insecta	Diptera	Chironomidae	Glyptotendipes	Glyptotendipes_cauliginellus
AD_Otu121	Eukaryota	Metazoa	Arthropoda	Insecta	Coleoptera	Dytiscidae	Ilybius	Ilybius_churchillensis
BR5_Otu7	Eukaryota	Metazoa	Annelida	Clitellata	Haplotaxida	Tubificidae	Stylaria	Stylaria_lacustris
BE_Otu37248	Eukaryota	Metazoa	Arthropoda	Insecta	Diptera	Chironomidae	undef_Chironomidae	Chironomidae_8H-20279-1
F230_Otu5914	Eukaryota	Metazoa	Arthropoda	Collembola	Poduromorpha	Hypogastruridae	Willemia	Willemia_denisi
BE_Otu32305	Eukaryota	Metazoa	Arthropoda	Insecta	Diptera	Chironomidae	Tanytarsus	Tanytarsus_mendax
BE_Otu31748	Eukaryota	Metazoa	Arthropoda	Insecta	Coleoptera	Dytiscidae	Carrhydrus	Carrhydrus_crassipes
BE_Otu7593	Eukaryota	Metazoa	Arthropoda	Insecta	Odonata	Aeshnidae	Aeshna	Aeshna_viridis
BR5_Otu365	Eukaryota	Metazoa	Annelida	Clitellata	Haplotaxida	Enchytraeidae	Fridericia	Fridericia_bulboides
F230_Otu13872	Eukaryota	Metazoa	Arthropoda	Insecta	Diptera	Chironomidae	Conchapelopia	Conchapelopia_telema
F230_Otu28044	Eukaryota	Metazoa	Arthropoda	Insecta	Diptera	Chironomidae	Psectrocladius	Psectrocladius_obvius
BE_Otu1064	Eukaryota	Metazoa	Arthropoda	Branchiopoda	Diplostraca	Daphniidae	Ceriodaphnia	Ceriodaphnia_dubia
F230_Otu18778	Eukaryota	Metazoa	Arthropoda	Insecta	Hemiptera	Corixidae	Callicorixa	Callicorixa_alaskensis
F230_Otu9924	Eukaryota	Metazoa	Arthropoda	Insecta	Diptera	Chironomidae	Chironomus	Chironomus_frommeri
BR5_Otu1941	Eukaryota	Metazoa	Arthropoda	Insecta	Diptera	Dolichopodidae	Hydrophorus	Hydrophorus_glaber
BE_Otu10440	Eukaryota	Metazoa	Arthropoda	Maxillopoda	Cyclopoida	Cyclopidae	Tropocyclops	Tropocyclops_setulifer
BR5_Otu4961	Eukaryota	Metazoa	Arthropoda	Insecta	Diptera	Chironomidae	Glyptotendipes	Glyptotendipes_barbipes
BE_Otu27521	Eukaryota	Metazoa	Arthropoda	Insecta	Hemiptera	Notonectidae	Notonecta	Notonecta_undulata
BE_Otu34965	Eukaryota	Metazoa	Arthropoda	Insecta	Trichoptera	Limnephilidae	Anabolia	Anabolia_ozburni
BE_Otu18422	Eukaryota	Metazoa	Arthropoda	Insecta	Diptera	Chloropidae	Eribolus	Eribolus_nana
BE_Otu39409	Eukaryota	Metazoa	Arthropoda	Insecta	Odonata	Libellulidae	Leucorrhinia	Leucorrhinia_patricia
BE_Otu1826	Eukaryota	Metazoa	Arthropoda	Insecta	Coleoptera	Dytiscidae	Coelambus	Coelambus_impressopunctatus
BE_Otu37288	Eukaryota	Metazoa	Arthropoda	Insecta	Hemiptera	Aphididae	Aphis	Aphis_equiseticola
BE_Otu39953	Eukaryota	Metazoa	Arthropoda	Insecta	Ephemeroptera	Caenidae	Caenis	Caenis_punctata
F230_Otu34073	Eukaryota	Metazoa	Arthropoda	Insecta	Diptera	Chironomidae	Paratanytarsus	Paratanytarsus_laccophilus
BE_Otu35687	Eukaryota	Metazoa	Arthropoda	Insecta	Diptera	Chironomidae	Orthocladius	Orthocladius_smolandicus
BE_Otu35281	Eukaryota	Metazoa	Annelida	Clitellata	Haplotaxida	Tubificidae	Slavina	Slavina_appendiculata
BE_Otu11403	Eukaryota	Metazoa	Arthropoda	Insecta	Diptera	Ceratopogonidae	Stilobezzia	Stilobezzia_antennalis
BE_Otu32490	Eukaryota	Metazoa	Annelida	Clitellata	Haplotaxida	Tubificidae	Stylaria	Stylaria_lacustris
BE_Otu24229	Eukaryota	Metazoa	Arthropoda	Insecta	Neuroptera	Sisyridae	Sisyra	Sisyra_vicaria
BE_Otu2099	Eukaryota	Metazoa	Arthropoda	Insecta	Diptera	Chironomidae	Tanytarsus	Tanytarsus_mendax
BE_Otu2140	Eukaryota	Metazoa	Arthropoda	Insecta	Odonata	Aeshnidae	Aeshna	Aeshna_interrupta
F230_Otu33018	Eukaryota	Metazoa	Arthropoda	Insecta	Odonata	Coenagrionidae	Enallagma	Enallagma_clausum
F230_Otu11340	Eukaryota	Metazoa	Arthropoda	Insecta	Diptera	Chironomidae	Cladotanytarsus	Cladotanytarsus_amandus
AD_Otu3009	Eukaryota	Metazoa	Arthropoda	Insecta	Ephemeroptera	Heptageniidae	Stenacron	Stenacron_interpunctatum
BE_Otu40627	Eukaryota	Metazoa	Arthropoda	Insecta	Diptera	Chironomidae	Orthocladius	Orthocladius_smolandicus
BE_Otu26426	Eukaryota	Metazoa	Arthropoda	Insecta	Coleoptera	Dytiscidae	Dytiscus	Dytiscus_dimidiatus
BE_Otu12938	Eukaryota	Metazoa	Arthropoda	Malacostraca	Amphipoda	Hyalellidae	Hyalella	Hyalella_azteca
F230_Otu32219	Eukaryota	Metazoa	Arthropoda	Insecta	Hemiptera	Notonectidae	Notonecta	Notonecta_reuteri
BE_Otu11695	Eukaryota	Metazoa	Arthropoda	Insecta	Diptera	Chironomidae	Chironomus	Chironomus_sororius
F230_Otu2080	Eukaryota	Metazoa	Arthropoda	Insecta	Diptera	Chironomidae	Dicrotendipes	Dicrotendipes_tritomus
F230_Otu29194	Eukaryota	Metazoa	Arthropoda	Insecta	Trichoptera	Phryganeidae	Banksiola	Banksiola_smithi
BE_Otu207	Eukaryota	Metazoa	Arthropoda	Branchiopoda	Diplostraca	Daphniidae	Daphnia	Daphnia_pulicaria
BE_Otu36266	Eukaryota	Metazoa	Arthropoda	Insecta	Odonata	Libellulidae	Leucorrhinia	Leucorrhinia_proxima
BE_Otu170	Eukaryota	Metazoa	Arthropoda	Insecta	Diptera	Chironomidae	Tanytarsus	Tanytarsus_mendax
BE_Otu2507	Eukaryota	Metazoa	Arthropoda	Insecta	Coleoptera	Dytiscidae	Rhantus	Rhantus_sericans
BE_Otu31007	Eukaryota	Metazoa	Arthropoda	Branchiopoda	Diplostraca	Chydoridae	Pleuroxus	Pleuroxus_procurvus
F230_Otu301	Eukaryota	Metazoa	Arthropoda	Insecta	Diptera	Chironomidae	Orthocladius	Orthocladius_smolandicus
BE_Otu32705	Eukaryota	Metazoa	Arthropoda	Insecta	Diptera	Chironomidae	Tanytarsus	Tanytarsus_mendax
F230_Otu34118	Eukaryota	Metazoa	Arthropoda	Insecta	Diptera	Chironomidae	Tanytarsus	Tanytarsus_wirthi
F230_Otu18880	Eukaryota	Metazoa	Arthropoda	Insecta	Ephemeroptera	Siphlonuridae	Siphlonurus	Siphlonurus_phyllis
BE_Otu568	Eukaryota	Metazoa	Arthropoda	Arachnida	Trombidiformes	Arrenuridae	Arrenurus	Arrenurus_americanus
F230_Otu34055	Eukaryota	Metazoa	Arthropoda	Insecta	Diptera	Chironomidae	Procladius	Procladius_culiciformis
BE_Otu1177	Eukaryota	Metazoa	Arthropoda	Arachnida	Trombidiformes	Arrenuridae	Arrenurus	Arrenurus_hungerfordi
BE_Otu9435	Eukaryota	Metazoa	Arthropoda	Insecta	Diptera	Chironomidae	Tanytarsus	Tanytarsus_mendax
BR5_Otu152	Eukaryota	Metazoa	Mollusca	Gastropoda	undef_Gastropoda	Planorbidae	Armiger	Armiger_crista
F230_Otu19306	Eukaryota	Metazoa	Arthropoda	Insecta	Ephemeroptera	Caenidae	Caenis	Caenis_amica
BE_Otu19796	Eukaryota	Metazoa	Arthropoda	Insecta	Coleoptera	Dytiscidae	Dytiscus	Dytiscus_circumcinctus
AD_Otu965	Eukaryota	Metazoa	Arthropoda	Insecta	Odonata	Coenagrionidae	Ischnura	Ischnura_verticalis
F230_Otu15898	Eukaryota	Metazoa	Arthropoda	Insecta	Trichoptera	Leptoceridae	Oecetis	Oecetis_inconspicua
F230_Otu33984	Eukaryota	Metazoa	Arthropoda	Insecta	Diptera	Chironomidae	Tanytarsus	Tanytarsus_mendax
AD_Otu1430	Eukaryota	Metazoa	Arthropoda	Insecta	Diptera	Agromyzidae	Cerodontha	Cerodontha_longipennis
AD_Otu2149	Eukaryota	Metazoa	Arthropoda	Insecta	Diptera	Chironomidae	Orthocladius	Orthocladius_smolandicus
F230_Otu27844	Eukaryota	Metazoa	Arthropoda	Insecta	Trichoptera	Limnephilidae	Anabolia	Anabolia_bimaculata
BE_Otu39978	Eukaryota	Metazoa	Arthropoda	Malacostraca	Amphipoda	Hyalellidae	Hyalella	Hyalella_azteca
BE_Otu38621	Eukaryota	Metazoa	Arthropoda	Insecta	Odonata	Libellulidae	Leucorrhinia	Leucorrhinia_glacialis
BE_Otu34302	Eukaryota	Metazoa	Arthropoda	Insecta	Diptera	Chironomidae	Phaenopsectra	Phaenopsectra_punctipes
BR5_Otu11106	Eukaryota	Metazoa	Arthropoda	Insecta	Hemiptera	Notonectidae	Notonecta	Notonecta_undulata
BR5_Otu976	Eukaryota	Metazoa	Arthropoda	Insecta	Odonata	Corduliidae	Tetragoneuria	Tetragoneuria_canis
BE_Otu8133	Eukaryota	Metazoa	Arthropoda	Branchiopoda	Diplostraca	Daphniidae	Daphnia	Daphnia_dentifera
BR5_Otu23035	Eukaryota	Metazoa	Arthropoda	Insecta	Diptera	Chironomidae	Synendotendipes	Synendotendipes_kaluginae
BE_Otu40303	Eukaryota	Metazoa	Arthropoda	Insecta	Odonata	Libellulidae	Leucorrhinia	Leucorrhinia_proxima
BR5_Otu4486	Eukaryota	Metazoa	Arthropoda	Collembola	Entomobryomorpha	Isotomidae	Folsomia	Folsomia_nivalis
F230_Otu6017	Eukaryota	Metazoa	Arthropoda	Insecta	Odonata	Aeshnidae	Aeshna	Aeshna_canadensis
BE_Otu3481	Eukaryota	Metazoa	Arthropoda	Insecta	Diptera	Chironomidae	Glyptotendipes	Glyptotendipes_barbipes
BR5_Otu27881	Eukaryota	Metazoa	Arthropoda	Insecta	Odonata	Coenagrionidae	Coenagrion	Coenagrion_angulatum
F230_Otu13164	Eukaryota	Metazoa	Arthropoda	Insecta	Odonata	Aeshnidae	Aeshna	Aeshna_vercanica
BE_Otu14723	Eukaryota	Metazoa	Arthropoda	Ostracoda	Podocopida	Cyprididae	Bennelongia	Bennelongia_strellyensis
BE_Otu19785	Eukaryota	Metazoa	Arthropoda	Insecta	Coleoptera	Dytiscidae	Rhantus	Rhantus_sericans
BE_Otu399	Eukaryota	Metazoa	Arthropoda	Insecta	Diptera	Chironomidae	Procladius	Procladius_rufovittatus
BE_Otu18577	Eukaryota	Metazoa	Arthropoda	Insecta	Odonata	Libellulidae	Leucorrhinia	Leucorrhinia_patricia
F230_Otu7062	Eukaryota	Metazoa	Arthropoda	Insecta	Diptera	Chironomidae	Chironomus	Chironomus_atrella
BR5_Otu3449	Eukaryota	Metazoa	Arthropoda	Insecta	Coleoptera	Latridiidae	Enicmus	Enicmus_histrio
BE_Otu33199	Eukaryota	Metazoa	Annelida	Clitellata	Haplotaxida	Tubificidae	Stylaria	Stylaria_lacustris
BR5_Otu17725	Eukaryota	Metazoa	Arthropoda	Insecta	Coleoptera	Haliplidae	Haliplus	Haliplus_immaculicollis
BE_Otu15057	Eukaryota	Metazoa	Arthropoda	Insecta	Diptera	Chironomidae	Dicrotendipes	Dicrotendipes_pulsus
BE_Otu20697	Eukaryota	Metazoa	Arthropoda	Insecta	Hemiptera	Notonectidae	Notonecta	Notonecta_undulata
BE_Otu33620	Eukaryota	Metazoa	Arthropoda	Insecta	Diptera	Tipulidae	Angarotipula	Angarotipula_illustris
BE_Otu32590	Eukaryota	Metazoa	Arthropoda	Insecta	Diptera	Chironomidae	Tanytarsus	Tanytarsus_wirthi
BR5_Otu140	Eukaryota	Metazoa	Arthropoda	Insecta	Diptera	Pleciidae	Penthetria	Penthetria_heteroptera
BR5_Otu10420	Eukaryota	Metazoa	Arthropoda	Insecta	Diptera	Chironomidae	Dicrotendipes	Dicrotendipes_tritomus
BE_Otu6198	Eukaryota	Metazoa	Arthropoda	Insecta	Coleoptera	Curculionidae	Phytobius	Phytobius_leucogaster
BE_Otu36594	Eukaryota	Metazoa	Arthropoda	Insecta	Odonata	Aeshnidae	Aeshna	Aeshna_eremita
BE_Otu23048	Eukaryota	Metazoa	Arthropoda	Insecta	Odonata	Aeshnidae	Aeshna	Aeshna_viridis
F230_Otu34016	Eukaryota	Metazoa	Annelida	Clitellata	Haplotaxida	Tubificidae	Chaetogaster	Chaetogaster_diaphanus
F230_Otu24464	Eukaryota	Metazoa	Arthropoda	Insecta	Hemiptera	Corixidae	Sigara	Sigara_bicoloripennis
BE_Otu39717	Eukaryota	Metazoa	Arthropoda	Insecta	Diptera	Chironomidae	Tanytarsus	Tanytarsus_wirthi
F230_Otu24628	Eukaryota	Metazoa	Arthropoda	Insecta	Hemiptera	Notonectidae	Notonecta	Notonecta_undulata
F230_Otu29010	Eukaryota	Metazoa	Arthropoda	Malacostraca	Amphipoda	Hyalellidae	Hyalella	Hyalella_azteca
AD_Otu578	Eukaryota	Metazoa	Arthropoda	Insecta	Diptera	Chironomidae	Corynoneura	Corynoneura_arctica
F230_Otu20265	Eukaryota	Metazoa	Arthropoda	Insecta	Hemiptera	Corixidae	Sigara	Sigara_bicoloripennis
AD_Otu1695	Eukaryota	Metazoa	Arthropoda	Insecta	Odonata	Libellulidae	Leucorrhinia	Leucorrhinia_glacialis
BE_Otu33679	Eukaryota	Metazoa	Annelida	Clitellata	Haplotaxida	Tubificidae	Stylaria	Stylaria_lacustris
BE_Otu26872	Eukaryota	Metazoa	Arthropoda	Insecta	Diptera	Chironomidae	undef_Chironomidae	Chironomidae_8H-20279-1
BE_Otu17338	Eukaryota	Metazoa	Arthropoda	Branchiopoda	Diplostraca	Daphniidae	Ceriodaphnia	Ceriodaphnia_dubia
BR5_Otu10408	Eukaryota	Metazoa	Arthropoda	Insecta	Diptera	Chironomidae	Psectrocladius	Psectrocladius_platypus
BR5_Otu27307	Eukaryota	Metazoa	Arthropoda	Insecta	Odonata	Coenagrionidae	Enallagma	Enallagma_clausum
BE_Otu1512	Eukaryota	Metazoa	Arthropoda	Insecta	Trichoptera	Phryganeidae	Agrypnia	Agrypnia_improba
BE_Otu35104	Eukaryota	Metazoa	Arthropoda	Insecta	Trichoptera	Limnephilidae	Limnephilus	Limnephilus_politus
BE_Otu36831	Eukaryota	Metazoa	Arthropoda	Insecta	Hemiptera	Notonectidae	Notonecta	Notonecta_undulata
AD_Otu2059	Eukaryota	Metazoa	Arthropoda	Insecta	Ephemeroptera	Heptageniidae	Stenacron	Stenacron_interpunctatum
BE_Otu34751	Eukaryota	Metazoa	Arthropoda	Insecta	Odonata	Coenagrionidae	Coenagrion	Coenagrion_angulatum
BE_Otu4929	Eukaryota	Metazoa	Arthropoda	Branchiopoda	Diplostraca	Chydoridae	Chydorus	Chydorus_brevilabris
BE_Otu35988	Eukaryota	Metazoa	Arthropoda	Insecta	Ephemeroptera	Caenidae	Caenis	Caenis_diminuta
BE_Otu2199	Eukaryota	Metazoa	Arthropoda	Branchiopoda	Diplostraca	Daphniidae	Ceriodaphnia	Ceriodaphnia_dubia
BE_Otu32165	Eukaryota	Metazoa	Arthropoda	Insecta	Ephemeroptera	Siphlonuridae	Siphlonurus	Siphlonurus_alternatus
BR5_Otu213	Eukaryota	Metazoa	Arthropoda	Insecta	Diptera	Chironomidae	Dicrotendipes	Dicrotendipes_tritomus
BR5_Otu1389	Eukaryota	Metazoa	Arthropoda	Insecta	Diptera	Chironomidae	Psectrocladius	Psectrocladius_platypus
BR5_Otu26732	Eukaryota	Metazoa	Arthropoda	Insecta	Diptera	Sciomyzidae	Sepedon	Sepedon_fuscipennis
BE_Otu34112	Eukaryota	Metazoa	Annelida	Clitellata	Haplotaxida	Tubificidae	Stylaria	Stylaria_lacustris
F230_Otu35752	Eukaryota	Metazoa	Arthropoda	Insecta	Ephemeroptera	Baetidae	Callibaetis	Callibaetis_ferrugineus
BE_Otu9739	Eukaryota	Metazoa	Arthropoda	Insecta	Diptera	Chironomidae	Tanytarsus	Tanytarsus_mendax
BE_Otu1761	Eukaryota	Metazoa	Arthropoda	Insecta	Odonata	Coenagrionidae	Coenagrion	Coenagrion_angulatum
[truncated: 15,197 more rows]
