# Supplementary material for: LANDMark: an ensemble approach to the supervised selection of biomarkers in high-throughput sequencing data
Source: BMC Bioinformatics. 2022 Mar 31;23:110. doi: 10.1186/s12859-022-04631-z (PMC8969335; doi:10.1186/s12859-022-04631-z)
Supplement: Supplementary file 6 — Additional file 6. Processed sample by ASV matrices, associated metadata, indicator species results, and statistical analyses, parameter testing results, training time results. [file 12859_2022_4631_MOESM6_ESM.zip › F230/Classifier_Compare_WB_PA_F230.csv]

	Model	Balanced Accuracy
0	SGDClassifierSqHinge	1.0
1	SGDClassifierSqHinge	0.9
2	SGDClassifierSqHinge	0.9
3	SGDClassifierSqHinge	1.0
4	SGDClassifierSqHinge	0.9
5	SGDClassifierSqHinge	1.0
6	SGDClassifierSqHinge	1.0
7	SGDClassifierSqHinge	0.898989898989899
8	SGDClassifierSqHinge	0.8090909090909091
9	SGDClassifierSqHinge	1.0
10	SGDClassifierSqHinge	1.0
11	SGDClassifierSqHinge	1.0
12	SGDClassifierSqHinge	0.8090909090909091
13	SGDClassifierSqHinge	0.9
14	SGDClassifierSqHinge	0.898989898989899
15	SGDClassifierSqHinge	0.898989898989899
16	SGDClassifierSqHinge	1.0
17	SGDClassifierSqHinge	0.9
18	SGDClassifierSqHinge	0.9
19	SGDClassifierSqHinge	1.0
20	SGDClassifierSqHinge	0.8090909090909091
21	SGDClassifierSqHinge	0.725
22	SGDClassifierSqHinge	0.8055555555555556
23	SGDClassifierSqHinge	0.898989898989899
24	SGDClassifierSqHinge	0.8090909090909091
25	SGDClassifierSqHinge	0.8944444444444444
26	SGDClassifierSqHinge	0.898989898989899
27	SGDClassifierSqHinge	1.0
28	SGDClassifierSqHinge	1.0
29	SGDClassifierSqHinge	1.0
30	SGDClassifierMHuber	1.0
31	SGDClassifierMHuber	0.9
32	SGDClassifierMHuber	0.9
33	SGDClassifierMHuber	1.0
34	SGDClassifierMHuber	0.9
35	SGDClassifierMHuber	1.0
36	SGDClassifierMHuber	1.0
37	SGDClassifierMHuber	1.0
38	SGDClassifierMHuber	0.8944444444444444
39	SGDClassifierMHuber	1.0
40	SGDClassifierMHuber	0.898989898989899
41	SGDClassifierMHuber	1.0
42	SGDClassifierMHuber	0.9
43	SGDClassifierMHuber	1.0
44	SGDClassifierMHuber	0.9
45	SGDClassifierMHuber	1.0
46	SGDClassifierMHuber	0.8055555555555556
47	SGDClassifierMHuber	0.9
48	SGDClassifierMHuber	0.9
49	SGDClassifierMHuber	0.8090909090909091
50	SGDClassifierMHuber	0.9
51	SGDClassifierMHuber	0.725
52	SGDClassifierMHuber	0.8055555555555556
53	SGDClassifierMHuber	1.0
54	SGDClassifierMHuber	1.0
55	SGDClassifierMHuber	0.8090909090909091
56	SGDClassifierMHuber	0.898989898989899
57	SGDClassifierMHuber	0.9
58	SGDClassifierMHuber	1.0
59	SGDClassifierMHuber	0.898989898989899
60	ExtraTrees	0.8090909090909091
61	ExtraTrees	0.9
62	ExtraTrees	0.9
63	ExtraTrees	1.0
64	ExtraTrees	1.0
65	ExtraTrees	0.898989898989899
66	ExtraTrees	1.0
67	ExtraTrees	1.0
68	ExtraTrees	0.9
69	ExtraTrees	0.898989898989899
70	ExtraTrees	0.898989898989899
71	ExtraTrees	1.0
72	ExtraTrees	0.9
73	ExtraTrees	1.0
74	ExtraTrees	1.0
75	ExtraTrees	1.0
76	ExtraTrees	1.0
77	ExtraTrees	0.9
78	ExtraTrees	0.9
79	ExtraTrees	0.8944444444444444
80	ExtraTrees	0.9
81	ExtraTrees	0.8090909090909091
82	ExtraTrees	1.0
83	ExtraTrees	0.898989898989899
84	ExtraTrees	1.0
85	ExtraTrees	0.9
86	ExtraTrees	0.898989898989899
87	ExtraTrees	1.0
88	ExtraTrees	1.0
89	ExtraTrees	1.0
90	LinearSVC	1.0
91	LinearSVC	0.9
92	LinearSVC	0.9
93	LinearSVC	1.0
94	LinearSVC	1.0
95	LinearSVC	1.0
96	LinearSVC	1.0
97	LinearSVC	1.0
98	LinearSVC	0.8055555555555556
99	LinearSVC	1.0
100	LinearSVC	1.0
101	LinearSVC	1.0
102	LinearSVC	0.9
103	LinearSVC	1.0
104	LinearSVC	1.0
105	LinearSVC	0.898989898989899
106	LinearSVC	0.8055555555555556
107	LinearSVC	0.9
108	LinearSVC	0.9
109	LinearSVC	1.0
110	LinearSVC	0.9
111	LinearSVC	0.8090909090909091
112	LinearSVC	1.0
113	LinearSVC	0.898989898989899
114	LinearSVC	1.0
115	LinearSVC	0.8090909090909091
116	LinearSVC	0.898989898989899
117	LinearSVC	1.0
118	LinearSVC	1.0
119	LinearSVC	1.0
120	RandomForest	1.0
121	RandomForest	0.9
122	RandomForest	0.9
123	RandomForest	1.0
124	RandomForest	1.0
125	RandomForest	1.0
126	RandomForest	1.0
127	RandomForest	1.0
128	RandomForest	1.0
129	RandomForest	1.0
130	RandomForest	1.0
131	RandomForest	1.0
132	RandomForest	0.9
133	RandomForest	0.898989898989899
134	RandomForest	1.0
135	RandomForest	1.0
136	RandomForest	1.0
137	RandomForest	0.9
138	RandomForest	0.8090909090909091
139	RandomForest	0.8944444444444444
140	RandomForest	0.9
141	RandomForest	0.8090909090909091
142	RandomForest	1.0
143	RandomForest	0.898989898989899
144	RandomForest	1.0
145	RandomForest	0.8090909090909091
146	RandomForest	0.898989898989899
147	RandomForest	1.0
148	RandomForest	1.0
149	RandomForest	1.0
150	LogReg	0.9
151	LogReg	0.9
152	LogReg	0.9
153	LogReg	1.0
154	LogReg	1.0
155	LogReg	1.0
156	LogReg	1.0
157	LogReg	1.0
158	LogReg	0.9
159	LogReg	1.0
160	LogReg	0.9
161	LogReg	1.0
162	LogReg	1.0
163	LogReg	1.0
164	LogReg	1.0
165	LogReg	1.0
166	LogReg	0.8055555555555556
167	LogReg	0.9
168	LogReg	0.8090909090909091
169	LogReg	0.9
170	LogReg	0.9
171	LogReg	0.8090909090909091
172	LogReg	0.8055555555555556
173	LogReg	0.898989898989899
174	LogReg	1.0
175	LogReg	0.8090909090909091
176	LogReg	0.898989898989899
177	LogReg	1.0
178	LogReg	0.898989898989899
179	LogReg	1.0
180	RidReg	1.0
181	RidReg	0.9
182	RidReg	0.9
183	RidReg	1.0
184	RidReg	1.0
185	RidReg	0.898989898989899
186	RidReg	1.0
187	RidReg	1.0
188	RidReg	0.9
189	RidReg	1.0
190	RidReg	1.0
191	RidReg	1.0
192	RidReg	0.9
193	RidReg	1.0
194	RidReg	1.0
195	RidReg	1.0
196	RidReg	1.0
197	RidReg	0.9
198	RidReg	0.9
199	RidReg	1.0
200	RidReg	0.9
201	RidReg	0.725
202	RidReg	0.898989898989899
203	RidReg	0.898989898989899
204	RidReg	1.0
205	RidReg	0.8090909090909091
206	RidReg	0.898989898989899
207	RidReg	1.0
208	RidReg	0.898989898989899
209	RidReg	1.0
210	LANDMarkOracle	1.0
211	LANDMarkOracle	0.9
212	LANDMarkOracle	0.9
213	LANDMarkOracle	1.0
214	LANDMarkOracle	1.0
215	LANDMarkOracle	1.0
216	LANDMarkOracle	1.0
217	LANDMarkOracle	1.0
218	LANDMarkOracle	0.9
219	LANDMarkOracle	1.0
220	LANDMarkOracle	1.0
221	LANDMarkOracle	1.0
222	LANDMarkOracle	0.9
223	LANDMarkOracle	0.9
224	LANDMarkOracle	1.0
225	LANDMarkOracle	1.0
226	LANDMarkOracle	1.0
227	LANDMarkOracle	0.9
228	LANDMarkOracle	0.9
229	LANDMarkOracle	1.0
230	LANDMarkOracle	0.9
231	LANDMarkOracle	0.8090909090909091
232	LANDMarkOracle	1.0
233	LANDMarkOracle	1.0
234	LANDMarkOracle	1.0
235	LANDMarkOracle	0.8090909090909091
236	LANDMarkOracle	0.898989898989899
237	LANDMarkOracle	1.0
238	LANDMarkOracle	1.0
239	LANDMarkOracle	1.0
240	LANDMarkNoOracle	1.0
241	LANDMarkNoOracle	0.9
242	LANDMarkNoOracle	0.9
243	LANDMarkNoOracle	1.0
244	LANDMarkNoOracle	1.0
245	LANDMarkNoOracle	1.0
246	LANDMarkNoOracle	1.0
247	LANDMarkNoOracle	1.0
248	LANDMarkNoOracle	0.9
249	LANDMarkNoOracle	1.0
250	LANDMarkNoOracle	1.0
251	LANDMarkNoOracle	1.0
252	LANDMarkNoOracle	0.9
253	LANDMarkNoOracle	1.0
254	LANDMarkNoOracle	1.0
255	LANDMarkNoOracle	1.0
256	LANDMarkNoOracle	1.0
257	LANDMarkNoOracle	0.9
258	LANDMarkNoOracle	0.9
259	LANDMarkNoOracle	1.0
260	LANDMarkNoOracle	0.9
261	LANDMarkNoOracle	0.8090909090909091
262	LANDMarkNoOracle	1.0
263	LANDMarkNoOracle	0.898989898989899
264	LANDMarkNoOracle	1.0
265	LANDMarkNoOracle	0.8090909090909091
266	LANDMarkNoOracle	0.898989898989899
267	LANDMarkNoOracle	1.0
268	LANDMarkNoOracle	1.0
269	LANDMarkNoOracle	1.0
