# Supplementary material for: LANDMark: an ensemble approach to the supervised selection of biomarkers in high-throughput sequencing data
Source: BMC Bioinformatics. 2022 Mar 31;23:110. doi: 10.1186/s12859-022-04631-z (PMC8969335; doi:10.1186/s12859-022-04631-z)
Supplement: Supplementary file 6 — Additional file 6. Processed sample by ASV matrices, associated metadata, indicator species results, and statistical analyses, parameter testing results, training time results. [file 12859_2022_4631_MOESM6_ESM.zip › F230/indic_full.txt]

              rn s.Athabasca s.Peace index      stat p.value p.value.bh
 1:  F230_Otu410           0       1     2 0.7905694   0.001 0.04461111
 2:  F230_Otu388           0       1     2 0.7620710   0.001 0.04461111
 3:  F230_Otu671           1       0     1 0.7559289   0.001 0.04461111
 4:  F230_Otu121           0       1     2 0.7343760   0.001 0.04461111
 5:   F230_Otu16           1       0     1 0.8798827   0.001 0.04461111
 6:  F230_Otu407           0       1     2 0.6770032   0.001 0.04461111
 7:  F230_Otu335           0       1     2 0.7620710   0.001 0.04461111
 8:  F230_Otu166           1       0     1 0.8215325   0.001 0.04461111
 9:  F230_Otu293           1       0     1 0.7559289   0.001 0.04461111
10: F230_Otu2576           1       0     1 0.6617222   0.001 0.04461111
11:  F230_Otu196           0       1     2 0.8189307   0.001 0.04461111
12:   F230_Otu18           0       1     2 0.8987170   0.001 0.04461111
13:   F230_Otu59           1       0     1 0.8538709   0.001 0.04461111
14:  F230_Otu156           1       0     1 0.7237469   0.001 0.04461111
15:  F230_Otu464           0       1     2 0.7677579   0.001 0.04461111
16:  F230_Otu513           0       1     2 0.7905694   0.001 0.04461111
17:  F230_Otu367           1       0     1 0.7297901   0.001 0.04461111
18:  F230_Otu270           0       1     2 0.7359801   0.001 0.04461111
