# Supplementary material for: LANDMark: an ensemble approach to the supervised selection of biomarkers in high-throughput sequencing data
Source: BMC Bioinformatics. 2022 Mar 31;23:110. doi: 10.1186/s12859-022-04631-z (PMC8969335; doi:10.1186/s12859-022-04631-z)
Supplement: Supplementary file 6 — Additional file 6. Processed sample by ASV matrices, associated metadata, indicator species results, and statistical analyses, parameter testing results, training time results. [file 12859_2022_4631_MOESM6_ESM.zip › F230/taxa_results_PA_F230.csv]

	0	1	2	3	4	5	6	7	8	9	10	11	12	13	14	15	16	17	18	19	20	21	22	23	24	25	26	27	28	29	30	31	32	33	34	35	36	37	38	39	40	41	42	43	44	45	46	47	48
0	SGDClassifierSqHinge	ASV410 (Dicrotendipes)	ASV5097 (Hydrophorus)	ASV28 (Caenis)	ASV388 (Leucorrhinia)	ASV21 (Banksiola)	ASV10 (Caenis)	ASV671 (Nais)	ASV699 (Chironomus)	ASV3 (Caenis)	ASV460 (Haliplus)	ASV141 (Sigara)	ASV239 (Orthocladius)	ASV311 (Nais)	ASV79 (Tanytarsus)	ASV299 (Chironomus)	ASV850 (Aglaodiaptomus)	ASV832 (Lumbriculus)	ASV1028 (Caenis)	ASV657 (Helobdella)	ASV16 (Paratanytarsus)	ASV444 (Hyalella)	ASV547 (Lumbriculus)	ASV149 (Agrypnia)	ASV111 (Tanytarsus)	ASV249 (Ablabesmyia)	ASV2425 (Corynoneura)	ASV708 (Procladius)	ASV15 (Callicorixa)	ASV120 (Angarotipula)	ASV7305 (Polypedilum)	ASV3385 (Hyalella)	ASV7 (Caenis)	ASV335 (Corynoneura)	ASV475 (Carrhydrus)	ASV4260 (Callicorixa)	ASV381 (Setacera)	ASV164 (Hesperocorixa)	ASV502 (Tanytarsus)	ASV964 (Orthocladius)	ASV216 (Triaenodes)	ASV390 (Haementeria)	ASV732 (Paratanytarsus)	ASV5 (Siphlonurus)	ASV372 (Cricotopus)	ASV1511 (Ablabesmyia)	ASV301 (Orthocladius)	ASV293 (Laccophilus)	ASV2562 (Sigara)
1	SGDClassifierSqHinge	ASV410 (Dicrotendipes)	ASV28 (Caenis)	ASV388 (Leucorrhinia)	ASV21 (Banksiola)	ASV1234 (Nais)	ASV10 (Caenis)	ASV671 (Nais)	ASV699 (Chironomus)	ASV159 (Lumbriculus)	ASV1383 (Cricotopus)	ASV460 (Haliplus)	ASV428 (Buenoa)	ASV11 (Hyalella)	ASV1261 (Chaetogaster)	ASV40 (Hyalella)	ASV299 (Chironomus)	ASV1107 (Parachironomus)	ASV850 (Aglaodiaptomus)	ASV74 (Hyalella)	ASV712 (Arrenurus)	ASV1028 (Caenis)	ASV473 (Corynoneura)	ASV868 (Tanytarsus)	ASV444 (Hyalella)	ASV149 (Agrypnia)	ASV6573 (Unionicola)	ASV472 (Agrypnia)	ASV697 (Lumbriculus)	ASV708 (Procladius)	ASV41 (Enallagma)	ASV120 (Angarotipula)	ASV3384 (Hyalella)	ASV3385 (Hyalella)	ASV7 (Caenis)	ASV335 (Corynoneura)	ASV166 (Palpomyia)	ASV5200 (Coenagrion)	ASV381 (Setacera)	ASV5722 (Hyalella)	ASV164 (Hesperocorixa)	ASV6862 (Polypedilum)	ASV9428 (Hyalella)	ASV216 (Triaenodes)	ASV1265 (Ladislavella)	ASV48 (Agrypnia)	ASV2550 (Hyalella)	ASV929 (Chironomus)	ASV372 (Cricotopus)
2	SGDClassifierSqHinge	ASV410 (Dicrotendipes)	ASV8 (Caenis)	ASV23 (Notonecta)	ASV822 (Tanytarsus)	ASV21 (Banksiola)	ASV537 (Hyalella)	ASV599 (Gammarus)	ASV671 (Nais)	ASV3628 (Chironomus)	ASV3 (Caenis)	ASV460 (Haliplus)	ASV625 (Apodrosus)	ASV141 (Sigara)	ASV924 (Paratanytarsus)	ASV299 (Chironomus)	ASV259 (Gammarus)	ASV1107 (Parachironomus)	ASV121 (Drosophila)	ASV74 (Hyalella)	ASV417 (Psectrocladius)	ASV1028 (Caenis)	ASV16 (Paratanytarsus)	ASV9 (Stylaria)	ASV731 (Leucorrhinia)	ASV444 (Hyalella)	ASV324 (Tanytarsus)	ASV547 (Lumbriculus)	ASV149 (Agrypnia)	ASV249 (Ablabesmyia)	ASV15 (Callicorixa)	ASV120 (Angarotipula)	ASV129 (Cricotopus)	ASV501 (Arrenurus)	ASV166 (Palpomyia)	ASV95 (Ablabesmyia)	ASV381 (Setacera)	ASV788 (Hyalella)	ASV346 (Hyalella)	ASV601 (Ablabesmyia)	ASV216 (Triaenodes)	ASV1242 (Procladius)	ASV89 (Enallagma)	ASV85 (Ablabesmyia)	ASV871 (Simocephalus)	ASV6167 (Coenagrion)	ASV1437 (Callicorixa)	ASV107 (Graphoderus)	ASV36 (Cypridopsis)
3	SGDClassifierSqHinge	ASV410 (Dicrotendipes)	ASV28 (Caenis)	ASV388 (Leucorrhinia)	ASV8 (Caenis)	ASV21 (Banksiola)	ASV537 (Hyalella)	ASV10 (Caenis)	ASV3628 (Chironomus)	ASV3 (Caenis)	ASV625 (Apodrosus)	ASV584 (Piona)	ASV924 (Paratanytarsus)	ASV895 (Psectrocladius)	ASV56 (Chironomus)	ASV761 (Candona)	ASV2312 (Enallagma)	ASV79 (Tanytarsus)	ASV1114 (Agraylea)	ASV74 (Hyalella)	ASV417 (Psectrocladius)	ASV461 (Aeshna)	ASV9 (Stylaria)	ASV407 (Cladopelma)	ASV444 (Hyalella)	ASV149 (Agrypnia)	ASV57 (Hesperocorixa)	ASV6012 (Paratanytarsus)	ASV472 (Agrypnia)	ASV708 (Procladius)	ASV15 (Callicorixa)	ASV120 (Angarotipula)	ASV39 (Aglaodiaptomus)	ASV129 (Cricotopus)	ASV3072 (Coenagrion)	ASV166 (Palpomyia)	ASV95 (Ablabesmyia)	ASV6862 (Polypedilum)	ASV788 (Hyalella)	ASV216 (Triaenodes)	ASV817 (Hesperocorixa)	ASV494 (Glyptotendipes)	ASV2017 (Chironomus)	ASV372 (Cricotopus)	ASV1511 (Ablabesmyia)	ASV301 (Orthocladius)	ASV457 (Ablabesmyia)	ASV293 (Laccophilus)	ASV85 (Ablabesmyia)
4	SGDClassifierSqHinge	ASV410 (Dicrotendipes)	ASV204 (Aglaodiaptomus)	ASV28 (Caenis)	ASV8 (Caenis)	ASV23 (Notonecta)	ASV73 (Hyalella)	ASV21 (Banksiola)	ASV117 (Callicorixa)	ASV10 (Caenis)	ASV671 (Nais)	ASV32 (Daphnia)	ASV159 (Lumbriculus)	ASV1383 (Cricotopus)	ASV141 (Sigara)	ASV1084 (Stilobezzia)	ASV924 (Paratanytarsus)	ASV239 (Orthocladius)	ASV761 (Candona)	ASV311 (Nais)	ASV299 (Chironomus)	ASV121 (Drosophila)	ASV850 (Aglaodiaptomus)	ASV74 (Hyalella)	ASV1028 (Caenis)	ASV16 (Paratanytarsus)	ASV9 (Stylaria)	ASV407 (Cladopelma)	ASV3904 (Tanytarsus)	ASV149 (Agrypnia)	ASV697 (Lumbriculus)	ASV15 (Callicorixa)	ASV313 (Dero)	ASV129 (Cricotopus)	ASV335 (Corynoneura)	ASV166 (Palpomyia)	ASV145 (undef_Chironomidae)	ASV346 (Hyalella)	ASV601 (Ablabesmyia)	ASV3365 (Haliplus)	ASV100 (Chironomus)	ASV494 (Glyptotendipes)	ASV2202 (Enallagma)	ASV372 (Cricotopus)	ASV572 (Haliplus)	ASV301 (Orthocladius)	ASV49 (Chironomus)	ASV457 (Ablabesmyia)	ASV293 (Laccophilus)
5	SGDClassifierSqHinge	ASV410 (Dicrotendipes)	ASV204 (Aglaodiaptomus)	ASV28 (Caenis)	ASV78 (Callibaetis)	ASV822 (Tanytarsus)	ASV21 (Banksiola)	ASV10 (Caenis)	ASV3 (Caenis)	ASV4322 (Phaenopsectra)	ASV460 (Haliplus)	ASV625 (Apodrosus)	ASV141 (Sigara)	ASV136 (Chironomus)	ASV311 (Nais)	ASV7315 (Polypedilum)	ASV850 (Aglaodiaptomus)	ASV417 (Psectrocladius)	ASV1028 (Caenis)	ASV1011 (Paratanytarsus)	ASV468 (Hedriodiscus)	ASV473 (Corynoneura)	ASV16 (Paratanytarsus)	ASV407 (Cladopelma)	ASV444 (Hyalella)	ASV3904 (Tanytarsus)	ASV149 (Agrypnia)	ASV472 (Agrypnia)	ASV708 (Procladius)	ASV1990 (Xenochironomus)	ASV190 (Cypridopsis)	ASV1105 (Cryptochironomus)	ASV120 (Angarotipula)	ASV3384 (Hyalella)	ASV1965 (Cricotopus)	ASV1926 (Polypedilum)	ASV7 (Caenis)	ASV335 (Corynoneura)	ASV166 (Palpomyia)	ASV95 (Ablabesmyia)	ASV944 (Stilobezzia)	ASV5722 (Hyalella)	ASV164 (Hesperocorixa)	ASV145 (undef_Chironomidae)	ASV9428 (Hyalella)	ASV216 (Triaenodes)	ASV7725 (Cenocorixa)	ASV5 (Siphlonurus)	ASV372 (Cricotopus)
6	SGDClassifierSqHinge	ASV410 (Dicrotendipes)	ASV204 (Aglaodiaptomus)	ASV28 (Caenis)	ASV21 (Banksiola)	ASV117 (Callicorixa)	ASV537 (Hyalella)	ASV671 (Nais)	ASV699 (Chironomus)	ASV280 (Hyalella)	ASV1261 (Chaetogaster)	ASV56 (Chironomus)	ASV761 (Candona)	ASV2312 (Enallagma)	ASV311 (Nais)	ASV79 (Tanytarsus)	ASV299 (Chironomus)	ASV850 (Aglaodiaptomus)	ASV74 (Hyalella)	ASV1028 (Caenis)	ASV16 (Paratanytarsus)	ASV407 (Cladopelma)	ASV918 (Hydrachna)	ASV444 (Hyalella)	ASV149 (Agrypnia)	ASV1811 (Paratanytarsus)	ASV6573 (Unionicola)	ASV697 (Lumbriculus)	ASV120 (Angarotipula)	ASV155 (Arrenurus)	ASV39 (Aglaodiaptomus)	ASV7 (Caenis)	ASV335 (Corynoneura)	ASV166 (Palpomyia)	ASV242 (Psectrocladius)	ASV169 (Ablabesmyia)	ASV6862 (Polypedilum)	ASV161 (Tanytarsus)	ASV317 (Nais)	ASV480 (Hyalella)	ASV35 (Sigara)	ASV5 (Siphlonurus)	ASV372 (Cricotopus)	ASV1511 (Ablabesmyia)	ASV301 (Orthocladius)	ASV293 (Laccophilus)	ASV85 (Ablabesmyia)	ASV199 (Triaenodes)	ASV184 (Dero)
7	SGDClassifierSqHinge	ASV410 (Dicrotendipes)	ASV204 (Aglaodiaptomus)	ASV23 (Notonecta)	ASV78 (Callibaetis)	ASV21 (Banksiola)	ASV117 (Callicorixa)	ASV5323 (Aeshna)	ASV32 (Daphnia)	ASV3 (Caenis)	ASV141 (Sigara)	ASV924 (Paratanytarsus)	ASV239 (Orthocladius)	ASV56 (Chironomus)	ASV40 (Hyalella)	ASV311 (Nais)	ASV7315 (Polypedilum)	ASV259 (Gammarus)	ASV1028 (Caenis)	ASV468 (Hedriodiscus)	ASV16 (Paratanytarsus)	ASV407 (Cladopelma)	ASV444 (Hyalella)	ASV3904 (Tanytarsus)	ASV1724 (Polypedilum)	ASV2494 (Coenagrion)	ASV15 (Callicorixa)	ASV120 (Angarotipula)	ASV7305 (Polypedilum)	ASV39 (Aglaodiaptomus)	ASV7 (Caenis)	ASV335 (Corynoneura)	ASV501 (Arrenurus)	ASV166 (Palpomyia)	ASV381 (Setacera)	ASV216 (Triaenodes)	ASV100 (Chironomus)	ASV494 (Glyptotendipes)	ASV480 (Hyalella)	ASV5 (Siphlonurus)	ASV446 (Hyalella)	ASV293 (Laccophilus)	ASV85 (Ablabesmyia)	ASV612 (Ablabesmyia)	ASV5317 (Helobdella)	ASV3767 (Physella)	ASV184 (Dero)	ASV107 (Graphoderus)	ASV1220 (Dicrotendipes)
8	SGDClassifierSqHinge	ASV410 (Dicrotendipes)	ASV28 (Caenis)	ASV8 (Caenis)	ASV73 (Hyalella)	ASV21 (Banksiola)	ASV117 (Callicorixa)	ASV537 (Hyalella)	ASV10 (Caenis)	ASV599 (Gammarus)	ASV671 (Nais)	ASV4322 (Phaenopsectra)	ASV428 (Buenoa)	ASV625 (Apodrosus)	ASV141 (Sigara)	ASV924 (Paratanytarsus)	ASV2312 (Enallagma)	ASV311 (Nais)	ASV79 (Tanytarsus)	ASV299 (Chironomus)	ASV121 (Drosophila)	ASV2800 (Callicorixa)	ASV74 (Hyalella)	ASV417 (Psectrocladius)	ASV468 (Hedriodiscus)	ASV16 (Paratanytarsus)	ASV9 (Stylaria)	ASV444 (Hyalella)	ASV547 (Lumbriculus)	ASV472 (Agrypnia)	ASV697 (Lumbriculus)	ASV708 (Procladius)	ASV39 (Aglaodiaptomus)	ASV1926 (Polypedilum)	ASV294 (Limnesia)	ASV7 (Caenis)	ASV335 (Corynoneura)	ASV166 (Palpomyia)	ASV475 (Carrhydrus)	ASV17 (Chironomus)	ASV381 (Setacera)	ASV164 (Hesperocorixa)	ASV346 (Hyalella)	ASV161 (Tanytarsus)	ASV216 (Triaenodes)	ASV390 (Haementeria)	ASV100 (Chironomus)	ASV317 (Nais)	ASV48 (Agrypnia)
9	SGDClassifierSqHinge	ASV410 (Dicrotendipes)	ASV1159 (Sigara)	ASV28 (Caenis)	ASV23 (Notonecta)	ASV2117 (Svalbardia)	ASV73 (Hyalella)	ASV21 (Banksiola)	ASV3188 (Chironomus)	ASV10 (Caenis)	ASV671 (Nais)	ASV1383 (Cricotopus)	ASV4322 (Phaenopsectra)	ASV280 (Hyalella)	ASV428 (Buenoa)	ASV141 (Sigara)	ASV79 (Tanytarsus)	ASV121 (Drosophila)	ASV74 (Hyalella)	ASV810 (Limnesia)	ASV1028 (Caenis)	ASV461 (Aeshna)	ASV468 (Hedriodiscus)	ASV16 (Paratanytarsus)	ASV407 (Cladopelma)	ASV3904 (Tanytarsus)	ASV547 (Lumbriculus)	ASV26 (Nemotaulius)	ASV744 (Limnephilus)	ASV697 (Lumbriculus)	ASV529 (Hyalella)	ASV1926 (Polypedilum)	ASV294 (Limnesia)	ASV7 (Caenis)	ASV335 (Corynoneura)	ASV166 (Palpomyia)	ASV475 (Carrhydrus)	ASV6862 (Polypedilum)	ASV145 (undef_Chironomidae)	ASV346 (Hyalella)	ASV216 (Triaenodes)	ASV5271 (Notonecta)	ASV317 (Nais)	ASV48 (Agrypnia)	ASV480 (Hyalella)	ASV275 (Aeshna)	ASV5 (Siphlonurus)	ASV1511 (Ablabesmyia)	ASV293 (Laccophilus)
10	SGDClassifierSqHinge	ASV410 (Dicrotendipes)	ASV455 (Erpobdella)	ASV388 (Leucorrhinia)	ASV23 (Notonecta)	ASV78 (Callibaetis)	ASV21 (Banksiola)	ASV117 (Callicorixa)	ASV599 (Gammarus)	ASV1758 (Arrenurus)	ASV671 (Nais)	ASV32 (Daphnia)	ASV277 (Tanytarsus)	ASV3 (Caenis)	ASV4322 (Phaenopsectra)	ASV141 (Sigara)	ASV924 (Paratanytarsus)	ASV56 (Chironomus)	ASV761 (Candona)	ASV311 (Nais)	ASV1114 (Agraylea)	ASV121 (Drosophila)	ASV850 (Aglaodiaptomus)	ASV417 (Psectrocladius)	ASV832 (Lumbriculus)	ASV1028 (Caenis)	ASV468 (Hedriodiscus)	ASV918 (Hydrachna)	ASV444 (Hyalella)	ASV547 (Lumbriculus)	ASV149 (Agrypnia)	ASV57 (Hesperocorixa)	ASV111 (Tanytarsus)	ASV15 (Callicorixa)	ASV41 (Enallagma)	ASV190 (Cypridopsis)	ASV120 (Angarotipula)	ASV166 (Palpomyia)	ASV381 (Setacera)	ASV145 (undef_Chironomidae)	ASV346 (Hyalella)	ASV601 (Ablabesmyia)	ASV216 (Triaenodes)	ASV100 (Chironomus)	ASV5 (Siphlonurus)	ASV301 (Orthocladius)	ASV49 (Chironomus)	ASV293 (Laccophilus)	ASV199 (Triaenodes)
11	SGDClassifierSqHinge	ASV410 (Dicrotendipes)	ASV28 (Caenis)	ASV388 (Leucorrhinia)	ASV8 (Caenis)	ASV78 (Callibaetis)	ASV2311 (Chironomus)	ASV21 (Banksiola)	ASV537 (Hyalella)	ASV10 (Caenis)	ASV2751 (Limnodrilus)	ASV671 (Nais)	ASV3 (Caenis)	ASV625 (Apodrosus)	ASV141 (Sigara)	ASV11 (Hyalella)	ASV136 (Chironomus)	ASV924 (Paratanytarsus)	ASV239 (Orthocladius)	ASV56 (Chironomus)	ASV121 (Drosophila)	ASV417 (Psectrocladius)	ASV1210 (Paratanytarsus)	ASV468 (Hedriodiscus)	ASV1582 (Caenis)	ASV16 (Paratanytarsus)	ASV407 (Cladopelma)	ASV547 (Lumbriculus)	ASV149 (Agrypnia)	ASV697 (Lumbriculus)	ASV15 (Callicorixa)	ASV41 (Enallagma)	ASV6959 (Tetragnatha)	ASV190 (Cypridopsis)	ASV120 (Angarotipula)	ASV129 (Cricotopus)	ASV1926 (Polypedilum)	ASV7 (Caenis)	ASV166 (Palpomyia)	ASV475 (Carrhydrus)	ASV17 (Chironomus)	ASV381 (Setacera)	ASV788 (Hyalella)	ASV502 (Tanytarsus)	ASV216 (Triaenodes)	ASV317 (Nais)	ASV494 (Glyptotendipes)	ASV372 (Cricotopus)	ASV293 (Laccophilus)
12	SGDClassifierSqHinge	ASV410 (Dicrotendipes)	ASV204 (Aglaodiaptomus)	ASV28 (Caenis)	ASV8 (Caenis)	ASV21 (Banksiola)	ASV117 (Callicorixa)	ASV10 (Caenis)	ASV4923 (Sigara)	ASV671 (Nais)	ASV159 (Lumbriculus)	ASV584 (Piona)	ASV141 (Sigara)	ASV136 (Chironomus)	ASV1261 (Chaetogaster)	ASV1084 (Stilobezzia)	ASV40 (Hyalella)	ASV2312 (Enallagma)	ASV74 (Hyalella)	ASV417 (Psectrocladius)	ASV1028 (Caenis)	ASV468 (Hedriodiscus)	ASV16 (Paratanytarsus)	ASV868 (Tanytarsus)	ASV547 (Lumbriculus)	ASV15 (Callicorixa)	ASV120 (Angarotipula)	ASV1965 (Cricotopus)	ASV39 (Aglaodiaptomus)	ASV129 (Cricotopus)	ASV335 (Corynoneura)	ASV166 (Palpomyia)	ASV475 (Carrhydrus)	ASV330 (Leptophlebia)	ASV944 (Stilobezzia)	ASV48 (Agrypnia)	ASV1703 (Cenocorixa)	ASV572 (Haliplus)	ASV301 (Orthocladius)	ASV293 (Laccophilus)	ASV85 (Ablabesmyia)	ASV199 (Triaenodes)	ASV612 (Ablabesmyia)	ASV871 (Simocephalus)	ASV288 (Chironomus)	ASV154 (Ablabesmyia)	ASV47 (Cricotopus)	ASV982 (Branchiodrilus)	ASV420 (Leucorrhinia)
13	SGDClassifierSqHinge	ASV410 (Dicrotendipes)	ASV28 (Caenis)	ASV822 (Tanytarsus)	ASV21 (Banksiola)	ASV117 (Callicorixa)	ASV10 (Caenis)	ASV671 (Nais)	ASV4322 (Phaenopsectra)	ASV280 (Hyalella)	ASV428 (Buenoa)	ASV141 (Sigara)	ASV136 (Chironomus)	ASV40 (Hyalella)	ASV311 (Nais)	ASV121 (Drosophila)	ASV74 (Hyalella)	ASV810 (Limnesia)	ASV712 (Arrenurus)	ASV1028 (Caenis)	ASV468 (Hedriodiscus)	ASV16 (Paratanytarsus)	ASV731 (Leucorrhinia)	ASV407 (Cladopelma)	ASV444 (Hyalella)	ASV149 (Agrypnia)	ASV15 (Callicorixa)	ASV1105 (Cryptochironomus)	ASV1965 (Cricotopus)	ASV39 (Aglaodiaptomus)	ASV1926 (Polypedilum)	ASV7 (Caenis)	ASV335 (Corynoneura)	ASV166 (Palpomyia)	ASV475 (Carrhydrus)	ASV164 (Hesperocorixa)	ASV145 (undef_Chironomidae)	ASV216 (Triaenodes)	ASV7725 (Cenocorixa)	ASV1242 (Procladius)	ASV480 (Hyalella)	ASV35 (Sigara)	ASV5 (Siphlonurus)	ASV372 (Cricotopus)	ASV1511 (Ablabesmyia)	ASV293 (Laccophilus)	ASV85 (Ablabesmyia)	ASV199 (Triaenodes)	ASV3767 (Physella)
14	SGDClassifierSqHinge	ASV1727 (Tanytarsus)	ASV410 (Dicrotendipes)	ASV204 (Aglaodiaptomus)	ASV28 (Caenis)	ASV388 (Leucorrhinia)	ASV78 (Callibaetis)	ASV117 (Callicorixa)	ASV10 (Caenis)	ASV671 (Nais)	ASV159 (Lumbriculus)	ASV3 (Caenis)	ASV141 (Sigara)	ASV11 (Hyalella)	ASV924 (Paratanytarsus)	ASV56 (Chironomus)	ASV761 (Candona)	ASV1114 (Agraylea)	ASV121 (Drosophila)	ASV850 (Aglaodiaptomus)	ASV74 (Hyalella)	ASV417 (Psectrocladius)	ASV832 (Lumbriculus)	ASV468 (Hedriodiscus)	ASV16 (Paratanytarsus)	ASV950 (Lumbriculus)	ASV9 (Stylaria)	ASV547 (Lumbriculus)	ASV697 (Lumbriculus)	ASV1042 (Corynoneura)	ASV120 (Angarotipula)	ASV294 (Limnesia)	ASV335 (Corynoneura)	ASV501 (Arrenurus)	ASV166 (Palpomyia)	ASV475 (Carrhydrus)	ASV242 (Psectrocladius)	ASV17 (Chironomus)	ASV944 (Stilobezzia)	ASV145 (undef_Chironomidae)	ASV601 (Ablabesmyia)	ASV161 (Tanytarsus)	ASV216 (Triaenodes)	ASV100 (Chironomus)	ASV317 (Nais)	ASV48 (Agrypnia)	ASV480 (Hyalella)	ASV5 (Siphlonurus)	ASV301 (Orthocladius)
15	SGDClassifierSqHinge	ASV410 (Dicrotendipes)	ASV28 (Caenis)	ASV388 (Leucorrhinia)	ASV8 (Caenis)	ASV2117 (Svalbardia)	ASV2311 (Chironomus)	ASV1897 (Glyptotendipes)	ASV21 (Banksiola)	ASV671 (Nais)	ASV159 (Lumbriculus)	ASV3 (Caenis)	ASV136 (Chironomus)	ASV336 (Leptophlebia)	ASV826 (Procladius)	ASV239 (Orthocladius)	ASV56 (Chironomus)	ASV79 (Tanytarsus)	ASV7315 (Polypedilum)	ASV1010 (Glyptotendipes)	ASV74 (Hyalella)	ASV1028 (Caenis)	ASV16 (Paratanytarsus)	ASV407 (Cladopelma)	ASV444 (Hyalella)	ASV3904 (Tanytarsus)	ASV547 (Lumbriculus)	ASV149 (Agrypnia)	ASV2494 (Coenagrion)	ASV697 (Lumbriculus)	ASV178 (Psectrocladius)	ASV7305 (Polypedilum)	ASV7 (Caenis)	ASV335 (Corynoneura)	ASV95 (Ablabesmyia)	ASV164 (Hesperocorixa)	ASV145 (undef_Chironomidae)	ASV964 (Orthocladius)	ASV216 (Triaenodes)	ASV7725 (Cenocorixa)	ASV100 (Chironomus)	ASV494 (Glyptotendipes)	ASV480 (Hyalella)	ASV5 (Siphlonurus)	ASV372 (Cricotopus)	ASV1511 (Ablabesmyia)	ASV49 (Chironomus)	ASV293 (Laccophilus)	ASV85 (Ablabesmyia)
16	SGDClassifierSqHinge	ASV410 (Dicrotendipes)	ASV9668 (Callicorixa)	ASV28 (Caenis)	ASV23 (Notonecta)	ASV21 (Banksiola)	ASV1234 (Nais)	ASV10 (Caenis)	ASV671 (Nais)	ASV3628 (Chironomus)	ASV1383 (Cricotopus)	ASV3 (Caenis)	ASV336 (Leptophlebia)	ASV1261 (Chaetogaster)	ASV239 (Orthocladius)	ASV311 (Nais)	ASV299 (Chironomus)	ASV7315 (Polypedilum)	ASV74 (Hyalella)	ASV417 (Psectrocladius)	ASV1028 (Caenis)	ASV657 (Helobdella)	ASV16 (Paratanytarsus)	ASV407 (Cladopelma)	ASV918 (Hydrachna)	ASV444 (Hyalella)	ASV1811 (Paratanytarsus)	ASV472 (Agrypnia)	ASV708 (Procladius)	ASV41 (Enallagma)	ASV1105 (Cryptochironomus)	ASV120 (Angarotipula)	ASV7305 (Polypedilum)	ASV529 (Hyalella)	ASV294 (Limnesia)	ASV335 (Corynoneura)	ASV3072 (Coenagrion)	ASV166 (Palpomyia)	ASV475 (Carrhydrus)	ASV6862 (Polypedilum)	ASV788 (Hyalella)	ASV346 (Hyalella)	ASV216 (Triaenodes)	ASV929 (Chironomus)	ASV480 (Hyalella)	ASV35 (Sigara)	ASV5 (Siphlonurus)	ASV372 (Cricotopus)	ASV301 (Orthocladius)
17	SGDClassifierSqHinge	ASV410 (Dicrotendipes)	ASV5097 (Hydrophorus)	ASV28 (Caenis)	ASV388 (Leucorrhinia)	ASV23 (Notonecta)	ASV476 (Triaenodes)	ASV21 (Banksiola)	ASV537 (Hyalella)	ASV4923 (Sigara)	ASV671 (Nais)	ASV277 (Tanytarsus)	ASV3628 (Chironomus)	ASV1211 (Tetragnatha)	ASV1383 (Cricotopus)	ASV14348 (Egle)	ASV625 (Apodrosus)	ASV141 (Sigara)	ASV2312 (Enallagma)	ASV79 (Tanytarsus)	ASV121 (Drosophila)	ASV74 (Hyalella)	ASV417 (Psectrocladius)	ASV832 (Lumbriculus)	ASV1028 (Caenis)	ASV16 (Paratanytarsus)	ASV731 (Leucorrhinia)	ASV407 (Cladopelma)	ASV3904 (Tanytarsus)	ASV149 (Agrypnia)	ASV1811 (Paratanytarsus)	ASV697 (Lumbriculus)	ASV7305 (Polypedilum)	ASV129 (Cricotopus)	ASV335 (Corynoneura)	ASV501 (Arrenurus)	ASV166 (Palpomyia)	ASV17 (Chironomus)	ASV6862 (Polypedilum)	ASV145 (undef_Chironomidae)	ASV601 (Ablabesmyia)	ASV1213 (Psectrocladius)	ASV216 (Triaenodes)	ASV542 (Chironomus)	ASV1703 (Cenocorixa)	ASV929 (Chironomus)	ASV5 (Siphlonurus)	ASV372 (Cricotopus)	ASV301 (Orthocladius)
18	SGDClassifierSqHinge	ASV410 (Dicrotendipes)	ASV388 (Leucorrhinia)	ASV8 (Caenis)	ASV23 (Notonecta)	ASV476 (Triaenodes)	ASV21 (Banksiola)	ASV32 (Daphnia)	ASV3 (Caenis)	ASV4322 (Phaenopsectra)	ASV460 (Haliplus)	ASV141 (Sigara)	ASV924 (Paratanytarsus)	ASV239 (Orthocladius)	ASV761 (Candona)	ASV311 (Nais)	ASV79 (Tanytarsus)	ASV121 (Drosophila)	ASV417 (Psectrocladius)	ASV1028 (Caenis)	ASV468 (Hedriodiscus)	ASV16 (Paratanytarsus)	ASV9 (Stylaria)	ASV731 (Leucorrhinia)	ASV547 (Lumbriculus)	ASV149 (Agrypnia)	ASV6012 (Paratanytarsus)	ASV120 (Angarotipula)	ASV7305 (Polypedilum)	ASV155 (Arrenurus)	ASV1926 (Polypedilum)	ASV294 (Limnesia)	ASV335 (Corynoneura)	ASV166 (Palpomyia)	ASV475 (Carrhydrus)	ASV17 (Chironomus)	ASV169 (Ablabesmyia)	ASV164 (Hesperocorixa)	ASV145 (undef_Chironomidae)	ASV601 (Ablabesmyia)	ASV216 (Triaenodes)	ASV317 (Nais)	ASV48 (Agrypnia)	ASV732 (Paratanytarsus)	ASV372 (Cricotopus)	ASV1511 (Ablabesmyia)	ASV293 (Laccophilus)	ASV199 (Triaenodes)	ASV612 (Ablabesmyia)
19	SGDClassifierSqHinge	ASV410 (Dicrotendipes)	ASV204 (Aglaodiaptomus)	ASV28 (Caenis)	ASV2788 (Ablabesmyia)	ASV8 (Caenis)	ASV476 (Triaenodes)	ASV21 (Banksiola)	ASV10 (Caenis)	ASV671 (Nais)	ASV3 (Caenis)	ASV56 (Chironomus)	ASV40 (Hyalella)	ASV2279 (Ablabesmyia)	ASV90 (Buenoa)	ASV311 (Nais)	ASV850 (Aglaodiaptomus)	ASV74 (Hyalella)	ASV810 (Limnesia)	ASV1028 (Caenis)	ASV16 (Paratanytarsus)	ASV731 (Leucorrhinia)	ASV407 (Cladopelma)	ASV444 (Hyalella)	ASV149 (Agrypnia)	ASV111 (Tanytarsus)	ASV2494 (Coenagrion)	ASV697 (Lumbriculus)	ASV1105 (Cryptochironomus)	ASV7305 (Polypedilum)	ASV7 (Caenis)	ASV335 (Corynoneura)	ASV7752 (Trichocorixa)	ASV166 (Palpomyia)	ASV164 (Hesperocorixa)	ASV145 (undef_Chironomidae)	ASV788 (Hyalella)	ASV346 (Hyalella)	ASV601 (Ablabesmyia)	ASV9428 (Hyalella)	ASV1213 (Psectrocladius)	ASV216 (Triaenodes)	ASV7725 (Cenocorixa)	ASV1242 (Procladius)	ASV2550 (Hyalella)	ASV1072 (Tanytarsus)	ASV480 (Hyalella)	ASV372 (Cricotopus)	ASV572 (Haliplus)
20	SGDClassifierSqHinge	ASV410 (Dicrotendipes)	ASV204 (Aglaodiaptomus)	ASV28 (Caenis)	ASV8 (Caenis)	ASV3305 (Tanytarsus)	ASV21 (Banksiola)	ASV117 (Callicorixa)	ASV10 (Caenis)	ASV4923 (Sigara)	ASV671 (Nais)	ASV3628 (Chironomus)	ASV4322 (Phaenopsectra)	ASV280 (Hyalella)	ASV625 (Apodrosus)	ASV141 (Sigara)	ASV136 (Chironomus)	ASV761 (Candona)	ASV299 (Chironomus)	ASV259 (Gammarus)	ASV1107 (Parachironomus)	ASV121 (Drosophila)	ASV4034 (Tanytarsus)	ASV417 (Psectrocladius)	ASV1028 (Caenis)	ASV16 (Paratanytarsus)	ASV9 (Stylaria)	ASV1012 (Tanytarsus)	ASV731 (Leucorrhinia)	ASV407 (Cladopelma)	ASV547 (Lumbriculus)	ASV149 (Agrypnia)	ASV15 (Callicorixa)	ASV1042 (Corynoneura)	ASV155 (Arrenurus)	ASV2086 (Cypridopsis)	ASV529 (Hyalella)	ASV1926 (Polypedilum)	ASV294 (Limnesia)	ASV7 (Caenis)	ASV501 (Arrenurus)	ASV166 (Palpomyia)	ASV242 (Psectrocladius)	ASV145 (undef_Chironomidae)	ASV2370 (Tanytarsus)	ASV542 (Chironomus)	ASV1242 (Procladius)	ASV1265 (Ladislavella)	ASV100 (Chironomus)
21	SGDClassifierSqHinge	ASV410 (Dicrotendipes)	ASV28 (Caenis)	ASV388 (Leucorrhinia)	ASV8 (Caenis)	ASV23 (Notonecta)	ASV21 (Banksiola)	ASV671 (Nais)	ASV159 (Lumbriculus)	ASV4322 (Phaenopsectra)	ASV280 (Hyalella)	ASV428 (Buenoa)	ASV136 (Chironomus)	ASV336 (Leptophlebia)	ASV239 (Orthocladius)	ASV311 (Nais)	ASV79 (Tanytarsus)	ASV7315 (Polypedilum)	ASV121 (Drosophila)	ASV850 (Aglaodiaptomus)	ASV74 (Hyalella)	ASV417 (Psectrocladius)	ASV1028 (Caenis)	ASV468 (Hedriodiscus)	ASV16 (Paratanytarsus)	ASV444 (Hyalella)	ASV324 (Tanytarsus)	ASV149 (Agrypnia)	ASV1724 (Polypedilum)	ASV26 (Nemotaulius)	ASV744 (Limnephilus)	ASV697 (Lumbriculus)	ASV120 (Angarotipula)	ASV129 (Cricotopus)	ASV1926 (Polypedilum)	ASV294 (Limnesia)	ASV7 (Caenis)	ASV335 (Corynoneura)	ASV166 (Palpomyia)	ASV6862 (Polypedilum)	ASV145 (undef_Chironomidae)	ASV346 (Hyalella)	ASV1297 (Ablabesmyia)	ASV502 (Tanytarsus)	ASV216 (Triaenodes)	ASV2824 (Ceriodaphnia)	ASV732 (Paratanytarsus)	ASV480 (Hyalella)	ASV301 (Orthocladius)
22	SGDClassifierSqHinge	ASV410 (Dicrotendipes)	ASV388 (Leucorrhinia)	ASV73 (Hyalella)	ASV21 (Banksiola)	ASV117 (Callicorixa)	ASV10 (Caenis)	ASV1758 (Arrenurus)	ASV32 (Daphnia)	ASV625 (Apodrosus)	ASV141 (Sigara)	ASV136 (Chironomus)	ASV56 (Chironomus)	ASV79 (Tanytarsus)	ASV74 (Hyalella)	ASV417 (Psectrocladius)	ASV1210 (Paratanytarsus)	ASV712 (Arrenurus)	ASV1028 (Caenis)	ASV657 (Helobdella)	ASV16 (Paratanytarsus)	ASV407 (Cladopelma)	ASV149 (Agrypnia)	ASV111 (Tanytarsus)	ASV472 (Agrypnia)	ASV708 (Procladius)	ASV41 (Enallagma)	ASV190 (Cypridopsis)	ASV1965 (Cricotopus)	ASV294 (Limnesia)	ASV7 (Caenis)	ASV335 (Corynoneura)	ASV166 (Palpomyia)	ASV381 (Setacera)	ASV164 (Hesperocorixa)	ASV6862 (Polypedilum)	ASV216 (Triaenodes)	ASV929 (Chironomus)	ASV5 (Siphlonurus)	ASV457 (Ablabesmyia)	ASV293 (Laccophilus)	ASV85 (Ablabesmyia)	ASV199 (Triaenodes)	ASV20 (Chaetogaster)	ASV551 (Procladius)	ASV370 (Arrenurus)	ASV1437 (Callicorixa)	ASV107 (Graphoderus)	ASV154 (Ablabesmyia)
23	SGDClassifierSqHinge	ASV410 (Dicrotendipes)	ASV204 (Aglaodiaptomus)	ASV28 (Caenis)	ASV388 (Leucorrhinia)	ASV8 (Caenis)	ASV73 (Hyalella)	ASV78 (Callibaetis)	ASV10 (Caenis)	ASV671 (Nais)	ASV32 (Daphnia)	ASV159 (Lumbriculus)	ASV3 (Caenis)	ASV11 (Hyalella)	ASV136 (Chironomus)	ASV239 (Orthocladius)	ASV40 (Hyalella)	ASV311 (Nais)	ASV850 (Aglaodiaptomus)	ASV74 (Hyalella)	ASV468 (Hedriodiscus)	ASV16 (Paratanytarsus)	ASV407 (Cladopelma)	ASV547 (Lumbriculus)	ASV57 (Hesperocorixa)	ASV249 (Ablabesmyia)	ASV697 (Lumbriculus)	ASV15 (Callicorixa)	ASV41 (Enallagma)	ASV1042 (Corynoneura)	ASV129 (Cricotopus)	ASV335 (Corynoneura)	ASV166 (Palpomyia)	ASV1242 (Procladius)	ASV100 (Chironomus)	ASV48 (Agrypnia)	ASV1703 (Cenocorixa)	ASV494 (Glyptotendipes)	ASV732 (Paratanytarsus)	ASV372 (Cricotopus)	ASV49 (Chironomus)	ASV293 (Laccophilus)	ASV85 (Ablabesmyia)	ASV199 (Triaenodes)	ASV612 (Ablabesmyia)	ASV20 (Chaetogaster)	ASV96 (Chironomus)	ASV184 (Dero)	ASV551 (Procladius)
24	SGDClassifierSqHinge	ASV410 (Dicrotendipes)	ASV1159 (Sigara)	ASV8 (Caenis)	ASV476 (Triaenodes)	ASV21 (Banksiola)	ASV537 (Hyalella)	ASV1234 (Nais)	ASV10 (Caenis)	ASV671 (Nais)	ASV32 (Daphnia)	ASV1383 (Cricotopus)	ASV3 (Caenis)	ASV4322 (Phaenopsectra)	ASV280 (Hyalella)	ASV428 (Buenoa)	ASV625 (Apodrosus)	ASV336 (Leptophlebia)	ASV40 (Hyalella)	ASV79 (Tanytarsus)	ASV121 (Drosophila)	ASV74 (Hyalella)	ASV417 (Psectrocladius)	ASV712 (Arrenurus)	ASV1028 (Caenis)	ASV1011 (Paratanytarsus)	ASV468 (Hedriodiscus)	ASV16 (Paratanytarsus)	ASV407 (Cladopelma)	ASV149 (Agrypnia)	ASV472 (Agrypnia)	ASV708 (Procladius)	ASV7 (Caenis)	ASV335 (Corynoneura)	ASV166 (Palpomyia)	ASV475 (Carrhydrus)	ASV169 (Ablabesmyia)	ASV265 (Draeculacephala)	ASV6862 (Polypedilum)	ASV145 (undef_Chironomidae)	ASV601 (Ablabesmyia)	ASV216 (Triaenodes)	ASV494 (Glyptotendipes)	ASV929 (Chironomus)	ASV480 (Hyalella)	ASV35 (Sigara)	ASV5 (Siphlonurus)	ASV293 (Laccophilus)	ASV199 (Triaenodes)
25	SGDClassifierSqHinge	ASV410 (Dicrotendipes)	ASV28 (Caenis)	ASV388 (Leucorrhinia)	ASV8 (Caenis)	ASV21 (Banksiola)	ASV537 (Hyalella)	ASV32 (Daphnia)	ASV3 (Caenis)	ASV280 (Hyalella)	ASV460 (Haliplus)	ASV428 (Buenoa)	ASV625 (Apodrosus)	ASV141 (Sigara)	ASV11 (Hyalella)	ASV1261 (Chaetogaster)	ASV121 (Drosophila)	ASV850 (Aglaodiaptomus)	ASV74 (Hyalella)	ASV417 (Psectrocladius)	ASV1028 (Caenis)	ASV468 (Hedriodiscus)	ASV16 (Paratanytarsus)	ASV9 (Stylaria)	ASV407 (Cladopelma)	ASV444 (Hyalella)	ASV472 (Agrypnia)	ASV697 (Lumbriculus)	ASV15 (Callicorixa)	ASV1042 (Corynoneura)	ASV120 (Angarotipula)	ASV6017 (Aeshna)	ASV7 (Caenis)	ASV335 (Corynoneura)	ASV501 (Arrenurus)	ASV166 (Palpomyia)	ASV95 (Ablabesmyia)	ASV161 (Tanytarsus)	ASV216 (Triaenodes)	ASV732 (Paratanytarsus)	ASV480 (Hyalella)	ASV5 (Siphlonurus)	ASV372 (Cricotopus)	ASV446 (Hyalella)	ASV89 (Enallagma)	ASV85 (Ablabesmyia)	ASV199 (Triaenodes)	ASV612 (Ablabesmyia)	ASV96 (Chironomus)
26	SGDClassifierSqHinge	ASV410 (Dicrotendipes)	ASV1159 (Sigara)	ASV204 (Aglaodiaptomus)	ASV388 (Leucorrhinia)	ASV73 (Hyalella)	ASV21 (Banksiola)	ASV117 (Callicorixa)	ASV4923 (Sigara)	ASV671 (Nais)	ASV277 (Tanytarsus)	ASV625 (Apodrosus)	ASV141 (Sigara)	ASV1084 (Stilobezzia)	ASV924 (Paratanytarsus)	ASV40 (Hyalella)	ASV311 (Nais)	ASV121 (Drosophila)	ASV74 (Hyalella)	ASV417 (Psectrocladius)	ASV461 (Aeshna)	ASV16 (Paratanytarsus)	ASV731 (Leucorrhinia)	ASV407 (Cladopelma)	ASV444 (Hyalella)	ASV120 (Angarotipula)	ASV7305 (Polypedilum)	ASV129 (Cricotopus)	ASV294 (Limnesia)	ASV335 (Corynoneura)	ASV166 (Palpomyia)	ASV2313 (Stilobezzia)	ASV17 (Chironomus)	ASV330 (Leptophlebia)	ASV164 (Hesperocorixa)	ASV145 (undef_Chironomidae)	ASV346 (Hyalella)	ASV601 (Ablabesmyia)	ASV1297 (Ablabesmyia)	ASV161 (Tanytarsus)	ASV1213 (Psectrocladius)	ASV100 (Chironomus)	ASV480 (Hyalella)	ASV293 (Laccophilus)	ASV85 (Ablabesmyia)	ASV2486 (Planorbella)	ASV199 (Triaenodes)	ASV612 (Ablabesmyia)	ASV184 (Dero)
27	SGDClassifierSqHinge	ASV410 (Dicrotendipes)	ASV28 (Caenis)	ASV2788 (Ablabesmyia)	ASV388 (Leucorrhinia)	ASV78 (Callibaetis)	ASV2311 (Chironomus)	ASV21 (Banksiola)	ASV5323 (Aeshna)	ASV671 (Nais)	ASV3 (Caenis)	ASV141 (Sigara)	ASV1084 (Stilobezzia)	ASV924 (Paratanytarsus)	ASV826 (Procladius)	ASV761 (Candona)	ASV40 (Hyalella)	ASV79 (Tanytarsus)	ASV1107 (Parachironomus)	ASV121 (Drosophila)	ASV2800 (Callicorixa)	ASV74 (Hyalella)	ASV417 (Psectrocladius)	ASV832 (Lumbriculus)	ASV952 (Simocephalus)	ASV16 (Paratanytarsus)	ASV950 (Lumbriculus)	ASV731 (Leucorrhinia)	ASV547 (Lumbriculus)	ASV149 (Agrypnia)	ASV6012 (Paratanytarsus)	ASV697 (Lumbriculus)	ASV2425 (Corynoneura)	ASV15 (Callicorixa)	ASV41 (Enallagma)	ASV178 (Psectrocladius)	ASV120 (Angarotipula)	ASV7 (Caenis)	ASV335 (Corynoneura)	ASV166 (Palpomyia)	ASV265 (Draeculacephala)	ASV330 (Leptophlebia)	ASV944 (Stilobezzia)	ASV100 (Chironomus)	ASV48 (Agrypnia)	ASV372 (Cricotopus)	ASV572 (Haliplus)	ASV301 (Orthocladius)	ASV293 (Laccophilus)
28	SGDClassifierSqHinge	ASV410 (Dicrotendipes)	ASV28 (Caenis)	ASV8 (Caenis)	ASV21 (Banksiola)	ASV117 (Callicorixa)	ASV537 (Hyalella)	ASV10 (Caenis)	ASV671 (Nais)	ASV32 (Daphnia)	ASV3561 (Callibaetis)	ASV3 (Caenis)	ASV4322 (Phaenopsectra)	ASV136 (Chironomus)	ASV56 (Chironomus)	ASV761 (Candona)	ASV40 (Hyalella)	ASV2312 (Enallagma)	ASV311 (Nais)	ASV79 (Tanytarsus)	ASV299 (Chironomus)	ASV121 (Drosophila)	ASV5559 (Lycia)	ASV74 (Hyalella)	ASV417 (Psectrocladius)	ASV1028 (Caenis)	ASV657 (Helobdella)	ASV16 (Paratanytarsus)	ASV149 (Agrypnia)	ASV111 (Tanytarsus)	ASV1811 (Paratanytarsus)	ASV472 (Agrypnia)	ASV708 (Procladius)	ASV120 (Angarotipula)	ASV129 (Cricotopus)	ASV7 (Caenis)	ASV335 (Corynoneura)	ASV501 (Arrenurus)	ASV166 (Palpomyia)	ASV216 (Triaenodes)	ASV1242 (Procladius)	ASV100 (Chironomus)	ASV929 (Chironomus)	ASV732 (Paratanytarsus)	ASV49 (Chironomus)	ASV457 (Ablabesmyia)	ASV446 (Hyalella)	ASV293 (Laccophilus)	ASV85 (Ablabesmyia)
29	SGDClassifierSqHinge	ASV410 (Dicrotendipes)	ASV28 (Caenis)	ASV8 (Caenis)	ASV476 (Triaenodes)	ASV21 (Banksiola)	ASV6175 (Tanytarsus)	ASV1234 (Nais)	ASV626 (Ablabesmyia)	ASV3 (Caenis)	ASV460 (Haliplus)	ASV625 (Apodrosus)	ASV11 (Hyalella)	ASV311 (Nais)	ASV299 (Chironomus)	ASV7315 (Polypedilum)	ASV1010 (Glyptotendipes)	ASV74 (Hyalella)	ASV417 (Psectrocladius)	ASV1028 (Caenis)	ASV468 (Hedriodiscus)	ASV16 (Paratanytarsus)	ASV731 (Leucorrhinia)	ASV444 (Hyalella)	ASV324 (Tanytarsus)	ASV149 (Agrypnia)	ASV111 (Tanytarsus)	ASV1289 (Chironomus)	ASV472 (Agrypnia)	ASV41 (Enallagma)	ASV120 (Angarotipula)	ASV129 (Cricotopus)	ASV7 (Caenis)	ASV166 (Palpomyia)	ASV95 (Ablabesmyia)	ASV1477 (Leucorrhinia)	ASV381 (Setacera)	ASV145 (undef_Chironomidae)	ASV6166 (Cypridopsis)	ASV502 (Tanytarsus)	ASV216 (Triaenodes)	ASV494 (Glyptotendipes)	ASV1072 (Tanytarsus)	ASV480 (Hyalella)	ASV2202 (Enallagma)	ASV1511 (Ablabesmyia)	ASV301 (Orthocladius)	ASV49 (Chironomus)	ASV457 (Ablabesmyia)
30	SGDClassifierMHuber	ASV410 (Dicrotendipes)	ASV28 (Caenis)	ASV388 (Leucorrhinia)	ASV8 (Caenis)	ASV21 (Banksiola)	ASV10 (Caenis)	ASV3 (Caenis)	ASV141 (Sigara)	ASV239 (Orthocladius)	ASV40 (Hyalella)	ASV311 (Nais)	ASV79 (Tanytarsus)	ASV1107 (Parachironomus)	ASV850 (Aglaodiaptomus)	ASV1010 (Glyptotendipes)	ASV74 (Hyalella)	ASV810 (Limnesia)	ASV1028 (Caenis)	ASV657 (Helobdella)	ASV16 (Paratanytarsus)	ASV407 (Cladopelma)	ASV444 (Hyalella)	ASV111 (Tanytarsus)	ASV2494 (Coenagrion)	ASV15 (Callicorixa)	ASV120 (Angarotipula)	ASV7305 (Polypedilum)	ASV39 (Aglaodiaptomus)	ASV1565 (Limnophyes)	ASV7 (Caenis)	ASV335 (Corynoneura)	ASV475 (Carrhydrus)	ASV964 (Orthocladius)	ASV216 (Triaenodes)	ASV1242 (Procladius)	ASV100 (Chironomus)	ASV494 (Glyptotendipes)	ASV1511 (Ablabesmyia)	ASV49 (Chironomus)	ASV293 (Laccophilus)	ASV85 (Ablabesmyia)	ASV2486 (Planorbella)	ASV20 (Chaetogaster)	ASV5317 (Helobdella)	ASV551 (Procladius)	ASV61 (Phryganea)	ASV36 (Cypridopsis)	ASV154 (Ablabesmyia)
31	SGDClassifierMHuber	ASV410 (Dicrotendipes)	ASV204 (Aglaodiaptomus)	ASV8 (Caenis)	ASV23 (Notonecta)	ASV73 (Hyalella)	ASV78 (Callibaetis)	ASV476 (Triaenodes)	ASV21 (Banksiola)	ASV117 (Callicorixa)	ASV537 (Hyalella)	ASV671 (Nais)	ASV32 (Daphnia)	ASV277 (Tanytarsus)	ASV3 (Caenis)	ASV625 (Apodrosus)	ASV311 (Nais)	ASV79 (Tanytarsus)	ASV299 (Chironomus)	ASV121 (Drosophila)	ASV850 (Aglaodiaptomus)	ASV5559 (Lycia)	ASV74 (Hyalella)	ASV417 (Psectrocladius)	ASV1028 (Caenis)	ASV16 (Paratanytarsus)	ASV9 (Stylaria)	ASV731 (Leucorrhinia)	ASV444 (Hyalella)	ASV3904 (Tanytarsus)	ASV249 (Ablabesmyia)	ASV15 (Callicorixa)	ASV39 (Aglaodiaptomus)	ASV129 (Cricotopus)	ASV7 (Caenis)	ASV335 (Corynoneura)	ASV501 (Arrenurus)	ASV166 (Palpomyia)	ASV95 (Ablabesmyia)	ASV3511 (Caenis)	ASV17 (Chironomus)	ASV381 (Setacera)	ASV145 (undef_Chironomidae)	ASV346 (Hyalella)	ASV601 (Ablabesmyia)	ASV3365 (Haliplus)	ASV100 (Chironomus)	ASV480 (Hyalella)	ASV301 (Orthocladius)
32	SGDClassifierMHuber	ASV28 (Caenis)	ASV388 (Leucorrhinia)	ASV8 (Caenis)	ASV2117 (Svalbardia)	ASV21 (Banksiola)	ASV3774 (Tanytarsus)	ASV10 (Caenis)	ASV671 (Nais)	ASV3078 (Tanytarsus)	ASV3628 (Chironomus)	ASV3 (Caenis)	ASV4322 (Phaenopsectra)	ASV280 (Hyalella)	ASV625 (Apodrosus)	ASV141 (Sigara)	ASV11 (Hyalella)	ASV136 (Chironomus)	ASV56 (Chironomus)	ASV299 (Chironomus)	ASV1107 (Parachironomus)	ASV74 (Hyalella)	ASV417 (Psectrocladius)	ASV1028 (Caenis)	ASV468 (Hedriodiscus)	ASV16 (Paratanytarsus)	ASV407 (Cladopelma)	ASV547 (Lumbriculus)	ASV149 (Agrypnia)	ASV708 (Procladius)	ASV15 (Callicorixa)	ASV1105 (Cryptochironomus)	ASV120 (Angarotipula)	ASV335 (Corynoneura)	ASV166 (Palpomyia)	ASV381 (Setacera)	ASV164 (Hesperocorixa)	ASV145 (undef_Chironomidae)	ASV161 (Tanytarsus)	ASV216 (Triaenodes)	ASV1242 (Procladius)	ASV1265 (Ladislavella)	ASV929 (Chironomus)	ASV1072 (Tanytarsus)	ASV5 (Siphlonurus)	ASV301 (Orthocladius)	ASV293 (Laccophilus)	ASV85 (Ablabesmyia)	ASV199 (Triaenodes)
33	SGDClassifierMHuber	ASV410 (Dicrotendipes)	ASV28 (Caenis)	ASV388 (Leucorrhinia)	ASV21 (Banksiola)	ASV10 (Caenis)	ASV599 (Gammarus)	ASV671 (Nais)	ASV3 (Caenis)	ASV4322 (Phaenopsectra)	ASV280 (Hyalella)	ASV460 (Haliplus)	ASV428 (Buenoa)	ASV141 (Sigara)	ASV11 (Hyalella)	ASV1261 (Chaetogaster)	ASV924 (Paratanytarsus)	ASV239 (Orthocladius)	ASV761 (Candona)	ASV311 (Nais)	ASV7315 (Polypedilum)	ASV259 (Gammarus)	ASV1107 (Parachironomus)	ASV121 (Drosophila)	ASV74 (Hyalella)	ASV417 (Psectrocladius)	ASV1028 (Caenis)	ASV1011 (Paratanytarsus)	ASV16 (Paratanytarsus)	ASV9 (Stylaria)	ASV407 (Cladopelma)	ASV6012 (Paratanytarsus)	ASV1811 (Paratanytarsus)	ASV697 (Lumbriculus)	ASV41 (Enallagma)	ASV1851 (Svalbardia)	ASV190 (Cypridopsis)	ASV1926 (Polypedilum)	ASV7 (Caenis)	ASV335 (Corynoneura)	ASV7752 (Trichocorixa)	ASV166 (Palpomyia)	ASV95 (Ablabesmyia)	ASV169 (Ablabesmyia)	ASV145 (undef_Chironomidae)	ASV216 (Triaenodes)	ASV7725 (Cenocorixa)	ASV494 (Glyptotendipes)	ASV480 (Hyalella)
34	SGDClassifierMHuber	ASV410 (Dicrotendipes)	ASV204 (Aglaodiaptomus)	ASV28 (Caenis)	ASV23 (Notonecta)	ASV78 (Callibaetis)	ASV21 (Banksiola)	ASV117 (Callicorixa)	ASV10 (Caenis)	ASV1758 (Arrenurus)	ASV277 (Tanytarsus)	ASV6089 (Anabolia)	ASV3 (Caenis)	ASV4322 (Phaenopsectra)	ASV280 (Hyalella)	ASV428 (Buenoa)	ASV1261 (Chaetogaster)	ASV239 (Orthocladius)	ASV311 (Nais)	ASV79 (Tanytarsus)	ASV121 (Drosophila)	ASV850 (Aglaodiaptomus)	ASV74 (Hyalella)	ASV468 (Hedriodiscus)	ASV16 (Paratanytarsus)	ASV731 (Leucorrhinia)	ASV407 (Cladopelma)	ASV149 (Agrypnia)	ASV708 (Procladius)	ASV41 (Enallagma)	ASV6959 (Tetragnatha)	ASV120 (Angarotipula)	ASV3384 (Hyalella)	ASV313 (Dero)	ASV155 (Arrenurus)	ASV39 (Aglaodiaptomus)	ASV3385 (Hyalella)	ASV129 (Cricotopus)	ASV1839 (Hyalella)	ASV7 (Caenis)	ASV335 (Corynoneura)	ASV166 (Palpomyia)	ASV242 (Psectrocladius)	ASV5722 (Hyalella)	ASV9428 (Hyalella)	ASV161 (Tanytarsus)	ASV1242 (Procladius)	ASV494 (Glyptotendipes)	ASV5 (Siphlonurus)
35	SGDClassifierMHuber	ASV410 (Dicrotendipes)	ASV28 (Caenis)	ASV73 (Hyalella)	ASV21 (Banksiola)	ASV10 (Caenis)	ASV671 (Nais)	ASV3 (Caenis)	ASV4322 (Phaenopsectra)	ASV280 (Hyalella)	ASV141 (Sigara)	ASV336 (Leptophlebia)	ASV56 (Chironomus)	ASV40 (Hyalella)	ASV7315 (Polypedilum)	ASV74 (Hyalella)	ASV417 (Psectrocladius)	ASV1028 (Caenis)	ASV657 (Helobdella)	ASV407 (Cladopelma)	ASV444 (Hyalella)	ASV149 (Agrypnia)	ASV472 (Agrypnia)	ASV708 (Procladius)	ASV6959 (Tetragnatha)	ASV120 (Angarotipula)	ASV7305 (Polypedilum)	ASV1965 (Cricotopus)	ASV3564 (Orthocladius)	ASV7 (Caenis)	ASV335 (Corynoneura)	ASV166 (Palpomyia)	ASV475 (Carrhydrus)	ASV330 (Leptophlebia)	ASV164 (Hesperocorixa)	ASV145 (undef_Chironomidae)	ASV6166 (Cypridopsis)	ASV964 (Orthocladius)	ASV216 (Triaenodes)	ASV7725 (Cenocorixa)	ASV48 (Agrypnia)	ASV1703 (Cenocorixa)	ASV929 (Chironomus)	ASV5 (Siphlonurus)	ASV372 (Cricotopus)	ASV293 (Laccophilus)	ASV89 (Enallagma)	ASV2486 (Planorbella)	ASV199 (Triaenodes)
36	SGDClassifierMHuber	ASV410 (Dicrotendipes)	ASV204 (Aglaodiaptomus)	ASV5097 (Hydrophorus)	ASV28 (Caenis)	ASV21 (Banksiola)	ASV671 (Nais)	ASV159 (Lumbriculus)	ASV584 (Piona)	ASV141 (Sigara)	ASV136 (Chironomus)	ASV79 (Tanytarsus)	ASV121 (Drosophila)	ASV850 (Aglaodiaptomus)	ASV74 (Hyalella)	ASV417 (Psectrocladius)	ASV657 (Helobdella)	ASV1011 (Paratanytarsus)	ASV468 (Hedriodiscus)	ASV16 (Paratanytarsus)	ASV407 (Cladopelma)	ASV444 (Hyalella)	ASV1811 (Paratanytarsus)	ASV6573 (Unionicola)	ASV697 (Lumbriculus)	ASV190 (Cypridopsis)	ASV3760 (Tanytarsus)	ASV120 (Angarotipula)	ASV7305 (Polypedilum)	ASV1839 (Hyalella)	ASV7 (Caenis)	ASV335 (Corynoneura)	ASV166 (Palpomyia)	ASV17 (Chironomus)	ASV6862 (Polypedilum)	ASV145 (undef_Chironomidae)	ASV216 (Triaenodes)	ASV7725 (Cenocorixa)	ASV100 (Chironomus)	ASV480 (Hyalella)	ASV372 (Cricotopus)	ASV301 (Orthocladius)	ASV446 (Hyalella)	ASV20232 (Callicorixa)	ASV293 (Laccophilus)	ASV6226 (Cymatia)	ASV85 (Ablabesmyia)	ASV199 (Triaenodes)	ASV612 (Ablabesmyia)
37	SGDClassifierMHuber	ASV410 (Dicrotendipes)	ASV455 (Erpobdella)	ASV28 (Caenis)	ASV23 (Notonecta)	ASV21 (Banksiola)	ASV117 (Callicorixa)	ASV537 (Hyalella)	ASV1234 (Nais)	ASV5323 (Aeshna)	ASV671 (Nais)	ASV3 (Caenis)	ASV4322 (Phaenopsectra)	ASV136 (Chironomus)	ASV336 (Leptophlebia)	ASV924 (Paratanytarsus)	ASV826 (Procladius)	ASV56 (Chironomus)	ASV311 (Nais)	ASV7315 (Polypedilum)	ASV121 (Drosophila)	ASV74 (Hyalella)	ASV810 (Limnesia)	ASV1028 (Caenis)	ASV468 (Hedriodiscus)	ASV16 (Paratanytarsus)	ASV407 (Cladopelma)	ASV444 (Hyalella)	ASV2494 (Coenagrion)	ASV249 (Ablabesmyia)	ASV15 (Callicorixa)	ASV7305 (Polypedilum)	ASV335 (Corynoneura)	ASV166 (Palpomyia)	ASV242 (Psectrocladius)	ASV17 (Chironomus)	ASV216 (Triaenodes)	ASV317 (Nais)	ASV480 (Hyalella)	ASV372 (Cricotopus)	ASV1511 (Ablabesmyia)	ASV293 (Laccophilus)	ASV85 (Ablabesmyia)	ASV2486 (Planorbella)	ASV199 (Triaenodes)	ASV5317 (Helobdella)	ASV3767 (Physella)	ASV61 (Phryganea)	ASV154 (Ablabesmyia)
38	SGDClassifierMHuber	ASV410 (Dicrotendipes)	ASV204 (Aglaodiaptomus)	ASV28 (Caenis)	ASV8 (Caenis)	ASV21 (Banksiola)	ASV117 (Callicorixa)	ASV1234 (Nais)	ASV5323 (Aeshna)	ASV10 (Caenis)	ASV671 (Nais)	ASV7863 (Callicorixa)	ASV584 (Piona)	ASV141 (Sigara)	ASV336 (Leptophlebia)	ASV924 (Paratanytarsus)	ASV239 (Orthocladius)	ASV79 (Tanytarsus)	ASV299 (Chironomus)	ASV7315 (Polypedilum)	ASV74 (Hyalella)	ASV417 (Psectrocladius)	ASV712 (Arrenurus)	ASV1028 (Caenis)	ASV16 (Paratanytarsus)	ASV407 (Cladopelma)	ASV444 (Hyalella)	ASV149 (Agrypnia)	ASV2494 (Coenagrion)	ASV6573 (Unionicola)	ASV697 (Lumbriculus)	ASV41 (Enallagma)	ASV7305 (Polypedilum)	ASV294 (Limnesia)	ASV335 (Corynoneura)	ASV145 (undef_Chironomidae)	ASV601 (Ablabesmyia)	ASV964 (Orthocladius)	ASV216 (Triaenodes)	ASV7725 (Cenocorixa)	ASV317 (Nais)	ASV732 (Paratanytarsus)	ASV480 (Hyalella)	ASV5 (Siphlonurus)	ASV6226 (Cymatia)	ASV85 (Ablabesmyia)	ASV199 (Triaenodes)	ASV20 (Chaetogaster)	ASV5317 (Helobdella)
39	SGDClassifierMHuber	ASV410 (Dicrotendipes)	ASV204 (Aglaodiaptomus)	ASV23 (Notonecta)	ASV73 (Hyalella)	ASV21 (Banksiola)	ASV10 (Caenis)	ASV599 (Gammarus)	ASV671 (Nais)	ASV1383 (Cricotopus)	ASV4322 (Phaenopsectra)	ASV460 (Haliplus)	ASV428 (Buenoa)	ASV141 (Sigara)	ASV136 (Chironomus)	ASV79 (Tanytarsus)	ASV299 (Chironomus)	ASV2800 (Callicorixa)	ASV74 (Hyalella)	ASV417 (Psectrocladius)	ASV810 (Limnesia)	ASV1028 (Caenis)	ASV468 (Hedriodiscus)	ASV473 (Corynoneura)	ASV16 (Paratanytarsus)	ASV407 (Cladopelma)	ASV444 (Hyalella)	ASV547 (Lumbriculus)	ASV6012 (Paratanytarsus)	ASV744 (Limnephilus)	ASV697 (Lumbriculus)	ASV190 (Cypridopsis)	ASV129 (Cricotopus)	ASV1926 (Polypedilum)	ASV294 (Limnesia)	ASV7 (Caenis)	ASV335 (Corynoneura)	ASV166 (Palpomyia)	ASV475 (Carrhydrus)	ASV17 (Chironomus)	ASV169 (Ablabesmyia)	ASV6862 (Polypedilum)	ASV216 (Triaenodes)	ASV5271 (Notonecta)	ASV100 (Chironomus)	ASV480 (Hyalella)	ASV275 (Aeshna)	ASV5 (Siphlonurus)	ASV572 (Haliplus)
40	SGDClassifierMHuber	ASV410 (Dicrotendipes)	ASV28 (Caenis)	ASV388 (Leucorrhinia)	ASV21 (Banksiola)	ASV117 (Callicorixa)	ASV537 (Hyalella)	ASV2751 (Limnodrilus)	ASV3 (Caenis)	ASV141 (Sigara)	ASV11 (Hyalella)	ASV136 (Chironomus)	ASV924 (Paratanytarsus)	ASV239 (Orthocladius)	ASV761 (Candona)	ASV79 (Tanytarsus)	ASV299 (Chironomus)	ASV417 (Psectrocladius)	ASV16 (Paratanytarsus)	ASV9 (Stylaria)	ASV731 (Leucorrhinia)	ASV407 (Cladopelma)	ASV149 (Agrypnia)	ASV249 (Ablabesmyia)	ASV697 (Lumbriculus)	ASV15 (Callicorixa)	ASV120 (Angarotipula)	ASV313 (Dero)	ASV39 (Aglaodiaptomus)	ASV529 (Hyalella)	ASV129 (Cricotopus)	ASV7 (Caenis)	ASV335 (Corynoneura)	ASV166 (Palpomyia)	ASV95 (Ablabesmyia)	ASV17 (Chironomus)	ASV381 (Setacera)	ASV145 (undef_Chironomidae)	ASV216 (Triaenodes)	ASV1242 (Procladius)	ASV293 (Laccophilus)	ASV85 (Ablabesmyia)	ASV199 (Triaenodes)	ASV20 (Chaetogaster)	ASV839 (Branchiodrilus)	ASV370 (Arrenurus)	ASV154 (Ablabesmyia)	ASV737 (Sepedon)	ASV47 (Cricotopus)
41	SGDClassifierMHuber	ASV204 (Aglaodiaptomus)	ASV5097 (Hydrophorus)	ASV28 (Caenis)	ASV388 (Leucorrhinia)	ASV8 (Caenis)	ASV23 (Notonecta)	ASV21 (Banksiola)	ASV671 (Nais)	ASV14348 (Egle)	ASV280 (Hyalella)	ASV141 (Sigara)	ASV136 (Chironomus)	ASV336 (Leptophlebia)	ASV1084 (Stilobezzia)	ASV40 (Hyalella)	ASV7315 (Polypedilum)	ASV12161 (Ablabesmyia)	ASV121 (Drosophila)	ASV74 (Hyalella)	ASV417 (Psectrocladius)	ASV1028 (Caenis)	ASV16 (Paratanytarsus)	ASV149 (Agrypnia)	ASV1811 (Paratanytarsus)	ASV1105 (Cryptochironomus)	ASV3384 (Hyalella)	ASV155 (Arrenurus)	ASV3385 (Hyalella)	ASV129 (Cricotopus)	ASV1839 (Hyalella)	ASV7 (Caenis)	ASV335 (Corynoneura)	ASV166 (Palpomyia)	ASV145 (undef_Chironomidae)	ASV216 (Triaenodes)	ASV7725 (Cenocorixa)	ASV2844 (Paratanytarsus)	ASV2550 (Hyalella)	ASV494 (Glyptotendipes)	ASV1072 (Tanytarsus)	ASV480 (Hyalella)	ASV5 (Siphlonurus)	ASV372 (Cricotopus)	ASV1511 (Ablabesmyia)	ASV446 (Hyalella)	ASV293 (Laccophilus)	ASV85 (Ablabesmyia)	ASV199 (Triaenodes)
42	SGDClassifierMHuber	ASV410 (Dicrotendipes)	ASV455 (Erpobdella)	ASV388 (Leucorrhinia)	ASV73 (Hyalella)	ASV476 (Triaenodes)	ASV21 (Banksiola)	ASV32 (Daphnia)	ASV207 (Nais)	ASV3 (Caenis)	ASV4322 (Phaenopsectra)	ASV141 (Sigara)	ASV136 (Chironomus)	ASV1084 (Stilobezzia)	ASV239 (Orthocladius)	ASV311 (Nais)	ASV121 (Drosophila)	ASV850 (Aglaodiaptomus)	ASV74 (Hyalella)	ASV468 (Hedriodiscus)	ASV16 (Paratanytarsus)	ASV950 (Lumbriculus)	ASV9 (Stylaria)	ASV407 (Cladopelma)	ASV3904 (Tanytarsus)	ASV324 (Tanytarsus)	ASV547 (Lumbriculus)	ASV149 (Agrypnia)	ASV57 (Hesperocorixa)	ASV15 (Callicorixa)	ASV41 (Enallagma)	ASV1042 (Corynoneura)	ASV120 (Angarotipula)	ASV155 (Arrenurus)	ASV335 (Corynoneura)	ASV4790 (Monopelopia)	ASV166 (Palpomyia)	ASV17 (Chironomus)	ASV164 (Hesperocorixa)	ASV145 (undef_Chironomidae)	ASV346 (Hyalella)	ASV601 (Ablabesmyia)	ASV161 (Tanytarsus)	ASV1242 (Procladius)	ASV100 (Chironomus)	ASV317 (Nais)	ASV1703 (Cenocorixa)	ASV494 (Glyptotendipes)	ASV372 (Cricotopus)
43	SGDClassifierMHuber	ASV410 (Dicrotendipes)	ASV28 (Caenis)	ASV23 (Notonecta)	ASV78 (Callibaetis)	ASV21 (Banksiola)	ASV10 (Caenis)	ASV671 (Nais)	ASV3 (Caenis)	ASV4322 (Phaenopsectra)	ASV280 (Hyalella)	ASV460 (Haliplus)	ASV336 (Leptophlebia)	ASV79 (Tanytarsus)	ASV7315 (Polypedilum)	ASV417 (Psectrocladius)	ASV810 (Limnesia)	ASV712 (Arrenurus)	ASV1028 (Caenis)	ASV16 (Paratanytarsus)	ASV407 (Cladopelma)	ASV149 (Agrypnia)	ASV57 (Hesperocorixa)	ASV6012 (Paratanytarsus)	ASV190 (Cypridopsis)	ASV1105 (Cryptochironomus)	ASV120 (Angarotipula)	ASV7305 (Polypedilum)	ASV1839 (Hyalella)	ASV335 (Corynoneura)	ASV166 (Palpomyia)	ASV475 (Carrhydrus)	ASV145 (undef_Chironomidae)	ASV161 (Tanytarsus)	ASV216 (Triaenodes)	ASV7725 (Cenocorixa)	ASV2824 (Ceriodaphnia)	ASV732 (Paratanytarsus)	ASV480 (Hyalella)	ASV5 (Siphlonurus)	ASV301 (Orthocladius)	ASV293 (Laccophilus)	ASV2486 (Planorbella)	ASV199 (Triaenodes)	ASV612 (Ablabesmyia)	ASV5317 (Helobdella)	ASV184 (Dero)	ASV5483 (Callicorixa)	ASV344 (Ablabesmyia)
44	SGDClassifierMHuber	ASV410 (Dicrotendipes)	ASV16757 (Ablabesmyia)	ASV28 (Caenis)	ASV388 (Leucorrhinia)	ASV73 (Hyalella)	ASV78 (Callibaetis)	ASV476 (Triaenodes)	ASV21 (Banksiola)	ASV117 (Callicorixa)	ASV537 (Hyalella)	ASV1234 (Nais)	ASV10 (Caenis)	ASV671 (Nais)	ASV4322 (Phaenopsectra)	ASV280 (Hyalella)	ASV625 (Apodrosus)	ASV141 (Sigara)	ASV136 (Chironomus)	ASV56 (Chironomus)	ASV40 (Hyalella)	ASV311 (Nais)	ASV259 (Gammarus)	ASV121 (Drosophila)	ASV850 (Aglaodiaptomus)	ASV74 (Hyalella)	ASV417 (Psectrocladius)	ASV1210 (Paratanytarsus)	ASV461 (Aeshna)	ASV1011 (Paratanytarsus)	ASV16 (Paratanytarsus)	ASV731 (Leucorrhinia)	ASV407 (Cladopelma)	ASV444 (Hyalella)	ASV57 (Hesperocorixa)	ASV15 (Callicorixa)	ASV313 (Dero)	ASV129 (Cricotopus)	ASV335 (Corynoneura)	ASV166 (Palpomyia)	ASV95 (Ablabesmyia)	ASV17 (Chironomus)	ASV164 (Hesperocorixa)	ASV145 (undef_Chironomidae)	ASV502 (Tanytarsus)	ASV216 (Triaenodes)	ASV100 (Chironomus)	ASV317 (Nais)	ASV48 (Agrypnia)
45	SGDClassifierMHuber	ASV410 (Dicrotendipes)	ASV9668 (Callicorixa)	ASV1159 (Sigara)	ASV204 (Aglaodiaptomus)	ASV28 (Caenis)	ASV21 (Banksiola)	ASV10 (Caenis)	ASV671 (Nais)	ASV3628 (Chironomus)	ASV4322 (Phaenopsectra)	ASV428 (Buenoa)	ASV625 (Apodrosus)	ASV584 (Piona)	ASV141 (Sigara)	ASV826 (Procladius)	ASV239 (Orthocladius)	ASV40 (Hyalella)	ASV2312 (Enallagma)	ASV311 (Nais)	ASV299 (Chironomus)	ASV259 (Gammarus)	ASV850 (Aglaodiaptomus)	ASV2800 (Callicorixa)	ASV74 (Hyalella)	ASV417 (Psectrocladius)	ASV1028 (Caenis)	ASV1011 (Paratanytarsus)	ASV468 (Hedriodiscus)	ASV473 (Corynoneura)	ASV16 (Paratanytarsus)	ASV868 (Tanytarsus)	ASV149 (Agrypnia)	ASV697 (Lumbriculus)	ASV708 (Procladius)	ASV6959 (Tetragnatha)	ASV1105 (Cryptochironomus)	ASV3760 (Tanytarsus)	ASV7 (Caenis)	ASV335 (Corynoneura)	ASV166 (Palpomyia)	ASV475 (Carrhydrus)	ASV216 (Triaenodes)	ASV123 (Trichocorixa)	ASV48 (Agrypnia)	ASV929 (Chironomus)	ASV2202 (Enallagma)	ASV372 (Cricotopus)	ASV49 (Chironomus)
46	SGDClassifierMHuber	ASV410 (Dicrotendipes)	ASV28 (Caenis)	ASV73 (Hyalella)	ASV2311 (Chironomus)	ASV822 (Tanytarsus)	ASV476 (Triaenodes)	ASV21 (Banksiola)	ASV10 (Caenis)	ASV4923 (Sigara)	ASV3 (Caenis)	ASV4322 (Phaenopsectra)	ASV280 (Hyalella)	ASV428 (Buenoa)	ASV141 (Sigara)	ASV924 (Paratanytarsus)	ASV56 (Chironomus)	ASV40 (Hyalella)	ASV311 (Nais)	ASV1114 (Agraylea)	ASV417 (Psectrocladius)	ASV1028 (Caenis)	ASV952 (Simocephalus)	ASV468 (Hedriodiscus)	ASV473 (Corynoneura)	ASV16 (Paratanytarsus)	ASV9 (Stylaria)	ASV731 (Leucorrhinia)	ASV407 (Cladopelma)	ASV444 (Hyalella)	ASV149 (Agrypnia)	ASV249 (Ablabesmyia)	ASV2086 (Cypridopsis)	ASV1926 (Polypedilum)	ASV7 (Caenis)	ASV335 (Corynoneura)	ASV166 (Palpomyia)	ASV164 (Hesperocorixa)	ASV145 (undef_Chironomidae)	ASV788 (Hyalella)	ASV601 (Ablabesmyia)	ASV161 (Tanytarsus)	ASV216 (Triaenodes)	ASV2844 (Paratanytarsus)	ASV100 (Chironomus)	ASV494 (Glyptotendipes)	ASV1072 (Tanytarsus)	ASV1511 (Ablabesmyia)	ASV446 (Hyalella)
47	SGDClassifierMHuber	ASV410 (Dicrotendipes)	ASV28 (Caenis)	ASV388 (Leucorrhinia)	ASV78 (Callibaetis)	ASV10737 (Haliplus)	ASV21 (Banksiola)	ASV5323 (Aeshna)	ASV671 (Nais)	ASV3 (Caenis)	ASV141 (Sigara)	ASV9049 (Ceriodaphnia)	ASV13108 (Callicorixa)	ASV239 (Orthocladius)	ASV56 (Chironomus)	ASV2312 (Enallagma)	ASV121 (Drosophila)	ASV850 (Aglaodiaptomus)	ASV6490 (Endochironomus)	ASV417 (Psectrocladius)	ASV468 (Hedriodiscus)	ASV1582 (Caenis)	ASV149 (Agrypnia)	ASV1724 (Polypedilum)	ASV6012 (Paratanytarsus)	ASV2494 (Coenagrion)	ASV1851 (Svalbardia)	ASV6959 (Tetragnatha)	ASV1042 (Corynoneura)	ASV341 (Tanytarsus)	ASV7 (Caenis)	ASV335 (Corynoneura)	ASV166 (Palpomyia)	ASV145 (undef_Chironomidae)	ASV502 (Tanytarsus)	ASV964 (Orthocladius)	ASV216 (Triaenodes)	ASV7725 (Cenocorixa)	ASV13687 (Basiaeschna)	ASV48 (Agrypnia)	ASV1703 (Cenocorixa)	ASV480 (Hyalella)	ASV372 (Cricotopus)	ASV301 (Orthocladius)	ASV293 (Laccophilus)	ASV85 (Ablabesmyia)	ASV199 (Triaenodes)	ASV5317 (Helobdella)	ASV2852 (Coenagrion)
48	SGDClassifierMHuber	ASV410 (Dicrotendipes)	ASV28 (Caenis)	ASV388 (Leucorrhinia)	ASV73 (Hyalella)	ASV21 (Banksiola)	ASV117 (Callicorixa)	ASV1234 (Nais)	ASV671 (Nais)	ASV207 (Nais)	ASV3561 (Callibaetis)	ASV3 (Caenis)	ASV428 (Buenoa)	ASV141 (Sigara)	ASV136 (Chironomus)	ASV1261 (Chaetogaster)	ASV40 (Hyalella)	ASV2312 (Enallagma)	ASV299 (Chironomus)	ASV121 (Drosophila)	ASV74 (Hyalella)	ASV417 (Psectrocladius)	ASV1011 (Paratanytarsus)	ASV16 (Paratanytarsus)	ASV407 (Cladopelma)	ASV444 (Hyalella)	ASV149 (Agrypnia)	ASV111 (Tanytarsus)	ASV1811 (Paratanytarsus)	ASV249 (Ablabesmyia)	ASV472 (Agrypnia)	ASV708 (Procladius)	ASV15 (Callicorixa)	ASV129 (Cricotopus)	ASV294 (Limnesia)	ASV7 (Caenis)	ASV335 (Corynoneura)	ASV166 (Palpomyia)	ASV169 (Ablabesmyia)	ASV6862 (Polypedilum)	ASV161 (Tanytarsus)	ASV1703 (Cenocorixa)	ASV1072 (Tanytarsus)	ASV480 (Hyalella)	ASV2017 (Chironomus)	ASV35 (Sigara)	ASV5 (Siphlonurus)	ASV372 (Cricotopus)	ASV446 (Hyalella)
49	SGDClassifierMHuber	ASV410 (Dicrotendipes)	ASV4132 (Tanytarsus)	ASV28 (Caenis)	ASV8 (Caenis)	ASV23 (Notonecta)	ASV476 (Triaenodes)	ASV3947 (Notonecta)	ASV21 (Banksiola)	ASV626 (Ablabesmyia)	ASV207 (Nais)	ASV3 (Caenis)	ASV4322 (Phaenopsectra)	ASV280 (Hyalella)	ASV428 (Buenoa)	ASV11 (Hyalella)	ASV311 (Nais)	ASV121 (Drosophila)	ASV74 (Hyalella)	ASV810 (Limnesia)	ASV1028 (Caenis)	ASV468 (Hedriodiscus)	ASV16 (Paratanytarsus)	ASV407 (Cladopelma)	ASV444 (Hyalella)	ASV149 (Agrypnia)	ASV1724 (Polypedilum)	ASV697 (Lumbriculus)	ASV1105 (Cryptochironomus)	ASV2086 (Cypridopsis)	ASV7 (Caenis)	ASV335 (Corynoneura)	ASV166 (Palpomyia)	ASV3511 (Caenis)	ASV169 (Ablabesmyia)	ASV216 (Triaenodes)	ASV7725 (Cenocorixa)	ASV100 (Chironomus)	ASV317 (Nais)	ASV1703 (Cenocorixa)	ASV480 (Hyalella)	ASV5 (Siphlonurus)	ASV372 (Cricotopus)	ASV301 (Orthocladius)	ASV49 (Chironomus)	ASV293 (Laccophilus)	ASV199 (Triaenodes)	ASV184 (Dero)	ASV871 (Simocephalus)
50	SGDClassifierMHuber	ASV410 (Dicrotendipes)	ASV455 (Erpobdella)	ASV28 (Caenis)	ASV388 (Leucorrhinia)	ASV2117 (Svalbardia)	ASV21 (Banksiola)	ASV537 (Hyalella)	ASV671 (Nais)	ASV4322 (Phaenopsectra)	ASV280 (Hyalella)	ASV625 (Apodrosus)	ASV141 (Sigara)	ASV1261 (Chaetogaster)	ASV1553 (Tanytarsus)	ASV311 (Nais)	ASV299 (Chironomus)	ASV259 (Gammarus)	ASV121 (Drosophila)	ASV850 (Aglaodiaptomus)	ASV417 (Psectrocladius)	ASV1210 (Paratanytarsus)	ASV1028 (Caenis)	ASV16 (Paratanytarsus)	ASV407 (Cladopelma)	ASV149 (Agrypnia)	ASV708 (Procladius)	ASV6959 (Tetragnatha)	ASV1042 (Corynoneura)	ASV2086 (Cypridopsis)	ASV129 (Cricotopus)	ASV1926 (Polypedilum)	ASV7 (Caenis)	ASV335 (Corynoneura)	ASV2236 (Hedriodiscus)	ASV166 (Palpomyia)	ASV381 (Setacera)	ASV145 (undef_Chironomidae)	ASV216 (Triaenodes)	ASV1621 (Dicranomyia)	ASV2844 (Paratanytarsus)	ASV1242 (Procladius)	ASV100 (Chironomus)	ASV929 (Chironomus)	ASV35 (Sigara)	ASV372 (Cricotopus)	ASV293 (Laccophilus)	ASV85 (Ablabesmyia)	ASV199 (Triaenodes)
51	SGDClassifierMHuber	ASV410 (Dicrotendipes)	ASV5097 (Hydrophorus)	ASV925 (Eurylophella)	ASV455 (Erpobdella)	ASV28 (Caenis)	ASV388 (Leucorrhinia)	ASV73 (Hyalella)	ASV21 (Banksiola)	ASV117 (Callicorixa)	ASV10 (Caenis)	ASV4923 (Sigara)	ASV1758 (Arrenurus)	ASV671 (Nais)	ASV699 (Chironomus)	ASV141 (Sigara)	ASV924 (Paratanytarsus)	ASV761 (Candona)	ASV311 (Nais)	ASV121 (Drosophila)	ASV1028 (Caenis)	ASV461 (Aeshna)	ASV16 (Paratanytarsus)	ASV9 (Stylaria)	ASV149 (Agrypnia)	ASV111 (Tanytarsus)	ASV1811 (Paratanytarsus)	ASV708 (Procladius)	ASV15 (Callicorixa)	ASV41 (Enallagma)	ASV1990 (Xenochironomus)	ASV190 (Cypridopsis)	ASV7 (Caenis)	ASV335 (Corynoneura)	ASV166 (Palpomyia)	ASV475 (Carrhydrus)	ASV381 (Setacera)	ASV145 (undef_Chironomidae)	ASV502 (Tanytarsus)	ASV216 (Triaenodes)	ASV48 (Agrypnia)	ASV1305 (Procladius)	ASV732 (Paratanytarsus)	ASV5 (Siphlonurus)	ASV372 (Cricotopus)	ASV293 (Laccophilus)	ASV85 (Ablabesmyia)	ASV199 (Triaenodes)	ASV20 (Chaetogaster)
52	SGDClassifierMHuber	ASV410 (Dicrotendipes)	ASV28 (Caenis)	ASV8 (Caenis)	ASV73 (Hyalella)	ASV78 (Callibaetis)	ASV3947 (Notonecta)	ASV21 (Banksiola)	ASV117 (Callicorixa)	ASV10 (Caenis)	ASV4923 (Sigara)	ASV599 (Gammarus)	ASV32 (Daphnia)	ASV1383 (Cricotopus)	ASV625 (Apodrosus)	ASV141 (Sigara)	ASV56 (Chironomus)	ASV311 (Nais)	ASV79 (Tanytarsus)	ASV74 (Hyalella)	ASV417 (Psectrocladius)	ASV712 (Arrenurus)	ASV16 (Paratanytarsus)	ASV444 (Hyalella)	ASV149 (Agrypnia)	ASV57 (Hesperocorixa)	ASV190 (Cypridopsis)	ASV1965 (Cricotopus)	ASV129 (Cricotopus)	ASV7 (Caenis)	ASV335 (Corynoneura)	ASV166 (Palpomyia)	ASV242 (Psectrocladius)	ASV145 (undef_Chironomidae)	ASV788 (Hyalella)	ASV601 (Ablabesmyia)	ASV216 (Triaenodes)	ASV1072 (Tanytarsus)	ASV480 (Hyalella)	ASV2202 (Enallagma)	ASV5 (Siphlonurus)	ASV572 (Haliplus)	ASV457 (Ablabesmyia)	ASV446 (Hyalella)	ASV293 (Laccophilus)	ASV85 (Ablabesmyia)	ASV199 (Triaenodes)	ASV20 (Chaetogaster)	ASV551 (Procladius)
53	SGDClassifierMHuber	ASV410 (Dicrotendipes)	ASV28 (Caenis)	ASV388 (Leucorrhinia)	ASV21 (Banksiola)	ASV10 (Caenis)	ASV671 (Nais)	ASV3561 (Callibaetis)	ASV280 (Hyalella)	ASV428 (Buenoa)	ASV141 (Sigara)	ASV1261 (Chaetogaster)	ASV924 (Paratanytarsus)	ASV79 (Tanytarsus)	ASV121 (Drosophila)	ASV74 (Hyalella)	ASV417 (Psectrocladius)	ASV1028 (Caenis)	ASV16 (Paratanytarsus)	ASV444 (Hyalella)	ASV149 (Agrypnia)	ASV697 (Lumbriculus)	ASV2425 (Corynoneura)	ASV15 (Callicorixa)	ASV1105 (Cryptochironomus)	ASV3384 (Hyalella)	ASV3385 (Hyalella)	ASV341 (Tanytarsus)	ASV129 (Cricotopus)	ASV1839 (Hyalella)	ASV294 (Limnesia)	ASV335 (Corynoneura)	ASV7752 (Trichocorixa)	ASV166 (Palpomyia)	ASV4260 (Callicorixa)	ASV164 (Hesperocorixa)	ASV6166 (Cypridopsis)	ASV216 (Triaenodes)	ASV7725 (Cenocorixa)	ASV1265 (Ladislavella)	ASV480 (Hyalella)	ASV35 (Sigara)	ASV5 (Siphlonurus)	ASV301 (Orthocladius)	ASV49 (Chironomus)	ASV293 (Laccophilus)	ASV85 (Ablabesmyia)	ASV199 (Triaenodes)	ASV612 (Ablabesmyia)
54	SGDClassifierMHuber	ASV410 (Dicrotendipes)	ASV28 (Caenis)	ASV388 (Leucorrhinia)	ASV8 (Caenis)	ASV23 (Notonecta)	ASV1897 (Glyptotendipes)	ASV476 (Triaenodes)	ASV21 (Banksiola)	ASV10 (Caenis)	ASV671 (Nais)	ASV207 (Nais)	ASV280 (Hyalella)	ASV625 (Apodrosus)	ASV141 (Sigara)	ASV11 (Hyalella)	ASV136 (Chironomus)	ASV56 (Chironomus)	ASV311 (Nais)	ASV79 (Tanytarsus)	ASV299 (Chironomus)	ASV7315 (Polypedilum)	ASV259 (Gammarus)	ASV121 (Drosophila)	ASV74 (Hyalella)	ASV1969 (Limnodrilus)	ASV1028 (Caenis)	ASV1011 (Paratanytarsus)	ASV468 (Hedriodiscus)	ASV16 (Paratanytarsus)	ASV407 (Cladopelma)	ASV918 (Hydrachna)	ASV249 (Ablabesmyia)	ASV472 (Agrypnia)	ASV41 (Enallagma)	ASV7305 (Polypedilum)	ASV1086 (Caenis)	ASV294 (Limnesia)	ASV7 (Caenis)	ASV335 (Corynoneura)	ASV166 (Palpomyia)	ASV17 (Chironomus)	ASV216 (Triaenodes)	ASV572 (Haliplus)	ASV457 (Ablabesmyia)	ASV293 (Laccophilus)	ASV2486 (Planorbella)	ASV199 (Triaenodes)	ASV612 (Ablabesmyia)
55	SGDClassifierMHuber	ASV410 (Dicrotendipes)	ASV9668 (Callicorixa)	ASV388 (Leucorrhinia)	ASV21 (Banksiola)	ASV117 (Callicorixa)	ASV537 (Hyalella)	ASV671 (Nais)	ASV3628 (Chironomus)	ASV3 (Caenis)	ASV4322 (Phaenopsectra)	ASV280 (Hyalella)	ASV428 (Buenoa)	ASV625 (Apodrosus)	ASV141 (Sigara)	ASV136 (Chironomus)	ASV336 (Leptophlebia)	ASV56 (Chironomus)	ASV90 (Buenoa)	ASV7315 (Polypedilum)	ASV74 (Hyalella)	ASV417 (Psectrocladius)	ASV1028 (Caenis)	ASV468 (Hedriodiscus)	ASV407 (Cladopelma)	ASV444 (Hyalella)	ASV149 (Agrypnia)	ASV1289 (Chironomus)	ASV472 (Agrypnia)	ASV697 (Lumbriculus)	ASV708 (Procladius)	ASV15 (Callicorixa)	ASV1105 (Cryptochironomus)	ASV3760 (Tanytarsus)	ASV120 (Angarotipula)	ASV7305 (Polypedilum)	ASV1839 (Hyalella)	ASV294 (Limnesia)	ASV335 (Corynoneura)	ASV166 (Palpomyia)	ASV475 (Carrhydrus)	ASV944 (Stilobezzia)	ASV164 (Hesperocorixa)	ASV964 (Orthocladius)	ASV216 (Triaenodes)	ASV7725 (Cenocorixa)	ASV100 (Chironomus)	ASV48 (Agrypnia)	ASV2824 (Ceriodaphnia)
56	SGDClassifierMHuber	ASV410 (Dicrotendipes)	ASV204 (Aglaodiaptomus)	ASV28 (Caenis)	ASV2788 (Ablabesmyia)	ASV388 (Leucorrhinia)	ASV8 (Caenis)	ASV476 (Triaenodes)	ASV21 (Banksiola)	ASV117 (Callicorixa)	ASV10 (Caenis)	ASV671 (Nais)	ASV32 (Daphnia)	ASV625 (Apodrosus)	ASV11 (Hyalella)	ASV1084 (Stilobezzia)	ASV239 (Orthocladius)	ASV2279 (Ablabesmyia)	ASV311 (Nais)	ASV79 (Tanytarsus)	ASV121 (Drosophila)	ASV74 (Hyalella)	ASV1028 (Caenis)	ASV16 (Paratanytarsus)	ASV444 (Hyalella)	ASV324 (Tanytarsus)	ASV149 (Agrypnia)	ASV15 (Callicorixa)	ASV313 (Dero)	ASV155 (Arrenurus)	ASV335 (Corynoneura)	ASV501 (Arrenurus)	ASV166 (Palpomyia)	ASV2313 (Stilobezzia)	ASV145 (undef_Chironomidae)	ASV601 (Ablabesmyia)	ASV161 (Tanytarsus)	ASV1213 (Psectrocladius)	ASV3770 (Cypridopsis)	ASV1242 (Procladius)	ASV100 (Chironomus)	ASV317 (Nais)	ASV494 (Glyptotendipes)	ASV1072 (Tanytarsus)	ASV372 (Cricotopus)	ASV572 (Haliplus)	ASV301 (Orthocladius)	ASV446 (Hyalella)	ASV293 (Laccophilus)
57	SGDClassifierMHuber	ASV410 (Dicrotendipes)	ASV204 (Aglaodiaptomus)	ASV28 (Caenis)	ASV388 (Leucorrhinia)	ASV21 (Banksiola)	ASV117 (Callicorixa)	ASV10 (Caenis)	ASV599 (Gammarus)	ASV671 (Nais)	ASV4322 (Phaenopsectra)	ASV280 (Hyalella)	ASV428 (Buenoa)	ASV239 (Orthocladius)	ASV311 (Nais)	ASV299 (Chironomus)	ASV7315 (Polypedilum)	ASV121 (Drosophila)	ASV417 (Psectrocladius)	ASV1028 (Caenis)	ASV657 (Helobdella)	ASV16 (Paratanytarsus)	ASV407 (Cladopelma)	ASV149 (Agrypnia)	ASV15 (Callicorixa)	ASV1105 (Cryptochironomus)	ASV3385 (Hyalella)	ASV129 (Cricotopus)	ASV335 (Corynoneura)	ASV166 (Palpomyia)	ASV475 (Carrhydrus)	ASV17 (Chironomus)	ASV164 (Hesperocorixa)	ASV6166 (Cypridopsis)	ASV502 (Tanytarsus)	ASV964 (Orthocladius)	ASV216 (Triaenodes)	ASV2844 (Paratanytarsus)	ASV2550 (Hyalella)	ASV5 (Siphlonurus)	ASV372 (Cricotopus)	ASV301 (Orthocladius)	ASV293 (Laccophilus)	ASV85 (Ablabesmyia)	ASV199 (Triaenodes)	ASV20 (Chaetogaster)	ASV370 (Arrenurus)	ASV61 (Phryganea)	ASV154 (Ablabesmyia)
58	SGDClassifierMHuber	ASV410 (Dicrotendipes)	ASV28 (Caenis)	ASV388 (Leucorrhinia)	ASV21 (Banksiola)	ASV1744 (Chydorus)	ASV537 (Hyalella)	ASV699 (Chironomus)	ASV3628 (Chironomus)	ASV4322 (Phaenopsectra)	ASV584 (Piona)	ASV136 (Chironomus)	ASV9049 (Ceriodaphnia)	ASV761 (Candona)	ASV2312 (Enallagma)	ASV121 (Drosophila)	ASV74 (Hyalella)	ASV417 (Psectrocladius)	ASV1028 (Caenis)	ASV468 (Hedriodiscus)	ASV16 (Paratanytarsus)	ASV3904 (Tanytarsus)	ASV149 (Agrypnia)	ASV1811 (Paratanytarsus)	ASV6573 (Unionicola)	ASV472 (Agrypnia)	ASV708 (Procladius)	ASV120 (Angarotipula)	ASV3384 (Hyalella)	ASV3385 (Hyalella)	ASV1839 (Hyalella)	ASV7 (Caenis)	ASV335 (Corynoneura)	ASV166 (Palpomyia)	ASV95 (Ablabesmyia)	ASV17 (Chironomus)	ASV381 (Setacera)	ASV1265 (Ladislavella)	ASV2550 (Hyalella)	ASV929 (Chironomus)	ASV372 (Cricotopus)	ASV457 (Ablabesmyia)	ASV293 (Laccophilus)	ASV89 (Enallagma)	ASV85 (Ablabesmyia)	ASV96 (Chironomus)	ASV551 (Procladius)	ASV871 (Simocephalus)	ASV4227 (Enallagma)
59	SGDClassifierMHuber	ASV410 (Dicrotendipes)	ASV204 (Aglaodiaptomus)	ASV28 (Caenis)	ASV388 (Leucorrhinia)	ASV8 (Caenis)	ASV73 (Hyalella)	ASV21 (Banksiola)	ASV117 (Callicorixa)	ASV1234 (Nais)	ASV10 (Caenis)	ASV671 (Nais)	ASV280 (Hyalella)	ASV625 (Apodrosus)	ASV136 (Chironomus)	ASV56 (Chironomus)	ASV299 (Chironomus)	ASV7315 (Polypedilum)	ASV1107 (Parachironomus)	ASV16 (Paratanytarsus)	ASV407 (Cladopelma)	ASV444 (Hyalella)	ASV1724 (Polypedilum)	ASV1811 (Paratanytarsus)	ASV6573 (Unionicola)	ASV1105 (Cryptochironomus)	ASV3760 (Tanytarsus)	ASV7 (Caenis)	ASV335 (Corynoneura)	ASV166 (Palpomyia)	ASV475 (Carrhydrus)	ASV6862 (Polypedilum)	ASV145 (undef_Chironomidae)	ASV216 (Triaenodes)	ASV100 (Chironomus)	ASV48 (Agrypnia)	ASV494 (Glyptotendipes)	ASV480 (Hyalella)	ASV35 (Sigara)	ASV372 (Cricotopus)	ASV20232 (Callicorixa)	ASV293 (Laccophilus)	ASV85 (Ablabesmyia)	ASV96 (Chironomus)	ASV370 (Arrenurus)	ASV107 (Graphoderus)	ASV61 (Phryganea)	ASV5496 (Notonecta)	ASV13735 (Aeshna)
60	ExtraTrees	ASV410 (Dicrotendipes)	ASV5097 (Hydrophorus)	ASV28 (Caenis)	ASV388 (Leucorrhinia)	ASV8 (Caenis)	ASV73 (Hyalella)	ASV21 (Banksiola)	ASV117 (Callicorixa)	ASV10 (Caenis)	ASV4923 (Sigara)	ASV671 (Nais)	ASV3 (Caenis)	ASV280 (Hyalella)	ASV1398 (Allonais)	ASV428 (Buenoa)	ASV141 (Sigara)	ASV56 (Chironomus)	ASV311 (Nais)	ASV299 (Chironomus)	ASV5559 (Lycia)	ASV1028 (Caenis)	ASV461 (Aeshna)	ASV16 (Paratanytarsus)	ASV9 (Stylaria)	ASV444 (Hyalella)	ASV547 (Lumbriculus)	ASV697 (Lumbriculus)	ASV708 (Procladius)	ASV15 (Callicorixa)	ASV120 (Angarotipula)	ASV3384 (Hyalella)	ASV2086 (Cypridopsis)	ASV129 (Cricotopus)	ASV7 (Caenis)	ASV166 (Palpomyia)	ASV475 (Carrhydrus)	ASV95 (Ablabesmyia)	ASV3511 (Caenis)	ASV17 (Chironomus)	ASV381 (Setacera)	ASV5722 (Hyalella)	ASV346 (Hyalella)	ASV964 (Orthocladius)	ASV216 (Triaenodes)	ASV100 (Chironomus)	ASV2550 (Hyalella)	ASV480 (Hyalella)	ASV372 (Cricotopus)
61	ExtraTrees	ASV410 (Dicrotendipes)	ASV4132 (Tanytarsus)	ASV3391 (Sida)	ASV28 (Caenis)	ASV2788 (Ablabesmyia)	ASV8 (Caenis)	ASV960 (Candona)	ASV78 (Callibaetis)	ASV3305 (Tanytarsus)	ASV476 (Triaenodes)	ASV3947 (Notonecta)	ASV21 (Banksiola)	ASV117 (Callicorixa)	ASV5323 (Aeshna)	ASV4923 (Sigara)	ASV671 (Nais)	ASV6782 (Tanytarsus)	ASV699 (Chironomus)	ASV1211 (Tetragnatha)	ASV3 (Caenis)	ASV4322 (Phaenopsectra)	ASV280 (Hyalella)	ASV141 (Sigara)	ASV311 (Nais)	ASV299 (Chironomus)	ASV121 (Drosophila)	ASV850 (Aglaodiaptomus)	ASV1028 (Caenis)	ASV468 (Hedriodiscus)	ASV16 (Paratanytarsus)	ASV407 (Cladopelma)	ASV149 (Agrypnia)	ASV111 (Tanytarsus)	ASV4072 (Tanytarsus)	ASV697 (Lumbriculus)	ASV15 (Callicorixa)	ASV129 (Cricotopus)	ASV335 (Corynoneura)	ASV166 (Palpomyia)	ASV3511 (Caenis)	ASV17 (Chironomus)	ASV145 (undef_Chironomidae)	ASV601 (Ablabesmyia)	ASV100 (Chironomus)	ASV372 (Cricotopus)	ASV293 (Laccophilus)	ASV85 (Ablabesmyia)	ASV199 (Triaenodes)
62	ExtraTrees	ASV410 (Dicrotendipes)	ASV5097 (Hydrophorus)	ASV4132 (Tanytarsus)	ASV455 (Erpobdella)	ASV28 (Caenis)	ASV388 (Leucorrhinia)	ASV8 (Caenis)	ASV476 (Triaenodes)	ASV3947 (Notonecta)	ASV21 (Banksiola)	ASV117 (Callicorixa)	ASV537 (Hyalella)	ASV518 (Carrhydrus)	ASV671 (Nais)	ASV6782 (Tanytarsus)	ASV159 (Lumbriculus)	ASV3 (Caenis)	ASV4322 (Phaenopsectra)	ASV141 (Sigara)	ASV136 (Chironomus)	ASV1084 (Stilobezzia)	ASV895 (Psectrocladius)	ASV56 (Chironomus)	ASV311 (Nais)	ASV1107 (Parachironomus)	ASV121 (Drosophila)	ASV850 (Aglaodiaptomus)	ASV417 (Psectrocladius)	ASV1028 (Caenis)	ASV468 (Hedriodiscus)	ASV16 (Paratanytarsus)	ASV407 (Cladopelma)	ASV547 (Lumbriculus)	ASV149 (Agrypnia)	ASV472 (Agrypnia)	ASV697 (Lumbriculus)	ASV2425 (Corynoneura)	ASV15 (Callicorixa)	ASV1105 (Cryptochironomus)	ASV8492 (Notonecta)	ASV129 (Cricotopus)	ASV1839 (Hyalella)	ASV166 (Palpomyia)	ASV330 (Leptophlebia)	ASV381 (Setacera)	ASV346 (Hyalella)	ASV601 (Ablabesmyia)	ASV216 (Triaenodes)
63	ExtraTrees	ASV410 (Dicrotendipes)	ASV28 (Caenis)	ASV388 (Leucorrhinia)	ASV8 (Caenis)	ASV21 (Banksiola)	ASV117 (Callicorixa)	ASV5323 (Aeshna)	ASV10 (Caenis)	ASV4923 (Sigara)	ASV671 (Nais)	ASV14348 (Egle)	ASV3 (Caenis)	ASV280 (Hyalella)	ASV299 (Chironomus)	ASV74 (Hyalella)	ASV417 (Psectrocladius)	ASV1028 (Caenis)	ASV657 (Helobdella)	ASV16 (Paratanytarsus)	ASV9 (Stylaria)	ASV407 (Cladopelma)	ASV547 (Lumbriculus)	ASV149 (Agrypnia)	ASV1811 (Paratanytarsus)	ASV1289 (Chironomus)	ASV1965 (Cricotopus)	ASV2086 (Cypridopsis)	ASV529 (Hyalella)	ASV129 (Cricotopus)	ASV7 (Caenis)	ASV335 (Corynoneura)	ASV166 (Palpomyia)	ASV475 (Carrhydrus)	ASV17 (Chironomus)	ASV381 (Setacera)	ASV6862 (Polypedilum)	ASV346 (Hyalella)	ASV100 (Chironomus)	ASV48 (Agrypnia)	ASV2550 (Hyalella)	ASV929 (Chironomus)	ASV480 (Hyalella)	ASV35 (Sigara)	ASV372 (Cricotopus)	ASV446 (Hyalella)	ASV293 (Laccophilus)	ASV85 (Ablabesmyia)	ASV199 (Triaenodes)
64	ExtraTrees	ASV410 (Dicrotendipes)	ASV204 (Aglaodiaptomus)	ASV7907 (Cladopelma)	ASV28 (Caenis)	ASV388 (Leucorrhinia)	ASV8 (Caenis)	ASV73 (Hyalella)	ASV1897 (Glyptotendipes)	ASV476 (Triaenodes)	ASV3947 (Notonecta)	ASV21 (Banksiola)	ASV117 (Callicorixa)	ASV10 (Caenis)	ASV671 (Nais)	ASV6782 (Tanytarsus)	ASV277 (Tanytarsus)	ASV14348 (Egle)	ASV3 (Caenis)	ASV4322 (Phaenopsectra)	ASV280 (Hyalella)	ASV141 (Sigara)	ASV311 (Nais)	ASV121 (Drosophila)	ASV850 (Aglaodiaptomus)	ASV5559 (Lycia)	ASV74 (Hyalella)	ASV417 (Psectrocladius)	ASV2668 (Tanytarsus)	ASV1028 (Caenis)	ASV468 (Hedriodiscus)	ASV16 (Paratanytarsus)	ASV731 (Leucorrhinia)	ASV407 (Cladopelma)	ASV3904 (Tanytarsus)	ASV149 (Agrypnia)	ASV1289 (Chironomus)	ASV697 (Lumbriculus)	ASV708 (Procladius)	ASV15 (Callicorixa)	ASV3384 (Hyalella)	ASV313 (Dero)	ASV39 (Aglaodiaptomus)	ASV129 (Cricotopus)	ASV7 (Caenis)	ASV335 (Corynoneura)	ASV166 (Palpomyia)	ASV95 (Ablabesmyia)	ASV601 (Ablabesmyia)
65	ExtraTrees	ASV410 (Dicrotendipes)	ASV28 (Caenis)	ASV388 (Leucorrhinia)	ASV8 (Caenis)	ASV12580 (Cricotopus)	ASV822 (Tanytarsus)	ASV21 (Banksiola)	ASV10164 (Callicorixa)	ASV10 (Caenis)	ASV4923 (Sigara)	ASV671 (Nais)	ASV6782 (Tanytarsus)	ASV3 (Caenis)	ASV4322 (Phaenopsectra)	ASV141 (Sigara)	ASV136 (Chironomus)	ASV311 (Nais)	ASV7315 (Polypedilum)	ASV121 (Drosophila)	ASV850 (Aglaodiaptomus)	ASV1010 (Glyptotendipes)	ASV5559 (Lycia)	ASV74 (Hyalella)	ASV417 (Psectrocladius)	ASV1028 (Caenis)	ASV5432 (Cricotopus)	ASV9276 (Chironomus)	ASV468 (Hedriodiscus)	ASV16 (Paratanytarsus)	ASV407 (Cladopelma)	ASV918 (Hydrachna)	ASV3904 (Tanytarsus)	ASV149 (Agrypnia)	ASV1289 (Chironomus)	ASV708 (Procladius)	ASV15 (Callicorixa)	ASV313 (Dero)	ASV39 (Aglaodiaptomus)	ASV129 (Cricotopus)	ASV7 (Caenis)	ASV335 (Corynoneura)	ASV166 (Palpomyia)	ASV5722 (Hyalella)	ASV6862 (Polypedilum)	ASV601 (Ablabesmyia)	ASV216 (Triaenodes)	ASV542 (Chironomus)	ASV7725 (Cenocorixa)
66	ExtraTrees	ASV410 (Dicrotendipes)	ASV1159 (Sigara)	ASV204 (Aglaodiaptomus)	ASV5653 (Buenoa)	ASV28 (Caenis)	ASV8 (Caenis)	ASV78 (Callibaetis)	ASV476 (Triaenodes)	ASV21 (Banksiola)	ASV537 (Hyalella)	ASV4923 (Sigara)	ASV599 (Gammarus)	ASV671 (Nais)	ASV699 (Chironomus)	ASV428 (Buenoa)	ASV141 (Sigara)	ASV136 (Chironomus)	ASV299 (Chironomus)	ASV121 (Drosophila)	ASV850 (Aglaodiaptomus)	ASV74 (Hyalella)	ASV2668 (Tanytarsus)	ASV810 (Limnesia)	ASV1028 (Caenis)	ASV16 (Paratanytarsus)	ASV407 (Cladopelma)	ASV444 (Hyalella)	ASV3904 (Tanytarsus)	ASV149 (Agrypnia)	ASV1289 (Chironomus)	ASV697 (Lumbriculus)	ASV1042 (Corynoneura)	ASV3384 (Hyalella)	ASV1086 (Caenis)	ASV335 (Corynoneura)	ASV166 (Palpomyia)	ASV169 (Ablabesmyia)	ASV381 (Setacera)	ASV6862 (Polypedilum)	ASV145 (undef_Chironomidae)	ASV346 (Hyalella)	ASV6166 (Cypridopsis)	ASV216 (Triaenodes)	ASV3365 (Haliplus)	ASV100 (Chironomus)	ASV48 (Agrypnia)	ASV1072 (Tanytarsus)	ASV480 (Hyalella)
67	ExtraTrees	ASV410 (Dicrotendipes)	ASV388 (Leucorrhinia)	ASV8 (Caenis)	ASV73 (Hyalella)	ASV78 (Callibaetis)	ASV3947 (Notonecta)	ASV21 (Banksiola)	ASV117 (Callicorixa)	ASV1234 (Nais)	ASV5323 (Aeshna)	ASV4923 (Sigara)	ASV671 (Nais)	ASV3 (Caenis)	ASV4322 (Phaenopsectra)	ASV280 (Hyalella)	ASV141 (Sigara)	ASV336 (Leptophlebia)	ASV311 (Nais)	ASV121 (Drosophila)	ASV74 (Hyalella)	ASV417 (Psectrocladius)	ASV810 (Limnesia)	ASV1028 (Caenis)	ASV468 (Hedriodiscus)	ASV16 (Paratanytarsus)	ASV731 (Leucorrhinia)	ASV918 (Hydrachna)	ASV444 (Hyalella)	ASV547 (Lumbriculus)	ASV149 (Agrypnia)	ASV57 (Hesperocorixa)	ASV2494 (Coenagrion)	ASV697 (Lumbriculus)	ASV7305 (Polypedilum)	ASV1086 (Caenis)	ASV335 (Corynoneura)	ASV166 (Palpomyia)	ASV330 (Leptophlebia)	ASV145 (undef_Chironomidae)	ASV964 (Orthocladius)	ASV216 (Triaenodes)	ASV480 (Hyalella)	ASV5 (Siphlonurus)	ASV372 (Cricotopus)	ASV293 (Laccophilus)	ASV85 (Ablabesmyia)	ASV199 (Triaenodes)	ASV612 (Ablabesmyia)
68	ExtraTrees	ASV410 (Dicrotendipes)	ASV1159 (Sigara)	ASV3391 (Sida)	ASV28 (Caenis)	ASV388 (Leucorrhinia)	ASV8 (Caenis)	ASV10737 (Haliplus)	ASV21 (Banksiola)	ASV117 (Callicorixa)	ASV10 (Caenis)	ASV4923 (Sigara)	ASV518 (Carrhydrus)	ASV1758 (Arrenurus)	ASV671 (Nais)	ASV699 (Chironomus)	ASV3 (Caenis)	ASV4322 (Phaenopsectra)	ASV280 (Hyalella)	ASV141 (Sigara)	ASV11 (Hyalella)	ASV311 (Nais)	ASV299 (Chironomus)	ASV121 (Drosophila)	ASV2800 (Callicorixa)	ASV417 (Psectrocladius)	ASV5925 (Chaetogaster)	ASV1028 (Caenis)	ASV468 (Hedriodiscus)	ASV16 (Paratanytarsus)	ASV3904 (Tanytarsus)	ASV547 (Lumbriculus)	ASV149 (Agrypnia)	ASV1289 (Chironomus)	ASV15 (Callicorixa)	ASV2086 (Cypridopsis)	ASV341 (Tanytarsus)	ASV129 (Cricotopus)	ASV1926 (Polypedilum)	ASV7 (Caenis)	ASV335 (Corynoneura)	ASV166 (Palpomyia)	ASV346 (Hyalella)	ASV502 (Tanytarsus)	ASV216 (Triaenodes)	ASV100 (Chironomus)	ASV372 (Cricotopus)	ASV9930 (Nais)	ASV293 (Laccophilus)
69	ExtraTrees	ASV410 (Dicrotendipes)	ASV3391 (Sida)	ASV28 (Caenis)	ASV8 (Caenis)	ASV23 (Notonecta)	ASV2117 (Svalbardia)	ASV73 (Hyalella)	ASV2311 (Chironomus)	ASV476 (Triaenodes)	ASV21 (Banksiola)	ASV117 (Callicorixa)	ASV10 (Caenis)	ASV4923 (Sigara)	ASV671 (Nais)	ASV6782 (Tanytarsus)	ASV207 (Nais)	ASV3 (Caenis)	ASV4322 (Phaenopsectra)	ASV141 (Sigara)	ASV311 (Nais)	ASV7315 (Polypedilum)	ASV1107 (Parachironomus)	ASV2800 (Callicorixa)	ASV5559 (Lycia)	ASV74 (Hyalella)	ASV1969 (Limnodrilus)	ASV1028 (Caenis)	ASV657 (Helobdella)	ASV461 (Aeshna)	ASV468 (Hedriodiscus)	ASV16 (Paratanytarsus)	ASV407 (Cladopelma)	ASV3904 (Tanytarsus)	ASV547 (Lumbriculus)	ASV149 (Agrypnia)	ASV26 (Nemotaulius)	ASV1289 (Chironomus)	ASV744 (Limnephilus)	ASV697 (Lumbriculus)	ASV15 (Callicorixa)	ASV1965 (Cricotopus)	ASV129 (Cricotopus)	ASV294 (Limnesia)	ASV7 (Caenis)	ASV335 (Corynoneura)	ASV166 (Palpomyia)	ASV475 (Carrhydrus)	ASV6862 (Polypedilum)
70	ExtraTrees	ASV410 (Dicrotendipes)	ASV1159 (Sigara)	ASV455 (Erpobdella)	ASV388 (Leucorrhinia)	ASV8 (Caenis)	ASV960 (Candona)	ASV21 (Banksiola)	ASV117 (Callicorixa)	ASV537 (Hyalella)	ASV10 (Caenis)	ASV671 (Nais)	ASV6782 (Tanytarsus)	ASV3 (Caenis)	ASV4322 (Phaenopsectra)	ASV625 (Apodrosus)	ASV141 (Sigara)	ASV1261 (Chaetogaster)	ASV56 (Chironomus)	ASV761 (Candona)	ASV2436 (Glyptotendipes)	ASV311 (Nais)	ASV417 (Psectrocladius)	ASV832 (Lumbriculus)	ASV1028 (Caenis)	ASV468 (Hedriodiscus)	ASV16 (Paratanytarsus)	ASV9 (Stylaria)	ASV731 (Leucorrhinia)	ASV868 (Tanytarsus)	ASV407 (Cladopelma)	ASV547 (Lumbriculus)	ASV149 (Agrypnia)	ASV1289 (Chironomus)	ASV697 (Lumbriculus)	ASV2425 (Corynoneura)	ASV15 (Callicorixa)	ASV1965 (Cricotopus)	ASV1926 (Polypedilum)	ASV7 (Caenis)	ASV335 (Corynoneura)	ASV166 (Palpomyia)	ASV502 (Tanytarsus)	ASV216 (Triaenodes)	ASV100 (Chironomus)	ASV2550 (Hyalella)	ASV572 (Haliplus)	ASV301 (Orthocladius)	ASV293 (Laccophilus)
71	ExtraTrees	ASV410 (Dicrotendipes)	ASV204 (Aglaodiaptomus)	ASV28 (Caenis)	ASV388 (Leucorrhinia)	ASV8 (Caenis)	ASV73 (Hyalella)	ASV10737 (Haliplus)	ASV476 (Triaenodes)	ASV21 (Banksiola)	ASV1234 (Nais)	ASV4923 (Sigara)	ASV671 (Nais)	ASV4322 (Phaenopsectra)	ASV280 (Hyalella)	ASV141 (Sigara)	ASV336 (Leptophlebia)	ASV311 (Nais)	ASV79 (Tanytarsus)	ASV1107 (Parachironomus)	ASV121 (Drosophila)	ASV850 (Aglaodiaptomus)	ASV74 (Hyalella)	ASV417 (Psectrocladius)	ASV810 (Limnesia)	ASV1028 (Caenis)	ASV16 (Paratanytarsus)	ASV407 (Cladopelma)	ASV444 (Hyalella)	ASV1724 (Polypedilum)	ASV1811 (Paratanytarsus)	ASV15 (Callicorixa)	ASV2086 (Cypridopsis)	ASV335 (Corynoneura)	ASV166 (Palpomyia)	ASV17 (Chironomus)	ASV164 (Hesperocorixa)	ASV145 (undef_Chironomidae)	ASV9428 (Hyalella)	ASV964 (Orthocladius)	ASV216 (Triaenodes)	ASV1242 (Procladius)	ASV1748 (Polypedilum)	ASV48 (Agrypnia)	ASV2550 (Hyalella)	ASV1072 (Tanytarsus)	ASV480 (Hyalella)	ASV572 (Haliplus)	ASV293 (Laccophilus)
72	ExtraTrees	ASV410 (Dicrotendipes)	ASV455 (Erpobdella)	ASV28 (Caenis)	ASV2788 (Ablabesmyia)	ASV388 (Leucorrhinia)	ASV8 (Caenis)	ASV1897 (Glyptotendipes)	ASV21 (Banksiola)	ASV117 (Callicorixa)	ASV10164 (Callicorixa)	ASV10 (Caenis)	ASV4923 (Sigara)	ASV1758 (Arrenurus)	ASV671 (Nais)	ASV3 (Caenis)	ASV141 (Sigara)	ASV136 (Chironomus)	ASV826 (Procladius)	ASV311 (Nais)	ASV988 (Cricotopus)	ASV121 (Drosophila)	ASV850 (Aglaodiaptomus)	ASV2800 (Callicorixa)	ASV74 (Hyalella)	ASV417 (Psectrocladius)	ASV1028 (Caenis)	ASV468 (Hedriodiscus)	ASV16 (Paratanytarsus)	ASV1012 (Tanytarsus)	ASV868 (Tanytarsus)	ASV407 (Cladopelma)	ASV3904 (Tanytarsus)	ASV547 (Lumbriculus)	ASV149 (Agrypnia)	ASV3048 (Tanytarsus)	ASV1289 (Chironomus)	ASV697 (Lumbriculus)	ASV2425 (Corynoneura)	ASV15 (Callicorixa)	ASV335 (Corynoneura)	ASV166 (Palpomyia)	ASV330 (Leptophlebia)	ASV381 (Setacera)	ASV145 (undef_Chironomidae)	ASV346 (Hyalella)	ASV100 (Chironomus)	ASV1196 (Tanytarsus)	ASV2550 (Hyalella)
73	ExtraTrees	ASV410 (Dicrotendipes)	ASV5097 (Hydrophorus)	ASV28 (Caenis)	ASV388 (Leucorrhinia)	ASV8 (Caenis)	ASV23 (Notonecta)	ASV73 (Hyalella)	ASV476 (Triaenodes)	ASV21 (Banksiola)	ASV117 (Callicorixa)	ASV4923 (Sigara)	ASV671 (Nais)	ASV3 (Caenis)	ASV4322 (Phaenopsectra)	ASV280 (Hyalella)	ASV6014 (Chironomus)	ASV141 (Sigara)	ASV336 (Leptophlebia)	ASV311 (Nais)	ASV5559 (Lycia)	ASV74 (Hyalella)	ASV417 (Psectrocladius)	ASV712 (Arrenurus)	ASV1028 (Caenis)	ASV16 (Paratanytarsus)	ASV3904 (Tanytarsus)	ASV547 (Lumbriculus)	ASV149 (Agrypnia)	ASV1724 (Polypedilum)	ASV1811 (Paratanytarsus)	ASV15 (Callicorixa)	ASV1105 (Cryptochironomus)	ASV7305 (Polypedilum)	ASV39 (Aglaodiaptomus)	ASV335 (Corynoneura)	ASV166 (Palpomyia)	ASV17 (Chironomus)	ASV330 (Leptophlebia)	ASV164 (Hesperocorixa)	ASV216 (Triaenodes)	ASV100 (Chironomus)	ASV1703 (Cenocorixa)	ASV480 (Hyalella)	ASV2202 (Enallagma)	ASV372 (Cricotopus)	ASV293 (Laccophilus)	ASV85 (Ablabesmyia)	ASV199 (Triaenodes)
74	ExtraTrees	ASV410 (Dicrotendipes)	ASV204 (Aglaodiaptomus)	ASV5097 (Hydrophorus)	ASV388 (Leucorrhinia)	ASV8 (Caenis)	ASV21 (Banksiola)	ASV117 (Callicorixa)	ASV4923 (Sigara)	ASV3 (Caenis)	ASV280 (Hyalella)	ASV584 (Piona)	ASV141 (Sigara)	ASV336 (Leptophlebia)	ASV7315 (Polypedilum)	ASV259 (Gammarus)	ASV1010 (Glyptotendipes)	ASV5559 (Lycia)	ASV74 (Hyalella)	ASV1028 (Caenis)	ASV16 (Paratanytarsus)	ASV407 (Cladopelma)	ASV918 (Hydrachna)	ASV324 (Tanytarsus)	ASV1811 (Paratanytarsus)	ASV472 (Agrypnia)	ASV697 (Lumbriculus)	ASV708 (Procladius)	ASV15 (Callicorixa)	ASV3385 (Hyalella)	ASV129 (Cricotopus)	ASV1839 (Hyalella)	ASV335 (Corynoneura)	ASV166 (Palpomyia)	ASV164 (Hesperocorixa)	ASV6862 (Polypedilum)	ASV145 (undef_Chironomidae)	ASV216 (Triaenodes)	ASV100 (Chironomus)	ASV480 (Hyalella)	ASV5 (Siphlonurus)	ASV372 (Cricotopus)	ASV85 (Ablabesmyia)	ASV199 (Triaenodes)	ASV5317 (Helobdella)	ASV7213 (Tanytarsus)	ASV551 (Procladius)	ASV370 (Arrenurus)	ASV61 (Phryganea)
75	ExtraTrees	ASV410 (Dicrotendipes)	ASV204 (Aglaodiaptomus)	ASV388 (Leucorrhinia)	ASV8 (Caenis)	ASV2117 (Svalbardia)	ASV1897 (Glyptotendipes)	ASV21 (Banksiola)	ASV117 (Callicorixa)	ASV10 (Caenis)	ASV671 (Nais)	ASV6782 (Tanytarsus)	ASV1383 (Cricotopus)	ASV3 (Caenis)	ASV280 (Hyalella)	ASV336 (Leptophlebia)	ASV121 (Drosophila)	ASV850 (Aglaodiaptomus)	ASV74 (Hyalella)	ASV1028 (Caenis)	ASV16 (Paratanytarsus)	ASV407 (Cladopelma)	ASV444 (Hyalella)	ASV149 (Agrypnia)	ASV1724 (Polypedilum)	ASV6573 (Unionicola)	ASV15 (Callicorixa)	ASV120 (Angarotipula)	ASV7305 (Polypedilum)	ASV39 (Aglaodiaptomus)	ASV2086 (Cypridopsis)	ASV129 (Cricotopus)	ASV335 (Corynoneura)	ASV166 (Palpomyia)	ASV475 (Carrhydrus)	ASV265 (Draeculacephala)	ASV381 (Setacera)	ASV145 (undef_Chironomidae)	ASV502 (Tanytarsus)	ASV964 (Orthocladius)	ASV216 (Triaenodes)	ASV100 (Chironomus)	ASV480 (Hyalella)	ASV5 (Siphlonurus)	ASV293 (Laccophilus)	ASV2562 (Sigara)	ASV85 (Ablabesmyia)	ASV199 (Triaenodes)	ASV871 (Simocephalus)
76	ExtraTrees	ASV410 (Dicrotendipes)	ASV9668 (Callicorixa)	ASV28 (Caenis)	ASV388 (Leucorrhinia)	ASV8 (Caenis)	ASV73 (Hyalella)	ASV21 (Banksiola)	ASV117 (Callicorixa)	ASV1234 (Nais)	ASV10 (Caenis)	ASV4923 (Sigara)	ASV671 (Nais)	ASV1383 (Cricotopus)	ASV3 (Caenis)	ASV280 (Hyalella)	ASV141 (Sigara)	ASV336 (Leptophlebia)	ASV311 (Nais)	ASV299 (Chironomus)	ASV7315 (Polypedilum)	ASV2800 (Callicorixa)	ASV74 (Hyalella)	ASV417 (Psectrocladius)	ASV1028 (Caenis)	ASV16 (Paratanytarsus)	ASV407 (Cladopelma)	ASV547 (Lumbriculus)	ASV149 (Agrypnia)	ASV2494 (Coenagrion)	ASV1811 (Paratanytarsus)	ASV697 (Lumbriculus)	ASV15 (Callicorixa)	ASV7305 (Polypedilum)	ASV1334 (Tanytarsus)	ASV7 (Caenis)	ASV335 (Corynoneura)	ASV3072 (Coenagrion)	ASV166 (Palpomyia)	ASV475 (Carrhydrus)	ASV95 (Ablabesmyia)	ASV3511 (Caenis)	ASV6862 (Polypedilum)	ASV216 (Triaenodes)	ASV100 (Chironomus)	ASV1703 (Cenocorixa)	ASV732 (Paratanytarsus)	ASV5 (Siphlonurus)	ASV301 (Orthocladius)
77	ExtraTrees	ASV410 (Dicrotendipes)	ASV204 (Aglaodiaptomus)	ASV28 (Caenis)	ASV388 (Leucorrhinia)	ASV8 (Caenis)	ASV476 (Triaenodes)	ASV21 (Banksiola)	ASV117 (Callicorixa)	ASV10164 (Callicorixa)	ASV1234 (Nais)	ASV4923 (Sigara)	ASV671 (Nais)	ASV6782 (Tanytarsus)	ASV277 (Tanytarsus)	ASV3628 (Chironomus)	ASV1383 (Cricotopus)	ASV3 (Caenis)	ASV4322 (Phaenopsectra)	ASV141 (Sigara)	ASV136 (Chironomus)	ASV1261 (Chaetogaster)	ASV2312 (Enallagma)	ASV311 (Nais)	ASV79 (Tanytarsus)	ASV299 (Chironomus)	ASV121 (Drosophila)	ASV850 (Aglaodiaptomus)	ASV5559 (Lycia)	ASV74 (Hyalella)	ASV1028 (Caenis)	ASV473 (Corynoneura)	ASV16 (Paratanytarsus)	ASV731 (Leucorrhinia)	ASV407 (Cladopelma)	ASV3904 (Tanytarsus)	ASV547 (Lumbriculus)	ASV637 (Chironomus)	ASV149 (Agrypnia)	ASV1289 (Chironomus)	ASV697 (Lumbriculus)	ASV708 (Procladius)	ASV335 (Corynoneura)	ASV166 (Palpomyia)	ASV242 (Psectrocladius)	ASV6862 (Polypedilum)	ASV216 (Triaenodes)	ASV929 (Chironomus)	ASV572 (Haliplus)
78	ExtraTrees	ASV410 (Dicrotendipes)	ASV455 (Erpobdella)	ASV8 (Caenis)	ASV23 (Notonecta)	ASV73 (Hyalella)	ASV21 (Banksiola)	ASV10 (Caenis)	ASV4923 (Sigara)	ASV3 (Caenis)	ASV4322 (Phaenopsectra)	ASV280 (Hyalella)	ASV460 (Haliplus)	ASV625 (Apodrosus)	ASV336 (Leptophlebia)	ASV1084 (Stilobezzia)	ASV924 (Paratanytarsus)	ASV56 (Chironomus)	ASV311 (Nais)	ASV74 (Hyalella)	ASV417 (Psectrocladius)	ASV832 (Lumbriculus)	ASV1028 (Caenis)	ASV468 (Hedriodiscus)	ASV16 (Paratanytarsus)	ASV9 (Stylaria)	ASV407 (Cladopelma)	ASV918 (Hydrachna)	ASV444 (Hyalella)	ASV547 (Lumbriculus)	ASV149 (Agrypnia)	ASV1724 (Polypedilum)	ASV6012 (Paratanytarsus)	ASV15 (Callicorixa)	ASV3385 (Hyalella)	ASV1926 (Polypedilum)	ASV335 (Corynoneura)	ASV166 (Palpomyia)	ASV17 (Chironomus)	ASV145 (undef_Chironomidae)	ASV346 (Hyalella)	ASV601 (Ablabesmyia)	ASV216 (Triaenodes)	ASV100 (Chironomus)	ASV1196 (Tanytarsus)	ASV1703 (Cenocorixa)	ASV480 (Hyalella)	ASV5 (Siphlonurus)	ASV49 (Chironomus)
79	ExtraTrees	ASV410 (Dicrotendipes)	ASV3391 (Sida)	ASV28 (Caenis)	ASV388 (Leucorrhinia)	ASV8 (Caenis)	ASV21 (Banksiola)	ASV117 (Callicorixa)	ASV10164 (Callicorixa)	ASV10 (Caenis)	ASV4923 (Sigara)	ASV671 (Nais)	ASV6782 (Tanytarsus)	ASV3628 (Chironomus)	ASV14348 (Egle)	ASV3 (Caenis)	ASV4322 (Phaenopsectra)	ASV460 (Haliplus)	ASV141 (Sigara)	ASV336 (Leptophlebia)	ASV2279 (Ablabesmyia)	ASV311 (Nais)	ASV79 (Tanytarsus)	ASV1928 (Tanytarsus)	ASV299 (Chironomus)	ASV7315 (Polypedilum)	ASV121 (Drosophila)	ASV5559 (Lycia)	ASV74 (Hyalella)	ASV810 (Limnesia)	ASV1028 (Caenis)	ASV5432 (Cricotopus)	ASV468 (Hedriodiscus)	ASV16 (Paratanytarsus)	ASV9 (Stylaria)	ASV407 (Cladopelma)	ASV444 (Hyalella)	ASV547 (Lumbriculus)	ASV149 (Agrypnia)	ASV1724 (Polypedilum)	ASV697 (Lumbriculus)	ASV15 (Callicorixa)	ASV1105 (Cryptochironomus)	ASV2086 (Cypridopsis)	ASV129 (Cricotopus)	ASV335 (Corynoneura)	ASV166 (Palpomyia)	ASV3511 (Caenis)	ASV164 (Hesperocorixa)
80	ExtraTrees	ASV410 (Dicrotendipes)	ASV388 (Leucorrhinia)	ASV8 (Caenis)	ASV2117 (Svalbardia)	ASV78 (Callibaetis)	ASV10737 (Haliplus)	ASV21 (Banksiola)	ASV117 (Callicorixa)	ASV5323 (Aeshna)	ASV10 (Caenis)	ASV4923 (Sigara)	ASV671 (Nais)	ASV159 (Lumbriculus)	ASV3561 (Callibaetis)	ASV3 (Caenis)	ASV428 (Buenoa)	ASV141 (Sigara)	ASV2726 (Arrenurus)	ASV826 (Procladius)	ASV40 (Hyalella)	ASV311 (Nais)	ASV7315 (Polypedilum)	ASV259 (Gammarus)	ASV121 (Drosophila)	ASV5559 (Lycia)	ASV74 (Hyalella)	ASV810 (Limnesia)	ASV712 (Arrenurus)	ASV1028 (Caenis)	ASV16 (Paratanytarsus)	ASV731 (Leucorrhinia)	ASV407 (Cladopelma)	ASV918 (Hydrachna)	ASV547 (Lumbriculus)	ASV2494 (Coenagrion)	ASV697 (Lumbriculus)	ASV708 (Procladius)	ASV15 (Callicorixa)	ASV7305 (Polypedilum)	ASV1086 (Caenis)	ASV335 (Corynoneura)	ASV166 (Palpomyia)	ASV145 (undef_Chironomidae)	ASV964 (Orthocladius)	ASV216 (Triaenodes)	ASV7725 (Cenocorixa)	ASV100 (Chironomus)	ASV2550 (Hyalella)
81	ExtraTrees	ASV410 (Dicrotendipes)	ASV3391 (Sida)	ASV28 (Caenis)	ASV388 (Leucorrhinia)	ASV73 (Hyalella)	ASV78 (Callibaetis)	ASV822 (Tanytarsus)	ASV476 (Triaenodes)	ASV21 (Banksiola)	ASV117 (Callicorixa)	ASV1234 (Nais)	ASV5323 (Aeshna)	ASV10 (Caenis)	ASV4981 (Cypridopsis)	ASV671 (Nais)	ASV3 (Caenis)	ASV4322 (Phaenopsectra)	ASV141 (Sigara)	ASV336 (Leptophlebia)	ASV924 (Paratanytarsus)	ASV761 (Candona)	ASV311 (Nais)	ASV299 (Chironomus)	ASV1107 (Parachironomus)	ASV121 (Drosophila)	ASV1010 (Glyptotendipes)	ASV74 (Hyalella)	ASV2668 (Tanytarsus)	ASV1028 (Caenis)	ASV16 (Paratanytarsus)	ASV868 (Tanytarsus)	ASV407 (Cladopelma)	ASV3904 (Tanytarsus)	ASV547 (Lumbriculus)	ASV149 (Agrypnia)	ASV6573 (Unionicola)	ASV15 (Callicorixa)	ASV3385 (Hyalella)	ASV129 (Cricotopus)	ASV7 (Caenis)	ASV335 (Corynoneura)	ASV166 (Palpomyia)	ASV381 (Setacera)	ASV6862 (Polypedilum)	ASV145 (undef_Chironomidae)	ASV4660 (Procladius)	ASV601 (Ablabesmyia)	ASV2844 (Paratanytarsus)
82	ExtraTrees	ASV410 (Dicrotendipes)	ASV204 (Aglaodiaptomus)	ASV7907 (Cladopelma)	ASV388 (Leucorrhinia)	ASV8 (Caenis)	ASV73 (Hyalella)	ASV476 (Triaenodes)	ASV3947 (Notonecta)	ASV21 (Banksiola)	ASV117 (Callicorixa)	ASV10 (Caenis)	ASV4923 (Sigara)	ASV1758 (Arrenurus)	ASV671 (Nais)	ASV3561 (Callibaetis)	ASV1383 (Cricotopus)	ASV3 (Caenis)	ASV280 (Hyalella)	ASV625 (Apodrosus)	ASV141 (Sigara)	ASV311 (Nais)	ASV850 (Aglaodiaptomus)	ASV5559 (Lycia)	ASV74 (Hyalella)	ASV417 (Psectrocladius)	ASV832 (Lumbriculus)	ASV1028 (Caenis)	ASV1582 (Caenis)	ASV16 (Paratanytarsus)	ASV407 (Cladopelma)	ASV149 (Agrypnia)	ASV3168 (Lumbriculus)	ASV6573 (Unionicola)	ASV472 (Agrypnia)	ASV708 (Procladius)	ASV15 (Callicorixa)	ASV7305 (Polypedilum)	ASV2086 (Cypridopsis)	ASV7 (Caenis)	ASV3072 (Coenagrion)	ASV166 (Palpomyia)	ASV17 (Chironomus)	ASV6862 (Polypedilum)	ASV145 (undef_Chironomidae)	ASV601 (Ablabesmyia)	ASV216 (Triaenodes)	ASV100 (Chironomus)	ASV293 (Laccophilus)
83	ExtraTrees	ASV410 (Dicrotendipes)	ASV9668 (Callicorixa)	ASV28 (Caenis)	ASV388 (Leucorrhinia)	ASV8 (Caenis)	ASV2311 (Chironomus)	ASV21 (Banksiola)	ASV117 (Callicorixa)	ASV10 (Caenis)	ASV4923 (Sigara)	ASV671 (Nais)	ASV3561 (Callibaetis)	ASV3 (Caenis)	ASV280 (Hyalella)	ASV141 (Sigara)	ASV11 (Hyalella)	ASV336 (Leptophlebia)	ASV924 (Paratanytarsus)	ASV311 (Nais)	ASV417 (Psectrocladius)	ASV5925 (Chaetogaster)	ASV1028 (Caenis)	ASV16 (Paratanytarsus)	ASV9 (Stylaria)	ASV637 (Chironomus)	ASV15 (Callicorixa)	ASV1105 (Cryptochironomus)	ASV341 (Tanytarsus)	ASV129 (Cricotopus)	ASV7 (Caenis)	ASV335 (Corynoneura)	ASV166 (Palpomyia)	ASV475 (Carrhydrus)	ASV164 (Hesperocorixa)	ASV145 (undef_Chironomidae)	ASV346 (Hyalella)	ASV601 (Ablabesmyia)	ASV161 (Tanytarsus)	ASV216 (Triaenodes)	ASV7725 (Cenocorixa)	ASV100 (Chironomus)	ASV123 (Trichocorixa)	ASV480 (Hyalella)	ASV5 (Siphlonurus)	ASV293 (Laccophilus)	ASV85 (Ablabesmyia)	ASV551 (Procladius)	ASV1437 (Callicorixa)
84	ExtraTrees	ASV410 (Dicrotendipes)	ASV28 (Caenis)	ASV8 (Caenis)	ASV476 (Triaenodes)	ASV21 (Banksiola)	ASV117 (Callicorixa)	ASV10 (Caenis)	ASV6782 (Tanytarsus)	ASV1383 (Cricotopus)	ASV3 (Caenis)	ASV4322 (Phaenopsectra)	ASV280 (Hyalella)	ASV428 (Buenoa)	ASV625 (Apodrosus)	ASV136 (Chironomus)	ASV336 (Leptophlebia)	ASV311 (Nais)	ASV79 (Tanytarsus)	ASV299 (Chironomus)	ASV7315 (Polypedilum)	ASV121 (Drosophila)	ASV74 (Hyalella)	ASV417 (Psectrocladius)	ASV1028 (Caenis)	ASV468 (Hedriodiscus)	ASV16 (Paratanytarsus)	ASV407 (Cladopelma)	ASV3904 (Tanytarsus)	ASV324 (Tanytarsus)	ASV149 (Agrypnia)	ASV1289 (Chironomus)	ASV472 (Agrypnia)	ASV1086 (Caenis)	ASV2086 (Cypridopsis)	ASV129 (Cricotopus)	ASV7 (Caenis)	ASV335 (Corynoneura)	ASV166 (Palpomyia)	ASV475 (Carrhydrus)	ASV164 (Hesperocorixa)	ASV6862 (Polypedilum)	ASV145 (undef_Chironomidae)	ASV6166 (Cypridopsis)	ASV216 (Triaenodes)	ASV7725 (Cenocorixa)	ASV2550 (Hyalella)	ASV1703 (Cenocorixa)	ASV275 (Aeshna)
85	ExtraTrees	ASV410 (Dicrotendipes)	ASV28 (Caenis)	ASV388 (Leucorrhinia)	ASV8 (Caenis)	ASV21 (Banksiola)	ASV117 (Callicorixa)	ASV4923 (Sigara)	ASV671 (Nais)	ASV3 (Caenis)	ASV280 (Hyalella)	ASV460 (Haliplus)	ASV141 (Sigara)	ASV136 (Chironomus)	ASV2436 (Glyptotendipes)	ASV40 (Hyalella)	ASV311 (Nais)	ASV7315 (Polypedilum)	ASV74 (Hyalella)	ASV417 (Psectrocladius)	ASV1028 (Caenis)	ASV468 (Hedriodiscus)	ASV16 (Paratanytarsus)	ASV407 (Cladopelma)	ASV547 (Lumbriculus)	ASV697 (Lumbriculus)	ASV708 (Procladius)	ASV15 (Callicorixa)	ASV1105 (Cryptochironomus)	ASV120 (Angarotipula)	ASV3384 (Hyalella)	ASV7305 (Polypedilum)	ASV1965 (Cricotopus)	ASV1086 (Caenis)	ASV7 (Caenis)	ASV335 (Corynoneura)	ASV166 (Palpomyia)	ASV346 (Hyalella)	ASV964 (Orthocladius)	ASV216 (Triaenodes)	ASV100 (Chironomus)	ASV494 (Glyptotendipes)	ASV732 (Paratanytarsus)	ASV5 (Siphlonurus)	ASV372 (Cricotopus)	ASV293 (Laccophilus)	ASV85 (Ablabesmyia)	ASV199 (Triaenodes)	ASV612 (Ablabesmyia)
86	ExtraTrees	ASV410 (Dicrotendipes)	ASV28 (Caenis)	ASV388 (Leucorrhinia)	ASV8 (Caenis)	ASV73 (Hyalella)	ASV1897 (Glyptotendipes)	ASV21 (Banksiola)	ASV117 (Callicorixa)	ASV1234 (Nais)	ASV5323 (Aeshna)	ASV10 (Caenis)	ASV4981 (Cypridopsis)	ASV4923 (Sigara)	ASV671 (Nais)	ASV159 (Lumbriculus)	ASV6089 (Anabolia)	ASV3 (Caenis)	ASV141 (Sigara)	ASV1084 (Stilobezzia)	ASV2436 (Glyptotendipes)	ASV40 (Hyalella)	ASV311 (Nais)	ASV121 (Drosophila)	ASV1604 (Anabolia)	ASV74 (Hyalella)	ASV1028 (Caenis)	ASV461 (Aeshna)	ASV16 (Paratanytarsus)	ASV407 (Cladopelma)	ASV149 (Agrypnia)	ASV1724 (Polypedilum)	ASV708 (Procladius)	ASV15 (Callicorixa)	ASV7305 (Polypedilum)	ASV5939 (Chironomus)	ASV129 (Cricotopus)	ASV335 (Corynoneura)	ASV166 (Palpomyia)	ASV17 (Chironomus)	ASV145 (undef_Chironomidae)	ASV601 (Ablabesmyia)	ASV100 (Chironomus)	ASV480 (Hyalella)	ASV301 (Orthocladius)	ASV293 (Laccophilus)	ASV85 (Ablabesmyia)	ASV199 (Triaenodes)	ASV871 (Simocephalus)
87	ExtraTrees	ASV410 (Dicrotendipes)	ASV5097 (Hydrophorus)	ASV28 (Caenis)	ASV388 (Leucorrhinia)	ASV8 (Caenis)	ASV476 (Triaenodes)	ASV21 (Banksiola)	ASV117 (Callicorixa)	ASV10164 (Callicorixa)	ASV10 (Caenis)	ASV671 (Nais)	ASV6782 (Tanytarsus)	ASV14348 (Egle)	ASV3 (Caenis)	ASV280 (Hyalella)	ASV428 (Buenoa)	ASV141 (Sigara)	ASV239 (Orthocladius)	ASV40 (Hyalella)	ASV311 (Nais)	ASV299 (Chironomus)	ASV7315 (Polypedilum)	ASV5559 (Lycia)	ASV74 (Hyalella)	ASV417 (Psectrocladius)	ASV712 (Arrenurus)	ASV1028 (Caenis)	ASV657 (Helobdella)	ASV16 (Paratanytarsus)	ASV407 (Cladopelma)	ASV149 (Agrypnia)	ASV111 (Tanytarsus)	ASV708 (Procladius)	ASV15 (Callicorixa)	ASV190 (Cypridopsis)	ASV1105 (Cryptochironomus)	ASV3384 (Hyalella)	ASV1965 (Cricotopus)	ASV3564 (Orthocladius)	ASV294 (Limnesia)	ASV166 (Palpomyia)	ASV475 (Carrhydrus)	ASV17 (Chironomus)	ASV330 (Leptophlebia)	ASV381 (Setacera)	ASV5722 (Hyalella)	ASV4660 (Procladius)	ASV346 (Hyalella)
88	ExtraTrees	ASV410 (Dicrotendipes)	ASV28 (Caenis)	ASV388 (Leucorrhinia)	ASV8 (Caenis)	ASV73 (Hyalella)	ASV21 (Banksiola)	ASV537 (Hyalella)	ASV1234 (Nais)	ASV10 (Caenis)	ASV671 (Nais)	ASV6782 (Tanytarsus)	ASV699 (Chironomus)	ASV3 (Caenis)	ASV4322 (Phaenopsectra)	ASV141 (Sigara)	ASV136 (Chironomus)	ASV1261 (Chaetogaster)	ASV311 (Nais)	ASV299 (Chironomus)	ASV850 (Aglaodiaptomus)	ASV5559 (Lycia)	ASV417 (Psectrocladius)	ASV832 (Lumbriculus)	ASV1028 (Caenis)	ASV657 (Helobdella)	ASV461 (Aeshna)	ASV16 (Paratanytarsus)	ASV407 (Cladopelma)	ASV3904 (Tanytarsus)	ASV324 (Tanytarsus)	ASV547 (Lumbriculus)	ASV2840 (Helobdella)	ASV149 (Agrypnia)	ASV6573 (Unionicola)	ASV2425 (Corynoneura)	ASV15 (Callicorixa)	ASV3385 (Hyalella)	ASV529 (Hyalella)	ASV1565 (Limnophyes)	ASV335 (Corynoneura)	ASV166 (Palpomyia)	ASV502 (Tanytarsus)	ASV100 (Chironomus)	ASV48 (Agrypnia)	ASV372 (Cricotopus)	ASV1511 (Ablabesmyia)	ASV457 (Ablabesmyia)	ASV293 (Laccophilus)
89	ExtraTrees	ASV410 (Dicrotendipes)	ASV204 (Aglaodiaptomus)	ASV28 (Caenis)	ASV8 (Caenis)	ASV73 (Hyalella)	ASV21 (Banksiola)	ASV117 (Callicorixa)	ASV537 (Hyalella)	ASV1234 (Nais)	ASV5323 (Aeshna)	ASV10 (Caenis)	ASV3628 (Chironomus)	ASV3 (Caenis)	ASV4322 (Phaenopsectra)	ASV428 (Buenoa)	ASV141 (Sigara)	ASV924 (Paratanytarsus)	ASV56 (Chironomus)	ASV40 (Hyalella)	ASV311 (Nais)	ASV79 (Tanytarsus)	ASV850 (Aglaodiaptomus)	ASV2800 (Callicorixa)	ASV1010 (Glyptotendipes)	ASV5559 (Lycia)	ASV74 (Hyalella)	ASV1028 (Caenis)	ASV468 (Hedriodiscus)	ASV16 (Paratanytarsus)	ASV731 (Leucorrhinia)	ASV868 (Tanytarsus)	ASV407 (Cladopelma)	ASV444 (Hyalella)	ASV3904 (Tanytarsus)	ASV547 (Lumbriculus)	ASV149 (Agrypnia)	ASV697 (Lumbriculus)	ASV2425 (Corynoneura)	ASV15 (Callicorixa)	ASV1105 (Cryptochironomus)	ASV3760 (Tanytarsus)	ASV129 (Cricotopus)	ASV7 (Caenis)	ASV335 (Corynoneura)	ASV166 (Palpomyia)	ASV95 (Ablabesmyia)	ASV381 (Setacera)	ASV5722 (Hyalella)
90	LinearSVC	ASV410 (Dicrotendipes)	ASV28 (Caenis)	ASV388 (Leucorrhinia)	ASV8 (Caenis)	ASV21 (Banksiola)	ASV117 (Callicorixa)	ASV10 (Caenis)	ASV671 (Nais)	ASV3 (Caenis)	ASV141 (Sigara)	ASV239 (Orthocladius)	ASV761 (Candona)	ASV311 (Nais)	ASV299 (Chironomus)	ASV121 (Drosophila)	ASV417 (Psectrocladius)	ASV1028 (Caenis)	ASV16 (Paratanytarsus)	ASV731 (Leucorrhinia)	ASV407 (Cladopelma)	ASV547 (Lumbriculus)	ASV149 (Agrypnia)	ASV697 (Lumbriculus)	ASV2425 (Corynoneura)	ASV708 (Procladius)	ASV15 (Callicorixa)	ASV1086 (Caenis)	ASV129 (Cricotopus)	ASV7 (Caenis)	ASV335 (Corynoneura)	ASV166 (Palpomyia)	ASV475 (Carrhydrus)	ASV17 (Chironomus)	ASV381 (Setacera)	ASV164 (Hesperocorixa)	ASV145 (undef_Chironomidae)	ASV601 (Ablabesmyia)	ASV502 (Tanytarsus)	ASV964 (Orthocladius)	ASV216 (Triaenodes)	ASV2844 (Paratanytarsus)	ASV1265 (Ladislavella)	ASV100 (Chironomus)	ASV480 (Hyalella)	ASV35 (Sigara)	ASV301 (Orthocladius)	ASV293 (Laccophilus)	ASV85 (Ablabesmyia)
91	LinearSVC	ASV410 (Dicrotendipes)	ASV204 (Aglaodiaptomus)	ASV28 (Caenis)	ASV388 (Leucorrhinia)	ASV8 (Caenis)	ASV21 (Banksiola)	ASV117 (Callicorixa)	ASV1234 (Nais)	ASV10 (Caenis)	ASV671 (Nais)	ASV3 (Caenis)	ASV141 (Sigara)	ASV1261 (Chaetogaster)	ASV239 (Orthocladius)	ASV1107 (Parachironomus)	ASV121 (Drosophila)	ASV850 (Aglaodiaptomus)	ASV74 (Hyalella)	ASV417 (Psectrocladius)	ASV712 (Arrenurus)	ASV1028 (Caenis)	ASV1011 (Paratanytarsus)	ASV1582 (Caenis)	ASV16 (Paratanytarsus)	ASV731 (Leucorrhinia)	ASV407 (Cladopelma)	ASV547 (Lumbriculus)	ASV149 (Agrypnia)	ASV697 (Lumbriculus)	ASV708 (Procladius)	ASV1086 (Caenis)	ASV7 (Caenis)	ASV335 (Corynoneura)	ASV166 (Palpomyia)	ASV381 (Setacera)	ASV145 (undef_Chironomidae)	ASV601 (Ablabesmyia)	ASV502 (Tanytarsus)	ASV964 (Orthocladius)	ASV216 (Triaenodes)	ASV100 (Chironomus)	ASV48 (Agrypnia)	ASV2550 (Hyalella)	ASV494 (Glyptotendipes)	ASV1072 (Tanytarsus)	ASV5 (Siphlonurus)	ASV372 (Cricotopus)	ASV301 (Orthocladius)
92	LinearSVC	ASV410 (Dicrotendipes)	ASV28 (Caenis)	ASV388 (Leucorrhinia)	ASV8 (Caenis)	ASV73 (Hyalella)	ASV21 (Banksiola)	ASV117 (Callicorixa)	ASV10 (Caenis)	ASV671 (Nais)	ASV699 (Chironomus)	ASV3 (Caenis)	ASV280 (Hyalella)	ASV428 (Buenoa)	ASV141 (Sigara)	ASV1261 (Chaetogaster)	ASV924 (Paratanytarsus)	ASV239 (Orthocladius)	ASV311 (Nais)	ASV121 (Drosophila)	ASV850 (Aglaodiaptomus)	ASV74 (Hyalella)	ASV417 (Psectrocladius)	ASV1028 (Caenis)	ASV16 (Paratanytarsus)	ASV731 (Leucorrhinia)	ASV407 (Cladopelma)	ASV547 (Lumbriculus)	ASV149 (Agrypnia)	ASV697 (Lumbriculus)	ASV1042 (Corynoneura)	ASV7305 (Polypedilum)	ASV3564 (Orthocladius)	ASV7 (Caenis)	ASV335 (Corynoneura)	ASV166 (Palpomyia)	ASV475 (Carrhydrus)	ASV17 (Chironomus)	ASV6862 (Polypedilum)	ASV145 (undef_Chironomidae)	ASV161 (Tanytarsus)	ASV502 (Tanytarsus)	ASV964 (Orthocladius)	ASV216 (Triaenodes)	ASV100 (Chironomus)	ASV48 (Agrypnia)	ASV494 (Glyptotendipes)	ASV480 (Hyalella)	ASV5 (Siphlonurus)
93	LinearSVC	ASV410 (Dicrotendipes)	ASV204 (Aglaodiaptomus)	ASV28 (Caenis)	ASV388 (Leucorrhinia)	ASV8 (Caenis)	ASV78 (Callibaetis)	ASV476 (Triaenodes)	ASV21 (Banksiola)	ASV117 (Callicorixa)	ASV10 (Caenis)	ASV671 (Nais)	ASV3 (Caenis)	ASV280 (Hyalella)	ASV428 (Buenoa)	ASV141 (Sigara)	ASV1261 (Chaetogaster)	ASV239 (Orthocladius)	ASV311 (Nais)	ASV1107 (Parachironomus)	ASV121 (Drosophila)	ASV850 (Aglaodiaptomus)	ASV74 (Hyalella)	ASV417 (Psectrocladius)	ASV1028 (Caenis)	ASV16 (Paratanytarsus)	ASV731 (Leucorrhinia)	ASV407 (Cladopelma)	ASV3904 (Tanytarsus)	ASV547 (Lumbriculus)	ASV249 (Ablabesmyia)	ASV697 (Lumbriculus)	ASV2425 (Corynoneura)	ASV15 (Callicorixa)	ASV1042 (Corynoneura)	ASV129 (Cricotopus)	ASV294 (Limnesia)	ASV7 (Caenis)	ASV335 (Corynoneura)	ASV166 (Palpomyia)	ASV145 (undef_Chironomidae)	ASV601 (Ablabesmyia)	ASV502 (Tanytarsus)	ASV964 (Orthocladius)	ASV216 (Triaenodes)	ASV2844 (Paratanytarsus)	ASV100 (Chironomus)	ASV494 (Glyptotendipes)	ASV480 (Hyalella)
94	LinearSVC	ASV410 (Dicrotendipes)	ASV28 (Caenis)	ASV388 (Leucorrhinia)	ASV8 (Caenis)	ASV21 (Banksiola)	ASV10 (Caenis)	ASV671 (Nais)	ASV3 (Caenis)	ASV141 (Sigara)	ASV136 (Chironomus)	ASV1261 (Chaetogaster)	ASV299 (Chironomus)	ASV1107 (Parachironomus)	ASV121 (Drosophila)	ASV74 (Hyalella)	ASV417 (Psectrocladius)	ASV1028 (Caenis)	ASV473 (Corynoneura)	ASV16 (Paratanytarsus)	ASV731 (Leucorrhinia)	ASV407 (Cladopelma)	ASV547 (Lumbriculus)	ASV149 (Agrypnia)	ASV4072 (Tanytarsus)	ASV708 (Procladius)	ASV3564 (Orthocladius)	ASV7 (Caenis)	ASV335 (Corynoneura)	ASV166 (Palpomyia)	ASV475 (Carrhydrus)	ASV17 (Chironomus)	ASV381 (Setacera)	ASV145 (undef_Chironomidae)	ASV502 (Tanytarsus)	ASV964 (Orthocladius)	ASV216 (Triaenodes)	ASV2844 (Paratanytarsus)	ASV1265 (Ladislavella)	ASV100 (Chironomus)	ASV480 (Hyalella)	ASV5 (Siphlonurus)	ASV293 (Laccophilus)	ASV85 (Ablabesmyia)	ASV199 (Triaenodes)	ASV612 (Ablabesmyia)	ASV551 (Procladius)	ASV871 (Simocephalus)	ASV288 (Chironomus)
95	LinearSVC	ASV410 (Dicrotendipes)	ASV204 (Aglaodiaptomus)	ASV28 (Caenis)	ASV388 (Leucorrhinia)	ASV8 (Caenis)	ASV73 (Hyalella)	ASV21 (Banksiola)	ASV117 (Callicorixa)	ASV10 (Caenis)	ASV671 (Nais)	ASV3 (Caenis)	ASV4322 (Phaenopsectra)	ASV280 (Hyalella)	ASV625 (Apodrosus)	ASV141 (Sigara)	ASV136 (Chironomus)	ASV239 (Orthocladius)	ASV311 (Nais)	ASV299 (Chironomus)	ASV121 (Drosophila)	ASV850 (Aglaodiaptomus)	ASV74 (Hyalella)	ASV417 (Psectrocladius)	ASV1028 (Caenis)	ASV468 (Hedriodiscus)	ASV16 (Paratanytarsus)	ASV407 (Cladopelma)	ASV3904 (Tanytarsus)	ASV149 (Agrypnia)	ASV708 (Procladius)	ASV15 (Callicorixa)	ASV1105 (Cryptochironomus)	ASV1042 (Corynoneura)	ASV129 (Cricotopus)	ASV7 (Caenis)	ASV335 (Corynoneura)	ASV166 (Palpomyia)	ASV475 (Carrhydrus)	ASV95 (Ablabesmyia)	ASV381 (Setacera)	ASV164 (Hesperocorixa)	ASV145 (undef_Chironomidae)	ASV964 (Orthocladius)	ASV216 (Triaenodes)	ASV3365 (Haliplus)	ASV100 (Chironomus)	ASV5 (Siphlonurus)	ASV372 (Cricotopus)
96	LinearSVC	ASV410 (Dicrotendipes)	ASV204 (Aglaodiaptomus)	ASV28 (Caenis)	ASV388 (Leucorrhinia)	ASV8 (Caenis)	ASV78 (Callibaetis)	ASV476 (Triaenodes)	ASV21 (Banksiola)	ASV10 (Caenis)	ASV599 (Gammarus)	ASV671 (Nais)	ASV428 (Buenoa)	ASV141 (Sigara)	ASV136 (Chironomus)	ASV924 (Paratanytarsus)	ASV311 (Nais)	ASV121 (Drosophila)	ASV850 (Aglaodiaptomus)	ASV74 (Hyalella)	ASV417 (Psectrocladius)	ASV1028 (Caenis)	ASV16 (Paratanytarsus)	ASV407 (Cladopelma)	ASV3904 (Tanytarsus)	ASV547 (Lumbriculus)	ASV149 (Agrypnia)	ASV1811 (Paratanytarsus)	ASV697 (Lumbriculus)	ASV15 (Callicorixa)	ASV1042 (Corynoneura)	ASV120 (Angarotipula)	ASV129 (Cricotopus)	ASV7 (Caenis)	ASV335 (Corynoneura)	ASV166 (Palpomyia)	ASV381 (Setacera)	ASV145 (undef_Chironomidae)	ASV346 (Hyalella)	ASV601 (Ablabesmyia)	ASV216 (Triaenodes)	ASV1265 (Ladislavella)	ASV317 (Nais)	ASV48 (Agrypnia)	ASV480 (Hyalella)	ASV5 (Siphlonurus)	ASV372 (Cricotopus)	ASV572 (Haliplus)	ASV301 (Orthocladius)
97	LinearSVC	ASV410 (Dicrotendipes)	ASV204 (Aglaodiaptomus)	ASV28 (Caenis)	ASV388 (Leucorrhinia)	ASV8 (Caenis)	ASV78 (Callibaetis)	ASV476 (Triaenodes)	ASV21 (Banksiola)	ASV117 (Callicorixa)	ASV1234 (Nais)	ASV671 (Nais)	ASV3 (Caenis)	ASV141 (Sigara)	ASV1261 (Chaetogaster)	ASV924 (Paratanytarsus)	ASV56 (Chironomus)	ASV121 (Drosophila)	ASV74 (Hyalella)	ASV417 (Psectrocladius)	ASV7286 (Palpomyia)	ASV712 (Arrenurus)	ASV1028 (Caenis)	ASV468 (Hedriodiscus)	ASV16 (Paratanytarsus)	ASV731 (Leucorrhinia)	ASV407 (Cladopelma)	ASV547 (Lumbriculus)	ASV149 (Agrypnia)	ASV249 (Ablabesmyia)	ASV697 (Lumbriculus)	ASV15 (Callicorixa)	ASV1086 (Caenis)	ASV7 (Caenis)	ASV335 (Corynoneura)	ASV166 (Palpomyia)	ASV17 (Chironomus)	ASV381 (Setacera)	ASV164 (Hesperocorixa)	ASV145 (undef_Chironomidae)	ASV346 (Hyalella)	ASV601 (Ablabesmyia)	ASV161 (Tanytarsus)	ASV502 (Tanytarsus)	ASV964 (Orthocladius)	ASV216 (Triaenodes)	ASV100 (Chironomus)	ASV480 (Hyalella)	ASV5 (Siphlonurus)
98	LinearSVC	ASV410 (Dicrotendipes)	ASV28 (Caenis)	ASV388 (Leucorrhinia)	ASV8 (Caenis)	ASV73 (Hyalella)	ASV21 (Banksiola)	ASV117 (Callicorixa)	ASV10 (Caenis)	ASV671 (Nais)	ASV3 (Caenis)	ASV625 (Apodrosus)	ASV141 (Sigara)	ASV11 (Hyalella)	ASV924 (Paratanytarsus)	ASV311 (Nais)	ASV299 (Chironomus)	ASV121 (Drosophila)	ASV850 (Aglaodiaptomus)	ASV74 (Hyalella)	ASV417 (Psectrocladius)	ASV7286 (Palpomyia)	ASV1028 (Caenis)	ASV16 (Paratanytarsus)	ASV407 (Cladopelma)	ASV547 (Lumbriculus)	ASV149 (Agrypnia)	ASV15 (Callicorixa)	ASV129 (Cricotopus)	ASV7 (Caenis)	ASV335 (Corynoneura)	ASV166 (Palpomyia)	ASV475 (Carrhydrus)	ASV17 (Chironomus)	ASV145 (undef_Chironomidae)	ASV502 (Tanytarsus)	ASV216 (Triaenodes)	ASV100 (Chironomus)	ASV48 (Agrypnia)	ASV494 (Glyptotendipes)	ASV372 (Cricotopus)	ASV457 (Ablabesmyia)	ASV293 (Laccophilus)	ASV85 (Ablabesmyia)	ASV199 (Triaenodes)	ASV551 (Procladius)	ASV871 (Simocephalus)	ASV154 (Ablabesmyia)	ASV47 (Cricotopus)
99	LinearSVC	ASV410 (Dicrotendipes)	ASV28 (Caenis)	ASV388 (Leucorrhinia)	ASV8 (Caenis)	ASV21 (Banksiola)	ASV117 (Callicorixa)	ASV10 (Caenis)	ASV671 (Nais)	ASV3 (Caenis)	ASV141 (Sigara)	ASV136 (Chironomus)	ASV761 (Candona)	ASV311 (Nais)	ASV121 (Drosophila)	ASV850 (Aglaodiaptomus)	ASV74 (Hyalella)	ASV417 (Psectrocladius)	ASV1028 (Caenis)	ASV461 (Aeshna)	ASV16 (Paratanytarsus)	ASV731 (Leucorrhinia)	ASV407 (Cladopelma)	ASV547 (Lumbriculus)	ASV149 (Agrypnia)	ASV57 (Hesperocorixa)	ASV249 (Ablabesmyia)	ASV15 (Callicorixa)	ASV1042 (Corynoneura)	ASV1086 (Caenis)	ASV129 (Cricotopus)	ASV7 (Caenis)	ASV335 (Corynoneura)	ASV166 (Palpomyia)	ASV17 (Chironomus)	ASV381 (Setacera)	ASV145 (undef_Chironomidae)	ASV346 (Hyalella)	ASV601 (Ablabesmyia)	ASV502 (Tanytarsus)	ASV964 (Orthocladius)	ASV216 (Triaenodes)	ASV1242 (Procladius)	ASV100 (Chironomus)	ASV1072 (Tanytarsus)	ASV301 (Orthocladius)	ASV457 (Ablabesmyia)	ASV293 (Laccophilus)	ASV85 (Ablabesmyia)
100	LinearSVC	ASV410 (Dicrotendipes)	ASV204 (Aglaodiaptomus)	ASV28 (Caenis)	ASV388 (Leucorrhinia)	ASV8 (Caenis)	ASV2117 (Svalbardia)	ASV21 (Banksiola)	ASV1234 (Nais)	ASV10 (Caenis)	ASV599 (Gammarus)	ASV671 (Nais)	ASV3 (Caenis)	ASV1398 (Allonais)	ASV141 (Sigara)	ASV11 (Hyalella)	ASV136 (Chironomus)	ASV1261 (Chaetogaster)	ASV40 (Hyalella)	ASV2312 (Enallagma)	ASV299 (Chironomus)	ASV1107 (Parachironomus)	ASV121 (Drosophila)	ASV850 (Aglaodiaptomus)	ASV74 (Hyalella)	ASV417 (Psectrocladius)	ASV1210 (Paratanytarsus)	ASV1028 (Caenis)	ASV16 (Paratanytarsus)	ASV407 (Cladopelma)	ASV547 (Lumbriculus)	ASV697 (Lumbriculus)	ASV155 (Arrenurus)	ASV529 (Hyalella)	ASV129 (Cricotopus)	ASV7 (Caenis)	ASV335 (Corynoneura)	ASV166 (Palpomyia)	ASV475 (Carrhydrus)	ASV164 (Hesperocorixa)	ASV145 (undef_Chironomidae)	ASV964 (Orthocladius)	ASV216 (Triaenodes)	ASV2844 (Paratanytarsus)	ASV480 (Hyalella)	ASV5 (Siphlonurus)	ASV372 (Cricotopus)	ASV301 (Orthocladius)	ASV293 (Laccophilus)
101	LinearSVC	ASV410 (Dicrotendipes)	ASV204 (Aglaodiaptomus)	ASV28 (Caenis)	ASV388 (Leucorrhinia)	ASV8 (Caenis)	ASV21 (Banksiola)	ASV117 (Callicorixa)	ASV1234 (Nais)	ASV10 (Caenis)	ASV671 (Nais)	ASV3 (Caenis)	ASV280 (Hyalella)	ASV141 (Sigara)	ASV761 (Candona)	ASV311 (Nais)	ASV1107 (Parachironomus)	ASV121 (Drosophila)	ASV850 (Aglaodiaptomus)	ASV74 (Hyalella)	ASV417 (Psectrocladius)	ASV1028 (Caenis)	ASV16 (Paratanytarsus)	ASV731 (Leucorrhinia)	ASV407 (Cladopelma)	ASV149 (Agrypnia)	ASV708 (Procladius)	ASV15 (Callicorixa)	ASV1105 (Cryptochironomus)	ASV529 (Hyalella)	ASV7 (Caenis)	ASV335 (Corynoneura)	ASV166 (Palpomyia)	ASV17 (Chironomus)	ASV164 (Hesperocorixa)	ASV145 (undef_Chironomidae)	ASV964 (Orthocladius)	ASV216 (Triaenodes)	ASV1242 (Procladius)	ASV48 (Agrypnia)	ASV2550 (Hyalella)	ASV494 (Glyptotendipes)	ASV2824 (Ceriodaphnia)	ASV480 (Hyalella)	ASV5 (Siphlonurus)	ASV372 (Cricotopus)	ASV301 (Orthocladius)	ASV293 (Laccophilus)	ASV85 (Ablabesmyia)
102	LinearSVC	ASV410 (Dicrotendipes)	ASV28 (Caenis)	ASV388 (Leucorrhinia)	ASV8 (Caenis)	ASV23 (Notonecta)	ASV476 (Triaenodes)	ASV21 (Banksiola)	ASV117 (Callicorixa)	ASV10 (Caenis)	ASV671 (Nais)	ASV3 (Caenis)	ASV428 (Buenoa)	ASV141 (Sigara)	ASV1261 (Chaetogaster)	ASV924 (Paratanytarsus)	ASV239 (Orthocladius)	ASV299 (Chironomus)	ASV1107 (Parachironomus)	ASV121 (Drosophila)	ASV850 (Aglaodiaptomus)	ASV74 (Hyalella)	ASV417 (Psectrocladius)	ASV1028 (Caenis)	ASV16 (Paratanytarsus)	ASV731 (Leucorrhinia)	ASV407 (Cladopelma)	ASV149 (Agrypnia)	ASV249 (Ablabesmyia)	ASV697 (Lumbriculus)	ASV1042 (Corynoneura)	ASV155 (Arrenurus)	ASV129 (Cricotopus)	ASV7 (Caenis)	ASV335 (Corynoneura)	ASV166 (Palpomyia)	ASV475 (Carrhydrus)	ASV17 (Chironomus)	ASV169 (Ablabesmyia)	ASV145 (undef_Chironomidae)	ASV601 (Ablabesmyia)	ASV502 (Tanytarsus)	ASV216 (Triaenodes)	ASV2844 (Paratanytarsus)	ASV480 (Hyalella)	ASV5 (Siphlonurus)	ASV372 (Cricotopus)	ASV457 (Ablabesmyia)	ASV293 (Laccophilus)
103	LinearSVC	ASV410 (Dicrotendipes)	ASV28 (Caenis)	ASV388 (Leucorrhinia)	ASV8 (Caenis)	ASV476 (Triaenodes)	ASV21 (Banksiola)	ASV117 (Callicorixa)	ASV10 (Caenis)	ASV671 (Nais)	ASV3 (Caenis)	ASV4322 (Phaenopsectra)	ASV280 (Hyalella)	ASV141 (Sigara)	ASV136 (Chironomus)	ASV311 (Nais)	ASV121 (Drosophila)	ASV74 (Hyalella)	ASV417 (Psectrocladius)	ASV832 (Lumbriculus)	ASV1028 (Caenis)	ASV16 (Paratanytarsus)	ASV731 (Leucorrhinia)	ASV407 (Cladopelma)	ASV547 (Lumbriculus)	ASV149 (Agrypnia)	ASV57 (Hesperocorixa)	ASV697 (Lumbriculus)	ASV15 (Callicorixa)	ASV129 (Cricotopus)	ASV7 (Caenis)	ASV335 (Corynoneura)	ASV166 (Palpomyia)	ASV475 (Carrhydrus)	ASV17 (Chironomus)	ASV164 (Hesperocorixa)	ASV145 (undef_Chironomidae)	ASV216 (Triaenodes)	ASV100 (Chironomus)	ASV48 (Agrypnia)	ASV480 (Hyalella)	ASV372 (Cricotopus)	ASV293 (Laccophilus)	ASV85 (Ablabesmyia)	ASV199 (Triaenodes)	ASV551 (Procladius)	ASV1437 (Callicorixa)	ASV1220 (Dicrotendipes)	ASV154 (Ablabesmyia)
104	LinearSVC	ASV410 (Dicrotendipes)	ASV28 (Caenis)	ASV388 (Leucorrhinia)	ASV21 (Banksiola)	ASV117 (Callicorixa)	ASV10 (Caenis)	ASV671 (Nais)	ASV3 (Caenis)	ASV625 (Apodrosus)	ASV141 (Sigara)	ASV136 (Chironomus)	ASV924 (Paratanytarsus)	ASV761 (Candona)	ASV1107 (Parachironomus)	ASV121 (Drosophila)	ASV850 (Aglaodiaptomus)	ASV74 (Hyalella)	ASV417 (Psectrocladius)	ASV1028 (Caenis)	ASV468 (Hedriodiscus)	ASV16 (Paratanytarsus)	ASV731 (Leucorrhinia)	ASV407 (Cladopelma)	ASV3904 (Tanytarsus)	ASV547 (Lumbriculus)	ASV149 (Agrypnia)	ASV697 (Lumbriculus)	ASV1042 (Corynoneura)	ASV129 (Cricotopus)	ASV7 (Caenis)	ASV335 (Corynoneura)	ASV501 (Arrenurus)	ASV166 (Palpomyia)	ASV475 (Carrhydrus)	ASV17 (Chironomus)	ASV381 (Setacera)	ASV944 (Stilobezzia)	ASV145 (undef_Chironomidae)	ASV601 (Ablabesmyia)	ASV502 (Tanytarsus)	ASV216 (Triaenodes)	ASV100 (Chironomus)	ASV494 (Glyptotendipes)	ASV1072 (Tanytarsus)	ASV480 (Hyalella)	ASV301 (Orthocladius)	ASV49 (Chironomus)	ASV457 (Ablabesmyia)
105	LinearSVC	ASV410 (Dicrotendipes)	ASV28 (Caenis)	ASV388 (Leucorrhinia)	ASV8 (Caenis)	ASV476 (Triaenodes)	ASV21 (Banksiola)	ASV117 (Callicorixa)	ASV10 (Caenis)	ASV671 (Nais)	ASV3 (Caenis)	ASV141 (Sigara)	ASV11 (Hyalella)	ASV136 (Chironomus)	ASV56 (Chironomus)	ASV121 (Drosophila)	ASV850 (Aglaodiaptomus)	ASV74 (Hyalella)	ASV417 (Psectrocladius)	ASV1028 (Caenis)	ASV473 (Corynoneura)	ASV16 (Paratanytarsus)	ASV407 (Cladopelma)	ASV547 (Lumbriculus)	ASV149 (Agrypnia)	ASV697 (Lumbriculus)	ASV15 (Callicorixa)	ASV178 (Psectrocladius)	ASV120 (Angarotipula)	ASV1086 (Caenis)	ASV129 (Cricotopus)	ASV7 (Caenis)	ASV335 (Corynoneura)	ASV166 (Palpomyia)	ASV475 (Carrhydrus)	ASV17 (Chironomus)	ASV381 (Setacera)	ASV164 (Hesperocorixa)	ASV145 (undef_Chironomidae)	ASV601 (Ablabesmyia)	ASV502 (Tanytarsus)	ASV964 (Orthocladius)	ASV216 (Triaenodes)	ASV2844 (Paratanytarsus)	ASV100 (Chironomus)	ASV494 (Glyptotendipes)	ASV1072 (Tanytarsus)	ASV480 (Hyalella)	ASV301 (Orthocladius)
106	LinearSVC	ASV410 (Dicrotendipes)	ASV28 (Caenis)	ASV388 (Leucorrhinia)	ASV8 (Caenis)	ASV476 (Triaenodes)	ASV21 (Banksiola)	ASV117 (Callicorixa)	ASV10 (Caenis)	ASV671 (Nais)	ASV3 (Caenis)	ASV4322 (Phaenopsectra)	ASV141 (Sigara)	ASV924 (Paratanytarsus)	ASV1107 (Parachironomus)	ASV121 (Drosophila)	ASV850 (Aglaodiaptomus)	ASV74 (Hyalella)	ASV417 (Psectrocladius)	ASV1028 (Caenis)	ASV16 (Paratanytarsus)	ASV731 (Leucorrhinia)	ASV407 (Cladopelma)	ASV547 (Lumbriculus)	ASV149 (Agrypnia)	ASV15 (Callicorixa)	ASV2086 (Cypridopsis)	ASV129 (Cricotopus)	ASV7 (Caenis)	ASV335 (Corynoneura)	ASV166 (Palpomyia)	ASV17 (Chironomus)	ASV381 (Setacera)	ASV164 (Hesperocorixa)	ASV145 (undef_Chironomidae)	ASV601 (Ablabesmyia)	ASV502 (Tanytarsus)	ASV964 (Orthocladius)	ASV216 (Triaenodes)	ASV2844 (Paratanytarsus)	ASV1242 (Procladius)	ASV100 (Chironomus)	ASV494 (Glyptotendipes)	ASV1072 (Tanytarsus)	ASV35 (Sigara)	ASV572 (Haliplus)	ASV293 (Laccophilus)	ASV85 (Ablabesmyia)	ASV199 (Triaenodes)
107	LinearSVC	ASV410 (Dicrotendipes)	ASV28 (Caenis)	ASV388 (Leucorrhinia)	ASV8 (Caenis)	ASV23 (Notonecta)	ASV21 (Banksiola)	ASV537 (Hyalella)	ASV4923 (Sigara)	ASV671 (Nais)	ASV699 (Chironomus)	ASV3628 (Chironomus)	ASV3 (Caenis)	ASV428 (Buenoa)	ASV625 (Apodrosus)	ASV141 (Sigara)	ASV136 (Chironomus)	ASV1261 (Chaetogaster)	ASV2312 (Enallagma)	ASV311 (Nais)	ASV299 (Chironomus)	ASV121 (Drosophila)	ASV850 (Aglaodiaptomus)	ASV74 (Hyalella)	ASV417 (Psectrocladius)	ASV1028 (Caenis)	ASV16 (Paratanytarsus)	ASV731 (Leucorrhinia)	ASV407 (Cladopelma)	ASV3904 (Tanytarsus)	ASV547 (Lumbriculus)	ASV149 (Agrypnia)	ASV249 (Ablabesmyia)	ASV697 (Lumbriculus)	ASV708 (Procladius)	ASV1105 (Cryptochironomus)	ASV2086 (Cypridopsis)	ASV129 (Cricotopus)	ASV335 (Corynoneura)	ASV166 (Palpomyia)	ASV475 (Carrhydrus)	ASV6862 (Polypedilum)	ASV145 (undef_Chironomidae)	ASV346 (Hyalella)	ASV161 (Tanytarsus)	ASV542 (Chironomus)	ASV1242 (Procladius)	ASV2550 (Hyalella)	ASV929 (Chironomus)
108	LinearSVC	ASV410 (Dicrotendipes)	ASV204 (Aglaodiaptomus)	ASV28 (Caenis)	ASV388 (Leucorrhinia)	ASV8 (Caenis)	ASV23 (Notonecta)	ASV73 (Hyalella)	ASV21 (Banksiola)	ASV117 (Callicorixa)	ASV10 (Caenis)	ASV3 (Caenis)	ASV4322 (Phaenopsectra)	ASV460 (Haliplus)	ASV428 (Buenoa)	ASV924 (Paratanytarsus)	ASV56 (Chironomus)	ASV311 (Nais)	ASV79 (Tanytarsus)	ASV850 (Aglaodiaptomus)	ASV74 (Hyalella)	ASV417 (Psectrocladius)	ASV1028 (Caenis)	ASV468 (Hedriodiscus)	ASV16 (Paratanytarsus)	ASV731 (Leucorrhinia)	ASV407 (Cladopelma)	ASV444 (Hyalella)	ASV547 (Lumbriculus)	ASV149 (Agrypnia)	ASV2425 (Corynoneura)	ASV15 (Callicorixa)	ASV1042 (Corynoneura)	ASV1926 (Polypedilum)	ASV335 (Corynoneura)	ASV166 (Palpomyia)	ASV475 (Carrhydrus)	ASV17 (Chironomus)	ASV164 (Hesperocorixa)	ASV145 (undef_Chironomidae)	ASV346 (Hyalella)	ASV601 (Ablabesmyia)	ASV964 (Orthocladius)	ASV216 (Triaenodes)	ASV1242 (Procladius)	ASV100 (Chironomus)	ASV480 (Hyalella)	ASV372 (Cricotopus)	ASV293 (Laccophilus)
109	LinearSVC	ASV410 (Dicrotendipes)	ASV204 (Aglaodiaptomus)	ASV28 (Caenis)	ASV388 (Leucorrhinia)	ASV21 (Banksiola)	ASV117 (Callicorixa)	ASV1234 (Nais)	ASV10 (Caenis)	ASV671 (Nais)	ASV625 (Apodrosus)	ASV141 (Sigara)	ASV1261 (Chaetogaster)	ASV924 (Paratanytarsus)	ASV1107 (Parachironomus)	ASV121 (Drosophila)	ASV850 (Aglaodiaptomus)	ASV2800 (Callicorixa)	ASV74 (Hyalella)	ASV417 (Psectrocladius)	ASV712 (Arrenurus)	ASV1028 (Caenis)	ASV16 (Paratanytarsus)	ASV407 (Cladopelma)	ASV3904 (Tanytarsus)	ASV547 (Lumbriculus)	ASV149 (Agrypnia)	ASV4072 (Tanytarsus)	ASV249 (Ablabesmyia)	ASV1042 (Corynoneura)	ASV120 (Angarotipula)	ASV129 (Cricotopus)	ASV7 (Caenis)	ASV335 (Corynoneura)	ASV166 (Palpomyia)	ASV475 (Carrhydrus)	ASV17 (Chironomus)	ASV381 (Setacera)	ASV145 (undef_Chironomidae)	ASV161 (Tanytarsus)	ASV502 (Tanytarsus)	ASV216 (Triaenodes)	ASV2844 (Paratanytarsus)	ASV480 (Hyalella)	ASV5 (Siphlonurus)	ASV372 (Cricotopus)	ASV457 (Ablabesmyia)	ASV293 (Laccophilus)	ASV85 (Ablabesmyia)
110	LinearSVC	ASV410 (Dicrotendipes)	ASV28 (Caenis)	ASV388 (Leucorrhinia)	ASV8 (Caenis)	ASV21 (Banksiola)	ASV117 (Callicorixa)	ASV671 (Nais)	ASV32 (Daphnia)	ASV3 (Caenis)	ASV4322 (Phaenopsectra)	ASV625 (Apodrosus)	ASV141 (Sigara)	ASV136 (Chironomus)	ASV1261 (Chaetogaster)	ASV761 (Candona)	ASV299 (Chironomus)	ASV259 (Gammarus)	ASV1107 (Parachironomus)	ASV121 (Drosophila)	ASV850 (Aglaodiaptomus)	ASV74 (Hyalella)	ASV417 (Psectrocladius)	ASV1028 (Caenis)	ASV16 (Paratanytarsus)	ASV731 (Leucorrhinia)	ASV407 (Cladopelma)	ASV547 (Lumbriculus)	ASV149 (Agrypnia)	ASV15 (Callicorixa)	ASV41 (Enallagma)	ASV1042 (Corynoneura)	ASV2086 (Cypridopsis)	ASV129 (Cricotopus)	ASV1926 (Polypedilum)	ASV7 (Caenis)	ASV335 (Corynoneura)	ASV166 (Palpomyia)	ASV475 (Carrhydrus)	ASV17 (Chironomus)	ASV381 (Setacera)	ASV145 (undef_Chironomidae)	ASV502 (Tanytarsus)	ASV216 (Triaenodes)	ASV1242 (Procladius)	ASV100 (Chironomus)	ASV301 (Orthocladius)	ASV293 (Laccophilus)	ASV85 (Ablabesmyia)
111	LinearSVC	ASV410 (Dicrotendipes)	ASV28 (Caenis)	ASV388 (Leucorrhinia)	ASV8 (Caenis)	ASV78 (Callibaetis)	ASV21 (Banksiola)	ASV117 (Callicorixa)	ASV1234 (Nais)	ASV10 (Caenis)	ASV671 (Nais)	ASV3 (Caenis)	ASV141 (Sigara)	ASV1261 (Chaetogaster)	ASV924 (Paratanytarsus)	ASV761 (Candona)	ASV1107 (Parachironomus)	ASV121 (Drosophila)	ASV74 (Hyalella)	ASV417 (Psectrocladius)	ASV832 (Lumbriculus)	ASV1028 (Caenis)	ASV16 (Paratanytarsus)	ASV407 (Cladopelma)	ASV547 (Lumbriculus)	ASV149 (Agrypnia)	ASV697 (Lumbriculus)	ASV15 (Callicorixa)	ASV120 (Angarotipula)	ASV39 (Aglaodiaptomus)	ASV129 (Cricotopus)	ASV7 (Caenis)	ASV335 (Corynoneura)	ASV166 (Palpomyia)	ASV475 (Carrhydrus)	ASV381 (Setacera)	ASV145 (undef_Chironomidae)	ASV601 (Ablabesmyia)	ASV964 (Orthocladius)	ASV2844 (Paratanytarsus)	ASV100 (Chironomus)	ASV1703 (Cenocorixa)	ASV1305 (Procladius)	ASV732 (Paratanytarsus)	ASV372 (Cricotopus)	ASV293 (Laccophilus)	ASV85 (Ablabesmyia)	ASV199 (Triaenodes)	ASV612 (Ablabesmyia)
112	LinearSVC	ASV410 (Dicrotendipes)	ASV28 (Caenis)	ASV388 (Leucorrhinia)	ASV8 (Caenis)	ASV73 (Hyalella)	ASV21 (Banksiola)	ASV117 (Callicorixa)	ASV10 (Caenis)	ASV671 (Nais)	ASV3 (Caenis)	ASV625 (Apodrosus)	ASV141 (Sigara)	ASV11 (Hyalella)	ASV136 (Chironomus)	ASV1261 (Chaetogaster)	ASV924 (Paratanytarsus)	ASV40 (Hyalella)	ASV311 (Nais)	ASV121 (Drosophila)	ASV850 (Aglaodiaptomus)	ASV74 (Hyalella)	ASV417 (Psectrocladius)	ASV712 (Arrenurus)	ASV1028 (Caenis)	ASV16 (Paratanytarsus)	ASV731 (Leucorrhinia)	ASV407 (Cladopelma)	ASV547 (Lumbriculus)	ASV149 (Agrypnia)	ASV697 (Lumbriculus)	ASV708 (Procladius)	ASV1965 (Cricotopus)	ASV1086 (Caenis)	ASV129 (Cricotopus)	ASV7 (Caenis)	ASV335 (Corynoneura)	ASV166 (Palpomyia)	ASV17 (Chironomus)	ASV381 (Setacera)	ASV944 (Stilobezzia)	ASV164 (Hesperocorixa)	ASV145 (undef_Chironomidae)	ASV601 (Ablabesmyia)	ASV216 (Triaenodes)	ASV2844 (Paratanytarsus)	ASV1242 (Procladius)	ASV100 (Chironomus)	ASV48 (Agrypnia)
113	LinearSVC	ASV410 (Dicrotendipes)	ASV204 (Aglaodiaptomus)	ASV28 (Caenis)	ASV388 (Leucorrhinia)	ASV8 (Caenis)	ASV73 (Hyalella)	ASV78 (Callibaetis)	ASV476 (Triaenodes)	ASV21 (Banksiola)	ASV117 (Callicorixa)	ASV537 (Hyalella)	ASV671 (Nais)	ASV3 (Caenis)	ASV4322 (Phaenopsectra)	ASV141 (Sigara)	ASV136 (Chironomus)	ASV1261 (Chaetogaster)	ASV56 (Chironomus)	ASV311 (Nais)	ASV121 (Drosophila)	ASV850 (Aglaodiaptomus)	ASV74 (Hyalella)	ASV417 (Psectrocladius)	ASV468 (Hedriodiscus)	ASV16 (Paratanytarsus)	ASV731 (Leucorrhinia)	ASV407 (Cladopelma)	ASV3904 (Tanytarsus)	ASV547 (Lumbriculus)	ASV149 (Agrypnia)	ASV697 (Lumbriculus)	ASV15 (Callicorixa)	ASV1042 (Corynoneura)	ASV7 (Caenis)	ASV335 (Corynoneura)	ASV166 (Palpomyia)	ASV17 (Chironomus)	ASV381 (Setacera)	ASV944 (Stilobezzia)	ASV145 (undef_Chironomidae)	ASV346 (Hyalella)	ASV502 (Tanytarsus)	ASV100 (Chironomus)	ASV48 (Agrypnia)	ASV1703 (Cenocorixa)	ASV494 (Glyptotendipes)	ASV372 (Cricotopus)	ASV572 (Haliplus)
114	LinearSVC	ASV410 (Dicrotendipes)	ASV204 (Aglaodiaptomus)	ASV28 (Caenis)	ASV388 (Leucorrhinia)	ASV8 (Caenis)	ASV78 (Callibaetis)	ASV476 (Triaenodes)	ASV21 (Banksiola)	ASV117 (Callicorixa)	ASV10 (Caenis)	ASV671 (Nais)	ASV3 (Caenis)	ASV625 (Apodrosus)	ASV141 (Sigara)	ASV136 (Chironomus)	ASV924 (Paratanytarsus)	ASV56 (Chironomus)	ASV121 (Drosophila)	ASV74 (Hyalella)	ASV417 (Psectrocladius)	ASV712 (Arrenurus)	ASV1969 (Limnodrilus)	ASV1028 (Caenis)	ASV16 (Paratanytarsus)	ASV731 (Leucorrhinia)	ASV407 (Cladopelma)	ASV149 (Agrypnia)	ASV249 (Ablabesmyia)	ASV697 (Lumbriculus)	ASV15 (Callicorixa)	ASV1086 (Caenis)	ASV129 (Cricotopus)	ASV7 (Caenis)	ASV335 (Corynoneura)	ASV166 (Palpomyia)	ASV475 (Carrhydrus)	ASV164 (Hesperocorixa)	ASV145 (undef_Chironomidae)	ASV346 (Hyalella)	ASV601 (Ablabesmyia)	ASV161 (Tanytarsus)	ASV964 (Orthocladius)	ASV216 (Triaenodes)	ASV100 (Chironomus)	ASV48 (Agrypnia)	ASV480 (Hyalella)	ASV5 (Siphlonurus)	ASV572 (Haliplus)
115	LinearSVC	ASV410 (Dicrotendipes)	ASV28 (Caenis)	ASV388 (Leucorrhinia)	ASV8 (Caenis)	ASV21 (Banksiola)	ASV117 (Callicorixa)	ASV10 (Caenis)	ASV671 (Nais)	ASV3 (Caenis)	ASV4322 (Phaenopsectra)	ASV280 (Hyalella)	ASV460 (Haliplus)	ASV428 (Buenoa)	ASV625 (Apodrosus)	ASV141 (Sigara)	ASV136 (Chironomus)	ASV239 (Orthocladius)	ASV56 (Chironomus)	ASV311 (Nais)	ASV850 (Aglaodiaptomus)	ASV74 (Hyalella)	ASV417 (Psectrocladius)	ASV1028 (Caenis)	ASV468 (Hedriodiscus)	ASV16 (Paratanytarsus)	ASV407 (Cladopelma)	ASV149 (Agrypnia)	ASV697 (Lumbriculus)	ASV708 (Procladius)	ASV15 (Callicorixa)	ASV120 (Angarotipula)	ASV294 (Limnesia)	ASV7 (Caenis)	ASV335 (Corynoneura)	ASV166 (Palpomyia)	ASV475 (Carrhydrus)	ASV346 (Hyalella)	ASV502 (Tanytarsus)	ASV964 (Orthocladius)	ASV216 (Triaenodes)	ASV100 (Chironomus)	ASV2550 (Hyalella)	ASV494 (Glyptotendipes)	ASV5 (Siphlonurus)	ASV372 (Cricotopus)	ASV572 (Haliplus)	ASV301 (Orthocladius)	ASV293 (Laccophilus)
116	LinearSVC	ASV410 (Dicrotendipes)	ASV204 (Aglaodiaptomus)	ASV28 (Caenis)	ASV388 (Leucorrhinia)	ASV8 (Caenis)	ASV21 (Banksiola)	ASV117 (Callicorixa)	ASV1234 (Nais)	ASV671 (Nais)	ASV3 (Caenis)	ASV141 (Sigara)	ASV11 (Hyalella)	ASV924 (Paratanytarsus)	ASV311 (Nais)	ASV121 (Drosophila)	ASV850 (Aglaodiaptomus)	ASV74 (Hyalella)	ASV417 (Psectrocladius)	ASV1028 (Caenis)	ASV461 (Aeshna)	ASV16 (Paratanytarsus)	ASV731 (Leucorrhinia)	ASV407 (Cladopelma)	ASV149 (Agrypnia)	ASV249 (Ablabesmyia)	ASV15 (Callicorixa)	ASV120 (Angarotipula)	ASV129 (Cricotopus)	ASV335 (Corynoneura)	ASV166 (Palpomyia)	ASV17 (Chironomus)	ASV381 (Setacera)	ASV145 (undef_Chironomidae)	ASV346 (Hyalella)	ASV601 (Ablabesmyia)	ASV2844 (Paratanytarsus)	ASV100 (Chironomus)	ASV494 (Glyptotendipes)	ASV1072 (Tanytarsus)	ASV480 (Hyalella)	ASV5 (Siphlonurus)	ASV372 (Cricotopus)	ASV301 (Orthocladius)	ASV293 (Laccophilus)	ASV85 (Ablabesmyia)	ASV199 (Triaenodes)	ASV612 (Ablabesmyia)	ASV551 (Procladius)
117	LinearSVC	ASV410 (Dicrotendipes)	ASV204 (Aglaodiaptomus)	ASV28 (Caenis)	ASV388 (Leucorrhinia)	ASV8 (Caenis)	ASV78 (Callibaetis)	ASV21 (Banksiola)	ASV117 (Callicorixa)	ASV1234 (Nais)	ASV10 (Caenis)	ASV671 (Nais)	ASV3 (Caenis)	ASV141 (Sigara)	ASV1261 (Chaetogaster)	ASV924 (Paratanytarsus)	ASV761 (Candona)	ASV311 (Nais)	ASV1107 (Parachironomus)	ASV121 (Drosophila)	ASV850 (Aglaodiaptomus)	ASV74 (Hyalella)	ASV417 (Psectrocladius)	ASV1028 (Caenis)	ASV468 (Hedriodiscus)	ASV16 (Paratanytarsus)	ASV731 (Leucorrhinia)	ASV407 (Cladopelma)	ASV547 (Lumbriculus)	ASV149 (Agrypnia)	ASV697 (Lumbriculus)	ASV2425 (Corynoneura)	ASV1042 (Corynoneura)	ASV129 (Cricotopus)	ASV7 (Caenis)	ASV335 (Corynoneura)	ASV166 (Palpomyia)	ASV475 (Carrhydrus)	ASV3511 (Caenis)	ASV381 (Setacera)	ASV944 (Stilobezzia)	ASV145 (undef_Chironomidae)	ASV502 (Tanytarsus)	ASV100 (Chironomus)	ASV48 (Agrypnia)	ASV494 (Glyptotendipes)	ASV480 (Hyalella)	ASV372 (Cricotopus)	ASV572 (Haliplus)
118	LinearSVC	ASV410 (Dicrotendipes)	ASV28 (Caenis)	ASV388 (Leucorrhinia)	ASV8 (Caenis)	ASV73 (Hyalella)	ASV21 (Banksiola)	ASV117 (Callicorixa)	ASV10 (Caenis)	ASV671 (Nais)	ASV3 (Caenis)	ASV1398 (Allonais)	ASV141 (Sigara)	ASV11 (Hyalella)	ASV136 (Chironomus)	ASV1261 (Chaetogaster)	ASV924 (Paratanytarsus)	ASV311 (Nais)	ASV1107 (Parachironomus)	ASV121 (Drosophila)	ASV850 (Aglaodiaptomus)	ASV74 (Hyalella)	ASV417 (Psectrocladius)	ASV832 (Lumbriculus)	ASV1028 (Caenis)	ASV16 (Paratanytarsus)	ASV731 (Leucorrhinia)	ASV407 (Cladopelma)	ASV547 (Lumbriculus)	ASV697 (Lumbriculus)	ASV15 (Callicorixa)	ASV129 (Cricotopus)	ASV7 (Caenis)	ASV335 (Corynoneura)	ASV166 (Palpomyia)	ASV475 (Carrhydrus)	ASV17 (Chironomus)	ASV381 (Setacera)	ASV145 (undef_Chironomidae)	ASV161 (Tanytarsus)	ASV502 (Tanytarsus)	ASV964 (Orthocladius)	ASV216 (Triaenodes)	ASV100 (Chironomus)	ASV48 (Agrypnia)	ASV372 (Cricotopus)	ASV301 (Orthocladius)	ASV457 (Ablabesmyia)	ASV293 (Laccophilus)
119	LinearSVC	ASV410 (Dicrotendipes)	ASV204 (Aglaodiaptomus)	ASV28 (Caenis)	ASV388 (Leucorrhinia)	ASV8 (Caenis)	ASV476 (Triaenodes)	ASV21 (Banksiola)	ASV117 (Callicorixa)	ASV10 (Caenis)	ASV671 (Nais)	ASV3 (Caenis)	ASV625 (Apodrosus)	ASV141 (Sigara)	ASV11 (Hyalella)	ASV924 (Paratanytarsus)	ASV56 (Chironomus)	ASV311 (Nais)	ASV121 (Drosophila)	ASV850 (Aglaodiaptomus)	ASV74 (Hyalella)	ASV417 (Psectrocladius)	ASV1028 (Caenis)	ASV468 (Hedriodiscus)	ASV16 (Paratanytarsus)	ASV731 (Leucorrhinia)	ASV407 (Cladopelma)	ASV547 (Lumbriculus)	ASV149 (Agrypnia)	ASV697 (Lumbriculus)	ASV2425 (Corynoneura)	ASV15 (Callicorixa)	ASV1105 (Cryptochironomus)	ASV120 (Angarotipula)	ASV129 (Cricotopus)	ASV7 (Caenis)	ASV335 (Corynoneura)	ASV166 (Palpomyia)	ASV475 (Carrhydrus)	ASV1477 (Leucorrhinia)	ASV381 (Setacera)	ASV944 (Stilobezzia)	ASV145 (undef_Chironomidae)	ASV601 (Ablabesmyia)	ASV502 (Tanytarsus)	ASV216 (Triaenodes)	ASV100 (Chironomus)	ASV494 (Glyptotendipes)	ASV1072 (Tanytarsus)
120	RandomForest	ASV410 (Dicrotendipes)	ASV28 (Caenis)	ASV388 (Leucorrhinia)	ASV8 (Caenis)	ASV73 (Hyalella)	ASV21 (Banksiola)	ASV117 (Callicorixa)	ASV10 (Caenis)	ASV4981 (Cypridopsis)	ASV4923 (Sigara)	ASV599 (Gammarus)	ASV671 (Nais)	ASV6782 (Tanytarsus)	ASV7533 (Caenis)	ASV6958 (Chironomus)	ASV159 (Lumbriculus)	ASV3561 (Callibaetis)	ASV3 (Caenis)	ASV4322 (Phaenopsectra)	ASV428 (Buenoa)	ASV141 (Sigara)	ASV239 (Orthocladius)	ASV56 (Chironomus)	ASV761 (Candona)	ASV1028 (Caenis)	ASV657 (Helobdella)	ASV461 (Aeshna)	ASV4971 (Tubifex)	ASV16 (Paratanytarsus)	ASV9 (Stylaria)	ASV731 (Leucorrhinia)	ASV444 (Hyalella)	ASV547 (Lumbriculus)	ASV149 (Agrypnia)	ASV1724 (Polypedilum)	ASV1811 (Paratanytarsus)	ASV697 (Lumbriculus)	ASV15 (Callicorixa)	ASV3384 (Hyalella)	ASV1965 (Cricotopus)	ASV2086 (Cypridopsis)	ASV3385 (Hyalella)	ASV129 (Cricotopus)	ASV1565 (Limnophyes)	ASV166 (Palpomyia)	ASV475 (Carrhydrus)	ASV17 (Chironomus)	ASV164 (Hesperocorixa)
121	RandomForest	ASV410 (Dicrotendipes)	ASV1159 (Sigara)	ASV28 (Caenis)	ASV2788 (Ablabesmyia)	ASV388 (Leucorrhinia)	ASV8 (Caenis)	ASV73 (Hyalella)	ASV78 (Callibaetis)	ASV421 (Rhantus)	ASV21 (Banksiola)	ASV117 (Callicorixa)	ASV4923 (Sigara)	ASV1758 (Arrenurus)	ASV671 (Nais)	ASV207 (Nais)	ASV159 (Lumbriculus)	ASV280 (Hyalella)	ASV141 (Sigara)	ASV136 (Chironomus)	ASV1084 (Stilobezzia)	ASV924 (Paratanytarsus)	ASV56 (Chironomus)	ASV311 (Nais)	ASV121 (Drosophila)	ASV850 (Aglaodiaptomus)	ASV74 (Hyalella)	ASV1028 (Caenis)	ASV468 (Hedriodiscus)	ASV16 (Paratanytarsus)	ASV9 (Stylaria)	ASV731 (Leucorrhinia)	ASV149 (Agrypnia)	ASV111 (Tanytarsus)	ASV697 (Lumbriculus)	ASV15 (Callicorixa)	ASV129 (Cricotopus)	ASV335 (Corynoneura)	ASV166 (Palpomyia)	ASV475 (Carrhydrus)	ASV17 (Chironomus)	ASV145 (undef_Chironomidae)	ASV346 (Hyalella)	ASV100 (Chironomus)	ASV1703 (Cenocorixa)	ASV480 (Hyalella)	ASV5 (Siphlonurus)	ASV372 (Cricotopus)	ASV301 (Orthocladius)
122	RandomForest	ASV410 (Dicrotendipes)	ASV28 (Caenis)	ASV388 (Leucorrhinia)	ASV8 (Caenis)	ASV2117 (Svalbardia)	ASV78 (Callibaetis)	ASV3305 (Tanytarsus)	ASV476 (Triaenodes)	ASV21 (Banksiola)	ASV117 (Callicorixa)	ASV537 (Hyalella)	ASV3774 (Tanytarsus)	ASV10 (Caenis)	ASV518 (Carrhydrus)	ASV671 (Nais)	ASV3 (Caenis)	ASV4322 (Phaenopsectra)	ASV280 (Hyalella)	ASV428 (Buenoa)	ASV625 (Apodrosus)	ASV141 (Sigara)	ASV311 (Nais)	ASV79 (Tanytarsus)	ASV1107 (Parachironomus)	ASV121 (Drosophila)	ASV74 (Hyalella)	ASV417 (Psectrocladius)	ASV1028 (Caenis)	ASV2327 (Procladius)	ASV16 (Paratanytarsus)	ASV407 (Cladopelma)	ASV547 (Lumbriculus)	ASV149 (Agrypnia)	ASV1289 (Chironomus)	ASV697 (Lumbriculus)	ASV708 (Procladius)	ASV15 (Callicorixa)	ASV41 (Enallagma)	ASV120 (Angarotipula)	ASV3384 (Hyalella)	ASV3385 (Hyalella)	ASV129 (Cricotopus)	ASV335 (Corynoneura)	ASV166 (Palpomyia)	ASV2313 (Stilobezzia)	ASV164 (Hesperocorixa)	ASV145 (undef_Chironomidae)	ASV346 (Hyalella)
123	RandomForest	ASV410 (Dicrotendipes)	ASV11031 (Callicorixa)	ASV28 (Caenis)	ASV388 (Leucorrhinia)	ASV8 (Caenis)	ASV476 (Triaenodes)	ASV21 (Banksiola)	ASV117 (Callicorixa)	ASV1234 (Nais)	ASV10 (Caenis)	ASV6782 (Tanytarsus)	ASV3628 (Chironomus)	ASV3 (Caenis)	ASV280 (Hyalella)	ASV141 (Sigara)	ASV136 (Chironomus)	ASV56 (Chironomus)	ASV79 (Tanytarsus)	ASV299 (Chironomus)	ASV850 (Aglaodiaptomus)	ASV5559 (Lycia)	ASV74 (Hyalella)	ASV417 (Psectrocladius)	ASV1028 (Caenis)	ASV461 (Aeshna)	ASV16 (Paratanytarsus)	ASV407 (Cladopelma)	ASV149 (Agrypnia)	ASV111 (Tanytarsus)	ASV2494 (Coenagrion)	ASV697 (Lumbriculus)	ASV708 (Procladius)	ASV15 (Callicorixa)	ASV129 (Cricotopus)	ASV7 (Caenis)	ASV335 (Corynoneura)	ASV166 (Palpomyia)	ASV475 (Carrhydrus)	ASV3511 (Caenis)	ASV17 (Chironomus)	ASV164 (Hesperocorixa)	ASV145 (undef_Chironomidae)	ASV346 (Hyalella)	ASV216 (Triaenodes)	ASV100 (Chironomus)	ASV48 (Agrypnia)	ASV301 (Orthocladius)	ASV293 (Laccophilus)
124	RandomForest	ASV410 (Dicrotendipes)	ASV28 (Caenis)	ASV388 (Leucorrhinia)	ASV8 (Caenis)	ASV23 (Notonecta)	ASV10737 (Haliplus)	ASV822 (Tanytarsus)	ASV476 (Triaenodes)	ASV21 (Banksiola)	ASV117 (Callicorixa)	ASV4923 (Sigara)	ASV671 (Nais)	ASV3 (Caenis)	ASV141 (Sigara)	ASV11 (Hyalella)	ASV136 (Chironomus)	ASV56 (Chironomus)	ASV40 (Hyalella)	ASV299 (Chironomus)	ASV417 (Psectrocladius)	ASV1028 (Caenis)	ASV473 (Corynoneura)	ASV16 (Paratanytarsus)	ASV731 (Leucorrhinia)	ASV407 (Cladopelma)	ASV149 (Agrypnia)	ASV1811 (Paratanytarsus)	ASV697 (Lumbriculus)	ASV7305 (Polypedilum)	ASV3564 (Orthocladius)	ASV335 (Corynoneura)	ASV166 (Palpomyia)	ASV17 (Chironomus)	ASV164 (Hesperocorixa)	ASV6862 (Polypedilum)	ASV145 (undef_Chironomidae)	ASV502 (Tanytarsus)	ASV216 (Triaenodes)	ASV1894 (Nais)	ASV48 (Agrypnia)	ASV732 (Paratanytarsus)	ASV293 (Laccophilus)	ASV85 (Ablabesmyia)	ASV5317 (Helobdella)	ASV551 (Procladius)	ASV871 (Simocephalus)	ASV344 (Ablabesmyia)	ASV61 (Phryganea)
125	RandomForest	ASV410 (Dicrotendipes)	ASV204 (Aglaodiaptomus)	ASV28 (Caenis)	ASV388 (Leucorrhinia)	ASV8 (Caenis)	ASV23 (Notonecta)	ASV73 (Hyalella)	ASV21 (Banksiola)	ASV117 (Callicorixa)	ASV10164 (Callicorixa)	ASV10 (Caenis)	ASV4923 (Sigara)	ASV671 (Nais)	ASV6782 (Tanytarsus)	ASV3561 (Callibaetis)	ASV3 (Caenis)	ASV4322 (Phaenopsectra)	ASV280 (Hyalella)	ASV141 (Sigara)	ASV136 (Chironomus)	ASV56 (Chironomus)	ASV7315 (Polypedilum)	ASV121 (Drosophila)	ASV850 (Aglaodiaptomus)	ASV1010 (Glyptotendipes)	ASV74 (Hyalella)	ASV417 (Psectrocladius)	ASV1028 (Caenis)	ASV16 (Paratanytarsus)	ASV407 (Cladopelma)	ASV3904 (Tanytarsus)	ASV149 (Agrypnia)	ASV1724 (Polypedilum)	ASV472 (Agrypnia)	ASV708 (Procladius)	ASV15 (Callicorixa)	ASV1105 (Cryptochironomus)	ASV39 (Aglaodiaptomus)	ASV3564 (Orthocladius)	ASV7 (Caenis)	ASV335 (Corynoneura)	ASV166 (Palpomyia)	ASV95 (Ablabesmyia)	ASV164 (Hesperocorixa)	ASV216 (Triaenodes)	ASV3365 (Haliplus)	ASV100 (Chironomus)	ASV1703 (Cenocorixa)
126	RandomForest	ASV410 (Dicrotendipes)	ASV204 (Aglaodiaptomus)	ASV28 (Caenis)	ASV8 (Caenis)	ASV23 (Notonecta)	ASV78 (Callibaetis)	ASV21 (Banksiola)	ASV537 (Hyalella)	ASV1234 (Nais)	ASV10 (Caenis)	ASV4923 (Sigara)	ASV671 (Nais)	ASV12199 (Caenis)	ASV32 (Daphnia)	ASV699 (Chironomus)	ASV428 (Buenoa)	ASV141 (Sigara)	ASV136 (Chironomus)	ASV311 (Nais)	ASV299 (Chironomus)	ASV121 (Drosophila)	ASV850 (Aglaodiaptomus)	ASV5559 (Lycia)	ASV74 (Hyalella)	ASV8347 (Triaenodes)	ASV1028 (Caenis)	ASV16 (Paratanytarsus)	ASV407 (Cladopelma)	ASV918 (Hydrachna)	ASV444 (Hyalella)	ASV3904 (Tanytarsus)	ASV149 (Agrypnia)	ASV1289 (Chironomus)	ASV41 (Enallagma)	ASV1042 (Corynoneura)	ASV120 (Angarotipula)	ASV529 (Hyalella)	ASV129 (Cricotopus)	ASV7 (Caenis)	ASV335 (Corynoneura)	ASV166 (Palpomyia)	ASV95 (Ablabesmyia)	ASV3511 (Caenis)	ASV17 (Chironomus)	ASV346 (Hyalella)	ASV216 (Triaenodes)	ASV100 (Chironomus)	ASV372 (Cricotopus)
127	RandomForest	ASV410 (Dicrotendipes)	ASV1159 (Sigara)	ASV28 (Caenis)	ASV388 (Leucorrhinia)	ASV8 (Caenis)	ASV23 (Notonecta)	ASV73 (Hyalella)	ASV78 (Callibaetis)	ASV10737 (Haliplus)	ASV476 (Triaenodes)	ASV3947 (Notonecta)	ASV21 (Banksiola)	ASV117 (Callicorixa)	ASV1234 (Nais)	ASV5323 (Aeshna)	ASV10 (Caenis)	ASV671 (Nais)	ASV699 (Chironomus)	ASV3 (Caenis)	ASV141 (Sigara)	ASV924 (Paratanytarsus)	ASV826 (Procladius)	ASV311 (Nais)	ASV121 (Drosophila)	ASV5559 (Lycia)	ASV74 (Hyalella)	ASV417 (Psectrocladius)	ASV1028 (Caenis)	ASV1011 (Paratanytarsus)	ASV16 (Paratanytarsus)	ASV407 (Cladopelma)	ASV149 (Agrypnia)	ASV57 (Hesperocorixa)	ASV1724 (Polypedilum)	ASV2494 (Coenagrion)	ASV249 (Ablabesmyia)	ASV697 (Lumbriculus)	ASV2086 (Cypridopsis)	ASV335 (Corynoneura)	ASV166 (Palpomyia)	ASV381 (Setacera)	ASV164 (Hesperocorixa)	ASV145 (undef_Chironomidae)	ASV216 (Triaenodes)	ASV480 (Hyalella)	ASV372 (Cricotopus)	ASV293 (Laccophilus)	ASV85 (Ablabesmyia)
128	RandomForest	ASV410 (Dicrotendipes)	ASV28 (Caenis)	ASV388 (Leucorrhinia)	ASV8 (Caenis)	ASV2117 (Svalbardia)	ASV822 (Tanytarsus)	ASV476 (Triaenodes)	ASV21 (Banksiola)	ASV117 (Callicorixa)	ASV5323 (Aeshna)	ASV10 (Caenis)	ASV4923 (Sigara)	ASV671 (Nais)	ASV159 (Lumbriculus)	ASV280 (Hyalella)	ASV141 (Sigara)	ASV761 (Candona)	ASV40 (Hyalella)	ASV850 (Aglaodiaptomus)	ASV5559 (Lycia)	ASV74 (Hyalella)	ASV417 (Psectrocladius)	ASV1028 (Caenis)	ASV461 (Aeshna)	ASV16 (Paratanytarsus)	ASV731 (Leucorrhinia)	ASV868 (Tanytarsus)	ASV407 (Cladopelma)	ASV547 (Lumbriculus)	ASV1724 (Polypedilum)	ASV2494 (Coenagrion)	ASV1811 (Paratanytarsus)	ASV697 (Lumbriculus)	ASV15 (Callicorixa)	ASV1105 (Cryptochironomus)	ASV3384 (Hyalella)	ASV129 (Cricotopus)	ASV335 (Corynoneura)	ASV166 (Palpomyia)	ASV381 (Setacera)	ASV5722 (Hyalella)	ASV145 (undef_Chironomidae)	ASV601 (Ablabesmyia)	ASV964 (Orthocladius)	ASV216 (Triaenodes)	ASV1242 (Procladius)	ASV1265 (Ladislavella)	ASV100 (Chironomus)
129	RandomForest	ASV410 (Dicrotendipes)	ASV204 (Aglaodiaptomus)	ASV1429 (Culex)	ASV925 (Eurylophella)	ASV3391 (Sida)	ASV28 (Caenis)	ASV8 (Caenis)	ASV2117 (Svalbardia)	ASV73 (Hyalella)	ASV78 (Callibaetis)	ASV476 (Triaenodes)	ASV21 (Banksiola)	ASV117 (Callicorixa)	ASV537 (Hyalella)	ASV5323 (Aeshna)	ASV10 (Caenis)	ASV4923 (Sigara)	ASV671 (Nais)	ASV32 (Daphnia)	ASV159 (Lumbriculus)	ASV280 (Hyalella)	ASV460 (Haliplus)	ASV428 (Buenoa)	ASV141 (Sigara)	ASV336 (Leptophlebia)	ASV826 (Procladius)	ASV56 (Chironomus)	ASV40 (Hyalella)	ASV311 (Nais)	ASV1107 (Parachironomus)	ASV1010 (Glyptotendipes)	ASV5559 (Lycia)	ASV74 (Hyalella)	ASV1028 (Caenis)	ASV468 (Hedriodiscus)	ASV16 (Paratanytarsus)	ASV868 (Tanytarsus)	ASV407 (Cladopelma)	ASV3904 (Tanytarsus)	ASV547 (Lumbriculus)	ASV149 (Agrypnia)	ASV697 (Lumbriculus)	ASV15 (Callicorixa)	ASV7 (Caenis)	ASV335 (Corynoneura)	ASV166 (Palpomyia)	ASV475 (Carrhydrus)	ASV164 (Hesperocorixa)
130	RandomForest	ASV410 (Dicrotendipes)	ASV1159 (Sigara)	ASV3391 (Sida)	ASV28 (Caenis)	ASV388 (Leucorrhinia)	ASV8 (Caenis)	ASV2117 (Svalbardia)	ASV73 (Hyalella)	ASV10737 (Haliplus)	ASV476 (Triaenodes)	ASV117 (Callicorixa)	ASV537 (Hyalella)	ASV1234 (Nais)	ASV10 (Caenis)	ASV4981 (Cypridopsis)	ASV599 (Gammarus)	ASV671 (Nais)	ASV32 (Daphnia)	ASV1383 (Cricotopus)	ASV3 (Caenis)	ASV280 (Hyalella)	ASV1398 (Allonais)	ASV428 (Buenoa)	ASV141 (Sigara)	ASV11 (Hyalella)	ASV79 (Tanytarsus)	ASV299 (Chironomus)	ASV1107 (Parachironomus)	ASV121 (Drosophila)	ASV1010 (Glyptotendipes)	ASV74 (Hyalella)	ASV417 (Psectrocladius)	ASV810 (Limnesia)	ASV1028 (Caenis)	ASV16 (Paratanytarsus)	ASV407 (Cladopelma)	ASV444 (Hyalella)	ASV57 (Hesperocorixa)	ASV708 (Procladius)	ASV1042 (Corynoneura)	ASV7305 (Polypedilum)	ASV129 (Cricotopus)	ASV7 (Caenis)	ASV335 (Corynoneura)	ASV166 (Palpomyia)	ASV169 (Ablabesmyia)	ASV6862 (Polypedilum)	ASV145 (undef_Chironomidae)
131	RandomForest	ASV410 (Dicrotendipes)	ASV9668 (Callicorixa)	ASV1159 (Sigara)	ASV204 (Aglaodiaptomus)	ASV28 (Caenis)	ASV388 (Leucorrhinia)	ASV8 (Caenis)	ASV476 (Triaenodes)	ASV21 (Banksiola)	ASV117 (Callicorixa)	ASV1234 (Nais)	ASV10 (Caenis)	ASV4923 (Sigara)	ASV671 (Nais)	ASV3 (Caenis)	ASV280 (Hyalella)	ASV141 (Sigara)	ASV1261 (Chaetogaster)	ASV311 (Nais)	ASV79 (Tanytarsus)	ASV1107 (Parachironomus)	ASV121 (Drosophila)	ASV850 (Aglaodiaptomus)	ASV74 (Hyalella)	ASV417 (Psectrocladius)	ASV1028 (Caenis)	ASV16 (Paratanytarsus)	ASV407 (Cladopelma)	ASV444 (Hyalella)	ASV1724 (Polypedilum)	ASV1811 (Paratanytarsus)	ASV708 (Procladius)	ASV3760 (Tanytarsus)	ASV3384 (Hyalella)	ASV7305 (Polypedilum)	ASV155 (Arrenurus)	ASV2086 (Cypridopsis)	ASV3564 (Orthocladius)	ASV1565 (Limnophyes)	ASV7 (Caenis)	ASV335 (Corynoneura)	ASV166 (Palpomyia)	ASV169 (Ablabesmyia)	ASV145 (undef_Chironomidae)	ASV964 (Orthocladius)	ASV216 (Triaenodes)	ASV1242 (Procladius)	ASV48 (Agrypnia)
132	RandomForest	ASV410 (Dicrotendipes)	ASV1429 (Culex)	ASV3391 (Sida)	ASV28 (Caenis)	ASV388 (Leucorrhinia)	ASV8 (Caenis)	ASV23 (Notonecta)	ASV73 (Hyalella)	ASV10737 (Haliplus)	ASV822 (Tanytarsus)	ASV21 (Banksiola)	ASV117 (Callicorixa)	ASV5323 (Aeshna)	ASV10 (Caenis)	ASV4923 (Sigara)	ASV671 (Nais)	ASV699 (Chironomus)	ASV3 (Caenis)	ASV4322 (Phaenopsectra)	ASV280 (Hyalella)	ASV428 (Buenoa)	ASV141 (Sigara)	ASV299 (Chironomus)	ASV7315 (Polypedilum)	ASV1107 (Parachironomus)	ASV121 (Drosophila)	ASV5559 (Lycia)	ASV74 (Hyalella)	ASV417 (Psectrocladius)	ASV810 (Limnesia)	ASV1028 (Caenis)	ASV16 (Paratanytarsus)	ASV731 (Leucorrhinia)	ASV407 (Cladopelma)	ASV149 (Agrypnia)	ASV249 (Ablabesmyia)	ASV697 (Lumbriculus)	ASV15 (Callicorixa)	ASV129 (Cricotopus)	ASV7 (Caenis)	ASV335 (Corynoneura)	ASV166 (Palpomyia)	ASV6862 (Polypedilum)	ASV145 (undef_Chironomidae)	ASV6166 (Cypridopsis)	ASV216 (Triaenodes)	ASV100 (Chironomus)	ASV48 (Agrypnia)
133	RandomForest	ASV410 (Dicrotendipes)	ASV9668 (Callicorixa)	ASV1159 (Sigara)	ASV455 (Erpobdella)	ASV28 (Caenis)	ASV388 (Leucorrhinia)	ASV8 (Caenis)	ASV78 (Callibaetis)	ASV476 (Triaenodes)	ASV3947 (Notonecta)	ASV21 (Banksiola)	ASV117 (Callicorixa)	ASV537 (Hyalella)	ASV10 (Caenis)	ASV4923 (Sigara)	ASV671 (Nais)	ASV3 (Caenis)	ASV4322 (Phaenopsectra)	ASV280 (Hyalella)	ASV428 (Buenoa)	ASV336 (Leptophlebia)	ASV311 (Nais)	ASV4034 (Tanytarsus)	ASV74 (Hyalella)	ASV1028 (Caenis)	ASV2864 (Coenagrion)	ASV16 (Paratanytarsus)	ASV731 (Leucorrhinia)	ASV918 (Hydrachna)	ASV444 (Hyalella)	ASV547 (Lumbriculus)	ASV149 (Agrypnia)	ASV697 (Lumbriculus)	ASV15 (Callicorixa)	ASV1105 (Cryptochironomus)	ASV39 (Aglaodiaptomus)	ASV129 (Cricotopus)	ASV1926 (Polypedilum)	ASV7 (Caenis)	ASV335 (Corynoneura)	ASV166 (Palpomyia)	ASV17 (Chironomus)	ASV381 (Setacera)	ASV164 (Hesperocorixa)	ASV100 (Chironomus)	ASV48 (Agrypnia)	ASV480 (Hyalella)	ASV293 (Laccophilus)
134	RandomForest	ASV410 (Dicrotendipes)	ASV204 (Aglaodiaptomus)	ASV28 (Caenis)	ASV388 (Leucorrhinia)	ASV8 (Caenis)	ASV3305 (Tanytarsus)	ASV476 (Triaenodes)	ASV21 (Banksiola)	ASV117 (Callicorixa)	ASV159 (Lumbriculus)	ASV3561 (Callibaetis)	ASV3 (Caenis)	ASV280 (Hyalella)	ASV584 (Piona)	ASV141 (Sigara)	ASV924 (Paratanytarsus)	ASV56 (Chironomus)	ASV299 (Chironomus)	ASV1010 (Glyptotendipes)	ASV74 (Hyalella)	ASV417 (Psectrocladius)	ASV1028 (Caenis)	ASV16 (Paratanytarsus)	ASV407 (Cladopelma)	ASV1811 (Paratanytarsus)	ASV697 (Lumbriculus)	ASV15 (Callicorixa)	ASV2086 (Cypridopsis)	ASV7 (Caenis)	ASV335 (Corynoneura)	ASV166 (Palpomyia)	ASV330 (Leptophlebia)	ASV164 (Hesperocorixa)	ASV6862 (Polypedilum)	ASV145 (undef_Chironomidae)	ASV346 (Hyalella)	ASV9428 (Hyalella)	ASV100 (Chironomus)	ASV48 (Agrypnia)	ASV2550 (Hyalella)	ASV1703 (Cenocorixa)	ASV480 (Hyalella)	ASV5 (Siphlonurus)	ASV1511 (Ablabesmyia)	ASV301 (Orthocladius)	ASV293 (Laccophilus)	ASV85 (Ablabesmyia)	ASV199 (Triaenodes)
135	RandomForest	ASV410 (Dicrotendipes)	ASV1159 (Sigara)	ASV204 (Aglaodiaptomus)	ASV5097 (Hydrophorus)	ASV3391 (Sida)	ASV388 (Leucorrhinia)	ASV8 (Caenis)	ASV23 (Notonecta)	ASV2117 (Svalbardia)	ASV476 (Triaenodes)	ASV21 (Banksiola)	ASV117 (Callicorixa)	ASV537 (Hyalella)	ASV1234 (Nais)	ASV5323 (Aeshna)	ASV10 (Caenis)	ASV671 (Nais)	ASV32 (Daphnia)	ASV3 (Caenis)	ASV280 (Hyalella)	ASV141 (Sigara)	ASV136 (Chironomus)	ASV826 (Procladius)	ASV56 (Chironomus)	ASV121 (Drosophila)	ASV2800 (Callicorixa)	ASV1010 (Glyptotendipes)	ASV74 (Hyalella)	ASV417 (Psectrocladius)	ASV473 (Corynoneura)	ASV16 (Paratanytarsus)	ASV20574 (Tanytarsus)	ASV407 (Cladopelma)	ASV547 (Lumbriculus)	ASV149 (Agrypnia)	ASV697 (Lumbriculus)	ASV15 (Callicorixa)	ASV120 (Angarotipula)	ASV155 (Arrenurus)	ASV335 (Corynoneura)	ASV166 (Palpomyia)	ASV330 (Leptophlebia)	ASV164 (Hesperocorixa)	ASV145 (undef_Chironomidae)	ASV346 (Hyalella)	ASV502 (Tanytarsus)	ASV964 (Orthocladius)	ASV216 (Triaenodes)
136	RandomForest	ASV410 (Dicrotendipes)	ASV204 (Aglaodiaptomus)	ASV28 (Caenis)	ASV388 (Leucorrhinia)	ASV8 (Caenis)	ASV2117 (Svalbardia)	ASV73 (Hyalella)	ASV10737 (Haliplus)	ASV21 (Banksiola)	ASV117 (Callicorixa)	ASV5323 (Aeshna)	ASV10 (Caenis)	ASV4923 (Sigara)	ASV671 (Nais)	ASV1383 (Cricotopus)	ASV3 (Caenis)	ASV280 (Hyalella)	ASV460 (Haliplus)	ASV584 (Piona)	ASV141 (Sigara)	ASV239 (Orthocladius)	ASV761 (Candona)	ASV40 (Hyalella)	ASV311 (Nais)	ASV74 (Hyalella)	ASV1028 (Caenis)	ASV16 (Paratanytarsus)	ASV444 (Hyalella)	ASV547 (Lumbriculus)	ASV149 (Agrypnia)	ASV1811 (Paratanytarsus)	ASV249 (Ablabesmyia)	ASV697 (Lumbriculus)	ASV708 (Procladius)	ASV15 (Callicorixa)	ASV1105 (Cryptochironomus)	ASV120 (Angarotipula)	ASV3384 (Hyalella)	ASV7305 (Polypedilum)	ASV529 (Hyalella)	ASV294 (Limnesia)	ASV7 (Caenis)	ASV335 (Corynoneura)	ASV166 (Palpomyia)	ASV475 (Carrhydrus)	ASV242 (Psectrocladius)	ASV216 (Triaenodes)	ASV2550 (Hyalella)
137	RandomForest	ASV410 (Dicrotendipes)	ASV1159 (Sigara)	ASV2788 (Ablabesmyia)	ASV388 (Leucorrhinia)	ASV8 (Caenis)	ASV23 (Notonecta)	ASV78 (Callibaetis)	ASV3947 (Notonecta)	ASV21 (Banksiola)	ASV117 (Callicorixa)	ASV4923 (Sigara)	ASV671 (Nais)	ASV277 (Tanytarsus)	ASV3 (Caenis)	ASV4322 (Phaenopsectra)	ASV428 (Buenoa)	ASV625 (Apodrosus)	ASV141 (Sigara)	ASV11 (Hyalella)	ASV2312 (Enallagma)	ASV299 (Chironomus)	ASV121 (Drosophila)	ASV850 (Aglaodiaptomus)	ASV74 (Hyalella)	ASV417 (Psectrocladius)	ASV1028 (Caenis)	ASV16 (Paratanytarsus)	ASV731 (Leucorrhinia)	ASV407 (Cladopelma)	ASV547 (Lumbriculus)	ASV111 (Tanytarsus)	ASV2494 (Coenagrion)	ASV1811 (Paratanytarsus)	ASV1289 (Chironomus)	ASV249 (Ablabesmyia)	ASV697 (Lumbriculus)	ASV15 (Callicorixa)	ASV190 (Cypridopsis)	ASV3384 (Hyalella)	ASV129 (Cricotopus)	ASV335 (Corynoneura)	ASV501 (Arrenurus)	ASV166 (Palpomyia)	ASV17 (Chironomus)	ASV100 (Chironomus)	ASV1703 (Cenocorixa)	ASV929 (Chironomus)	ASV301 (Orthocladius)
138	RandomForest	ASV410 (Dicrotendipes)	ASV28 (Caenis)	ASV388 (Leucorrhinia)	ASV8 (Caenis)	ASV23 (Notonecta)	ASV12148 (Tanysphyrus)	ASV21 (Banksiola)	ASV117 (Callicorixa)	ASV10164 (Callicorixa)	ASV1234 (Nais)	ASV10 (Caenis)	ASV671 (Nais)	ASV3561 (Callibaetis)	ASV1211 (Tetragnatha)	ASV1383 (Cricotopus)	ASV3 (Caenis)	ASV428 (Buenoa)	ASV141 (Sigara)	ASV136 (Chironomus)	ASV239 (Orthocladius)	ASV299 (Chironomus)	ASV1107 (Parachironomus)	ASV121 (Drosophila)	ASV1010 (Glyptotendipes)	ASV74 (Hyalella)	ASV1028 (Caenis)	ASV1582 (Caenis)	ASV16 (Paratanytarsus)	ASV731 (Leucorrhinia)	ASV407 (Cladopelma)	ASV547 (Lumbriculus)	ASV149 (Agrypnia)	ASV1811 (Paratanytarsus)	ASV697 (Lumbriculus)	ASV708 (Procladius)	ASV1105 (Cryptochironomus)	ASV1086 (Caenis)	ASV155 (Arrenurus)	ASV129 (Cricotopus)	ASV7 (Caenis)	ASV335 (Corynoneura)	ASV501 (Arrenurus)	ASV166 (Palpomyia)	ASV145 (undef_Chironomidae)	ASV502 (Tanytarsus)	ASV1242 (Procladius)	ASV929 (Chironomus)	ASV1072 (Tanytarsus)
139	RandomForest	ASV410 (Dicrotendipes)	ASV9668 (Callicorixa)	ASV28 (Caenis)	ASV388 (Leucorrhinia)	ASV8 (Caenis)	ASV23 (Notonecta)	ASV78 (Callibaetis)	ASV21 (Banksiola)	ASV117 (Callicorixa)	ASV10 (Caenis)	ASV4923 (Sigara)	ASV599 (Gammarus)	ASV671 (Nais)	ASV207 (Nais)	ASV3561 (Callibaetis)	ASV3 (Caenis)	ASV280 (Hyalella)	ASV141 (Sigara)	ASV336 (Leptophlebia)	ASV239 (Orthocladius)	ASV311 (Nais)	ASV299 (Chironomus)	ASV74 (Hyalella)	ASV1028 (Caenis)	ASV16 (Paratanytarsus)	ASV9 (Stylaria)	ASV407 (Cladopelma)	ASV444 (Hyalella)	ASV547 (Lumbriculus)	ASV149 (Agrypnia)	ASV697 (Lumbriculus)	ASV15 (Callicorixa)	ASV1105 (Cryptochironomus)	ASV2086 (Cypridopsis)	ASV129 (Cricotopus)	ASV335 (Corynoneura)	ASV166 (Palpomyia)	ASV95 (Ablabesmyia)	ASV164 (Hesperocorixa)	ASV145 (undef_Chironomidae)	ASV1213 (Psectrocladius)	ASV216 (Triaenodes)	ASV3365 (Haliplus)	ASV1265 (Ladislavella)	ASV100 (Chironomus)	ASV48 (Agrypnia)	ASV2550 (Hyalella)	ASV494 (Glyptotendipes)
140	RandomForest	ASV410 (Dicrotendipes)	ASV388 (Leucorrhinia)	ASV8 (Caenis)	ASV73 (Hyalella)	ASV78 (Callibaetis)	ASV476 (Triaenodes)	ASV21 (Banksiola)	ASV117 (Callicorixa)	ASV1234 (Nais)	ASV5323 (Aeshna)	ASV10 (Caenis)	ASV4923 (Sigara)	ASV671 (Nais)	ASV32 (Daphnia)	ASV1383 (Cricotopus)	ASV3 (Caenis)	ASV428 (Buenoa)	ASV141 (Sigara)	ASV336 (Leptophlebia)	ASV239 (Orthocladius)	ASV56 (Chironomus)	ASV311 (Nais)	ASV7315 (Polypedilum)	ASV121 (Drosophila)	ASV5559 (Lycia)	ASV74 (Hyalella)	ASV1028 (Caenis)	ASV16 (Paratanytarsus)	ASV731 (Leucorrhinia)	ASV407 (Cladopelma)	ASV918 (Hydrachna)	ASV547 (Lumbriculus)	ASV149 (Agrypnia)	ASV1724 (Polypedilum)	ASV249 (Ablabesmyia)	ASV697 (Lumbriculus)	ASV15 (Callicorixa)	ASV120 (Angarotipula)	ASV7305 (Polypedilum)	ASV1565 (Limnophyes)	ASV1839 (Hyalella)	ASV7 (Caenis)	ASV335 (Corynoneura)	ASV166 (Palpomyia)	ASV169 (Ablabesmyia)	ASV381 (Setacera)	ASV601 (Ablabesmyia)	ASV161 (Tanytarsus)
141	RandomForest	ASV410 (Dicrotendipes)	ASV1159 (Sigara)	ASV28 (Caenis)	ASV388 (Leucorrhinia)	ASV8 (Caenis)	ASV78 (Callibaetis)	ASV10737 (Haliplus)	ASV476 (Triaenodes)	ASV21 (Banksiola)	ASV117 (Callicorixa)	ASV1234 (Nais)	ASV5323 (Aeshna)	ASV10 (Caenis)	ASV671 (Nais)	ASV159 (Lumbriculus)	ASV1398 (Allonais)	ASV141 (Sigara)	ASV1261 (Chaetogaster)	ASV79 (Tanytarsus)	ASV1107 (Parachironomus)	ASV121 (Drosophila)	ASV74 (Hyalella)	ASV1028 (Caenis)	ASV461 (Aeshna)	ASV468 (Hedriodiscus)	ASV16 (Paratanytarsus)	ASV9 (Stylaria)	ASV407 (Cladopelma)	ASV547 (Lumbriculus)	ASV149 (Agrypnia)	ASV111 (Tanytarsus)	ASV6573 (Unionicola)	ASV697 (Lumbriculus)	ASV15 (Callicorixa)	ASV1105 (Cryptochironomus)	ASV120 (Angarotipula)	ASV1965 (Cricotopus)	ASV39 (Aglaodiaptomus)	ASV129 (Cricotopus)	ASV7 (Caenis)	ASV166 (Palpomyia)	ASV169 (Ablabesmyia)	ASV381 (Setacera)	ASV145 (undef_Chironomidae)	ASV601 (Ablabesmyia)	ASV2844 (Paratanytarsus)	ASV3770 (Cypridopsis)	ASV100 (Chironomus)
142	RandomForest	ASV410 (Dicrotendipes)	ASV1159 (Sigara)	ASV388 (Leucorrhinia)	ASV8 (Caenis)	ASV23 (Notonecta)	ASV5943 (Siphlonurus)	ASV2117 (Svalbardia)	ASV2311 (Chironomus)	ASV10737 (Haliplus)	ASV476 (Triaenodes)	ASV21 (Banksiola)	ASV117 (Callicorixa)	ASV12179 (Aeshna)	ASV1234 (Nais)	ASV10 (Caenis)	ASV4923 (Sigara)	ASV671 (Nais)	ASV159 (Lumbriculus)	ASV3561 (Callibaetis)	ASV3628 (Chironomus)	ASV460 (Haliplus)	ASV3149 (Conchapelopia)	ASV625 (Apodrosus)	ASV141 (Sigara)	ASV136 (Chironomus)	ASV1261 (Chaetogaster)	ASV40 (Hyalella)	ASV311 (Nais)	ASV74 (Hyalella)	ASV417 (Psectrocladius)	ASV1028 (Caenis)	ASV1011 (Paratanytarsus)	ASV16 (Paratanytarsus)	ASV547 (Lumbriculus)	ASV149 (Agrypnia)	ASV6012 (Paratanytarsus)	ASV708 (Procladius)	ASV15 (Callicorixa)	ASV7 (Caenis)	ASV335 (Corynoneura)	ASV166 (Palpomyia)	ASV17 (Chironomus)	ASV381 (Setacera)	ASV6862 (Polypedilum)	ASV145 (undef_Chironomidae)	ASV601 (Ablabesmyia)	ASV216 (Triaenodes)	ASV100 (Chironomus)
143	RandomForest	ASV410 (Dicrotendipes)	ASV1159 (Sigara)	ASV7062 (Chironomus)	ASV28 (Caenis)	ASV388 (Leucorrhinia)	ASV8 (Caenis)	ASV3305 (Tanytarsus)	ASV21 (Banksiola)	ASV11049 (Notonecta)	ASV117 (Callicorixa)	ASV10 (Caenis)	ASV4923 (Sigara)	ASV671 (Nais)	ASV7863 (Callicorixa)	ASV3 (Caenis)	ASV280 (Hyalella)	ASV141 (Sigara)	ASV11 (Hyalella)	ASV336 (Leptophlebia)	ASV924 (Paratanytarsus)	ASV239 (Orthocladius)	ASV761 (Candona)	ASV74 (Hyalella)	ASV417 (Psectrocladius)	ASV1028 (Caenis)	ASV16 (Paratanytarsus)	ASV407 (Cladopelma)	ASV149 (Agrypnia)	ASV1105 (Cryptochironomus)	ASV129 (Cricotopus)	ASV7 (Caenis)	ASV166 (Palpomyia)	ASV475 (Carrhydrus)	ASV330 (Leptophlebia)	ASV164 (Hesperocorixa)	ASV145 (undef_Chironomidae)	ASV964 (Orthocladius)	ASV216 (Triaenodes)	ASV100 (Chironomus)	ASV480 (Hyalella)	ASV5 (Siphlonurus)	ASV446 (Hyalella)	ASV293 (Laccophilus)	ASV199 (Triaenodes)	ASV5317 (Helobdella)	ASV551 (Procladius)	ASV36 (Cypridopsis)	ASV47 (Cricotopus)
144	RandomForest	ASV410 (Dicrotendipes)	ASV204 (Aglaodiaptomus)	ASV28 (Caenis)	ASV8 (Caenis)	ASV476 (Triaenodes)	ASV21 (Banksiola)	ASV117 (Callicorixa)	ASV537 (Hyalella)	ASV10 (Caenis)	ASV4923 (Sigara)	ASV671 (Nais)	ASV626 (Ablabesmyia)	ASV3628 (Chironomus)	ASV3 (Caenis)	ASV625 (Apodrosus)	ASV141 (Sigara)	ASV136 (Chironomus)	ASV56 (Chironomus)	ASV311 (Nais)	ASV299 (Chironomus)	ASV7315 (Polypedilum)	ASV121 (Drosophila)	ASV1010 (Glyptotendipes)	ASV74 (Hyalella)	ASV417 (Psectrocladius)	ASV1028 (Caenis)	ASV16 (Paratanytarsus)	ASV731 (Leucorrhinia)	ASV407 (Cladopelma)	ASV149 (Agrypnia)	ASV57 (Hesperocorixa)	ASV249 (Ablabesmyia)	ASV15 (Callicorixa)	ASV129 (Cricotopus)	ASV335 (Corynoneura)	ASV166 (Palpomyia)	ASV475 (Carrhydrus)	ASV381 (Setacera)	ASV6862 (Polypedilum)	ASV145 (undef_Chironomidae)	ASV346 (Hyalella)	ASV216 (Triaenodes)	ASV7725 (Cenocorixa)	ASV100 (Chironomus)	ASV5 (Siphlonurus)	ASV293 (Laccophilus)	ASV85 (Ablabesmyia)	ASV199 (Triaenodes)
145	RandomForest	ASV410 (Dicrotendipes)	ASV9668 (Callicorixa)	ASV28 (Caenis)	ASV388 (Leucorrhinia)	ASV8 (Caenis)	ASV23 (Notonecta)	ASV21 (Banksiola)	ASV117 (Callicorixa)	ASV537 (Hyalella)	ASV10 (Caenis)	ASV4923 (Sigara)	ASV671 (Nais)	ASV6782 (Tanytarsus)	ASV159 (Lumbriculus)	ASV3561 (Callibaetis)	ASV3 (Caenis)	ASV280 (Hyalella)	ASV625 (Apodrosus)	ASV141 (Sigara)	ASV136 (Chironomus)	ASV336 (Leptophlebia)	ASV1261 (Chaetogaster)	ASV239 (Orthocladius)	ASV56 (Chironomus)	ASV311 (Nais)	ASV299 (Chironomus)	ASV7315 (Polypedilum)	ASV12161 (Ablabesmyia)	ASV74 (Hyalella)	ASV712 (Arrenurus)	ASV1028 (Caenis)	ASV468 (Hedriodiscus)	ASV16 (Paratanytarsus)	ASV9 (Stylaria)	ASV407 (Cladopelma)	ASV918 (Hydrachna)	ASV444 (Hyalella)	ASV149 (Agrypnia)	ASV1724 (Polypedilum)	ASV697 (Lumbriculus)	ASV15 (Callicorixa)	ASV294 (Limnesia)	ASV7 (Caenis)	ASV335 (Corynoneura)	ASV166 (Palpomyia)	ASV330 (Leptophlebia)	ASV381 (Setacera)	ASV145 (undef_Chironomidae)
146	RandomForest	ASV410 (Dicrotendipes)	ASV204 (Aglaodiaptomus)	ASV925 (Eurylophella)	ASV28 (Caenis)	ASV388 (Leucorrhinia)	ASV8 (Caenis)	ASV23 (Notonecta)	ASV5943 (Siphlonurus)	ASV12580 (Cricotopus)	ASV73 (Hyalella)	ASV78 (Callibaetis)	ASV1897 (Glyptotendipes)	ASV822 (Tanytarsus)	ASV21 (Banksiola)	ASV117 (Callicorixa)	ASV12179 (Aeshna)	ASV537 (Hyalella)	ASV3774 (Tanytarsus)	ASV5323 (Aeshna)	ASV10 (Caenis)	ASV4981 (Cypridopsis)	ASV1758 (Arrenurus)	ASV671 (Nais)	ASV3078 (Tanytarsus)	ASV699 (Chironomus)	ASV6089 (Anabolia)	ASV1383 (Cricotopus)	ASV3 (Caenis)	ASV4322 (Phaenopsectra)	ASV141 (Sigara)	ASV924 (Paratanytarsus)	ASV121 (Drosophila)	ASV1604 (Anabolia)	ASV2800 (Callicorixa)	ASV74 (Hyalella)	ASV417 (Psectrocladius)	ASV461 (Aeshna)	ASV16 (Paratanytarsus)	ASV407 (Cladopelma)	ASV149 (Agrypnia)	ASV3048 (Tanytarsus)	ASV15 (Callicorixa)	ASV7305 (Polypedilum)	ASV129 (Cricotopus)	ASV335 (Corynoneura)	ASV166 (Palpomyia)	ASV17 (Chironomus)	ASV145 (undef_Chironomidae)
147	RandomForest	ASV410 (Dicrotendipes)	ASV7189 (Hyalella)	ASV28 (Caenis)	ASV388 (Leucorrhinia)	ASV8 (Caenis)	ASV2117 (Svalbardia)	ASV21 (Banksiola)	ASV117 (Callicorixa)	ASV10164 (Callicorixa)	ASV537 (Hyalella)	ASV10 (Caenis)	ASV4923 (Sigara)	ASV671 (Nais)	ASV32 (Daphnia)	ASV3 (Caenis)	ASV4322 (Phaenopsectra)	ASV280 (Hyalella)	ASV141 (Sigara)	ASV56 (Chironomus)	ASV311 (Nais)	ASV299 (Chironomus)	ASV7315 (Polypedilum)	ASV5559 (Lycia)	ASV74 (Hyalella)	ASV417 (Psectrocladius)	ASV1028 (Caenis)	ASV657 (Helobdella)	ASV16 (Paratanytarsus)	ASV149 (Agrypnia)	ASV249 (Ablabesmyia)	ASV697 (Lumbriculus)	ASV15 (Callicorixa)	ASV190 (Cypridopsis)	ASV1105 (Cryptochironomus)	ASV166 (Palpomyia)	ASV17 (Chironomus)	ASV601 (Ablabesmyia)	ASV964 (Orthocladius)	ASV216 (Triaenodes)	ASV100 (Chironomus)	ASV2550 (Hyalella)	ASV5 (Siphlonurus)	ASV372 (Cricotopus)	ASV301 (Orthocladius)	ASV293 (Laccophilus)	ASV89 (Enallagma)	ASV85 (Ablabesmyia)	ASV199 (Triaenodes)
148	RandomForest	ASV410 (Dicrotendipes)	ASV204 (Aglaodiaptomus)	ASV28 (Caenis)	ASV388 (Leucorrhinia)	ASV8 (Caenis)	ASV23 (Notonecta)	ASV73 (Hyalella)	ASV476 (Triaenodes)	ASV21 (Banksiola)	ASV117 (Callicorixa)	ASV10 (Caenis)	ASV4923 (Sigara)	ASV671 (Nais)	ASV32 (Daphnia)	ASV699 (Chironomus)	ASV3628 (Chironomus)	ASV3 (Caenis)	ASV4322 (Phaenopsectra)	ASV280 (Hyalella)	ASV141 (Sigara)	ASV1261 (Chaetogaster)	ASV924 (Paratanytarsus)	ASV311 (Nais)	ASV299 (Chironomus)	ASV121 (Drosophila)	ASV74 (Hyalella)	ASV417 (Psectrocladius)	ASV16 (Paratanytarsus)	ASV731 (Leucorrhinia)	ASV3904 (Tanytarsus)	ASV57 (Hesperocorixa)	ASV249 (Ablabesmyia)	ASV697 (Lumbriculus)	ASV15 (Callicorixa)	ASV1042 (Corynoneura)	ASV2086 (Cypridopsis)	ASV1565 (Limnophyes)	ASV7 (Caenis)	ASV335 (Corynoneura)	ASV166 (Palpomyia)	ASV17 (Chironomus)	ASV6862 (Polypedilum)	ASV145 (undef_Chironomidae)	ASV161 (Tanytarsus)	ASV502 (Tanytarsus)	ASV100 (Chironomus)	ASV372 (Cricotopus)	ASV457 (Ablabesmyia)
149	RandomForest	ASV410 (Dicrotendipes)	ASV9668 (Callicorixa)	ASV28 (Caenis)	ASV388 (Leucorrhinia)	ASV8 (Caenis)	ASV23 (Notonecta)	ASV78 (Callibaetis)	ASV1897 (Glyptotendipes)	ASV476 (Triaenodes)	ASV21 (Banksiola)	ASV117 (Callicorixa)	ASV537 (Hyalella)	ASV1234 (Nais)	ASV10 (Caenis)	ASV3 (Caenis)	ASV280 (Hyalella)	ASV428 (Buenoa)	ASV584 (Piona)	ASV141 (Sigara)	ASV11 (Hyalella)	ASV336 (Leptophlebia)	ASV924 (Paratanytarsus)	ASV40 (Hyalella)	ASV311 (Nais)	ASV79 (Tanytarsus)	ASV850 (Aglaodiaptomus)	ASV5559 (Lycia)	ASV417 (Psectrocladius)	ASV1028 (Caenis)	ASV468 (Hedriodiscus)	ASV16 (Paratanytarsus)	ASV444 (Hyalella)	ASV547 (Lumbriculus)	ASV149 (Agrypnia)	ASV57 (Hesperocorixa)	ASV26 (Nemotaulius)	ASV697 (Lumbriculus)	ASV2425 (Corynoneura)	ASV41 (Enallagma)	ASV1105 (Cryptochironomus)	ASV3384 (Hyalella)	ASV294 (Limnesia)	ASV7 (Caenis)	ASV335 (Corynoneura)	ASV166 (Palpomyia)	ASV95 (Ablabesmyia)	ASV265 (Draeculacephala)	ASV381 (Setacera)
150	LogReg	ASV410 (Dicrotendipes)	ASV28 (Caenis)	ASV388 (Leucorrhinia)	ASV8 (Caenis)	ASV73 (Hyalella)	ASV21 (Banksiola)	ASV117 (Callicorixa)	ASV10 (Caenis)	ASV671 (Nais)	ASV3 (Caenis)	ASV141 (Sigara)	ASV239 (Orthocladius)	ASV761 (Candona)	ASV311 (Nais)	ASV121 (Drosophila)	ASV417 (Psectrocladius)	ASV1028 (Caenis)	ASV16 (Paratanytarsus)	ASV9 (Stylaria)	ASV731 (Leucorrhinia)	ASV407 (Cladopelma)	ASV547 (Lumbriculus)	ASV149 (Agrypnia)	ASV697 (Lumbriculus)	ASV2425 (Corynoneura)	ASV708 (Procladius)	ASV15 (Callicorixa)	ASV1086 (Caenis)	ASV129 (Cricotopus)	ASV7 (Caenis)	ASV335 (Corynoneura)	ASV166 (Palpomyia)	ASV475 (Carrhydrus)	ASV17 (Chironomus)	ASV381 (Setacera)	ASV164 (Hesperocorixa)	ASV145 (undef_Chironomidae)	ASV601 (Ablabesmyia)	ASV502 (Tanytarsus)	ASV964 (Orthocladius)	ASV216 (Triaenodes)	ASV2844 (Paratanytarsus)	ASV1265 (Ladislavella)	ASV100 (Chironomus)	ASV480 (Hyalella)	ASV35 (Sigara)	ASV301 (Orthocladius)	ASV293 (Laccophilus)
151	LogReg	ASV410 (Dicrotendipes)	ASV28 (Caenis)	ASV388 (Leucorrhinia)	ASV8 (Caenis)	ASV23 (Notonecta)	ASV476 (Triaenodes)	ASV21 (Banksiola)	ASV117 (Callicorixa)	ASV671 (Nais)	ASV3 (Caenis)	ASV141 (Sigara)	ASV136 (Chironomus)	ASV2312 (Enallagma)	ASV311 (Nais)	ASV299 (Chironomus)	ASV121 (Drosophila)	ASV850 (Aglaodiaptomus)	ASV74 (Hyalella)	ASV1028 (Caenis)	ASV16 (Paratanytarsus)	ASV9 (Stylaria)	ASV731 (Leucorrhinia)	ASV407 (Cladopelma)	ASV149 (Agrypnia)	ASV697 (Lumbriculus)	ASV15 (Callicorixa)	ASV120 (Angarotipula)	ASV2086 (Cypridopsis)	ASV129 (Cricotopus)	ASV335 (Corynoneura)	ASV166 (Palpomyia)	ASV475 (Carrhydrus)	ASV3511 (Caenis)	ASV17 (Chironomus)	ASV145 (undef_Chironomidae)	ASV346 (Hyalella)	ASV601 (Ablabesmyia)	ASV216 (Triaenodes)	ASV100 (Chironomus)	ASV480 (Hyalella)	ASV5 (Siphlonurus)	ASV372 (Cricotopus)	ASV301 (Orthocladius)	ASV293 (Laccophilus)	ASV85 (Ablabesmyia)	ASV199 (Triaenodes)	ASV184 (Dero)	ASV871 (Simocephalus)
152	LogReg	ASV410 (Dicrotendipes)	ASV28 (Caenis)	ASV388 (Leucorrhinia)	ASV8 (Caenis)	ASV476 (Triaenodes)	ASV21 (Banksiola)	ASV117 (Callicorixa)	ASV537 (Hyalella)	ASV10 (Caenis)	ASV671 (Nais)	ASV3 (Caenis)	ASV4322 (Phaenopsectra)	ASV625 (Apodrosus)	ASV141 (Sigara)	ASV136 (Chironomus)	ASV56 (Chironomus)	ASV311 (Nais)	ASV1107 (Parachironomus)	ASV121 (Drosophila)	ASV74 (Hyalella)	ASV417 (Psectrocladius)	ASV1028 (Caenis)	ASV468 (Hedriodiscus)	ASV16 (Paratanytarsus)	ASV731 (Leucorrhinia)	ASV407 (Cladopelma)	ASV547 (Lumbriculus)	ASV149 (Agrypnia)	ASV697 (Lumbriculus)	ASV2425 (Corynoneura)	ASV708 (Procladius)	ASV15 (Callicorixa)	ASV1105 (Cryptochironomus)	ASV129 (Cricotopus)	ASV335 (Corynoneura)	ASV166 (Palpomyia)	ASV475 (Carrhydrus)	ASV381 (Setacera)	ASV164 (Hesperocorixa)	ASV145 (undef_Chironomidae)	ASV346 (Hyalella)	ASV601 (Ablabesmyia)	ASV216 (Triaenodes)	ASV1242 (Procladius)	ASV100 (Chironomus)	ASV2550 (Hyalella)	ASV1072 (Tanytarsus)	ASV5 (Siphlonurus)
153	LogReg	ASV410 (Dicrotendipes)	ASV204 (Aglaodiaptomus)	ASV28 (Caenis)	ASV388 (Leucorrhinia)	ASV8 (Caenis)	ASV78 (Callibaetis)	ASV476 (Triaenodes)	ASV21 (Banksiola)	ASV117 (Callicorixa)	ASV10 (Caenis)	ASV671 (Nais)	ASV3 (Caenis)	ASV280 (Hyalella)	ASV460 (Haliplus)	ASV428 (Buenoa)	ASV141 (Sigara)	ASV1261 (Chaetogaster)	ASV239 (Orthocladius)	ASV311 (Nais)	ASV1107 (Parachironomus)	ASV121 (Drosophila)	ASV850 (Aglaodiaptomus)	ASV74 (Hyalella)	ASV417 (Psectrocladius)	ASV1028 (Caenis)	ASV1011 (Paratanytarsus)	ASV16 (Paratanytarsus)	ASV731 (Leucorrhinia)	ASV407 (Cladopelma)	ASV3904 (Tanytarsus)	ASV547 (Lumbriculus)	ASV249 (Ablabesmyia)	ASV697 (Lumbriculus)	ASV2425 (Corynoneura)	ASV15 (Callicorixa)	ASV1042 (Corynoneura)	ASV1086 (Caenis)	ASV129 (Cricotopus)	ASV7 (Caenis)	ASV335 (Corynoneura)	ASV166 (Palpomyia)	ASV145 (undef_Chironomidae)	ASV601 (Ablabesmyia)	ASV502 (Tanytarsus)	ASV964 (Orthocladius)	ASV216 (Triaenodes)	ASV2844 (Paratanytarsus)	ASV100 (Chironomus)
154	LogReg	ASV410 (Dicrotendipes)	ASV28 (Caenis)	ASV388 (Leucorrhinia)	ASV8 (Caenis)	ASV23 (Notonecta)	ASV21 (Banksiola)	ASV537 (Hyalella)	ASV10 (Caenis)	ASV671 (Nais)	ASV3 (Caenis)	ASV141 (Sigara)	ASV136 (Chironomus)	ASV1261 (Chaetogaster)	ASV56 (Chironomus)	ASV299 (Chironomus)	ASV1010 (Glyptotendipes)	ASV74 (Hyalella)	ASV417 (Psectrocladius)	ASV1028 (Caenis)	ASV473 (Corynoneura)	ASV16 (Paratanytarsus)	ASV407 (Cladopelma)	ASV444 (Hyalella)	ASV547 (Lumbriculus)	ASV1811 (Paratanytarsus)	ASV6573 (Unionicola)	ASV708 (Procladius)	ASV1105 (Cryptochironomus)	ASV120 (Angarotipula)	ASV7305 (Polypedilum)	ASV7 (Caenis)	ASV335 (Corynoneura)	ASV166 (Palpomyia)	ASV475 (Carrhydrus)	ASV169 (Ablabesmyia)	ASV6862 (Polypedilum)	ASV145 (undef_Chironomidae)	ASV502 (Tanytarsus)	ASV216 (Triaenodes)	ASV1265 (Ladislavella)	ASV929 (Chironomus)	ASV480 (Hyalella)	ASV2202 (Enallagma)	ASV5 (Siphlonurus)	ASV1511 (Ablabesmyia)	ASV293 (Laccophilus)	ASV85 (Ablabesmyia)	ASV5317 (Helobdella)
155	LogReg	ASV410 (Dicrotendipes)	ASV204 (Aglaodiaptomus)	ASV28 (Caenis)	ASV388 (Leucorrhinia)	ASV8 (Caenis)	ASV21 (Banksiola)	ASV117 (Callicorixa)	ASV10 (Caenis)	ASV671 (Nais)	ASV3 (Caenis)	ASV4322 (Phaenopsectra)	ASV280 (Hyalella)	ASV625 (Apodrosus)	ASV141 (Sigara)	ASV136 (Chironomus)	ASV239 (Orthocladius)	ASV311 (Nais)	ASV299 (Chironomus)	ASV121 (Drosophila)	ASV850 (Aglaodiaptomus)	ASV74 (Hyalella)	ASV417 (Psectrocladius)	ASV1028 (Caenis)	ASV16 (Paratanytarsus)	ASV407 (Cladopelma)	ASV3904 (Tanytarsus)	ASV149 (Agrypnia)	ASV708 (Procladius)	ASV15 (Callicorixa)	ASV1042 (Corynoneura)	ASV1086 (Caenis)	ASV129 (Cricotopus)	ASV7 (Caenis)	ASV335 (Corynoneura)	ASV166 (Palpomyia)	ASV475 (Carrhydrus)	ASV95 (Ablabesmyia)	ASV381 (Setacera)	ASV164 (Hesperocorixa)	ASV145 (undef_Chironomidae)	ASV502 (Tanytarsus)	ASV964 (Orthocladius)	ASV216 (Triaenodes)	ASV3365 (Haliplus)	ASV100 (Chironomus)	ASV5 (Siphlonurus)	ASV372 (Cricotopus)	ASV301 (Orthocladius)
156	LogReg	ASV410 (Dicrotendipes)	ASV204 (Aglaodiaptomus)	ASV28 (Caenis)	ASV388 (Leucorrhinia)	ASV8 (Caenis)	ASV78 (Callibaetis)	ASV21 (Banksiola)	ASV117 (Callicorixa)	ASV10 (Caenis)	ASV599 (Gammarus)	ASV671 (Nais)	ASV3 (Caenis)	ASV280 (Hyalella)	ASV428 (Buenoa)	ASV141 (Sigara)	ASV136 (Chironomus)	ASV121 (Drosophila)	ASV850 (Aglaodiaptomus)	ASV74 (Hyalella)	ASV417 (Psectrocladius)	ASV1028 (Caenis)	ASV16 (Paratanytarsus)	ASV407 (Cladopelma)	ASV3904 (Tanytarsus)	ASV547 (Lumbriculus)	ASV149 (Agrypnia)	ASV1811 (Paratanytarsus)	ASV697 (Lumbriculus)	ASV15 (Callicorixa)	ASV1042 (Corynoneura)	ASV120 (Angarotipula)	ASV129 (Cricotopus)	ASV7 (Caenis)	ASV335 (Corynoneura)	ASV166 (Palpomyia)	ASV475 (Carrhydrus)	ASV145 (undef_Chironomidae)	ASV346 (Hyalella)	ASV601 (Ablabesmyia)	ASV502 (Tanytarsus)	ASV216 (Triaenodes)	ASV1265 (Ladislavella)	ASV100 (Chironomus)	ASV317 (Nais)	ASV48 (Agrypnia)	ASV480 (Hyalella)	ASV5 (Siphlonurus)	ASV372 (Cricotopus)
157	LogReg	ASV410 (Dicrotendipes)	ASV204 (Aglaodiaptomus)	ASV28 (Caenis)	ASV388 (Leucorrhinia)	ASV8 (Caenis)	ASV78 (Callibaetis)	ASV476 (Triaenodes)	ASV21 (Banksiola)	ASV117 (Callicorixa)	ASV1234 (Nais)	ASV10 (Caenis)	ASV671 (Nais)	ASV3 (Caenis)	ASV141 (Sigara)	ASV11 (Hyalella)	ASV924 (Paratanytarsus)	ASV56 (Chironomus)	ASV121 (Drosophila)	ASV74 (Hyalella)	ASV417 (Psectrocladius)	ASV712 (Arrenurus)	ASV1028 (Caenis)	ASV468 (Hedriodiscus)	ASV16 (Paratanytarsus)	ASV731 (Leucorrhinia)	ASV407 (Cladopelma)	ASV547 (Lumbriculus)	ASV149 (Agrypnia)	ASV249 (Ablabesmyia)	ASV697 (Lumbriculus)	ASV15 (Callicorixa)	ASV1086 (Caenis)	ASV7 (Caenis)	ASV335 (Corynoneura)	ASV166 (Palpomyia)	ASV17 (Chironomus)	ASV381 (Setacera)	ASV164 (Hesperocorixa)	ASV145 (undef_Chironomidae)	ASV601 (Ablabesmyia)	ASV502 (Tanytarsus)	ASV964 (Orthocladius)	ASV216 (Triaenodes)	ASV100 (Chironomus)	ASV480 (Hyalella)	ASV5 (Siphlonurus)	ASV372 (Cricotopus)	ASV572 (Haliplus)
158	LogReg	ASV410 (Dicrotendipes)	ASV28 (Caenis)	ASV388 (Leucorrhinia)	ASV8 (Caenis)	ASV73 (Hyalella)	ASV21 (Banksiola)	ASV117 (Callicorixa)	ASV10 (Caenis)	ASV671 (Nais)	ASV3 (Caenis)	ASV625 (Apodrosus)	ASV141 (Sigara)	ASV11 (Hyalella)	ASV924 (Paratanytarsus)	ASV311 (Nais)	ASV299 (Chironomus)	ASV121 (Drosophila)	ASV850 (Aglaodiaptomus)	ASV74 (Hyalella)	ASV417 (Psectrocladius)	ASV1028 (Caenis)	ASV16 (Paratanytarsus)	ASV407 (Cladopelma)	ASV547 (Lumbriculus)	ASV149 (Agrypnia)	ASV708 (Procladius)	ASV15 (Callicorixa)	ASV129 (Cricotopus)	ASV7 (Caenis)	ASV335 (Corynoneura)	ASV166 (Palpomyia)	ASV475 (Carrhydrus)	ASV17 (Chironomus)	ASV145 (undef_Chironomidae)	ASV502 (Tanytarsus)	ASV216 (Triaenodes)	ASV2844 (Paratanytarsus)	ASV100 (Chironomus)	ASV372 (Cricotopus)	ASV301 (Orthocladius)	ASV457 (Ablabesmyia)	ASV293 (Laccophilus)	ASV85 (Ablabesmyia)	ASV199 (Triaenodes)	ASV612 (Ablabesmyia)	ASV551 (Procladius)	ASV871 (Simocephalus)	ASV107 (Graphoderus)
159	LogReg	ASV410 (Dicrotendipes)	ASV28 (Caenis)	ASV388 (Leucorrhinia)	ASV8 (Caenis)	ASV73 (Hyalella)	ASV21 (Banksiola)	ASV117 (Callicorixa)	ASV10 (Caenis)	ASV671 (Nais)	ASV159 (Lumbriculus)	ASV3 (Caenis)	ASV280 (Hyalella)	ASV428 (Buenoa)	ASV141 (Sigara)	ASV11 (Hyalella)	ASV1261 (Chaetogaster)	ASV924 (Paratanytarsus)	ASV56 (Chironomus)	ASV40 (Hyalella)	ASV2800 (Callicorixa)	ASV74 (Hyalella)	ASV417 (Psectrocladius)	ASV832 (Lumbriculus)	ASV1028 (Caenis)	ASV16 (Paratanytarsus)	ASV950 (Lumbriculus)	ASV731 (Leucorrhinia)	ASV407 (Cladopelma)	ASV547 (Lumbriculus)	ASV149 (Agrypnia)	ASV26 (Nemotaulius)	ASV697 (Lumbriculus)	ASV15 (Callicorixa)	ASV129 (Cricotopus)	ASV294 (Limnesia)	ASV7 (Caenis)	ASV335 (Corynoneura)	ASV501 (Arrenurus)	ASV166 (Palpomyia)	ASV475 (Carrhydrus)	ASV164 (Hesperocorixa)	ASV145 (undef_Chironomidae)	ASV601 (Ablabesmyia)	ASV216 (Triaenodes)	ASV100 (Chironomus)	ASV317 (Nais)	ASV494 (Glyptotendipes)	ASV480 (Hyalella)
160	LogReg	ASV410 (Dicrotendipes)	ASV204 (Aglaodiaptomus)	ASV28 (Caenis)	ASV388 (Leucorrhinia)	ASV8 (Caenis)	ASV2117 (Svalbardia)	ASV21 (Banksiola)	ASV1234 (Nais)	ASV10 (Caenis)	ASV599 (Gammarus)	ASV671 (Nais)	ASV3 (Caenis)	ASV141 (Sigara)	ASV11 (Hyalella)	ASV136 (Chironomus)	ASV1261 (Chaetogaster)	ASV924 (Paratanytarsus)	ASV40 (Hyalella)	ASV2312 (Enallagma)	ASV79 (Tanytarsus)	ASV299 (Chironomus)	ASV1107 (Parachironomus)	ASV121 (Drosophila)	ASV850 (Aglaodiaptomus)	ASV74 (Hyalella)	ASV417 (Psectrocladius)	ASV1210 (Paratanytarsus)	ASV1028 (Caenis)	ASV16 (Paratanytarsus)	ASV407 (Cladopelma)	ASV547 (Lumbriculus)	ASV149 (Agrypnia)	ASV249 (Ablabesmyia)	ASV697 (Lumbriculus)	ASV708 (Procladius)	ASV129 (Cricotopus)	ASV7 (Caenis)	ASV335 (Corynoneura)	ASV166 (Palpomyia)	ASV475 (Carrhydrus)	ASV164 (Hesperocorixa)	ASV145 (undef_Chironomidae)	ASV964 (Orthocladius)	ASV216 (Triaenodes)	ASV2844 (Paratanytarsus)	ASV480 (Hyalella)	ASV5 (Siphlonurus)	ASV372 (Cricotopus)
161	LogReg	ASV410 (Dicrotendipes)	ASV204 (Aglaodiaptomus)	ASV28 (Caenis)	ASV388 (Leucorrhinia)	ASV8 (Caenis)	ASV21 (Banksiola)	ASV117 (Callicorixa)	ASV1234 (Nais)	ASV10 (Caenis)	ASV671 (Nais)	ASV3 (Caenis)	ASV280 (Hyalella)	ASV141 (Sigara)	ASV761 (Candona)	ASV311 (Nais)	ASV1107 (Parachironomus)	ASV121 (Drosophila)	ASV850 (Aglaodiaptomus)	ASV74 (Hyalella)	ASV417 (Psectrocladius)	ASV1028 (Caenis)	ASV16 (Paratanytarsus)	ASV731 (Leucorrhinia)	ASV407 (Cladopelma)	ASV149 (Agrypnia)	ASV1811 (Paratanytarsus)	ASV15 (Callicorixa)	ASV1105 (Cryptochironomus)	ASV3384 (Hyalella)	ASV529 (Hyalella)	ASV7 (Caenis)	ASV335 (Corynoneura)	ASV166 (Palpomyia)	ASV17 (Chironomus)	ASV164 (Hesperocorixa)	ASV145 (undef_Chironomidae)	ASV964 (Orthocladius)	ASV216 (Triaenodes)	ASV1242 (Procladius)	ASV100 (Chironomus)	ASV2550 (Hyalella)	ASV494 (Glyptotendipes)	ASV480 (Hyalella)	ASV5 (Siphlonurus)	ASV372 (Cricotopus)	ASV301 (Orthocladius)	ASV293 (Laccophilus)	ASV85 (Ablabesmyia)
162	LogReg	ASV410 (Dicrotendipes)	ASV28 (Caenis)	ASV388 (Leucorrhinia)	ASV8 (Caenis)	ASV21 (Banksiola)	ASV117 (Callicorixa)	ASV10 (Caenis)	ASV671 (Nais)	ASV3 (Caenis)	ASV141 (Sigara)	ASV11 (Hyalella)	ASV1261 (Chaetogaster)	ASV924 (Paratanytarsus)	ASV239 (Orthocladius)	ASV299 (Chironomus)	ASV1107 (Parachironomus)	ASV121 (Drosophila)	ASV850 (Aglaodiaptomus)	ASV74 (Hyalella)	ASV417 (Psectrocladius)	ASV1028 (Caenis)	ASV16 (Paratanytarsus)	ASV731 (Leucorrhinia)	ASV407 (Cladopelma)	ASV149 (Agrypnia)	ASV249 (Ablabesmyia)	ASV697 (Lumbriculus)	ASV15 (Callicorixa)	ASV1042 (Corynoneura)	ASV155 (Arrenurus)	ASV129 (Cricotopus)	ASV7 (Caenis)	ASV335 (Corynoneura)	ASV166 (Palpomyia)	ASV475 (Carrhydrus)	ASV17 (Chironomus)	ASV169 (Ablabesmyia)	ASV145 (undef_Chironomidae)	ASV601 (Ablabesmyia)	ASV502 (Tanytarsus)	ASV216 (Triaenodes)	ASV2844 (Paratanytarsus)	ASV100 (Chironomus)	ASV480 (Hyalella)	ASV5 (Siphlonurus)	ASV372 (Cricotopus)	ASV457 (Ablabesmyia)	ASV293 (Laccophilus)
163	LogReg	ASV410 (Dicrotendipes)	ASV28 (Caenis)	ASV388 (Leucorrhinia)	ASV8 (Caenis)	ASV476 (Triaenodes)	ASV21 (Banksiola)	ASV117 (Callicorixa)	ASV10 (Caenis)	ASV671 (Nais)	ASV3 (Caenis)	ASV4322 (Phaenopsectra)	ASV280 (Hyalella)	ASV428 (Buenoa)	ASV141 (Sigara)	ASV136 (Chironomus)	ASV311 (Nais)	ASV121 (Drosophila)	ASV74 (Hyalella)	ASV417 (Psectrocladius)	ASV712 (Arrenurus)	ASV832 (Lumbriculus)	ASV1028 (Caenis)	ASV16 (Paratanytarsus)	ASV731 (Leucorrhinia)	ASV407 (Cladopelma)	ASV547 (Lumbriculus)	ASV149 (Agrypnia)	ASV15 (Callicorixa)	ASV1105 (Cryptochironomus)	ASV1926 (Polypedilum)	ASV7 (Caenis)	ASV335 (Corynoneura)	ASV166 (Palpomyia)	ASV475 (Carrhydrus)	ASV17 (Chironomus)	ASV164 (Hesperocorixa)	ASV145 (undef_Chironomidae)	ASV216 (Triaenodes)	ASV1242 (Procladius)	ASV100 (Chironomus)	ASV48 (Agrypnia)	ASV480 (Hyalella)	ASV5 (Siphlonurus)	ASV372 (Cricotopus)	ASV293 (Laccophilus)	ASV85 (Ablabesmyia)	ASV199 (Triaenodes)	ASV551 (Procladius)
164	LogReg	ASV410 (Dicrotendipes)	ASV28 (Caenis)	ASV388 (Leucorrhinia)	ASV8 (Caenis)	ASV21 (Banksiola)	ASV117 (Callicorixa)	ASV671 (Nais)	ASV3 (Caenis)	ASV280 (Hyalella)	ASV141 (Sigara)	ASV1261 (Chaetogaster)	ASV239 (Orthocladius)	ASV56 (Chironomus)	ASV299 (Chironomus)	ASV74 (Hyalella)	ASV417 (Psectrocladius)	ASV1028 (Caenis)	ASV16 (Paratanytarsus)	ASV407 (Cladopelma)	ASV547 (Lumbriculus)	ASV149 (Agrypnia)	ASV697 (Lumbriculus)	ASV708 (Procladius)	ASV15 (Callicorixa)	ASV529 (Hyalella)	ASV129 (Cricotopus)	ASV1839 (Hyalella)	ASV294 (Limnesia)	ASV7 (Caenis)	ASV335 (Corynoneura)	ASV166 (Palpomyia)	ASV475 (Carrhydrus)	ASV164 (Hesperocorixa)	ASV145 (undef_Chironomidae)	ASV346 (Hyalella)	ASV601 (Ablabesmyia)	ASV161 (Tanytarsus)	ASV216 (Triaenodes)	ASV100 (Chironomus)	ASV2550 (Hyalella)	ASV480 (Hyalella)	ASV35 (Sigara)	ASV5 (Siphlonurus)	ASV372 (Cricotopus)	ASV572 (Haliplus)	ASV301 (Orthocladius)	ASV293 (Laccophilus)	ASV85 (Ablabesmyia)
165	LogReg	ASV410 (Dicrotendipes)	ASV28 (Caenis)	ASV388 (Leucorrhinia)	ASV8 (Caenis)	ASV2117 (Svalbardia)	ASV21 (Banksiola)	ASV117 (Callicorixa)	ASV537 (Hyalella)	ASV1234 (Nais)	ASV10 (Caenis)	ASV671 (Nais)	ASV3 (Caenis)	ASV141 (Sigara)	ASV136 (Chironomus)	ASV56 (Chironomus)	ASV311 (Nais)	ASV121 (Drosophila)	ASV850 (Aglaodiaptomus)	ASV74 (Hyalella)	ASV417 (Psectrocladius)	ASV1028 (Caenis)	ASV473 (Corynoneura)	ASV16 (Paratanytarsus)	ASV9 (Stylaria)	ASV407 (Cladopelma)	ASV444 (Hyalella)	ASV547 (Lumbriculus)	ASV149 (Agrypnia)	ASV1811 (Paratanytarsus)	ASV697 (Lumbriculus)	ASV15 (Callicorixa)	ASV178 (Psectrocladius)	ASV120 (Angarotipula)	ASV129 (Cricotopus)	ASV7 (Caenis)	ASV335 (Corynoneura)	ASV166 (Palpomyia)	ASV475 (Carrhydrus)	ASV164 (Hesperocorixa)	ASV145 (undef_Chironomidae)	ASV601 (Ablabesmyia)	ASV502 (Tanytarsus)	ASV964 (Orthocladius)	ASV216 (Triaenodes)	ASV2844 (Paratanytarsus)	ASV100 (Chironomus)	ASV480 (Hyalella)	ASV5 (Siphlonurus)
166	LogReg	ASV410 (Dicrotendipes)	ASV28 (Caenis)	ASV388 (Leucorrhinia)	ASV8 (Caenis)	ASV73 (Hyalella)	ASV78 (Callibaetis)	ASV21 (Banksiola)	ASV117 (Callicorixa)	ASV10 (Caenis)	ASV671 (Nais)	ASV3 (Caenis)	ASV280 (Hyalella)	ASV141 (Sigara)	ASV136 (Chironomus)	ASV1261 (Chaetogaster)	ASV239 (Orthocladius)	ASV761 (Candona)	ASV40 (Hyalella)	ASV311 (Nais)	ASV299 (Chironomus)	ASV121 (Drosophila)	ASV850 (Aglaodiaptomus)	ASV74 (Hyalella)	ASV417 (Psectrocladius)	ASV1210 (Paratanytarsus)	ASV1028 (Caenis)	ASV16 (Paratanytarsus)	ASV407 (Cladopelma)	ASV547 (Lumbriculus)	ASV149 (Agrypnia)	ASV697 (Lumbriculus)	ASV15 (Callicorixa)	ASV120 (Angarotipula)	ASV529 (Hyalella)	ASV294 (Limnesia)	ASV7 (Caenis)	ASV335 (Corynoneura)	ASV166 (Palpomyia)	ASV475 (Carrhydrus)	ASV17 (Chironomus)	ASV145 (undef_Chironomidae)	ASV161 (Tanytarsus)	ASV216 (Triaenodes)	ASV1265 (Ladislavella)	ASV100 (Chironomus)	ASV1703 (Cenocorixa)	ASV480 (Hyalella)	ASV5 (Siphlonurus)
167	LogReg	ASV410 (Dicrotendipes)	ASV28 (Caenis)	ASV388 (Leucorrhinia)	ASV8 (Caenis)	ASV23 (Notonecta)	ASV21 (Banksiola)	ASV117 (Callicorixa)	ASV4923 (Sigara)	ASV671 (Nais)	ASV3 (Caenis)	ASV625 (Apodrosus)	ASV141 (Sigara)	ASV11 (Hyalella)	ASV136 (Chironomus)	ASV1261 (Chaetogaster)	ASV2312 (Enallagma)	ASV311 (Nais)	ASV299 (Chironomus)	ASV121 (Drosophila)	ASV850 (Aglaodiaptomus)	ASV74 (Hyalella)	ASV417 (Psectrocladius)	ASV1028 (Caenis)	ASV16 (Paratanytarsus)	ASV731 (Leucorrhinia)	ASV407 (Cladopelma)	ASV3904 (Tanytarsus)	ASV547 (Lumbriculus)	ASV149 (Agrypnia)	ASV249 (Ablabesmyia)	ASV697 (Lumbriculus)	ASV2086 (Cypridopsis)	ASV129 (Cricotopus)	ASV7 (Caenis)	ASV335 (Corynoneura)	ASV166 (Palpomyia)	ASV475 (Carrhydrus)	ASV17 (Chironomus)	ASV6862 (Polypedilum)	ASV145 (undef_Chironomidae)	ASV346 (Hyalella)	ASV216 (Triaenodes)	ASV1242 (Procladius)	ASV929 (Chironomus)	ASV5 (Siphlonurus)	ASV301 (Orthocladius)	ASV457 (Ablabesmyia)	ASV293 (Laccophilus)
168	LogReg	ASV410 (Dicrotendipes)	ASV204 (Aglaodiaptomus)	ASV28 (Caenis)	ASV388 (Leucorrhinia)	ASV8 (Caenis)	ASV23 (Notonecta)	ASV73 (Hyalella)	ASV21 (Banksiola)	ASV117 (Callicorixa)	ASV10 (Caenis)	ASV671 (Nais)	ASV3 (Caenis)	ASV4322 (Phaenopsectra)	ASV460 (Haliplus)	ASV924 (Paratanytarsus)	ASV56 (Chironomus)	ASV311 (Nais)	ASV121 (Drosophila)	ASV850 (Aglaodiaptomus)	ASV74 (Hyalella)	ASV417 (Psectrocladius)	ASV832 (Lumbriculus)	ASV1028 (Caenis)	ASV468 (Hedriodiscus)	ASV16 (Paratanytarsus)	ASV731 (Leucorrhinia)	ASV407 (Cladopelma)	ASV444 (Hyalella)	ASV547 (Lumbriculus)	ASV149 (Agrypnia)	ASV697 (Lumbriculus)	ASV2425 (Corynoneura)	ASV15 (Callicorixa)	ASV1042 (Corynoneura)	ASV120 (Angarotipula)	ASV129 (Cricotopus)	ASV1926 (Polypedilum)	ASV294 (Limnesia)	ASV335 (Corynoneura)	ASV166 (Palpomyia)	ASV475 (Carrhydrus)	ASV17 (Chironomus)	ASV164 (Hesperocorixa)	ASV145 (undef_Chironomidae)	ASV601 (Ablabesmyia)	ASV216 (Triaenodes)	ASV100 (Chironomus)	ASV480 (Hyalella)
169	LogReg	ASV410 (Dicrotendipes)	ASV28 (Caenis)	ASV388 (Leucorrhinia)	ASV8 (Caenis)	ASV23 (Notonecta)	ASV21 (Banksiola)	ASV117 (Callicorixa)	ASV10 (Caenis)	ASV671 (Nais)	ASV3 (Caenis)	ASV280 (Hyalella)	ASV428 (Buenoa)	ASV141 (Sigara)	ASV136 (Chironomus)	ASV239 (Orthocladius)	ASV56 (Chironomus)	ASV311 (Nais)	ASV79 (Tanytarsus)	ASV121 (Drosophila)	ASV850 (Aglaodiaptomus)	ASV74 (Hyalella)	ASV1028 (Caenis)	ASV16 (Paratanytarsus)	ASV731 (Leucorrhinia)	ASV407 (Cladopelma)	ASV444 (Hyalella)	ASV547 (Lumbriculus)	ASV149 (Agrypnia)	ASV697 (Lumbriculus)	ASV15 (Callicorixa)	ASV1105 (Cryptochironomus)	ASV129 (Cricotopus)	ASV7 (Caenis)	ASV335 (Corynoneura)	ASV166 (Palpomyia)	ASV3511 (Caenis)	ASV944 (Stilobezzia)	ASV164 (Hesperocorixa)	ASV145 (undef_Chironomidae)	ASV601 (Ablabesmyia)	ASV216 (Triaenodes)	ASV1242 (Procladius)	ASV100 (Chironomus)	ASV48 (Agrypnia)	ASV2550 (Hyalella)	ASV494 (Glyptotendipes)	ASV480 (Hyalella)	ASV5 (Siphlonurus)
170	LogReg	ASV410 (Dicrotendipes)	ASV28 (Caenis)	ASV388 (Leucorrhinia)	ASV8 (Caenis)	ASV21 (Banksiola)	ASV117 (Callicorixa)	ASV10 (Caenis)	ASV671 (Nais)	ASV32 (Daphnia)	ASV3 (Caenis)	ASV4322 (Phaenopsectra)	ASV625 (Apodrosus)	ASV141 (Sigara)	ASV11 (Hyalella)	ASV136 (Chironomus)	ASV1261 (Chaetogaster)	ASV924 (Paratanytarsus)	ASV299 (Chironomus)	ASV259 (Gammarus)	ASV1107 (Parachironomus)	ASV121 (Drosophila)	ASV850 (Aglaodiaptomus)	ASV74 (Hyalella)	ASV417 (Psectrocladius)	ASV1028 (Caenis)	ASV16 (Paratanytarsus)	ASV731 (Leucorrhinia)	ASV407 (Cladopelma)	ASV3904 (Tanytarsus)	ASV547 (Lumbriculus)	ASV149 (Agrypnia)	ASV15 (Callicorixa)	ASV41 (Enallagma)	ASV1105 (Cryptochironomus)	ASV1042 (Corynoneura)	ASV2086 (Cypridopsis)	ASV129 (Cricotopus)	ASV1926 (Polypedilum)	ASV7 (Caenis)	ASV335 (Corynoneura)	ASV166 (Palpomyia)	ASV475 (Carrhydrus)	ASV17 (Chironomus)	ASV381 (Setacera)	ASV145 (undef_Chironomidae)	ASV502 (Tanytarsus)	ASV216 (Triaenodes)	ASV1242 (Procladius)
171	LogReg	ASV410 (Dicrotendipes)	ASV28 (Caenis)	ASV388 (Leucorrhinia)	ASV8 (Caenis)	ASV78 (Callibaetis)	ASV21 (Banksiola)	ASV117 (Callicorixa)	ASV1234 (Nais)	ASV10 (Caenis)	ASV671 (Nais)	ASV3 (Caenis)	ASV141 (Sigara)	ASV1261 (Chaetogaster)	ASV924 (Paratanytarsus)	ASV761 (Candona)	ASV1107 (Parachironomus)	ASV121 (Drosophila)	ASV74 (Hyalella)	ASV417 (Psectrocladius)	ASV1028 (Caenis)	ASV461 (Aeshna)	ASV16 (Paratanytarsus)	ASV731 (Leucorrhinia)	ASV407 (Cladopelma)	ASV547 (Lumbriculus)	ASV149 (Agrypnia)	ASV57 (Hesperocorixa)	ASV15 (Callicorixa)	ASV129 (Cricotopus)	ASV7 (Caenis)	ASV335 (Corynoneura)	ASV166 (Palpomyia)	ASV475 (Carrhydrus)	ASV3511 (Caenis)	ASV381 (Setacera)	ASV145 (undef_Chironomidae)	ASV601 (Ablabesmyia)	ASV964 (Orthocladius)	ASV2844 (Paratanytarsus)	ASV100 (Chironomus)	ASV732 (Paratanytarsus)	ASV5 (Siphlonurus)	ASV372 (Cricotopus)	ASV293 (Laccophilus)	ASV85 (Ablabesmyia)	ASV199 (Triaenodes)	ASV612 (Ablabesmyia)	ASV551 (Procladius)
172	LogReg	ASV410 (Dicrotendipes)	ASV28 (Caenis)	ASV388 (Leucorrhinia)	ASV8 (Caenis)	ASV73 (Hyalella)	ASV21 (Banksiola)	ASV117 (Callicorixa)	ASV10 (Caenis)	ASV671 (Nais)	ASV3 (Caenis)	ASV625 (Apodrosus)	ASV141 (Sigara)	ASV11 (Hyalella)	ASV136 (Chironomus)	ASV1261 (Chaetogaster)	ASV924 (Paratanytarsus)	ASV40 (Hyalella)	ASV311 (Nais)	ASV121 (Drosophila)	ASV850 (Aglaodiaptomus)	ASV74 (Hyalella)	ASV417 (Psectrocladius)	ASV712 (Arrenurus)	ASV1028 (Caenis)	ASV16 (Paratanytarsus)	ASV731 (Leucorrhinia)	ASV407 (Cladopelma)	ASV547 (Lumbriculus)	ASV149 (Agrypnia)	ASV708 (Procladius)	ASV1965 (Cricotopus)	ASV1086 (Caenis)	ASV129 (Cricotopus)	ASV7 (Caenis)	ASV335 (Corynoneura)	ASV166 (Palpomyia)	ASV17 (Chironomus)	ASV381 (Setacera)	ASV944 (Stilobezzia)	ASV164 (Hesperocorixa)	ASV145 (undef_Chironomidae)	ASV601 (Ablabesmyia)	ASV502 (Tanytarsus)	ASV964 (Orthocladius)	ASV216 (Triaenodes)	ASV2844 (Paratanytarsus)	ASV1242 (Procladius)	ASV100 (Chironomus)
173	LogReg	ASV410 (Dicrotendipes)	ASV204 (Aglaodiaptomus)	ASV28 (Caenis)	ASV388 (Leucorrhinia)	ASV8 (Caenis)	ASV73 (Hyalella)	ASV476 (Triaenodes)	ASV21 (Banksiola)	ASV117 (Callicorixa)	ASV537 (Hyalella)	ASV671 (Nais)	ASV3 (Caenis)	ASV4322 (Phaenopsectra)	ASV141 (Sigara)	ASV136 (Chironomus)	ASV1261 (Chaetogaster)	ASV56 (Chironomus)	ASV311 (Nais)	ASV121 (Drosophila)	ASV850 (Aglaodiaptomus)	ASV74 (Hyalella)	ASV417 (Psectrocladius)	ASV468 (Hedriodiscus)	ASV16 (Paratanytarsus)	ASV731 (Leucorrhinia)	ASV407 (Cladopelma)	ASV3904 (Tanytarsus)	ASV547 (Lumbriculus)	ASV149 (Agrypnia)	ASV697 (Lumbriculus)	ASV15 (Callicorixa)	ASV1042 (Corynoneura)	ASV7 (Caenis)	ASV335 (Corynoneura)	ASV166 (Palpomyia)	ASV17 (Chironomus)	ASV381 (Setacera)	ASV145 (undef_Chironomidae)	ASV346 (Hyalella)	ASV502 (Tanytarsus)	ASV216 (Triaenodes)	ASV100 (Chironomus)	ASV48 (Agrypnia)	ASV1703 (Cenocorixa)	ASV494 (Glyptotendipes)	ASV372 (Cricotopus)	ASV572 (Haliplus)	ASV301 (Orthocladius)
174	LogReg	ASV410 (Dicrotendipes)	ASV204 (Aglaodiaptomus)	ASV28 (Caenis)	ASV388 (Leucorrhinia)	ASV8 (Caenis)	ASV78 (Callibaetis)	ASV476 (Triaenodes)	ASV21 (Banksiola)	ASV10 (Caenis)	ASV671 (Nais)	ASV3 (Caenis)	ASV625 (Apodrosus)	ASV141 (Sigara)	ASV11 (Hyalella)	ASV136 (Chironomus)	ASV924 (Paratanytarsus)	ASV56 (Chironomus)	ASV311 (Nais)	ASV121 (Drosophila)	ASV74 (Hyalella)	ASV417 (Psectrocladius)	ASV712 (Arrenurus)	ASV1969 (Limnodrilus)	ASV1028 (Caenis)	ASV16 (Paratanytarsus)	ASV731 (Leucorrhinia)	ASV407 (Cladopelma)	ASV149 (Agrypnia)	ASV697 (Lumbriculus)	ASV15 (Callicorixa)	ASV41 (Enallagma)	ASV120 (Angarotipula)	ASV1086 (Caenis)	ASV7 (Caenis)	ASV335 (Corynoneura)	ASV166 (Palpomyia)	ASV475 (Carrhydrus)	ASV164 (Hesperocorixa)	ASV145 (undef_Chironomidae)	ASV601 (Ablabesmyia)	ASV502 (Tanytarsus)	ASV964 (Orthocladius)	ASV216 (Triaenodes)	ASV100 (Chironomus)	ASV48 (Agrypnia)	ASV480 (Hyalella)	ASV5 (Siphlonurus)	ASV572 (Haliplus)
175	LogReg	ASV410 (Dicrotendipes)	ASV28 (Caenis)	ASV388 (Leucorrhinia)	ASV8 (Caenis)	ASV21 (Banksiola)	ASV117 (Callicorixa)	ASV537 (Hyalella)	ASV10 (Caenis)	ASV671 (Nais)	ASV3 (Caenis)	ASV4322 (Phaenopsectra)	ASV280 (Hyalella)	ASV460 (Haliplus)	ASV428 (Buenoa)	ASV141 (Sigara)	ASV136 (Chironomus)	ASV239 (Orthocladius)	ASV56 (Chironomus)	ASV311 (Nais)	ASV850 (Aglaodiaptomus)	ASV74 (Hyalella)	ASV417 (Psectrocladius)	ASV1028 (Caenis)	ASV468 (Hedriodiscus)	ASV16 (Paratanytarsus)	ASV407 (Cladopelma)	ASV444 (Hyalella)	ASV547 (Lumbriculus)	ASV149 (Agrypnia)	ASV697 (Lumbriculus)	ASV15 (Callicorixa)	ASV120 (Angarotipula)	ASV294 (Limnesia)	ASV7 (Caenis)	ASV335 (Corynoneura)	ASV166 (Palpomyia)	ASV145 (undef_Chironomidae)	ASV346 (Hyalella)	ASV502 (Tanytarsus)	ASV964 (Orthocladius)	ASV216 (Triaenodes)	ASV100 (Chironomus)	ASV2550 (Hyalella)	ASV494 (Glyptotendipes)	ASV5 (Siphlonurus)	ASV372 (Cricotopus)	ASV572 (Haliplus)	ASV301 (Orthocladius)
176	LogReg	ASV410 (Dicrotendipes)	ASV28 (Caenis)	ASV388 (Leucorrhinia)	ASV8 (Caenis)	ASV21 (Banksiola)	ASV117 (Callicorixa)	ASV1234 (Nais)	ASV671 (Nais)	ASV3 (Caenis)	ASV141 (Sigara)	ASV924 (Paratanytarsus)	ASV311 (Nais)	ASV121 (Drosophila)	ASV850 (Aglaodiaptomus)	ASV74 (Hyalella)	ASV417 (Psectrocladius)	ASV1028 (Caenis)	ASV461 (Aeshna)	ASV16 (Paratanytarsus)	ASV407 (Cladopelma)	ASV149 (Agrypnia)	ASV249 (Ablabesmyia)	ASV15 (Callicorixa)	ASV120 (Angarotipula)	ASV129 (Cricotopus)	ASV335 (Corynoneura)	ASV166 (Palpomyia)	ASV17 (Chironomus)	ASV381 (Setacera)	ASV145 (undef_Chironomidae)	ASV346 (Hyalella)	ASV601 (Ablabesmyia)	ASV964 (Orthocladius)	ASV1242 (Procladius)	ASV100 (Chironomus)	ASV494 (Glyptotendipes)	ASV1072 (Tanytarsus)	ASV480 (Hyalella)	ASV5 (Siphlonurus)	ASV372 (Cricotopus)	ASV301 (Orthocladius)	ASV293 (Laccophilus)	ASV85 (Ablabesmyia)	ASV199 (Triaenodes)	ASV612 (Ablabesmyia)	ASV871 (Simocephalus)	ASV1437 (Callicorixa)	ASV154 (Ablabesmyia)
177	LogReg	ASV410 (Dicrotendipes)	ASV28 (Caenis)	ASV388 (Leucorrhinia)	ASV8 (Caenis)	ASV78 (Callibaetis)	ASV822 (Tanytarsus)	ASV21 (Banksiola)	ASV117 (Callicorixa)	ASV1234 (Nais)	ASV10 (Caenis)	ASV671 (Nais)	ASV3 (Caenis)	ASV141 (Sigara)	ASV136 (Chironomus)	ASV1261 (Chaetogaster)	ASV924 (Paratanytarsus)	ASV761 (Candona)	ASV311 (Nais)	ASV1107 (Parachironomus)	ASV121 (Drosophila)	ASV850 (Aglaodiaptomus)	ASV74 (Hyalella)	ASV417 (Psectrocladius)	ASV1028 (Caenis)	ASV16 (Paratanytarsus)	ASV731 (Leucorrhinia)	ASV407 (Cladopelma)	ASV547 (Lumbriculus)	ASV149 (Agrypnia)	ASV697 (Lumbriculus)	ASV2425 (Corynoneura)	ASV1042 (Corynoneura)	ASV1086 (Caenis)	ASV129 (Cricotopus)	ASV7 (Caenis)	ASV335 (Corynoneura)	ASV166 (Palpomyia)	ASV475 (Carrhydrus)	ASV381 (Setacera)	ASV944 (Stilobezzia)	ASV145 (undef_Chironomidae)	ASV100 (Chironomus)	ASV48 (Agrypnia)	ASV480 (Hyalella)	ASV372 (Cricotopus)	ASV572 (Haliplus)	ASV301 (Orthocladius)	ASV457 (Ablabesmyia)
178	LogReg	ASV410 (Dicrotendipes)	ASV28 (Caenis)	ASV388 (Leucorrhinia)	ASV8 (Caenis)	ASV73 (Hyalella)	ASV21 (Banksiola)	ASV117 (Callicorixa)	ASV10 (Caenis)	ASV671 (Nais)	ASV3 (Caenis)	ASV141 (Sigara)	ASV136 (Chironomus)	ASV1261 (Chaetogaster)	ASV924 (Paratanytarsus)	ASV311 (Nais)	ASV1107 (Parachironomus)	ASV121 (Drosophila)	ASV850 (Aglaodiaptomus)	ASV74 (Hyalella)	ASV417 (Psectrocladius)	ASV832 (Lumbriculus)	ASV1028 (Caenis)	ASV16 (Paratanytarsus)	ASV731 (Leucorrhinia)	ASV407 (Cladopelma)	ASV547 (Lumbriculus)	ASV697 (Lumbriculus)	ASV708 (Procladius)	ASV15 (Callicorixa)	ASV129 (Cricotopus)	ASV7 (Caenis)	ASV335 (Corynoneura)	ASV166 (Palpomyia)	ASV475 (Carrhydrus)	ASV17 (Chironomus)	ASV381 (Setacera)	ASV145 (undef_Chironomidae)	ASV161 (Tanytarsus)	ASV502 (Tanytarsus)	ASV964 (Orthocladius)	ASV216 (Triaenodes)	ASV100 (Chironomus)	ASV48 (Agrypnia)	ASV35 (Sigara)	ASV372 (Cricotopus)	ASV301 (Orthocladius)	ASV457 (Ablabesmyia)	ASV293 (Laccophilus)
179	LogReg	ASV410 (Dicrotendipes)	ASV204 (Aglaodiaptomus)	ASV28 (Caenis)	ASV388 (Leucorrhinia)	ASV8 (Caenis)	ASV21 (Banksiola)	ASV117 (Callicorixa)	ASV10 (Caenis)	ASV671 (Nais)	ASV3 (Caenis)	ASV428 (Buenoa)	ASV625 (Apodrosus)	ASV141 (Sigara)	ASV11 (Hyalella)	ASV924 (Paratanytarsus)	ASV56 (Chironomus)	ASV311 (Nais)	ASV121 (Drosophila)	ASV850 (Aglaodiaptomus)	ASV74 (Hyalella)	ASV417 (Psectrocladius)	ASV1028 (Caenis)	ASV468 (Hedriodiscus)	ASV16 (Paratanytarsus)	ASV731 (Leucorrhinia)	ASV407 (Cladopelma)	ASV444 (Hyalella)	ASV547 (Lumbriculus)	ASV149 (Agrypnia)	ASV697 (Lumbriculus)	ASV2425 (Corynoneura)	ASV15 (Callicorixa)	ASV1105 (Cryptochironomus)	ASV120 (Angarotipula)	ASV129 (Cricotopus)	ASV7 (Caenis)	ASV335 (Corynoneura)	ASV166 (Palpomyia)	ASV475 (Carrhydrus)	ASV381 (Setacera)	ASV944 (Stilobezzia)	ASV145 (undef_Chironomidae)	ASV502 (Tanytarsus)	ASV216 (Triaenodes)	ASV100 (Chironomus)	ASV2550 (Hyalella)	ASV494 (Glyptotendipes)	ASV480 (Hyalella)
180	RidReg	ASV410 (Dicrotendipes)	ASV204 (Aglaodiaptomus)	ASV388 (Leucorrhinia)	ASV8 (Caenis)	ASV78 (Callibaetis)	ASV476 (Triaenodes)	ASV117 (Callicorixa)	ASV32 (Daphnia)	ASV699 (Chironomus)	ASV3628 (Chironomus)	ASV7863 (Callicorixa)	ASV625 (Apodrosus)	ASV7751 (Hydaticus)	ASV924 (Paratanytarsus)	ASV40 (Hyalella)	ASV90 (Buenoa)	ASV2312 (Enallagma)	ASV79 (Tanytarsus)	ASV299 (Chironomus)	ASV259 (Gammarus)	ASV850 (Aglaodiaptomus)	ASV2800 (Callicorixa)	ASV74 (Hyalella)	ASV417 (Psectrocladius)	ASV1028 (Caenis)	ASV16 (Paratanytarsus)	ASV731 (Leucorrhinia)	ASV149 (Agrypnia)	ASV1289 (Chironomus)	ASV697 (Lumbriculus)	ASV708 (Procladius)	ASV1851 (Svalbardia)	ASV529 (Hyalella)	ASV7 (Caenis)	ASV335 (Corynoneura)	ASV3072 (Coenagrion)	ASV501 (Arrenurus)	ASV166 (Palpomyia)	ASV145 (undef_Chironomidae)	ASV346 (Hyalella)	ASV216 (Triaenodes)	ASV1242 (Procladius)	ASV5 (Siphlonurus)	ASV372 (Cricotopus)	ASV572 (Haliplus)	ASV301 (Orthocladius)	ASV293 (Laccophilus)	ASV2562 (Sigara)
181	RidReg	ASV410 (Dicrotendipes)	ASV204 (Aglaodiaptomus)	ASV28 (Caenis)	ASV388 (Leucorrhinia)	ASV73 (Hyalella)	ASV21 (Banksiola)	ASV1234 (Nais)	ASV10 (Caenis)	ASV671 (Nais)	ASV699 (Chironomus)	ASV1383 (Cricotopus)	ASV3 (Caenis)	ASV460 (Haliplus)	ASV428 (Buenoa)	ASV239 (Orthocladius)	ASV515 (Elophila)	ASV79 (Tanytarsus)	ASV299 (Chironomus)	ASV1107 (Parachironomus)	ASV74 (Hyalella)	ASV1028 (Caenis)	ASV16 (Paratanytarsus)	ASV918 (Hydrachna)	ASV444 (Hyalella)	ASV547 (Lumbriculus)	ASV149 (Agrypnia)	ASV57 (Hesperocorixa)	ASV1811 (Paratanytarsus)	ASV472 (Agrypnia)	ASV697 (Lumbriculus)	ASV708 (Procladius)	ASV3384 (Hyalella)	ASV341 (Tanytarsus)	ASV7 (Caenis)	ASV166 (Palpomyia)	ASV475 (Carrhydrus)	ASV5722 (Hyalella)	ASV6862 (Polypedilum)	ASV9428 (Hyalella)	ASV216 (Triaenodes)	ASV7725 (Cenocorixa)	ASV2844 (Paratanytarsus)	ASV1242 (Procladius)	ASV48 (Agrypnia)	ASV2550 (Hyalella)	ASV929 (Chironomus)	ASV480 (Hyalella)	ASV5 (Siphlonurus)
182	RidReg	ASV410 (Dicrotendipes)	ASV388 (Leucorrhinia)	ASV8 (Caenis)	ASV23 (Notonecta)	ASV476 (Triaenodes)	ASV21 (Banksiola)	ASV537 (Hyalella)	ASV32 (Daphnia)	ASV3628 (Chironomus)	ASV3 (Caenis)	ASV4322 (Phaenopsectra)	ASV460 (Haliplus)	ASV625 (Apodrosus)	ASV141 (Sigara)	ASV136 (Chironomus)	ASV79 (Tanytarsus)	ASV5559 (Lycia)	ASV74 (Hyalella)	ASV417 (Psectrocladius)	ASV1028 (Caenis)	ASV468 (Hedriodiscus)	ASV16 (Paratanytarsus)	ASV407 (Cladopelma)	ASV444 (Hyalella)	ASV149 (Agrypnia)	ASV708 (Procladius)	ASV15 (Callicorixa)	ASV1105 (Cryptochironomus)	ASV120 (Angarotipula)	ASV129 (Cricotopus)	ASV166 (Palpomyia)	ASV475 (Carrhydrus)	ASV330 (Leptophlebia)	ASV381 (Setacera)	ASV346 (Hyalella)	ASV6166 (Cypridopsis)	ASV216 (Triaenodes)	ASV1242 (Procladius)	ASV1196 (Tanytarsus)	ASV2550 (Hyalella)	ASV1703 (Cenocorixa)	ASV12563 (Psectrocladius)	ASV5 (Siphlonurus)	ASV372 (Cricotopus)	ASV572 (Haliplus)	ASV293 (Laccophilus)	ASV85 (Ablabesmyia)	ASV199 (Triaenodes)
183	RidReg	ASV410 (Dicrotendipes)	ASV204 (Aglaodiaptomus)	ASV28 (Caenis)	ASV388 (Leucorrhinia)	ASV73 (Hyalella)	ASV21 (Banksiola)	ASV671 (Nais)	ASV699 (Chironomus)	ASV7863 (Callicorixa)	ASV3 (Caenis)	ASV460 (Haliplus)	ASV428 (Buenoa)	ASV141 (Sigara)	ASV336 (Leptophlebia)	ASV1261 (Chaetogaster)	ASV311 (Nais)	ASV79 (Tanytarsus)	ASV7315 (Polypedilum)	ASV259 (Gammarus)	ASV1107 (Parachironomus)	ASV121 (Drosophila)	ASV850 (Aglaodiaptomus)	ASV74 (Hyalella)	ASV417 (Psectrocladius)	ASV1028 (Caenis)	ASV16 (Paratanytarsus)	ASV407 (Cladopelma)	ASV547 (Lumbriculus)	ASV697 (Lumbriculus)	ASV15 (Callicorixa)	ASV1105 (Cryptochironomus)	ASV1839 (Hyalella)	ASV7 (Caenis)	ASV335 (Corynoneura)	ASV166 (Palpomyia)	ASV164 (Hesperocorixa)	ASV145 (undef_Chironomidae)	ASV216 (Triaenodes)	ASV7725 (Cenocorixa)	ASV2844 (Paratanytarsus)	ASV1242 (Procladius)	ASV2550 (Hyalella)	ASV480 (Hyalella)	ASV5 (Siphlonurus)	ASV572 (Haliplus)	ASV1511 (Ablabesmyia)	ASV293 (Laccophilus)	ASV85 (Ablabesmyia)
184	RidReg	ASV1727 (Tanytarsus)	ASV410 (Dicrotendipes)	ASV28 (Caenis)	ASV78 (Callibaetis)	ASV476 (Triaenodes)	ASV21 (Banksiola)	ASV6782 (Tanytarsus)	ASV7533 (Caenis)	ASV277 (Tanytarsus)	ASV3 (Caenis)	ASV4322 (Phaenopsectra)	ASV428 (Buenoa)	ASV924 (Paratanytarsus)	ASV239 (Orthocladius)	ASV311 (Nais)	ASV79 (Tanytarsus)	ASV299 (Chironomus)	ASV850 (Aglaodiaptomus)	ASV74 (Hyalella)	ASV1028 (Caenis)	ASV468 (Hedriodiscus)	ASV16 (Paratanytarsus)	ASV731 (Leucorrhinia)	ASV407 (Cladopelma)	ASV3904 (Tanytarsus)	ASV149 (Agrypnia)	ASV1289 (Chironomus)	ASV708 (Procladius)	ASV15 (Callicorixa)	ASV6959 (Tetragnatha)	ASV313 (Dero)	ASV129 (Cricotopus)	ASV1839 (Hyalella)	ASV335 (Corynoneura)	ASV2236 (Hedriodiscus)	ASV166 (Palpomyia)	ASV475 (Carrhydrus)	ASV164 (Hesperocorixa)	ASV216 (Triaenodes)	ASV3365 (Haliplus)	ASV3770 (Cypridopsis)	ASV1242 (Procladius)	ASV100 (Chironomus)	ASV48 (Agrypnia)	ASV2550 (Hyalella)	ASV494 (Glyptotendipes)	ASV5 (Siphlonurus)	ASV372 (Cricotopus)
185	RidReg	ASV410 (Dicrotendipes)	ASV204 (Aglaodiaptomus)	ASV28 (Caenis)	ASV388 (Leucorrhinia)	ASV21 (Banksiola)	ASV10 (Caenis)	ASV3 (Caenis)	ASV4322 (Phaenopsectra)	ASV280 (Hyalella)	ASV460 (Haliplus)	ASV428 (Buenoa)	ASV625 (Apodrosus)	ASV239 (Orthocladius)	ASV40 (Hyalella)	ASV7315 (Polypedilum)	ASV850 (Aglaodiaptomus)	ASV74 (Hyalella)	ASV1028 (Caenis)	ASV657 (Helobdella)	ASV407 (Cladopelma)	ASV918 (Hydrachna)	ASV444 (Hyalella)	ASV3904 (Tanytarsus)	ASV149 (Agrypnia)	ASV472 (Agrypnia)	ASV708 (Procladius)	ASV6959 (Tetragnatha)	ASV120 (Angarotipula)	ASV3384 (Hyalella)	ASV7305 (Polypedilum)	ASV7 (Caenis)	ASV335 (Corynoneura)	ASV166 (Palpomyia)	ASV475 (Carrhydrus)	ASV95 (Ablabesmyia)	ASV381 (Setacera)	ASV5722 (Hyalella)	ASV164 (Hesperocorixa)	ASV6862 (Polypedilum)	ASV9428 (Hyalella)	ASV216 (Triaenodes)	ASV542 (Chironomus)	ASV7725 (Cenocorixa)	ASV1242 (Procladius)	ASV1265 (Ladislavella)	ASV2550 (Hyalella)	ASV5 (Siphlonurus)	ASV372 (Cricotopus)
186	RidReg	ASV410 (Dicrotendipes)	ASV204 (Aglaodiaptomus)	ASV28 (Caenis)	ASV78 (Callibaetis)	ASV476 (Triaenodes)	ASV21 (Banksiola)	ASV671 (Nais)	ASV32 (Daphnia)	ASV239 (Orthocladius)	ASV79 (Tanytarsus)	ASV299 (Chironomus)	ASV259 (Gammarus)	ASV121 (Drosophila)	ASV850 (Aglaodiaptomus)	ASV417 (Psectrocladius)	ASV1028 (Caenis)	ASV16 (Paratanytarsus)	ASV407 (Cladopelma)	ASV918 (Hydrachna)	ASV444 (Hyalella)	ASV149 (Agrypnia)	ASV1811 (Paratanytarsus)	ASV1289 (Chironomus)	ASV6573 (Unionicola)	ASV120 (Angarotipula)	ASV3384 (Hyalella)	ASV3385 (Hyalella)	ASV1839 (Hyalella)	ASV335 (Corynoneura)	ASV166 (Palpomyia)	ASV17 (Chironomus)	ASV381 (Setacera)	ASV6862 (Polypedilum)	ASV145 (undef_Chironomidae)	ASV161 (Tanytarsus)	ASV6166 (Cypridopsis)	ASV216 (Triaenodes)	ASV48 (Agrypnia)	ASV2550 (Hyalella)	ASV5 (Siphlonurus)	ASV372 (Cricotopus)	ASV1511 (Ablabesmyia)	ASV301 (Orthocladius)	ASV293 (Laccophilus)	ASV85 (Ablabesmyia)	ASV2486 (Planorbella)	ASV199 (Triaenodes)	ASV5317 (Helobdella)
187	RidReg	ASV410 (Dicrotendipes)	ASV204 (Aglaodiaptomus)	ASV28 (Caenis)	ASV8 (Caenis)	ASV23 (Notonecta)	ASV73 (Hyalella)	ASV476 (Triaenodes)	ASV21 (Banksiola)	ASV1234 (Nais)	ASV5323 (Aeshna)	ASV671 (Nais)	ASV3 (Caenis)	ASV4322 (Phaenopsectra)	ASV428 (Buenoa)	ASV141 (Sigara)	ASV336 (Leptophlebia)	ASV1261 (Chaetogaster)	ASV79 (Tanytarsus)	ASV7315 (Polypedilum)	ASV121 (Drosophila)	ASV2800 (Callicorixa)	ASV5559 (Lycia)	ASV74 (Hyalella)	ASV417 (Psectrocladius)	ASV1028 (Caenis)	ASV16 (Paratanytarsus)	ASV918 (Hydrachna)	ASV444 (Hyalella)	ASV149 (Agrypnia)	ASV2494 (Coenagrion)	ASV15 (Callicorixa)	ASV1990 (Xenochironomus)	ASV7305 (Polypedilum)	ASV335 (Corynoneura)	ASV166 (Palpomyia)	ASV475 (Carrhydrus)	ASV216 (Triaenodes)	ASV123 (Trichocorixa)	ASV5 (Siphlonurus)	ASV372 (Cricotopus)	ASV301 (Orthocladius)	ASV446 (Hyalella)	ASV293 (Laccophilus)	ASV85 (Ablabesmyia)	ASV2486 (Planorbella)	ASV199 (Triaenodes)	ASV5317 (Helobdella)	ASV184 (Dero)
188	RidReg	ASV410 (Dicrotendipes)	ASV204 (Aglaodiaptomus)	ASV28 (Caenis)	ASV23 (Notonecta)	ASV21 (Banksiola)	ASV207 (Nais)	ASV159 (Lumbriculus)	ASV7863 (Callicorixa)	ASV3 (Caenis)	ASV239 (Orthocladius)	ASV79 (Tanytarsus)	ASV850 (Aglaodiaptomus)	ASV5559 (Lycia)	ASV74 (Hyalella)	ASV810 (Limnesia)	ASV16 (Paratanytarsus)	ASV407 (Cladopelma)	ASV2494 (Coenagrion)	ASV1811 (Paratanytarsus)	ASV6573 (Unionicola)	ASV697 (Lumbriculus)	ASV708 (Procladius)	ASV1105 (Cryptochironomus)	ASV1042 (Corynoneura)	ASV3384 (Hyalella)	ASV7305 (Polypedilum)	ASV3385 (Hyalella)	ASV1839 (Hyalella)	ASV335 (Corynoneura)	ASV7752 (Trichocorixa)	ASV166 (Palpomyia)	ASV475 (Carrhydrus)	ASV5722 (Hyalella)	ASV164 (Hesperocorixa)	ASV9428 (Hyalella)	ASV216 (Triaenodes)	ASV7725 (Cenocorixa)	ASV317 (Nais)	ASV2550 (Hyalella)	ASV5 (Siphlonurus)	ASV572 (Haliplus)	ASV1511 (Ablabesmyia)	ASV301 (Orthocladius)	ASV446 (Hyalella)	ASV293 (Laccophilus)	ASV85 (Ablabesmyia)	ASV199 (Triaenodes)	ASV5317 (Helobdella)
189	RidReg	ASV1727 (Tanytarsus)	ASV410 (Dicrotendipes)	ASV5097 (Hydrophorus)	ASV28 (Caenis)	ASV23 (Notonecta)	ASV73 (Hyalella)	ASV21 (Banksiola)	ASV10 (Caenis)	ASV671 (Nais)	ASV1383 (Cricotopus)	ASV428 (Buenoa)	ASV239 (Orthocladius)	ASV56 (Chironomus)	ASV311 (Nais)	ASV79 (Tanytarsus)	ASV850 (Aglaodiaptomus)	ASV5559 (Lycia)	ASV74 (Hyalella)	ASV657 (Helobdella)	ASV468 (Hedriodiscus)	ASV16 (Paratanytarsus)	ASV407 (Cladopelma)	ASV444 (Hyalella)	ASV547 (Lumbriculus)	ASV744 (Limnephilus)	ASV697 (Lumbriculus)	ASV708 (Procladius)	ASV41 (Enallagma)	ASV1565 (Limnophyes)	ASV294 (Limnesia)	ASV166 (Palpomyia)	ASV355 (Erpobdella)	ASV475 (Carrhydrus)	ASV164 (Hesperocorixa)	ASV6862 (Polypedilum)	ASV145 (undef_Chironomidae)	ASV216 (Triaenodes)	ASV5271 (Notonecta)	ASV7725 (Cenocorixa)	ASV1242 (Procladius)	ASV317 (Nais)	ASV494 (Glyptotendipes)	ASV275 (Aeshna)	ASV5 (Siphlonurus)	ASV293 (Laccophilus)	ASV85 (Ablabesmyia)	ASV20 (Chaetogaster)	ASV5317 (Helobdella)
190	RidReg	ASV410 (Dicrotendipes)	ASV388 (Leucorrhinia)	ASV78 (Callibaetis)	ASV822 (Tanytarsus)	ASV21 (Banksiola)	ASV117 (Callicorixa)	ASV537 (Hyalella)	ASV671 (Nais)	ASV699 (Chironomus)	ASV3 (Caenis)	ASV141 (Sigara)	ASV1261 (Chaetogaster)	ASV1084 (Stilobezzia)	ASV924 (Paratanytarsus)	ASV761 (Candona)	ASV299 (Chironomus)	ASV5559 (Lycia)	ASV417 (Psectrocladius)	ASV1210 (Paratanytarsus)	ASV832 (Lumbriculus)	ASV1028 (Caenis)	ASV16 (Paratanytarsus)	ASV9 (Stylaria)	ASV731 (Leucorrhinia)	ASV407 (Cladopelma)	ASV444 (Hyalella)	ASV547 (Lumbriculus)	ASV637 (Chironomus)	ASV149 (Agrypnia)	ASV111 (Tanytarsus)	ASV3168 (Lumbriculus)	ASV697 (Lumbriculus)	ASV15 (Callicorixa)	ASV1851 (Svalbardia)	ASV6959 (Tetragnatha)	ASV120 (Angarotipula)	ASV39 (Aglaodiaptomus)	ASV1926 (Polypedilum)	ASV166 (Palpomyia)	ASV169 (Ablabesmyia)	ASV381 (Setacera)	ASV542 (Chironomus)	ASV1242 (Procladius)	ASV100 (Chironomus)	ASV5 (Siphlonurus)	ASV572 (Haliplus)	ASV301 (Orthocladius)	ASV293 (Laccophilus)
191	RidReg	ASV410 (Dicrotendipes)	ASV204 (Aglaodiaptomus)	ASV28 (Caenis)	ASV388 (Leucorrhinia)	ASV8 (Caenis)	ASV23 (Notonecta)	ASV21 (Banksiola)	ASV1234 (Nais)	ASV671 (Nais)	ASV699 (Chironomus)	ASV7863 (Callicorixa)	ASV3 (Caenis)	ASV280 (Hyalella)	ASV428 (Buenoa)	ASV311 (Nais)	ASV79 (Tanytarsus)	ASV850 (Aglaodiaptomus)	ASV5559 (Lycia)	ASV74 (Hyalella)	ASV1028 (Caenis)	ASV16 (Paratanytarsus)	ASV731 (Leucorrhinia)	ASV444 (Hyalella)	ASV149 (Agrypnia)	ASV1811 (Paratanytarsus)	ASV708 (Procladius)	ASV15 (Callicorixa)	ASV1105 (Cryptochironomus)	ASV3384 (Hyalella)	ASV7305 (Polypedilum)	ASV3564 (Orthocladius)	ASV7 (Caenis)	ASV335 (Corynoneura)	ASV166 (Palpomyia)	ASV6862 (Polypedilum)	ASV216 (Triaenodes)	ASV2844 (Paratanytarsus)	ASV2550 (Hyalella)	ASV494 (Glyptotendipes)	ASV480 (Hyalella)	ASV5 (Siphlonurus)	ASV372 (Cricotopus)	ASV572 (Haliplus)	ASV1511 (Ablabesmyia)	ASV301 (Orthocladius)	ASV446 (Hyalella)	ASV85 (Ablabesmyia)	ASV199 (Triaenodes)
192	RidReg	ASV410 (Dicrotendipes)	ASV28 (Caenis)	ASV388 (Leucorrhinia)	ASV8 (Caenis)	ASV23 (Notonecta)	ASV73 (Hyalella)	ASV21 (Banksiola)	ASV1234 (Nais)	ASV699 (Chironomus)	ASV1383 (Cricotopus)	ASV3 (Caenis)	ASV4322 (Phaenopsectra)	ASV460 (Haliplus)	ASV428 (Buenoa)	ASV584 (Piona)	ASV1553 (Tanytarsus)	ASV79 (Tanytarsus)	ASV1107 (Parachironomus)	ASV5559 (Lycia)	ASV74 (Hyalella)	ASV417 (Psectrocladius)	ASV1969 (Limnodrilus)	ASV1028 (Caenis)	ASV16 (Paratanytarsus)	ASV407 (Cladopelma)	ASV444 (Hyalella)	ASV324 (Tanytarsus)	ASV57 (Hesperocorixa)	ASV697 (Lumbriculus)	ASV708 (Procladius)	ASV39 (Aglaodiaptomus)	ASV529 (Hyalella)	ASV3564 (Orthocladius)	ASV7 (Caenis)	ASV335 (Corynoneura)	ASV166 (Palpomyia)	ASV475 (Carrhydrus)	ASV17 (Chironomus)	ASV164 (Hesperocorixa)	ASV6862 (Polypedilum)	ASV145 (undef_Chironomidae)	ASV964 (Orthocladius)	ASV216 (Triaenodes)	ASV480 (Hyalella)	ASV5 (Siphlonurus)	ASV372 (Cricotopus)	ASV446 (Hyalella)	ASV293 (Laccophilus)
193	RidReg	ASV410 (Dicrotendipes)	ASV28 (Caenis)	ASV8 (Caenis)	ASV23 (Notonecta)	ASV822 (Tanytarsus)	ASV21 (Banksiola)	ASV671 (Nais)	ASV7863 (Callicorixa)	ASV3 (Caenis)	ASV280 (Hyalella)	ASV6014 (Chironomus)	ASV428 (Buenoa)	ASV141 (Sigara)	ASV136 (Chironomus)	ASV239 (Orthocladius)	ASV40 (Hyalella)	ASV311 (Nais)	ASV4966 (Enallagma)	ASV5559 (Lycia)	ASV1028 (Caenis)	ASV16 (Paratanytarsus)	ASV149 (Agrypnia)	ASV1724 (Polypedilum)	ASV2494 (Coenagrion)	ASV1105 (Cryptochironomus)	ASV120 (Angarotipula)	ASV3384 (Hyalella)	ASV3564 (Orthocladius)	ASV7 (Caenis)	ASV335 (Corynoneura)	ASV7752 (Trichocorixa)	ASV166 (Palpomyia)	ASV242 (Psectrocladius)	ASV164 (Hesperocorixa)	ASV6166 (Cypridopsis)	ASV216 (Triaenodes)	ASV7725 (Cenocorixa)	ASV1242 (Procladius)	ASV2550 (Hyalella)	ASV480 (Hyalella)	ASV5 (Siphlonurus)	ASV372 (Cricotopus)	ASV1511 (Ablabesmyia)	ASV293 (Laccophilus)	ASV85 (Ablabesmyia)	ASV199 (Triaenodes)	ASV5317 (Helobdella)	ASV399 (Psectrocladius)
194	RidReg	ASV410 (Dicrotendipes)	ASV28 (Caenis)	ASV8 (Caenis)	ASV23 (Notonecta)	ASV21 (Banksiola)	ASV117 (Callicorixa)	ASV671 (Nais)	ASV207 (Nais)	ASV1383 (Cricotopus)	ASV3 (Caenis)	ASV280 (Hyalella)	ASV584 (Piona)	ASV239 (Orthocladius)	ASV56 (Chironomus)	ASV79 (Tanytarsus)	ASV299 (Chironomus)	ASV5559 (Lycia)	ASV74 (Hyalella)	ASV417 (Psectrocladius)	ASV1028 (Caenis)	ASV657 (Helobdella)	ASV16 (Paratanytarsus)	ASV444 (Hyalella)	ASV547 (Lumbriculus)	ASV1724 (Polypedilum)	ASV1811 (Paratanytarsus)	ASV6573 (Unionicola)	ASV697 (Lumbriculus)	ASV708 (Procladius)	ASV15 (Callicorixa)	ASV1105 (Cryptochironomus)	ASV120 (Angarotipula)	ASV3384 (Hyalella)	ASV3385 (Hyalella)	ASV1839 (Hyalella)	ASV3072 (Coenagrion)	ASV166 (Palpomyia)	ASV475 (Carrhydrus)	ASV164 (Hesperocorixa)	ASV6862 (Polypedilum)	ASV216 (Triaenodes)	ASV7725 (Cenocorixa)	ASV1748 (Polypedilum)	ASV2550 (Hyalella)	ASV2202 (Enallagma)	ASV5 (Siphlonurus)	ASV372 (Cricotopus)	ASV1511 (Ablabesmyia)
195	RidReg	ASV410 (Dicrotendipes)	ASV28 (Caenis)	ASV388 (Leucorrhinia)	ASV8 (Caenis)	ASV23 (Notonecta)	ASV21 (Banksiola)	ASV117 (Callicorixa)	ASV537 (Hyalella)	ASV1234 (Nais)	ASV5323 (Aeshna)	ASV671 (Nais)	ASV3 (Caenis)	ASV136 (Chironomus)	ASV336 (Leptophlebia)	ASV826 (Procladius)	ASV239 (Orthocladius)	ASV79 (Tanytarsus)	ASV7315 (Polypedilum)	ASV850 (Aglaodiaptomus)	ASV74 (Hyalella)	ASV712 (Arrenurus)	ASV1028 (Caenis)	ASV16 (Paratanytarsus)	ASV407 (Cladopelma)	ASV444 (Hyalella)	ASV2494 (Coenagrion)	ASV1811 (Paratanytarsus)	ASV697 (Lumbriculus)	ASV15 (Callicorixa)	ASV1105 (Cryptochironomus)	ASV120 (Angarotipula)	ASV7305 (Polypedilum)	ASV166 (Palpomyia)	ASV475 (Carrhydrus)	ASV169 (Ablabesmyia)	ASV502 (Tanytarsus)	ASV964 (Orthocladius)	ASV216 (Triaenodes)	ASV7725 (Cenocorixa)	ASV2550 (Hyalella)	ASV480 (Hyalella)	ASV2202 (Enallagma)	ASV5 (Siphlonurus)	ASV446 (Hyalella)	ASV293 (Laccophilus)	ASV85 (Ablabesmyia)	ASV199 (Triaenodes)	ASV5317 (Helobdella)
196	RidReg	ASV410 (Dicrotendipes)	ASV204 (Aglaodiaptomus)	ASV28 (Caenis)	ASV388 (Leucorrhinia)	ASV8 (Caenis)	ASV23 (Notonecta)	ASV21 (Banksiola)	ASV117 (Callicorixa)	ASV671 (Nais)	ASV1383 (Cricotopus)	ASV280 (Hyalella)	ASV428 (Buenoa)	ASV141 (Sigara)	ASV136 (Chironomus)	ASV239 (Orthocladius)	ASV311 (Nais)	ASV79 (Tanytarsus)	ASV299 (Chironomus)	ASV850 (Aglaodiaptomus)	ASV5559 (Lycia)	ASV74 (Hyalella)	ASV832 (Lumbriculus)	ASV1028 (Caenis)	ASV657 (Helobdella)	ASV473 (Corynoneura)	ASV16 (Paratanytarsus)	ASV547 (Lumbriculus)	ASV1811 (Paratanytarsus)	ASV472 (Agrypnia)	ASV15 (Callicorixa)	ASV120 (Angarotipula)	ASV7305 (Polypedilum)	ASV39 (Aglaodiaptomus)	ASV529 (Hyalella)	ASV335 (Corynoneura)	ASV3072 (Coenagrion)	ASV166 (Palpomyia)	ASV475 (Carrhydrus)	ASV6862 (Polypedilum)	ASV216 (Triaenodes)	ASV7725 (Cenocorixa)	ASV2550 (Hyalella)	ASV5 (Siphlonurus)	ASV1511 (Ablabesmyia)	ASV293 (Laccophilus)	ASV85 (Ablabesmyia)	ASV199 (Triaenodes)	ASV5317 (Helobdella)
197	RidReg	ASV410 (Dicrotendipes)	ASV204 (Aglaodiaptomus)	ASV28 (Caenis)	ASV388 (Leucorrhinia)	ASV8 (Caenis)	ASV73 (Hyalella)	ASV21 (Banksiola)	ASV537 (Hyalella)	ASV671 (Nais)	ASV699 (Chironomus)	ASV3628 (Chironomus)	ASV625 (Apodrosus)	ASV584 (Piona)	ASV136 (Chironomus)	ASV1261 (Chaetogaster)	ASV90 (Buenoa)	ASV2312 (Enallagma)	ASV311 (Nais)	ASV79 (Tanytarsus)	ASV299 (Chironomus)	ASV5559 (Lycia)	ASV74 (Hyalella)	ASV832 (Lumbriculus)	ASV1028 (Caenis)	ASV657 (Helobdella)	ASV16 (Paratanytarsus)	ASV407 (Cladopelma)	ASV444 (Hyalella)	ASV547 (Lumbriculus)	ASV57 (Hesperocorixa)	ASV6573 (Unionicola)	ASV697 (Lumbriculus)	ASV708 (Procladius)	ASV190 (Cypridopsis)	ASV1105 (Cryptochironomus)	ASV39 (Aglaodiaptomus)	ASV2086 (Cypridopsis)	ASV529 (Hyalella)	ASV335 (Corynoneura)	ASV166 (Palpomyia)	ASV6862 (Polypedilum)	ASV161 (Tanytarsus)	ASV542 (Chironomus)	ASV2550 (Hyalella)	ASV5 (Siphlonurus)	ASV372 (Cricotopus)	ASV301 (Orthocladius)	ASV293 (Laccophilus)
198	RidReg	ASV410 (Dicrotendipes)	ASV28 (Caenis)	ASV388 (Leucorrhinia)	ASV8 (Caenis)	ASV78 (Callibaetis)	ASV21 (Banksiola)	ASV671 (Nais)	ASV699 (Chironomus)	ASV207 (Nais)	ASV3 (Caenis)	ASV141 (Sigara)	ASV136 (Chironomus)	ASV239 (Orthocladius)	ASV311 (Nais)	ASV79 (Tanytarsus)	ASV299 (Chironomus)	ASV74 (Hyalella)	ASV417 (Psectrocladius)	ASV16 (Paratanytarsus)	ASV407 (Cladopelma)	ASV149 (Agrypnia)	ASV111 (Tanytarsus)	ASV1811 (Paratanytarsus)	ASV6573 (Unionicola)	ASV697 (Lumbriculus)	ASV708 (Procladius)	ASV1105 (Cryptochironomus)	ASV7 (Caenis)	ASV335 (Corynoneura)	ASV166 (Palpomyia)	ASV95 (Ablabesmyia)	ASV5200 (Coenagrion)	ASV6862 (Polypedilum)	ASV145 (undef_Chironomidae)	ASV161 (Tanytarsus)	ASV2844 (Paratanytarsus)	ASV2550 (Hyalella)	ASV929 (Chironomus)	ASV2017 (Chironomus)	ASV2202 (Enallagma)	ASV372 (Cricotopus)	ASV572 (Haliplus)	ASV301 (Orthocladius)	ASV293 (Laccophilus)	ASV85 (Ablabesmyia)	ASV199 (Triaenodes)	ASV96 (Chironomus)	ASV551 (Procladius)
199	RidReg	ASV410 (Dicrotendipes)	ASV28 (Caenis)	ASV8 (Caenis)	ASV23 (Notonecta)	ASV21 (Banksiola)	ASV10 (Caenis)	ASV671 (Nais)	ASV3 (Caenis)	ASV4322 (Phaenopsectra)	ASV280 (Hyalella)	ASV428 (Buenoa)	ASV141 (Sigara)	ASV239 (Orthocladius)	ASV79 (Tanytarsus)	ASV299 (Chironomus)	ASV850 (Aglaodiaptomus)	ASV5559 (Lycia)	ASV74 (Hyalella)	ASV1028 (Caenis)	ASV1011 (Paratanytarsus)	ASV468 (Hedriodiscus)	ASV16 (Paratanytarsus)	ASV9 (Stylaria)	ASV918 (Hydrachna)	ASV444 (Hyalella)	ASV547 (Lumbriculus)	ASV149 (Agrypnia)	ASV1724 (Polypedilum)	ASV1289 (Chironomus)	ASV697 (Lumbriculus)	ASV1105 (Cryptochironomus)	ASV3760 (Tanytarsus)	ASV3384 (Hyalella)	ASV7305 (Polypedilum)	ASV335 (Corynoneura)	ASV166 (Palpomyia)	ASV5722 (Hyalella)	ASV164 (Hesperocorixa)	ASV9428 (Hyalella)	ASV6166 (Cypridopsis)	ASV216 (Triaenodes)	ASV7725 (Cenocorixa)	ASV1242 (Procladius)	ASV100 (Chironomus)	ASV1748 (Polypedilum)	ASV2550 (Hyalella)	ASV480 (Hyalella)	ASV5 (Siphlonurus)
200	RidReg	ASV410 (Dicrotendipes)	ASV388 (Leucorrhinia)	ASV822 (Tanytarsus)	ASV21 (Banksiola)	ASV699 (Chironomus)	ASV3628 (Chironomus)	ASV4322 (Phaenopsectra)	ASV625 (Apodrosus)	ASV141 (Sigara)	ASV136 (Chironomus)	ASV1261 (Chaetogaster)	ASV311 (Nais)	ASV299 (Chironomus)	ASV121 (Drosophila)	ASV74 (Hyalella)	ASV417 (Psectrocladius)	ASV1028 (Caenis)	ASV9 (Stylaria)	ASV1012 (Tanytarsus)	ASV407 (Cladopelma)	ASV3904 (Tanytarsus)	ASV149 (Agrypnia)	ASV1289 (Chironomus)	ASV708 (Procladius)	ASV41 (Enallagma)	ASV1105 (Cryptochironomus)	ASV120 (Angarotipula)	ASV155 (Arrenurus)	ASV2086 (Cypridopsis)	ASV341 (Tanytarsus)	ASV129 (Cricotopus)	ASV1926 (Polypedilum)	ASV7 (Caenis)	ASV335 (Corynoneura)	ASV166 (Palpomyia)	ASV475 (Carrhydrus)	ASV242 (Psectrocladius)	ASV330 (Leptophlebia)	ASV502 (Tanytarsus)	ASV216 (Triaenodes)	ASV542 (Chironomus)	ASV1242 (Procladius)	ASV1265 (Ladislavella)	ASV100 (Chironomus)	ASV35 (Sigara)	ASV372 (Cricotopus)	ASV572 (Haliplus)	ASV199 (Triaenodes)
201	RidReg	ASV410 (Dicrotendipes)	ASV28 (Caenis)	ASV8 (Caenis)	ASV23 (Notonecta)	ASV21 (Banksiola)	ASV117 (Callicorixa)	ASV599 (Gammarus)	ASV671 (Nais)	ASV699 (Chironomus)	ASV7863 (Callicorixa)	ASV3 (Caenis)	ASV4322 (Phaenopsectra)	ASV280 (Hyalella)	ASV428 (Buenoa)	ASV625 (Apodrosus)	ASV584 (Piona)	ASV136 (Chironomus)	ASV336 (Leptophlebia)	ASV40 (Hyalella)	ASV311 (Nais)	ASV79 (Tanytarsus)	ASV299 (Chironomus)	ASV7315 (Polypedilum)	ASV259 (Gammarus)	ASV5559 (Lycia)	ASV74 (Hyalella)	ASV417 (Psectrocladius)	ASV1028 (Caenis)	ASV468 (Hedriodiscus)	ASV16 (Paratanytarsus)	ASV444 (Hyalella)	ASV472 (Agrypnia)	ASV697 (Lumbriculus)	ASV4871 (Phaenopsectra)	ASV1105 (Cryptochironomus)	ASV39 (Aglaodiaptomus)	ASV2086 (Cypridopsis)	ASV335 (Corynoneura)	ASV166 (Palpomyia)	ASV355 (Erpobdella)	ASV17 (Chironomus)	ASV169 (Ablabesmyia)	ASV164 (Hesperocorixa)	ASV216 (Triaenodes)	ASV1242 (Procladius)	ASV1265 (Ladislavella)	ASV2824 (Ceriodaphnia)	ASV732 (Paratanytarsus)
202	RidReg	ASV410 (Dicrotendipes)	ASV28 (Caenis)	ASV8 (Caenis)	ASV73 (Hyalella)	ASV21 (Banksiola)	ASV117 (Callicorixa)	ASV4923 (Sigara)	ASV671 (Nais)	ASV32 (Daphnia)	ASV3628 (Chironomus)	ASV3 (Caenis)	ASV141 (Sigara)	ASV136 (Chironomus)	ASV9049 (Ceriodaphnia)	ASV40 (Hyalella)	ASV311 (Nais)	ASV79 (Tanytarsus)	ASV299 (Chironomus)	ASV850 (Aglaodiaptomus)	ASV5559 (Lycia)	ASV74 (Hyalella)	ASV417 (Psectrocladius)	ASV712 (Arrenurus)	ASV4509 (Notonecta)	ASV16 (Paratanytarsus)	ASV149 (Agrypnia)	ASV57 (Hesperocorixa)	ASV3168 (Lumbriculus)	ASV1811 (Paratanytarsus)	ASV1289 (Chironomus)	ASV472 (Agrypnia)	ASV708 (Procladius)	ASV129 (Cricotopus)	ASV7 (Caenis)	ASV335 (Corynoneura)	ASV166 (Palpomyia)	ASV381 (Setacera)	ASV6862 (Polypedilum)	ASV216 (Triaenodes)	ASV5 (Siphlonurus)	ASV372 (Cricotopus)	ASV572 (Haliplus)	ASV457 (Ablabesmyia)	ASV293 (Laccophilus)	ASV85 (Ablabesmyia)	ASV199 (Triaenodes)	ASV4227 (Enallagma)	ASV1437 (Callicorixa)
203	RidReg	ASV410 (Dicrotendipes)	ASV9668 (Callicorixa)	ASV28 (Caenis)	ASV388 (Leucorrhinia)	ASV8 (Caenis)	ASV21 (Banksiola)	ASV117 (Callicorixa)	ASV10 (Caenis)	ASV3561 (Callibaetis)	ASV3 (Caenis)	ASV280 (Hyalella)	ASV141 (Sigara)	ASV924 (Paratanytarsus)	ASV239 (Orthocladius)	ASV311 (Nais)	ASV79 (Tanytarsus)	ASV74 (Hyalella)	ASV417 (Psectrocladius)	ASV1028 (Caenis)	ASV16 (Paratanytarsus)	ASV950 (Lumbriculus)	ASV9 (Stylaria)	ASV708 (Procladius)	ASV190 (Cypridopsis)	ASV1105 (Cryptochironomus)	ASV3760 (Tanytarsus)	ASV155 (Arrenurus)	ASV341 (Tanytarsus)	ASV1565 (Limnophyes)	ASV294 (Limnesia)	ASV335 (Corynoneura)	ASV7752 (Trichocorixa)	ASV166 (Palpomyia)	ASV164 (Hesperocorixa)	ASV145 (undef_Chironomidae)	ASV601 (Ablabesmyia)	ASV6166 (Cypridopsis)	ASV964 (Orthocladius)	ASV216 (Triaenodes)	ASV7725 (Cenocorixa)	ASV1242 (Procladius)	ASV13687 (Basiaeschna)	ASV480 (Hyalella)	ASV5 (Siphlonurus)	ASV293 (Laccophilus)	ASV199 (Triaenodes)	ASV5317 (Helobdella)	ASV399 (Psectrocladius)
204	RidReg	ASV410 (Dicrotendipes)	ASV28 (Caenis)	ASV8 (Caenis)	ASV78 (Callibaetis)	ASV476 (Triaenodes)	ASV21 (Banksiola)	ASV537 (Hyalella)	ASV1383 (Cricotopus)	ASV4322 (Phaenopsectra)	ASV280 (Hyalella)	ASV625 (Apodrosus)	ASV136 (Chironomus)	ASV336 (Leptophlebia)	ASV56 (Chironomus)	ASV761 (Candona)	ASV311 (Nais)	ASV79 (Tanytarsus)	ASV299 (Chironomus)	ASV7315 (Polypedilum)	ASV259 (Gammarus)	ASV74 (Hyalella)	ASV1028 (Caenis)	ASV16 (Paratanytarsus)	ASV407 (Cladopelma)	ASV444 (Hyalella)	ASV1289 (Chironomus)	ASV472 (Agrypnia)	ASV15 (Callicorixa)	ASV3384 (Hyalella)	ASV1839 (Hyalella)	ASV7 (Caenis)	ASV335 (Corynoneura)	ASV3072 (Coenagrion)	ASV2236 (Hedriodiscus)	ASV166 (Palpomyia)	ASV475 (Carrhydrus)	ASV6862 (Polypedilum)	ASV145 (undef_Chironomidae)	ASV216 (Triaenodes)	ASV7725 (Cenocorixa)	ASV2550 (Hyalella)	ASV929 (Chironomus)	ASV5 (Siphlonurus)	ASV372 (Cricotopus)	ASV572 (Haliplus)	ASV1511 (Ablabesmyia)	ASV446 (Hyalella)	ASV293 (Laccophilus)
205	RidReg	ASV410 (Dicrotendipes)	ASV28 (Caenis)	ASV388 (Leucorrhinia)	ASV8 (Caenis)	ASV23 (Notonecta)	ASV21 (Banksiola)	ASV117 (Callicorixa)	ASV537 (Hyalella)	ASV10 (Caenis)	ASV3 (Caenis)	ASV4322 (Phaenopsectra)	ASV280 (Hyalella)	ASV460 (Haliplus)	ASV625 (Apodrosus)	ASV141 (Sigara)	ASV136 (Chironomus)	ASV336 (Leptophlebia)	ASV40 (Hyalella)	ASV311 (Nais)	ASV79 (Tanytarsus)	ASV299 (Chironomus)	ASV7315 (Polypedilum)	ASV5559 (Lycia)	ASV1028 (Caenis)	ASV468 (Hedriodiscus)	ASV16 (Paratanytarsus)	ASV444 (Hyalella)	ASV149 (Agrypnia)	ASV472 (Agrypnia)	ASV708 (Procladius)	ASV15 (Callicorixa)	ASV1105 (Cryptochironomus)	ASV3760 (Tanytarsus)	ASV120 (Angarotipula)	ASV7 (Caenis)	ASV335 (Corynoneura)	ASV166 (Palpomyia)	ASV164 (Hesperocorixa)	ASV6166 (Cypridopsis)	ASV216 (Triaenodes)	ASV7725 (Cenocorixa)	ASV100 (Chironomus)	ASV2550 (Hyalella)	ASV2824 (Ceriodaphnia)	ASV5 (Siphlonurus)	ASV372 (Cricotopus)	ASV85 (Ablabesmyia)	ASV199 (Triaenodes)
206	RidReg	ASV410 (Dicrotendipes)	ASV8 (Caenis)	ASV73 (Hyalella)	ASV21 (Banksiola)	ASV117 (Callicorixa)	ASV537 (Hyalella)	ASV1234 (Nais)	ASV4981 (Cypridopsis)	ASV159 (Lumbriculus)	ASV3 (Caenis)	ASV1084 (Stilobezzia)	ASV924 (Paratanytarsus)	ASV1553 (Tanytarsus)	ASV2312 (Enallagma)	ASV311 (Nais)	ASV79 (Tanytarsus)	ASV259 (Gammarus)	ASV121 (Drosophila)	ASV850 (Aglaodiaptomus)	ASV5559 (Lycia)	ASV74 (Hyalella)	ASV417 (Psectrocladius)	ASV1969 (Limnodrilus)	ASV461 (Aeshna)	ASV16 (Paratanytarsus)	ASV407 (Cladopelma)	ASV444 (Hyalella)	ASV149 (Agrypnia)	ASV1724 (Polypedilum)	ASV708 (Procladius)	ASV335 (Corynoneura)	ASV166 (Palpomyia)	ASV6862 (Polypedilum)	ASV145 (undef_Chironomidae)	ASV346 (Hyalella)	ASV3770 (Cypridopsis)	ASV1265 (Ladislavella)	ASV100 (Chironomus)	ASV494 (Glyptotendipes)	ASV480 (Hyalella)	ASV572 (Haliplus)	ASV301 (Orthocladius)	ASV293 (Laccophilus)	ASV85 (Ablabesmyia)	ASV199 (Triaenodes)	ASV871 (Simocephalus)	ASV5496 (Notonecta)	ASV36 (Cypridopsis)
207	RidReg	ASV410 (Dicrotendipes)	ASV204 (Aglaodiaptomus)	ASV28 (Caenis)	ASV8 (Caenis)	ASV21 (Banksiola)	ASV537 (Hyalella)	ASV671 (Nais)	ASV699 (Chironomus)	ASV3 (Caenis)	ASV280 (Hyalella)	ASV460 (Haliplus)	ASV428 (Buenoa)	ASV311 (Nais)	ASV299 (Chironomus)	ASV7315 (Polypedilum)	ASV259 (Gammarus)	ASV5559 (Lycia)	ASV74 (Hyalella)	ASV417 (Psectrocladius)	ASV1028 (Caenis)	ASV657 (Helobdella)	ASV16 (Paratanytarsus)	ASV407 (Cladopelma)	ASV444 (Hyalella)	ASV149 (Agrypnia)	ASV1913 (Tanysphyrus)	ASV708 (Procladius)	ASV15 (Callicorixa)	ASV1851 (Svalbardia)	ASV1105 (Cryptochironomus)	ASV3384 (Hyalella)	ASV3385 (Hyalella)	ASV3564 (Orthocladius)	ASV423 (Rhantus)	ASV7752 (Trichocorixa)	ASV166 (Palpomyia)	ASV475 (Carrhydrus)	ASV242 (Psectrocladius)	ASV164 (Hesperocorixa)	ASV6166 (Cypridopsis)	ASV502 (Tanytarsus)	ASV216 (Triaenodes)	ASV7725 (Cenocorixa)	ASV2550 (Hyalella)	ASV1305 (Procladius)	ASV5 (Siphlonurus)	ASV372 (Cricotopus)	ASV293 (Laccophilus)
208	RidReg	ASV410 (Dicrotendipes)	ASV28 (Caenis)	ASV8 (Caenis)	ASV73 (Hyalella)	ASV21 (Banksiola)	ASV4923 (Sigara)	ASV671 (Nais)	ASV699 (Chironomus)	ASV584 (Piona)	ASV141 (Sigara)	ASV9049 (Ceriodaphnia)	ASV90 (Buenoa)	ASV2312 (Enallagma)	ASV79 (Tanytarsus)	ASV299 (Chironomus)	ASV5559 (Lycia)	ASV74 (Hyalella)	ASV1028 (Caenis)	ASV657 (Helobdella)	ASV461 (Aeshna)	ASV16 (Paratanytarsus)	ASV3904 (Tanytarsus)	ASV149 (Agrypnia)	ASV1811 (Paratanytarsus)	ASV708 (Procladius)	ASV6959 (Tetragnatha)	ASV1990 (Xenochironomus)	ASV3384 (Hyalella)	ASV3385 (Hyalella)	ASV529 (Hyalella)	ASV501 (Arrenurus)	ASV166 (Palpomyia)	ASV17 (Chironomus)	ASV381 (Setacera)	ASV6862 (Polypedilum)	ASV502 (Tanytarsus)	ASV1242 (Procladius)	ASV48 (Agrypnia)	ASV2550 (Hyalella)	ASV929 (Chironomus)	ASV372 (Cricotopus)	ASV572 (Haliplus)	ASV293 (Laccophilus)	ASV85 (Ablabesmyia)	ASV199 (Triaenodes)	ASV5317 (Helobdella)	ASV551 (Procladius)	ASV4227 (Enallagma)
209	RidReg	ASV410 (Dicrotendipes)	ASV28 (Caenis)	ASV388 (Leucorrhinia)	ASV8 (Caenis)	ASV23 (Notonecta)	ASV73 (Hyalella)	ASV21 (Banksiola)	ASV1234 (Nais)	ASV4923 (Sigara)	ASV3628 (Chironomus)	ASV3 (Caenis)	ASV4322 (Phaenopsectra)	ASV428 (Buenoa)	ASV11 (Hyalella)	ASV79 (Tanytarsus)	ASV299 (Chironomus)	ASV7315 (Polypedilum)	ASV74 (Hyalella)	ASV417 (Psectrocladius)	ASV1028 (Caenis)	ASV16 (Paratanytarsus)	ASV444 (Hyalella)	ASV57 (Hesperocorixa)	ASV1724 (Polypedilum)	ASV249 (Ablabesmyia)	ASV6573 (Unionicola)	ASV2425 (Corynoneura)	ASV1105 (Cryptochironomus)	ASV3760 (Tanytarsus)	ASV3384 (Hyalella)	ASV7 (Caenis)	ASV335 (Corynoneura)	ASV3072 (Coenagrion)	ASV166 (Palpomyia)	ASV475 (Carrhydrus)	ASV95 (Ablabesmyia)	ASV5722 (Hyalella)	ASV6862 (Polypedilum)	ASV145 (undef_Chironomidae)	ASV9428 (Hyalella)	ASV216 (Triaenodes)	ASV7725 (Cenocorixa)	ASV1242 (Procladius)	ASV2550 (Hyalella)	ASV453 (Dytiscus)	ASV5 (Siphlonurus)	ASV572 (Haliplus)	ASV1511 (Ablabesmyia)
210	LANDMarkOracle	ASV410 (Dicrotendipes)	ASV28 (Caenis)	ASV388 (Leucorrhinia)	ASV8 (Caenis)	ASV23 (Notonecta)	ASV73 (Hyalella)	ASV21 (Banksiola)	ASV10 (Caenis)	ASV671 (Nais)	ASV3 (Caenis)	ASV141 (Sigara)	ASV239 (Orthocladius)	ASV761 (Candona)	ASV311 (Nais)	ASV79 (Tanytarsus)	ASV299 (Chironomus)	ASV5559 (Lycia)	ASV1028 (Caenis)	ASV468 (Hedriodiscus)	ASV16 (Paratanytarsus)	ASV407 (Cladopelma)	ASV444 (Hyalella)	ASV149 (Agrypnia)	ASV697 (Lumbriculus)	ASV15 (Callicorixa)	ASV190 (Cypridopsis)	ASV120 (Angarotipula)	ASV39 (Aglaodiaptomus)	ASV129 (Cricotopus)	ASV7 (Caenis)	ASV335 (Corynoneura)	ASV501 (Arrenurus)	ASV166 (Palpomyia)	ASV475 (Carrhydrus)	ASV164 (Hesperocorixa)	ASV964 (Orthocladius)	ASV216 (Triaenodes)	ASV1265 (Ladislavella)	ASV100 (Chironomus)	ASV732 (Paratanytarsus)	ASV480 (Hyalella)	ASV35 (Sigara)	ASV5 (Siphlonurus)	ASV372 (Cricotopus)	ASV293 (Laccophilus)	ASV85 (Ablabesmyia)	ASV2486 (Planorbella)	ASV199 (Triaenodes)
211	LANDMarkOracle	ASV410 (Dicrotendipes)	ASV204 (Aglaodiaptomus)	ASV28 (Caenis)	ASV388 (Leucorrhinia)	ASV21 (Banksiola)	ASV117 (Callicorixa)	ASV1234 (Nais)	ASV10 (Caenis)	ASV671 (Nais)	ASV3 (Caenis)	ASV460 (Haliplus)	ASV428 (Buenoa)	ASV141 (Sigara)	ASV1261 (Chaetogaster)	ASV239 (Orthocladius)	ASV56 (Chironomus)	ASV40 (Hyalella)	ASV299 (Chironomus)	ASV1107 (Parachironomus)	ASV850 (Aglaodiaptomus)	ASV1010 (Glyptotendipes)	ASV74 (Hyalella)	ASV417 (Psectrocladius)	ASV1028 (Caenis)	ASV1011 (Paratanytarsus)	ASV16 (Paratanytarsus)	ASV444 (Hyalella)	ASV547 (Lumbriculus)	ASV149 (Agrypnia)	ASV57 (Hesperocorixa)	ASV1811 (Paratanytarsus)	ASV697 (Lumbriculus)	ASV708 (Procladius)	ASV7 (Caenis)	ASV335 (Corynoneura)	ASV501 (Arrenurus)	ASV166 (Palpomyia)	ASV17 (Chironomus)	ASV6862 (Polypedilum)	ASV145 (undef_Chironomidae)	ASV502 (Tanytarsus)	ASV216 (Triaenodes)	ASV1242 (Procladius)	ASV100 (Chironomus)	ASV48 (Agrypnia)	ASV2550 (Hyalella)	ASV480 (Hyalella)	ASV5 (Siphlonurus)
212	LANDMarkOracle	ASV410 (Dicrotendipes)	ASV28 (Caenis)	ASV388 (Leucorrhinia)	ASV8 (Caenis)	ASV23 (Notonecta)	ASV21 (Banksiola)	ASV117 (Callicorixa)	ASV537 (Hyalella)	ASV10 (Caenis)	ASV671 (Nais)	ASV3 (Caenis)	ASV4322 (Phaenopsectra)	ASV625 (Apodrosus)	ASV141 (Sigara)	ASV136 (Chironomus)	ASV56 (Chironomus)	ASV311 (Nais)	ASV79 (Tanytarsus)	ASV299 (Chironomus)	ASV74 (Hyalella)	ASV417 (Psectrocladius)	ASV1028 (Caenis)	ASV468 (Hedriodiscus)	ASV16 (Paratanytarsus)	ASV407 (Cladopelma)	ASV547 (Lumbriculus)	ASV149 (Agrypnia)	ASV15 (Callicorixa)	ASV1105 (Cryptochironomus)	ASV120 (Angarotipula)	ASV129 (Cricotopus)	ASV335 (Corynoneura)	ASV166 (Palpomyia)	ASV169 (Ablabesmyia)	ASV381 (Setacera)	ASV164 (Hesperocorixa)	ASV145 (undef_Chironomidae)	ASV346 (Hyalella)	ASV601 (Ablabesmyia)	ASV216 (Triaenodes)	ASV1242 (Procladius)	ASV100 (Chironomus)	ASV2550 (Hyalella)	ASV5 (Siphlonurus)	ASV372 (Cricotopus)	ASV446 (Hyalella)	ASV293 (Laccophilus)	ASV85 (Ablabesmyia)
213	LANDMarkOracle	ASV410 (Dicrotendipes)	ASV204 (Aglaodiaptomus)	ASV28 (Caenis)	ASV388 (Leucorrhinia)	ASV8 (Caenis)	ASV21 (Banksiola)	ASV117 (Callicorixa)	ASV537 (Hyalella)	ASV10 (Caenis)	ASV671 (Nais)	ASV3 (Caenis)	ASV625 (Apodrosus)	ASV141 (Sigara)	ASV136 (Chironomus)	ASV924 (Paratanytarsus)	ASV761 (Candona)	ASV40 (Hyalella)	ASV79 (Tanytarsus)	ASV299 (Chironomus)	ASV5559 (Lycia)	ASV74 (Hyalella)	ASV1028 (Caenis)	ASV16 (Paratanytarsus)	ASV407 (Cladopelma)	ASV149 (Agrypnia)	ASV57 (Hesperocorixa)	ASV15 (Callicorixa)	ASV120 (Angarotipula)	ASV529 (Hyalella)	ASV129 (Cricotopus)	ASV7 (Caenis)	ASV335 (Corynoneura)	ASV166 (Palpomyia)	ASV475 (Carrhydrus)	ASV17 (Chironomus)	ASV169 (Ablabesmyia)	ASV381 (Setacera)	ASV6862 (Polypedilum)	ASV145 (undef_Chironomidae)	ASV346 (Hyalella)	ASV100 (Chironomus)	ASV48 (Agrypnia)	ASV35 (Sigara)	ASV5 (Siphlonurus)	ASV372 (Cricotopus)	ASV301 (Orthocladius)	ASV457 (Ablabesmyia)	ASV293 (Laccophilus)
214	LANDMarkOracle	ASV410 (Dicrotendipes)	ASV204 (Aglaodiaptomus)	ASV28 (Caenis)	ASV388 (Leucorrhinia)	ASV8 (Caenis)	ASV78 (Callibaetis)	ASV21 (Banksiola)	ASV117 (Callicorixa)	ASV10 (Caenis)	ASV3 (Caenis)	ASV4322 (Phaenopsectra)	ASV280 (Hyalella)	ASV141 (Sigara)	ASV136 (Chironomus)	ASV239 (Orthocladius)	ASV311 (Nais)	ASV79 (Tanytarsus)	ASV299 (Chironomus)	ASV121 (Drosophila)	ASV74 (Hyalella)	ASV1028 (Caenis)	ASV468 (Hedriodiscus)	ASV16 (Paratanytarsus)	ASV731 (Leucorrhinia)	ASV407 (Cladopelma)	ASV149 (Agrypnia)	ASV249 (Ablabesmyia)	ASV697 (Lumbriculus)	ASV15 (Callicorixa)	ASV120 (Angarotipula)	ASV313 (Dero)	ASV129 (Cricotopus)	ASV294 (Limnesia)	ASV7 (Caenis)	ASV335 (Corynoneura)	ASV166 (Palpomyia)	ASV242 (Psectrocladius)	ASV17 (Chironomus)	ASV164 (Hesperocorixa)	ASV145 (undef_Chironomidae)	ASV346 (Hyalella)	ASV1242 (Procladius)	ASV100 (Chironomus)	ASV317 (Nais)	ASV48 (Agrypnia)	ASV2550 (Hyalella)	ASV480 (Hyalella)	ASV5 (Siphlonurus)
215	LANDMarkOracle	ASV410 (Dicrotendipes)	ASV204 (Aglaodiaptomus)	ASV28 (Caenis)	ASV388 (Leucorrhinia)	ASV21 (Banksiola)	ASV10 (Caenis)	ASV671 (Nais)	ASV3 (Caenis)	ASV4322 (Phaenopsectra)	ASV280 (Hyalella)	ASV460 (Haliplus)	ASV428 (Buenoa)	ASV141 (Sigara)	ASV136 (Chironomus)	ASV40 (Hyalella)	ASV311 (Nais)	ASV299 (Chironomus)	ASV121 (Drosophila)	ASV850 (Aglaodiaptomus)	ASV74 (Hyalella)	ASV1028 (Caenis)	ASV473 (Corynoneura)	ASV16 (Paratanytarsus)	ASV407 (Cladopelma)	ASV444 (Hyalella)	ASV3904 (Tanytarsus)	ASV149 (Agrypnia)	ASV249 (Ablabesmyia)	ASV708 (Procladius)	ASV15 (Callicorixa)	ASV1105 (Cryptochironomus)	ASV1042 (Corynoneura)	ASV120 (Angarotipula)	ASV129 (Cricotopus)	ASV7 (Caenis)	ASV335 (Corynoneura)	ASV166 (Palpomyia)	ASV95 (Ablabesmyia)	ASV381 (Setacera)	ASV164 (Hesperocorixa)	ASV145 (undef_Chironomidae)	ASV216 (Triaenodes)	ASV480 (Hyalella)	ASV5 (Siphlonurus)	ASV372 (Cricotopus)	ASV1511 (Ablabesmyia)	ASV301 (Orthocladius)	ASV293 (Laccophilus)
216	LANDMarkOracle	ASV410 (Dicrotendipes)	ASV204 (Aglaodiaptomus)	ASV28 (Caenis)	ASV78 (Callibaetis)	ASV21 (Banksiola)	ASV537 (Hyalella)	ASV10 (Caenis)	ASV599 (Gammarus)	ASV671 (Nais)	ASV32 (Daphnia)	ASV428 (Buenoa)	ASV141 (Sigara)	ASV136 (Chironomus)	ASV239 (Orthocladius)	ASV311 (Nais)	ASV79 (Tanytarsus)	ASV299 (Chironomus)	ASV259 (Gammarus)	ASV121 (Drosophila)	ASV74 (Hyalella)	ASV1028 (Caenis)	ASV16 (Paratanytarsus)	ASV407 (Cladopelma)	ASV444 (Hyalella)	ASV149 (Agrypnia)	ASV1811 (Paratanytarsus)	ASV249 (Ablabesmyia)	ASV697 (Lumbriculus)	ASV15 (Callicorixa)	ASV120 (Angarotipula)	ASV129 (Cricotopus)	ASV7 (Caenis)	ASV335 (Corynoneura)	ASV166 (Palpomyia)	ASV95 (Ablabesmyia)	ASV381 (Setacera)	ASV145 (undef_Chironomidae)	ASV216 (Triaenodes)	ASV1265 (Ladislavella)	ASV100 (Chironomus)	ASV317 (Nais)	ASV48 (Agrypnia)	ASV480 (Hyalella)	ASV5 (Siphlonurus)	ASV372 (Cricotopus)	ASV301 (Orthocladius)	ASV446 (Hyalella)	ASV293 (Laccophilus)
217	LANDMarkOracle	ASV410 (Dicrotendipes)	ASV204 (Aglaodiaptomus)	ASV28 (Caenis)	ASV388 (Leucorrhinia)	ASV8 (Caenis)	ASV23 (Notonecta)	ASV21 (Banksiola)	ASV1234 (Nais)	ASV671 (Nais)	ASV3 (Caenis)	ASV280 (Hyalella)	ASV428 (Buenoa)	ASV141 (Sigara)	ASV11 (Hyalella)	ASV56 (Chironomus)	ASV311 (Nais)	ASV79 (Tanytarsus)	ASV121 (Drosophila)	ASV74 (Hyalella)	ASV417 (Psectrocladius)	ASV1028 (Caenis)	ASV468 (Hedriodiscus)	ASV16 (Paratanytarsus)	ASV407 (Cladopelma)	ASV444 (Hyalella)	ASV149 (Agrypnia)	ASV57 (Hesperocorixa)	ASV2494 (Coenagrion)	ASV249 (Ablabesmyia)	ASV697 (Lumbriculus)	ASV15 (Callicorixa)	ASV190 (Cypridopsis)	ASV7305 (Polypedilum)	ASV39 (Aglaodiaptomus)	ASV7 (Caenis)	ASV335 (Corynoneura)	ASV166 (Palpomyia)	ASV17 (Chironomus)	ASV169 (Ablabesmyia)	ASV164 (Hesperocorixa)	ASV145 (undef_Chironomidae)	ASV216 (Triaenodes)	ASV480 (Hyalella)	ASV5 (Siphlonurus)	ASV372 (Cricotopus)	ASV446 (Hyalella)	ASV293 (Laccophilus)	ASV85 (Ablabesmyia)
218	LANDMarkOracle	ASV410 (Dicrotendipes)	ASV204 (Aglaodiaptomus)	ASV28 (Caenis)	ASV388 (Leucorrhinia)	ASV8 (Caenis)	ASV23 (Notonecta)	ASV78 (Callibaetis)	ASV21 (Banksiola)	ASV10 (Caenis)	ASV32 (Daphnia)	ASV159 (Lumbriculus)	ASV3 (Caenis)	ASV141 (Sigara)	ASV239 (Orthocladius)	ASV40 (Hyalella)	ASV311 (Nais)	ASV79 (Tanytarsus)	ASV850 (Aglaodiaptomus)	ASV74 (Hyalella)	ASV1028 (Caenis)	ASV16 (Paratanytarsus)	ASV731 (Leucorrhinia)	ASV407 (Cladopelma)	ASV444 (Hyalella)	ASV547 (Lumbriculus)	ASV57 (Hesperocorixa)	ASV1811 (Paratanytarsus)	ASV697 (Lumbriculus)	ASV15 (Callicorixa)	ASV1105 (Cryptochironomus)	ASV3384 (Hyalella)	ASV2086 (Cypridopsis)	ASV7 (Caenis)	ASV335 (Corynoneura)	ASV166 (Palpomyia)	ASV95 (Ablabesmyia)	ASV164 (Hesperocorixa)	ASV145 (undef_Chironomidae)	ASV964 (Orthocladius)	ASV216 (Triaenodes)	ASV317 (Nais)	ASV480 (Hyalella)	ASV5 (Siphlonurus)	ASV1511 (Ablabesmyia)	ASV301 (Orthocladius)	ASV446 (Hyalella)	ASV293 (Laccophilus)	ASV85 (Ablabesmyia)
219	LANDMarkOracle	ASV410 (Dicrotendipes)	ASV28 (Caenis)	ASV8 (Caenis)	ASV23 (Notonecta)	ASV73 (Hyalella)	ASV21 (Banksiola)	ASV117 (Callicorixa)	ASV10 (Caenis)	ASV671 (Nais)	ASV32 (Daphnia)	ASV3 (Caenis)	ASV428 (Buenoa)	ASV141 (Sigara)	ASV11 (Hyalella)	ASV136 (Chironomus)	ASV924 (Paratanytarsus)	ASV239 (Orthocladius)	ASV56 (Chironomus)	ASV311 (Nais)	ASV79 (Tanytarsus)	ASV74 (Hyalella)	ASV1028 (Caenis)	ASV468 (Hedriodiscus)	ASV16 (Paratanytarsus)	ASV407 (Cladopelma)	ASV149 (Agrypnia)	ASV57 (Hesperocorixa)	ASV26 (Nemotaulius)	ASV697 (Lumbriculus)	ASV15 (Callicorixa)	ASV39 (Aglaodiaptomus)	ASV129 (Cricotopus)	ASV294 (Limnesia)	ASV7 (Caenis)	ASV335 (Corynoneura)	ASV166 (Palpomyia)	ASV475 (Carrhydrus)	ASV95 (Ablabesmyia)	ASV169 (Ablabesmyia)	ASV164 (Hesperocorixa)	ASV145 (undef_Chironomidae)	ASV216 (Triaenodes)	ASV1265 (Ladislavella)	ASV100 (Chironomus)	ASV317 (Nais)	ASV48 (Agrypnia)	ASV480 (Hyalella)	ASV5 (Siphlonurus)
220	LANDMarkOracle	ASV410 (Dicrotendipes)	ASV204 (Aglaodiaptomus)	ASV28 (Caenis)	ASV388 (Leucorrhinia)	ASV8 (Caenis)	ASV21 (Banksiola)	ASV1234 (Nais)	ASV10 (Caenis)	ASV599 (Gammarus)	ASV671 (Nais)	ASV32 (Daphnia)	ASV1383 (Cricotopus)	ASV3 (Caenis)	ASV428 (Buenoa)	ASV141 (Sigara)	ASV136 (Chironomus)	ASV239 (Orthocladius)	ASV40 (Hyalella)	ASV311 (Nais)	ASV79 (Tanytarsus)	ASV121 (Drosophila)	ASV74 (Hyalella)	ASV417 (Psectrocladius)	ASV1028 (Caenis)	ASV16 (Paratanytarsus)	ASV407 (Cladopelma)	ASV57 (Hesperocorixa)	ASV1811 (Paratanytarsus)	ASV249 (Ablabesmyia)	ASV708 (Procladius)	ASV15 (Callicorixa)	ASV7305 (Polypedilum)	ASV129 (Cricotopus)	ASV7 (Caenis)	ASV335 (Corynoneura)	ASV166 (Palpomyia)	ASV17 (Chironomus)	ASV169 (Ablabesmyia)	ASV164 (Hesperocorixa)	ASV6862 (Polypedilum)	ASV145 (undef_Chironomidae)	ASV216 (Triaenodes)	ASV48 (Agrypnia)	ASV480 (Hyalella)	ASV5 (Siphlonurus)	ASV372 (Cricotopus)	ASV1511 (Ablabesmyia)	ASV301 (Orthocladius)
221	LANDMarkOracle	ASV410 (Dicrotendipes)	ASV204 (Aglaodiaptomus)	ASV28 (Caenis)	ASV388 (Leucorrhinia)	ASV8 (Caenis)	ASV23 (Notonecta)	ASV21 (Banksiola)	ASV117 (Callicorixa)	ASV1234 (Nais)	ASV10 (Caenis)	ASV671 (Nais)	ASV3 (Caenis)	ASV280 (Hyalella)	ASV141 (Sigara)	ASV56 (Chironomus)	ASV761 (Candona)	ASV311 (Nais)	ASV79 (Tanytarsus)	ASV121 (Drosophila)	ASV74 (Hyalella)	ASV417 (Psectrocladius)	ASV1028 (Caenis)	ASV16 (Paratanytarsus)	ASV444 (Hyalella)	ASV149 (Agrypnia)	ASV57 (Hesperocorixa)	ASV1811 (Paratanytarsus)	ASV15 (Callicorixa)	ASV1105 (Cryptochironomus)	ASV155 (Arrenurus)	ASV39 (Aglaodiaptomus)	ASV3385 (Hyalella)	ASV7 (Caenis)	ASV335 (Corynoneura)	ASV166 (Palpomyia)	ASV17 (Chironomus)	ASV164 (Hesperocorixa)	ASV145 (undef_Chironomidae)	ASV964 (Orthocladius)	ASV216 (Triaenodes)	ASV1242 (Procladius)	ASV2550 (Hyalella)	ASV732 (Paratanytarsus)	ASV480 (Hyalella)	ASV5 (Siphlonurus)	ASV1511 (Ablabesmyia)	ASV301 (Orthocladius)	ASV446 (Hyalella)
222	LANDMarkOracle	ASV410 (Dicrotendipes)	ASV28 (Caenis)	ASV388 (Leucorrhinia)	ASV8 (Caenis)	ASV23 (Notonecta)	ASV73 (Hyalella)	ASV21 (Banksiola)	ASV117 (Callicorixa)	ASV10 (Caenis)	ASV671 (Nais)	ASV3 (Caenis)	ASV141 (Sigara)	ASV239 (Orthocladius)	ASV40 (Hyalella)	ASV311 (Nais)	ASV79 (Tanytarsus)	ASV299 (Chironomus)	ASV74 (Hyalella)	ASV417 (Psectrocladius)	ASV1028 (Caenis)	ASV16 (Paratanytarsus)	ASV407 (Cladopelma)	ASV444 (Hyalella)	ASV149 (Agrypnia)	ASV57 (Hesperocorixa)	ASV249 (Ablabesmyia)	ASV129 (Cricotopus)	ASV7 (Caenis)	ASV335 (Corynoneura)	ASV166 (Palpomyia)	ASV475 (Carrhydrus)	ASV17 (Chironomus)	ASV169 (Ablabesmyia)	ASV164 (Hesperocorixa)	ASV6862 (Polypedilum)	ASV145 (undef_Chironomidae)	ASV216 (Triaenodes)	ASV100 (Chironomus)	ASV48 (Agrypnia)	ASV480 (Hyalella)	ASV5 (Siphlonurus)	ASV293 (Laccophilus)	ASV85 (Ablabesmyia)	ASV199 (Triaenodes)	ASV20 (Chaetogaster)	ASV871 (Simocephalus)	ASV370 (Arrenurus)	ASV344 (Ablabesmyia)
223	LANDMarkOracle	ASV410 (Dicrotendipes)	ASV28 (Caenis)	ASV388 (Leucorrhinia)	ASV8 (Caenis)	ASV23 (Notonecta)	ASV21 (Banksiola)	ASV10 (Caenis)	ASV671 (Nais)	ASV3 (Caenis)	ASV4322 (Phaenopsectra)	ASV280 (Hyalella)	ASV428 (Buenoa)	ASV141 (Sigara)	ASV56 (Chironomus)	ASV40 (Hyalella)	ASV311 (Nais)	ASV5559 (Lycia)	ASV1028 (Caenis)	ASV16 (Paratanytarsus)	ASV444 (Hyalella)	ASV149 (Agrypnia)	ASV15 (Callicorixa)	ASV190 (Cypridopsis)	ASV1105 (Cryptochironomus)	ASV120 (Angarotipula)	ASV155 (Arrenurus)	ASV39 (Aglaodiaptomus)	ASV129 (Cricotopus)	ASV1926 (Polypedilum)	ASV7 (Caenis)	ASV335 (Corynoneura)	ASV166 (Palpomyia)	ASV242 (Psectrocladius)	ASV95 (Ablabesmyia)	ASV17 (Chironomus)	ASV164 (Hesperocorixa)	ASV145 (undef_Chironomidae)	ASV216 (Triaenodes)	ASV1242 (Procladius)	ASV100 (Chironomus)	ASV2550 (Hyalella)	ASV480 (Hyalella)	ASV5 (Siphlonurus)	ASV372 (Cricotopus)	ASV293 (Laccophilus)	ASV85 (Ablabesmyia)	ASV199 (Triaenodes)	ASV5317 (Helobdella)
224	LANDMarkOracle	ASV410 (Dicrotendipes)	ASV28 (Caenis)	ASV388 (Leucorrhinia)	ASV8 (Caenis)	ASV23 (Notonecta)	ASV21 (Banksiola)	ASV117 (Callicorixa)	ASV537 (Hyalella)	ASV671 (Nais)	ASV3 (Caenis)	ASV280 (Hyalella)	ASV584 (Piona)	ASV141 (Sigara)	ASV239 (Orthocladius)	ASV56 (Chironomus)	ASV40 (Hyalella)	ASV79 (Tanytarsus)	ASV299 (Chironomus)	ASV5559 (Lycia)	ASV74 (Hyalella)	ASV417 (Psectrocladius)	ASV1028 (Caenis)	ASV16 (Paratanytarsus)	ASV407 (Cladopelma)	ASV444 (Hyalella)	ASV1811 (Paratanytarsus)	ASV249 (Ablabesmyia)	ASV697 (Lumbriculus)	ASV15 (Callicorixa)	ASV1105 (Cryptochironomus)	ASV294 (Limnesia)	ASV7 (Caenis)	ASV335 (Corynoneura)	ASV166 (Palpomyia)	ASV169 (Ablabesmyia)	ASV164 (Hesperocorixa)	ASV6862 (Polypedilum)	ASV145 (undef_Chironomidae)	ASV346 (Hyalella)	ASV216 (Triaenodes)	ASV100 (Chironomus)	ASV2550 (Hyalella)	ASV480 (Hyalella)	ASV5 (Siphlonurus)	ASV1511 (Ablabesmyia)	ASV446 (Hyalella)	ASV293 (Laccophilus)	ASV85 (Ablabesmyia)
225	LANDMarkOracle	ASV410 (Dicrotendipes)	ASV204 (Aglaodiaptomus)	ASV28 (Caenis)	ASV388 (Leucorrhinia)	ASV8 (Caenis)	ASV23 (Notonecta)	ASV21 (Banksiola)	ASV117 (Callicorixa)	ASV537 (Hyalella)	ASV1234 (Nais)	ASV10 (Caenis)	ASV671 (Nais)	ASV3 (Caenis)	ASV141 (Sigara)	ASV11 (Hyalella)	ASV136 (Chironomus)	ASV239 (Orthocladius)	ASV56 (Chironomus)	ASV311 (Nais)	ASV79 (Tanytarsus)	ASV121 (Drosophila)	ASV74 (Hyalella)	ASV1028 (Caenis)	ASV473 (Corynoneura)	ASV16 (Paratanytarsus)	ASV407 (Cladopelma)	ASV444 (Hyalella)	ASV149 (Agrypnia)	ASV57 (Hesperocorixa)	ASV1811 (Paratanytarsus)	ASV15 (Callicorixa)	ASV120 (Angarotipula)	ASV39 (Aglaodiaptomus)	ASV129 (Cricotopus)	ASV7 (Caenis)	ASV335 (Corynoneura)	ASV166 (Palpomyia)	ASV475 (Carrhydrus)	ASV95 (Ablabesmyia)	ASV17 (Chironomus)	ASV164 (Hesperocorixa)	ASV145 (undef_Chironomidae)	ASV502 (Tanytarsus)	ASV216 (Triaenodes)	ASV100 (Chironomus)	ASV480 (Hyalella)	ASV5 (Siphlonurus)	ASV446 (Hyalella)
226	LANDMarkOracle	ASV410 (Dicrotendipes)	ASV204 (Aglaodiaptomus)	ASV28 (Caenis)	ASV388 (Leucorrhinia)	ASV8 (Caenis)	ASV23 (Notonecta)	ASV21 (Banksiola)	ASV117 (Callicorixa)	ASV10 (Caenis)	ASV671 (Nais)	ASV32 (Daphnia)	ASV3 (Caenis)	ASV280 (Hyalella)	ASV141 (Sigara)	ASV136 (Chironomus)	ASV239 (Orthocladius)	ASV761 (Candona)	ASV311 (Nais)	ASV79 (Tanytarsus)	ASV299 (Chironomus)	ASV74 (Hyalella)	ASV1028 (Caenis)	ASV16 (Paratanytarsus)	ASV407 (Cladopelma)	ASV444 (Hyalella)	ASV547 (Lumbriculus)	ASV149 (Agrypnia)	ASV57 (Hesperocorixa)	ASV1811 (Paratanytarsus)	ASV697 (Lumbriculus)	ASV15 (Callicorixa)	ASV120 (Angarotipula)	ASV7305 (Polypedilum)	ASV39 (Aglaodiaptomus)	ASV529 (Hyalella)	ASV294 (Limnesia)	ASV7 (Caenis)	ASV335 (Corynoneura)	ASV166 (Palpomyia)	ASV475 (Carrhydrus)	ASV216 (Triaenodes)	ASV100 (Chironomus)	ASV480 (Hyalella)	ASV5 (Siphlonurus)	ASV1511 (Ablabesmyia)	ASV301 (Orthocladius)	ASV293 (Laccophilus)	ASV85 (Ablabesmyia)
227	LANDMarkOracle	ASV410 (Dicrotendipes)	ASV204 (Aglaodiaptomus)	ASV28 (Caenis)	ASV388 (Leucorrhinia)	ASV8 (Caenis)	ASV23 (Notonecta)	ASV21 (Banksiola)	ASV117 (Callicorixa)	ASV537 (Hyalella)	ASV671 (Nais)	ASV3 (Caenis)	ASV141 (Sigara)	ASV11 (Hyalella)	ASV136 (Chironomus)	ASV1261 (Chaetogaster)	ASV239 (Orthocladius)	ASV2312 (Enallagma)	ASV311 (Nais)	ASV79 (Tanytarsus)	ASV299 (Chironomus)	ASV121 (Drosophila)	ASV850 (Aglaodiaptomus)	ASV74 (Hyalella)	ASV417 (Psectrocladius)	ASV1028 (Caenis)	ASV16 (Paratanytarsus)	ASV407 (Cladopelma)	ASV547 (Lumbriculus)	ASV149 (Agrypnia)	ASV249 (Ablabesmyia)	ASV697 (Lumbriculus)	ASV15 (Callicorixa)	ASV190 (Cypridopsis)	ASV129 (Cricotopus)	ASV7 (Caenis)	ASV335 (Corynoneura)	ASV166 (Palpomyia)	ASV17 (Chironomus)	ASV169 (Ablabesmyia)	ASV6862 (Polypedilum)	ASV145 (undef_Chironomidae)	ASV346 (Hyalella)	ASV161 (Tanytarsus)	ASV216 (Triaenodes)	ASV1242 (Procladius)	ASV100 (Chironomus)	ASV48 (Agrypnia)	ASV5 (Siphlonurus)
228	LANDMarkOracle	ASV410 (Dicrotendipes)	ASV204 (Aglaodiaptomus)	ASV28 (Caenis)	ASV388 (Leucorrhinia)	ASV8 (Caenis)	ASV23 (Notonecta)	ASV73 (Hyalella)	ASV21 (Banksiola)	ASV3 (Caenis)	ASV4322 (Phaenopsectra)	ASV280 (Hyalella)	ASV460 (Haliplus)	ASV428 (Buenoa)	ASV56 (Chironomus)	ASV40 (Hyalella)	ASV311 (Nais)	ASV79 (Tanytarsus)	ASV74 (Hyalella)	ASV417 (Psectrocladius)	ASV1028 (Caenis)	ASV468 (Hedriodiscus)	ASV16 (Paratanytarsus)	ASV444 (Hyalella)	ASV57 (Hesperocorixa)	ASV15 (Callicorixa)	ASV120 (Angarotipula)	ASV39 (Aglaodiaptomus)	ASV129 (Cricotopus)	ASV1926 (Polypedilum)	ASV294 (Limnesia)	ASV7 (Caenis)	ASV335 (Corynoneura)	ASV166 (Palpomyia)	ASV475 (Carrhydrus)	ASV17 (Chironomus)	ASV164 (Hesperocorixa)	ASV145 (undef_Chironomidae)	ASV216 (Triaenodes)	ASV1242 (Procladius)	ASV1265 (Ladislavella)	ASV100 (Chironomus)	ASV480 (Hyalella)	ASV372 (Cricotopus)	ASV446 (Hyalella)	ASV293 (Laccophilus)	ASV85 (Ablabesmyia)	ASV199 (Triaenodes)	ASV20 (Chaetogaster)
229	LANDMarkOracle	ASV410 (Dicrotendipes)	ASV28 (Caenis)	ASV388 (Leucorrhinia)	ASV8 (Caenis)	ASV23 (Notonecta)	ASV21 (Banksiola)	ASV117 (Callicorixa)	ASV537 (Hyalella)	ASV10 (Caenis)	ASV671 (Nais)	ASV3 (Caenis)	ASV280 (Hyalella)	ASV460 (Haliplus)	ASV428 (Buenoa)	ASV141 (Sigara)	ASV136 (Chironomus)	ASV239 (Orthocladius)	ASV56 (Chironomus)	ASV40 (Hyalella)	ASV311 (Nais)	ASV79 (Tanytarsus)	ASV74 (Hyalella)	ASV1028 (Caenis)	ASV16 (Paratanytarsus)	ASV407 (Cladopelma)	ASV444 (Hyalella)	ASV547 (Lumbriculus)	ASV149 (Agrypnia)	ASV697 (Lumbriculus)	ASV15 (Callicorixa)	ASV1105 (Cryptochironomus)	ASV39 (Aglaodiaptomus)	ASV129 (Cricotopus)	ASV7 (Caenis)	ASV335 (Corynoneura)	ASV166 (Palpomyia)	ASV95 (Ablabesmyia)	ASV164 (Hesperocorixa)	ASV145 (undef_Chironomidae)	ASV788 (Hyalella)	ASV216 (Triaenodes)	ASV1242 (Procladius)	ASV100 (Chironomus)	ASV48 (Agrypnia)	ASV2550 (Hyalella)	ASV480 (Hyalella)	ASV5 (Siphlonurus)	ASV372 (Cricotopus)
230	LANDMarkOracle	ASV410 (Dicrotendipes)	ASV204 (Aglaodiaptomus)	ASV28 (Caenis)	ASV388 (Leucorrhinia)	ASV8 (Caenis)	ASV23 (Notonecta)	ASV78 (Callibaetis)	ASV21 (Banksiola)	ASV117 (Callicorixa)	ASV10 (Caenis)	ASV671 (Nais)	ASV280 (Hyalella)	ASV141 (Sigara)	ASV239 (Orthocladius)	ASV56 (Chironomus)	ASV40 (Hyalella)	ASV311 (Nais)	ASV79 (Tanytarsus)	ASV121 (Drosophila)	ASV74 (Hyalella)	ASV1028 (Caenis)	ASV16 (Paratanytarsus)	ASV407 (Cladopelma)	ASV444 (Hyalella)	ASV547 (Lumbriculus)	ASV57 (Hesperocorixa)	ASV26 (Nemotaulius)	ASV697 (Lumbriculus)	ASV15 (Callicorixa)	ASV41 (Enallagma)	ASV7305 (Polypedilum)	ASV7 (Caenis)	ASV335 (Corynoneura)	ASV166 (Palpomyia)	ASV17 (Chironomus)	ASV169 (Ablabesmyia)	ASV164 (Hesperocorixa)	ASV145 (undef_Chironomidae)	ASV161 (Tanytarsus)	ASV216 (Triaenodes)	ASV1265 (Ladislavella)	ASV317 (Nais)	ASV48 (Agrypnia)	ASV2550 (Hyalella)	ASV480 (Hyalella)	ASV5 (Siphlonurus)	ASV372 (Cricotopus)	ASV1511 (Ablabesmyia)
231	LANDMarkOracle	ASV410 (Dicrotendipes)	ASV28 (Caenis)	ASV388 (Leucorrhinia)	ASV8 (Caenis)	ASV23 (Notonecta)	ASV21 (Banksiola)	ASV10 (Caenis)	ASV671 (Nais)	ASV3 (Caenis)	ASV280 (Hyalella)	ASV428 (Buenoa)	ASV625 (Apodrosus)	ASV141 (Sigara)	ASV136 (Chironomus)	ASV56 (Chironomus)	ASV311 (Nais)	ASV79 (Tanytarsus)	ASV850 (Aglaodiaptomus)	ASV74 (Hyalella)	ASV417 (Psectrocladius)	ASV1028 (Caenis)	ASV16 (Paratanytarsus)	ASV444 (Hyalella)	ASV249 (Ablabesmyia)	ASV697 (Lumbriculus)	ASV1042 (Corynoneura)	ASV39 (Aglaodiaptomus)	ASV7 (Caenis)	ASV335 (Corynoneura)	ASV166 (Palpomyia)	ASV17 (Chironomus)	ASV169 (Ablabesmyia)	ASV164 (Hesperocorixa)	ASV145 (undef_Chironomidae)	ASV346 (Hyalella)	ASV216 (Triaenodes)	ASV1265 (Ladislavella)	ASV100 (Chironomus)	ASV317 (Nais)	ASV2824 (Ceriodaphnia)	ASV732 (Paratanytarsus)	ASV480 (Hyalella)	ASV5 (Siphlonurus)	ASV301 (Orthocladius)	ASV293 (Laccophilus)	ASV85 (Ablabesmyia)	ASV2486 (Planorbella)	ASV199 (Triaenodes)
232	LANDMarkOracle	ASV410 (Dicrotendipes)	ASV204 (Aglaodiaptomus)	ASV28 (Caenis)	ASV388 (Leucorrhinia)	ASV8 (Caenis)	ASV23 (Notonecta)	ASV73 (Hyalella)	ASV21 (Banksiola)	ASV117 (Callicorixa)	ASV10 (Caenis)	ASV671 (Nais)	ASV32 (Daphnia)	ASV3 (Caenis)	ASV625 (Apodrosus)	ASV141 (Sigara)	ASV136 (Chironomus)	ASV56 (Chironomus)	ASV40 (Hyalella)	ASV311 (Nais)	ASV79 (Tanytarsus)	ASV850 (Aglaodiaptomus)	ASV74 (Hyalella)	ASV417 (Psectrocladius)	ASV712 (Arrenurus)	ASV1028 (Caenis)	ASV16 (Paratanytarsus)	ASV407 (Cladopelma)	ASV149 (Agrypnia)	ASV57 (Hesperocorixa)	ASV708 (Procladius)	ASV190 (Cypridopsis)	ASV129 (Cricotopus)	ASV7 (Caenis)	ASV335 (Corynoneura)	ASV166 (Palpomyia)	ASV17 (Chironomus)	ASV381 (Setacera)	ASV6862 (Polypedilum)	ASV145 (undef_Chironomidae)	ASV601 (Ablabesmyia)	ASV216 (Triaenodes)	ASV100 (Chironomus)	ASV5 (Siphlonurus)	ASV293 (Laccophilus)	ASV89 (Enallagma)	ASV85 (Ablabesmyia)	ASV199 (Triaenodes)	ASV551 (Procladius)
233	LANDMarkOracle	ASV410 (Dicrotendipes)	ASV204 (Aglaodiaptomus)	ASV28 (Caenis)	ASV388 (Leucorrhinia)	ASV8 (Caenis)	ASV23 (Notonecta)	ASV73 (Hyalella)	ASV78 (Callibaetis)	ASV21 (Banksiola)	ASV537 (Hyalella)	ASV671 (Nais)	ASV159 (Lumbriculus)	ASV3 (Caenis)	ASV4322 (Phaenopsectra)	ASV141 (Sigara)	ASV136 (Chironomus)	ASV56 (Chironomus)	ASV311 (Nais)	ASV79 (Tanytarsus)	ASV121 (Drosophila)	ASV1010 (Glyptotendipes)	ASV5559 (Lycia)	ASV74 (Hyalella)	ASV468 (Hedriodiscus)	ASV16 (Paratanytarsus)	ASV731 (Leucorrhinia)	ASV407 (Cladopelma)	ASV547 (Lumbriculus)	ASV149 (Agrypnia)	ASV697 (Lumbriculus)	ASV15 (Callicorixa)	ASV120 (Angarotipula)	ASV7 (Caenis)	ASV335 (Corynoneura)	ASV166 (Palpomyia)	ASV17 (Chironomus)	ASV381 (Setacera)	ASV346 (Hyalella)	ASV161 (Tanytarsus)	ASV502 (Tanytarsus)	ASV100 (Chironomus)	ASV48 (Agrypnia)	ASV372 (Cricotopus)	ASV572 (Haliplus)	ASV301 (Orthocladius)	ASV293 (Laccophilus)	ASV89 (Enallagma)	ASV85 (Ablabesmyia)
234	LANDMarkOracle	ASV410 (Dicrotendipes)	ASV204 (Aglaodiaptomus)	ASV28 (Caenis)	ASV8 (Caenis)	ASV78 (Callibaetis)	ASV21 (Banksiola)	ASV117 (Callicorixa)	ASV537 (Hyalella)	ASV10 (Caenis)	ASV3 (Caenis)	ASV4322 (Phaenopsectra)	ASV280 (Hyalella)	ASV428 (Buenoa)	ASV625 (Apodrosus)	ASV141 (Sigara)	ASV136 (Chironomus)	ASV56 (Chironomus)	ASV40 (Hyalella)	ASV311 (Nais)	ASV79 (Tanytarsus)	ASV299 (Chironomus)	ASV121 (Drosophila)	ASV74 (Hyalella)	ASV417 (Psectrocladius)	ASV1028 (Caenis)	ASV468 (Hedriodiscus)	ASV16 (Paratanytarsus)	ASV407 (Cladopelma)	ASV444 (Hyalella)	ASV149 (Agrypnia)	ASV57 (Hesperocorixa)	ASV249 (Ablabesmyia)	ASV15 (Callicorixa)	ASV190 (Cypridopsis)	ASV120 (Angarotipula)	ASV129 (Cricotopus)	ASV7 (Caenis)	ASV335 (Corynoneura)	ASV166 (Palpomyia)	ASV95 (Ablabesmyia)	ASV169 (Ablabesmyia)	ASV145 (undef_Chironomidae)	ASV216 (Triaenodes)	ASV48 (Agrypnia)	ASV2550 (Hyalella)	ASV5 (Siphlonurus)	ASV446 (Hyalella)	ASV293 (Laccophilus)
235	LANDMarkOracle	ASV410 (Dicrotendipes)	ASV28 (Caenis)	ASV388 (Leucorrhinia)	ASV8 (Caenis)	ASV23 (Notonecta)	ASV21 (Banksiola)	ASV117 (Callicorixa)	ASV537 (Hyalella)	ASV10 (Caenis)	ASV4923 (Sigara)	ASV671 (Nais)	ASV3 (Caenis)	ASV4322 (Phaenopsectra)	ASV280 (Hyalella)	ASV460 (Haliplus)	ASV428 (Buenoa)	ASV141 (Sigara)	ASV136 (Chironomus)	ASV56 (Chironomus)	ASV761 (Candona)	ASV40 (Hyalella)	ASV311 (Nais)	ASV299 (Chironomus)	ASV74 (Hyalella)	ASV1028 (Caenis)	ASV468 (Hedriodiscus)	ASV16 (Paratanytarsus)	ASV407 (Cladopelma)	ASV444 (Hyalella)	ASV249 (Ablabesmyia)	ASV697 (Lumbriculus)	ASV15 (Callicorixa)	ASV1105 (Cryptochironomus)	ASV120 (Angarotipula)	ASV294 (Limnesia)	ASV7 (Caenis)	ASV335 (Corynoneura)	ASV166 (Palpomyia)	ASV346 (Hyalella)	ASV216 (Triaenodes)	ASV100 (Chironomus)	ASV732 (Paratanytarsus)	ASV5 (Siphlonurus)	ASV372 (Cricotopus)	ASV301 (Orthocladius)	ASV293 (Laccophilus)	ASV85 (Ablabesmyia)	ASV199 (Triaenodes)
236	LANDMarkOracle	ASV410 (Dicrotendipes)	ASV204 (Aglaodiaptomus)	ASV28 (Caenis)	ASV388 (Leucorrhinia)	ASV8 (Caenis)	ASV73 (Hyalella)	ASV21 (Banksiola)	ASV117 (Callicorixa)	ASV1234 (Nais)	ASV671 (Nais)	ASV3 (Caenis)	ASV141 (Sigara)	ASV11 (Hyalella)	ASV924 (Paratanytarsus)	ASV311 (Nais)	ASV79 (Tanytarsus)	ASV121 (Drosophila)	ASV74 (Hyalella)	ASV417 (Psectrocladius)	ASV1028 (Caenis)	ASV461 (Aeshna)	ASV16 (Paratanytarsus)	ASV407 (Cladopelma)	ASV444 (Hyalella)	ASV149 (Agrypnia)	ASV57 (Hesperocorixa)	ASV249 (Ablabesmyia)	ASV15 (Callicorixa)	ASV129 (Cricotopus)	ASV335 (Corynoneura)	ASV166 (Palpomyia)	ASV17 (Chironomus)	ASV169 (Ablabesmyia)	ASV381 (Setacera)	ASV145 (undef_Chironomidae)	ASV346 (Hyalella)	ASV601 (Ablabesmyia)	ASV1242 (Procladius)	ASV100 (Chironomus)	ASV480 (Hyalella)	ASV5 (Siphlonurus)	ASV372 (Cricotopus)	ASV301 (Orthocladius)	ASV293 (Laccophilus)	ASV85 (Ablabesmyia)	ASV199 (Triaenodes)	ASV20 (Chaetogaster)	ASV871 (Simocephalus)
237	LANDMarkOracle	ASV410 (Dicrotendipes)	ASV204 (Aglaodiaptomus)	ASV28 (Caenis)	ASV388 (Leucorrhinia)	ASV8 (Caenis)	ASV21 (Banksiola)	ASV117 (Callicorixa)	ASV537 (Hyalella)	ASV10 (Caenis)	ASV671 (Nais)	ASV3 (Caenis)	ASV4322 (Phaenopsectra)	ASV460 (Haliplus)	ASV428 (Buenoa)	ASV141 (Sigara)	ASV239 (Orthocladius)	ASV56 (Chironomus)	ASV311 (Nais)	ASV299 (Chironomus)	ASV74 (Hyalella)	ASV417 (Psectrocladius)	ASV1028 (Caenis)	ASV657 (Helobdella)	ASV16 (Paratanytarsus)	ASV444 (Hyalella)	ASV149 (Agrypnia)	ASV57 (Hesperocorixa)	ASV15 (Callicorixa)	ASV190 (Cypridopsis)	ASV1105 (Cryptochironomus)	ASV120 (Angarotipula)	ASV129 (Cricotopus)	ASV335 (Corynoneura)	ASV166 (Palpomyia)	ASV242 (Psectrocladius)	ASV17 (Chironomus)	ASV164 (Hesperocorixa)	ASV346 (Hyalella)	ASV6166 (Cypridopsis)	ASV964 (Orthocladius)	ASV216 (Triaenodes)	ASV100 (Chironomus)	ASV2550 (Hyalella)	ASV5 (Siphlonurus)	ASV446 (Hyalella)	ASV293 (Laccophilus)	ASV85 (Ablabesmyia)	ASV199 (Triaenodes)
238	LANDMarkOracle	ASV410 (Dicrotendipes)	ASV28 (Caenis)	ASV388 (Leucorrhinia)	ASV8 (Caenis)	ASV23 (Notonecta)	ASV73 (Hyalella)	ASV21 (Banksiola)	ASV537 (Hyalella)	ASV10 (Caenis)	ASV4923 (Sigara)	ASV671 (Nais)	ASV3 (Caenis)	ASV141 (Sigara)	ASV136 (Chironomus)	ASV1261 (Chaetogaster)	ASV761 (Candona)	ASV311 (Nais)	ASV79 (Tanytarsus)	ASV299 (Chironomus)	ASV121 (Drosophila)	ASV5559 (Lycia)	ASV74 (Hyalella)	ASV417 (Psectrocladius)	ASV1028 (Caenis)	ASV16 (Paratanytarsus)	ASV407 (Cladopelma)	ASV149 (Agrypnia)	ASV708 (Procladius)	ASV15 (Callicorixa)	ASV120 (Angarotipula)	ASV7 (Caenis)	ASV335 (Corynoneura)	ASV166 (Palpomyia)	ASV17 (Chironomus)	ASV169 (Ablabesmyia)	ASV381 (Setacera)	ASV6862 (Polypedilum)	ASV145 (undef_Chironomidae)	ASV1242 (Procladius)	ASV1265 (Ladislavella)	ASV100 (Chironomus)	ASV5 (Siphlonurus)	ASV372 (Cricotopus)	ASV301 (Orthocladius)	ASV457 (Ablabesmyia)	ASV293 (Laccophilus)	ASV85 (Ablabesmyia)	ASV199 (Triaenodes)
239	LANDMarkOracle	ASV410 (Dicrotendipes)	ASV204 (Aglaodiaptomus)	ASV28 (Caenis)	ASV388 (Leucorrhinia)	ASV8 (Caenis)	ASV21 (Banksiola)	ASV117 (Callicorixa)	ASV10 (Caenis)	ASV671 (Nais)	ASV3 (Caenis)	ASV280 (Hyalella)	ASV428 (Buenoa)	ASV584 (Piona)	ASV141 (Sigara)	ASV11 (Hyalella)	ASV56 (Chironomus)	ASV311 (Nais)	ASV79 (Tanytarsus)	ASV74 (Hyalella)	ASV417 (Psectrocladius)	ASV1028 (Caenis)	ASV468 (Hedriodiscus)	ASV16 (Paratanytarsus)	ASV407 (Cladopelma)	ASV444 (Hyalella)	ASV149 (Agrypnia)	ASV57 (Hesperocorixa)	ASV249 (Ablabesmyia)	ASV697 (Lumbriculus)	ASV15 (Callicorixa)	ASV1105 (Cryptochironomus)	ASV120 (Angarotipula)	ASV129 (Cricotopus)	ASV294 (Limnesia)	ASV7 (Caenis)	ASV335 (Corynoneura)	ASV166 (Palpomyia)	ASV475 (Carrhydrus)	ASV95 (Ablabesmyia)	ASV381 (Setacera)	ASV145 (undef_Chironomidae)	ASV216 (Triaenodes)	ASV2550 (Hyalella)	ASV480 (Hyalella)	ASV5 (Siphlonurus)	ASV372 (Cricotopus)	ASV1511 (Ablabesmyia)	ASV301 (Orthocladius)
240	LANDMarkNoOracle	ASV410 (Dicrotendipes)	ASV28 (Caenis)	ASV388 (Leucorrhinia)	ASV8 (Caenis)	ASV21 (Banksiola)	ASV10 (Caenis)	ASV671 (Nais)	ASV3 (Caenis)	ASV428 (Buenoa)	ASV141 (Sigara)	ASV239 (Orthocladius)	ASV311 (Nais)	ASV79 (Tanytarsus)	ASV5559 (Lycia)	ASV832 (Lumbriculus)	ASV1028 (Caenis)	ASV657 (Helobdella)	ASV468 (Hedriodiscus)	ASV16 (Paratanytarsus)	ASV407 (Cladopelma)	ASV444 (Hyalella)	ASV547 (Lumbriculus)	ASV149 (Agrypnia)	ASV697 (Lumbriculus)	ASV2425 (Corynoneura)	ASV15 (Callicorixa)	ASV120 (Angarotipula)	ASV7305 (Polypedilum)	ASV39 (Aglaodiaptomus)	ASV7 (Caenis)	ASV335 (Corynoneura)	ASV166 (Palpomyia)	ASV475 (Carrhydrus)	ASV164 (Hesperocorixa)	ASV964 (Orthocladius)	ASV216 (Triaenodes)	ASV2844 (Paratanytarsus)	ASV1265 (Ladislavella)	ASV100 (Chironomus)	ASV480 (Hyalella)	ASV5 (Siphlonurus)	ASV372 (Cricotopus)	ASV301 (Orthocladius)	ASV293 (Laccophilus)	ASV85 (Ablabesmyia)	ASV199 (Triaenodes)	ASV5317 (Helobdella)	ASV551 (Procladius)
241	LANDMarkNoOracle	ASV410 (Dicrotendipes)	ASV204 (Aglaodiaptomus)	ASV28 (Caenis)	ASV388 (Leucorrhinia)	ASV21 (Banksiola)	ASV1234 (Nais)	ASV10 (Caenis)	ASV671 (Nais)	ASV699 (Chironomus)	ASV1383 (Cricotopus)	ASV3 (Caenis)	ASV460 (Haliplus)	ASV428 (Buenoa)	ASV141 (Sigara)	ASV1261 (Chaetogaster)	ASV239 (Orthocladius)	ASV299 (Chironomus)	ASV1107 (Parachironomus)	ASV850 (Aglaodiaptomus)	ASV1010 (Glyptotendipes)	ASV74 (Hyalella)	ASV417 (Psectrocladius)	ASV1028 (Caenis)	ASV1011 (Paratanytarsus)	ASV16 (Paratanytarsus)	ASV407 (Cladopelma)	ASV444 (Hyalella)	ASV547 (Lumbriculus)	ASV149 (Agrypnia)	ASV57 (Hesperocorixa)	ASV1811 (Paratanytarsus)	ASV697 (Lumbriculus)	ASV7 (Caenis)	ASV335 (Corynoneura)	ASV166 (Palpomyia)	ASV475 (Carrhydrus)	ASV5722 (Hyalella)	ASV6862 (Polypedilum)	ASV145 (undef_Chironomidae)	ASV9428 (Hyalella)	ASV502 (Tanytarsus)	ASV964 (Orthocladius)	ASV216 (Triaenodes)	ASV1242 (Procladius)	ASV48 (Agrypnia)	ASV2550 (Hyalella)	ASV494 (Glyptotendipes)	ASV480 (Hyalella)
242	LANDMarkNoOracle	ASV410 (Dicrotendipes)	ASV28 (Caenis)	ASV388 (Leucorrhinia)	ASV21 (Banksiola)	ASV117 (Callicorixa)	ASV10 (Caenis)	ASV671 (Nais)	ASV699 (Chironomus)	ASV1383 (Cricotopus)	ASV3 (Caenis)	ASV280 (Hyalella)	ASV428 (Buenoa)	ASV141 (Sigara)	ASV1261 (Chaetogaster)	ASV924 (Paratanytarsus)	ASV239 (Orthocladius)	ASV311 (Nais)	ASV121 (Drosophila)	ASV850 (Aglaodiaptomus)	ASV74 (Hyalella)	ASV1028 (Caenis)	ASV16 (Paratanytarsus)	ASV407 (Cladopelma)	ASV149 (Agrypnia)	ASV1724 (Polypedilum)	ASV697 (Lumbriculus)	ASV7305 (Polypedilum)	ASV3564 (Orthocladius)	ASV294 (Limnesia)	ASV7 (Caenis)	ASV335 (Corynoneura)	ASV166 (Palpomyia)	ASV6862 (Polypedilum)	ASV145 (undef_Chironomidae)	ASV161 (Tanytarsus)	ASV502 (Tanytarsus)	ASV964 (Orthocladius)	ASV216 (Triaenodes)	ASV7725 (Cenocorixa)	ASV48 (Agrypnia)	ASV494 (Glyptotendipes)	ASV480 (Hyalella)	ASV35 (Sigara)	ASV5 (Siphlonurus)	ASV372 (Cricotopus)	ASV1511 (Ablabesmyia)	ASV301 (Orthocladius)	ASV293 (Laccophilus)
243	LANDMarkNoOracle	ASV410 (Dicrotendipes)	ASV28 (Caenis)	ASV388 (Leucorrhinia)	ASV8 (Caenis)	ASV21 (Banksiola)	ASV117 (Callicorixa)	ASV537 (Hyalella)	ASV10 (Caenis)	ASV671 (Nais)	ASV3628 (Chironomus)	ASV3 (Caenis)	ASV141 (Sigara)	ASV136 (Chironomus)	ASV924 (Paratanytarsus)	ASV2312 (Enallagma)	ASV79 (Tanytarsus)	ASV299 (Chironomus)	ASV5559 (Lycia)	ASV74 (Hyalella)	ASV417 (Psectrocladius)	ASV1028 (Caenis)	ASV16 (Paratanytarsus)	ASV407 (Cladopelma)	ASV324 (Tanytarsus)	ASV547 (Lumbriculus)	ASV149 (Agrypnia)	ASV1811 (Paratanytarsus)	ASV708 (Procladius)	ASV120 (Angarotipula)	ASV129 (Cricotopus)	ASV7 (Caenis)	ASV335 (Corynoneura)	ASV166 (Palpomyia)	ASV475 (Carrhydrus)	ASV17 (Chironomus)	ASV381 (Setacera)	ASV6862 (Polypedilum)	ASV145 (undef_Chironomidae)	ASV346 (Hyalella)	ASV1242 (Procladius)	ASV100 (Chironomus)	ASV48 (Agrypnia)	ASV480 (Hyalella)	ASV372 (Cricotopus)	ASV301 (Orthocladius)	ASV457 (Ablabesmyia)	ASV293 (Laccophilus)	ASV85 (Ablabesmyia)
244	LANDMarkNoOracle	ASV410 (Dicrotendipes)	ASV204 (Aglaodiaptomus)	ASV28 (Caenis)	ASV388 (Leucorrhinia)	ASV8 (Caenis)	ASV73 (Hyalella)	ASV78 (Callibaetis)	ASV21 (Banksiola)	ASV117 (Callicorixa)	ASV10 (Caenis)	ASV671 (Nais)	ASV3 (Caenis)	ASV428 (Buenoa)	ASV141 (Sigara)	ASV924 (Paratanytarsus)	ASV311 (Nais)	ASV121 (Drosophila)	ASV850 (Aglaodiaptomus)	ASV74 (Hyalella)	ASV1028 (Caenis)	ASV16 (Paratanytarsus)	ASV731 (Leucorrhinia)	ASV407 (Cladopelma)	ASV3904 (Tanytarsus)	ASV149 (Agrypnia)	ASV57 (Hesperocorixa)	ASV697 (Lumbriculus)	ASV15 (Callicorixa)	ASV120 (Angarotipula)	ASV313 (Dero)	ASV129 (Cricotopus)	ASV7 (Caenis)	ASV335 (Corynoneura)	ASV166 (Palpomyia)	ASV381 (Setacera)	ASV145 (undef_Chironomidae)	ASV346 (Hyalella)	ASV601 (Ablabesmyia)	ASV216 (Triaenodes)	ASV1242 (Procladius)	ASV100 (Chironomus)	ASV317 (Nais)	ASV2550 (Hyalella)	ASV494 (Glyptotendipes)	ASV2202 (Enallagma)	ASV5 (Siphlonurus)	ASV372 (Cricotopus)	ASV572 (Haliplus)
245	LANDMarkNoOracle	ASV410 (Dicrotendipes)	ASV204 (Aglaodiaptomus)	ASV28 (Caenis)	ASV388 (Leucorrhinia)	ASV21 (Banksiola)	ASV117 (Callicorixa)	ASV10 (Caenis)	ASV671 (Nais)	ASV3 (Caenis)	ASV4322 (Phaenopsectra)	ASV280 (Hyalella)	ASV460 (Haliplus)	ASV428 (Buenoa)	ASV625 (Apodrosus)	ASV141 (Sigara)	ASV136 (Chironomus)	ASV239 (Orthocladius)	ASV299 (Chironomus)	ASV7315 (Polypedilum)	ASV121 (Drosophila)	ASV850 (Aglaodiaptomus)	ASV74 (Hyalella)	ASV1028 (Caenis)	ASV468 (Hedriodiscus)	ASV16 (Paratanytarsus)	ASV407 (Cladopelma)	ASV444 (Hyalella)	ASV3904 (Tanytarsus)	ASV149 (Agrypnia)	ASV708 (Procladius)	ASV1105 (Cryptochironomus)	ASV1042 (Corynoneura)	ASV120 (Angarotipula)	ASV129 (Cricotopus)	ASV294 (Limnesia)	ASV7 (Caenis)	ASV335 (Corynoneura)	ASV166 (Palpomyia)	ASV475 (Carrhydrus)	ASV95 (Ablabesmyia)	ASV164 (Hesperocorixa)	ASV6862 (Polypedilum)	ASV145 (undef_Chironomidae)	ASV964 (Orthocladius)	ASV216 (Triaenodes)	ASV7725 (Cenocorixa)	ASV3365 (Haliplus)	ASV480 (Hyalella)
246	LANDMarkNoOracle	ASV410 (Dicrotendipes)	ASV204 (Aglaodiaptomus)	ASV28 (Caenis)	ASV78 (Callibaetis)	ASV21 (Banksiola)	ASV10 (Caenis)	ASV671 (Nais)	ASV136 (Chironomus)	ASV311 (Nais)	ASV79 (Tanytarsus)	ASV299 (Chironomus)	ASV121 (Drosophila)	ASV850 (Aglaodiaptomus)	ASV74 (Hyalella)	ASV417 (Psectrocladius)	ASV1028 (Caenis)	ASV16 (Paratanytarsus)	ASV407 (Cladopelma)	ASV444 (Hyalella)	ASV3904 (Tanytarsus)	ASV149 (Agrypnia)	ASV1811 (Paratanytarsus)	ASV697 (Lumbriculus)	ASV15 (Callicorixa)	ASV120 (Angarotipula)	ASV1839 (Hyalella)	ASV7 (Caenis)	ASV335 (Corynoneura)	ASV166 (Palpomyia)	ASV381 (Setacera)	ASV145 (undef_Chironomidae)	ASV216 (Triaenodes)	ASV317 (Nais)	ASV48 (Agrypnia)	ASV2550 (Hyalella)	ASV480 (Hyalella)	ASV5 (Siphlonurus)	ASV372 (Cricotopus)	ASV301 (Orthocladius)	ASV446 (Hyalella)	ASV293 (Laccophilus)	ASV85 (Ablabesmyia)	ASV199 (Triaenodes)	ASV5317 (Helobdella)	ASV551 (Procladius)	ASV871 (Simocephalus)	ASV370 (Arrenurus)	ASV107 (Graphoderus)
247	LANDMarkNoOracle	ASV410 (Dicrotendipes)	ASV28 (Caenis)	ASV388 (Leucorrhinia)	ASV8 (Caenis)	ASV23 (Notonecta)	ASV476 (Triaenodes)	ASV21 (Banksiola)	ASV1234 (Nais)	ASV10 (Caenis)	ASV671 (Nais)	ASV3 (Caenis)	ASV428 (Buenoa)	ASV141 (Sigara)	ASV56 (Chironomus)	ASV121 (Drosophila)	ASV74 (Hyalella)	ASV417 (Psectrocladius)	ASV1028 (Caenis)	ASV468 (Hedriodiscus)	ASV16 (Paratanytarsus)	ASV731 (Leucorrhinia)	ASV407 (Cladopelma)	ASV444 (Hyalella)	ASV149 (Agrypnia)	ASV2494 (Coenagrion)	ASV249 (Ablabesmyia)	ASV697 (Lumbriculus)	ASV15 (Callicorixa)	ASV7305 (Polypedilum)	ASV1926 (Polypedilum)	ASV7 (Caenis)	ASV335 (Corynoneura)	ASV166 (Palpomyia)	ASV242 (Psectrocladius)	ASV164 (Hesperocorixa)	ASV145 (undef_Chironomidae)	ASV502 (Tanytarsus)	ASV964 (Orthocladius)	ASV216 (Triaenodes)	ASV480 (Hyalella)	ASV5 (Siphlonurus)	ASV372 (Cricotopus)	ASV446 (Hyalella)	ASV293 (Laccophilus)	ASV85 (Ablabesmyia)	ASV2486 (Planorbella)	ASV199 (Triaenodes)	ASV612 (Ablabesmyia)
248	LANDMarkNoOracle	ASV410 (Dicrotendipes)	ASV204 (Aglaodiaptomus)	ASV28 (Caenis)	ASV388 (Leucorrhinia)	ASV8 (Caenis)	ASV23 (Notonecta)	ASV78 (Callibaetis)	ASV21 (Banksiola)	ASV117 (Callicorixa)	ASV10 (Caenis)	ASV671 (Nais)	ASV207 (Nais)	ASV159 (Lumbriculus)	ASV3 (Caenis)	ASV280 (Hyalella)	ASV141 (Sigara)	ASV1261 (Chaetogaster)	ASV239 (Orthocladius)	ASV311 (Nais)	ASV79 (Tanytarsus)	ASV1107 (Parachironomus)	ASV121 (Drosophila)	ASV850 (Aglaodiaptomus)	ASV74 (Hyalella)	ASV417 (Psectrocladius)	ASV1028 (Caenis)	ASV16 (Paratanytarsus)	ASV950 (Lumbriculus)	ASV731 (Leucorrhinia)	ASV407 (Cladopelma)	ASV547 (Lumbriculus)	ASV1811 (Paratanytarsus)	ASV697 (Lumbriculus)	ASV1105 (Cryptochironomus)	ASV1042 (Corynoneura)	ASV3385 (Hyalella)	ASV7 (Caenis)	ASV335 (Corynoneura)	ASV166 (Palpomyia)	ASV475 (Carrhydrus)	ASV164 (Hesperocorixa)	ASV145 (undef_Chironomidae)	ASV601 (Ablabesmyia)	ASV9428 (Hyalella)	ASV964 (Orthocladius)	ASV216 (Triaenodes)	ASV2550 (Hyalella)	ASV480 (Hyalella)
249	LANDMarkNoOracle	ASV410 (Dicrotendipes)	ASV204 (Aglaodiaptomus)	ASV28 (Caenis)	ASV388 (Leucorrhinia)	ASV8 (Caenis)	ASV23 (Notonecta)	ASV73 (Hyalella)	ASV21 (Banksiola)	ASV117 (Callicorixa)	ASV10 (Caenis)	ASV671 (Nais)	ASV159 (Lumbriculus)	ASV3 (Caenis)	ASV428 (Buenoa)	ASV141 (Sigara)	ASV56 (Chironomus)	ASV311 (Nais)	ASV79 (Tanytarsus)	ASV850 (Aglaodiaptomus)	ASV74 (Hyalella)	ASV417 (Psectrocladius)	ASV1028 (Caenis)	ASV468 (Hedriodiscus)	ASV16 (Paratanytarsus)	ASV731 (Leucorrhinia)	ASV407 (Cladopelma)	ASV444 (Hyalella)	ASV547 (Lumbriculus)	ASV149 (Agrypnia)	ASV26 (Nemotaulius)	ASV697 (Lumbriculus)	ASV708 (Procladius)	ASV129 (Cricotopus)	ASV294 (Limnesia)	ASV7 (Caenis)	ASV335 (Corynoneura)	ASV166 (Palpomyia)	ASV475 (Carrhydrus)	ASV164 (Hesperocorixa)	ASV145 (undef_Chironomidae)	ASV216 (Triaenodes)	ASV100 (Chironomus)	ASV317 (Nais)	ASV494 (Glyptotendipes)	ASV480 (Hyalella)	ASV275 (Aeshna)	ASV5 (Siphlonurus)	ASV372 (Cricotopus)
250	LANDMarkNoOracle	ASV410 (Dicrotendipes)	ASV204 (Aglaodiaptomus)	ASV28 (Caenis)	ASV388 (Leucorrhinia)	ASV8 (Caenis)	ASV21 (Banksiola)	ASV1234 (Nais)	ASV10 (Caenis)	ASV599 (Gammarus)	ASV671 (Nais)	ASV699 (Chironomus)	ASV1383 (Cricotopus)	ASV3 (Caenis)	ASV428 (Buenoa)	ASV141 (Sigara)	ASV136 (Chironomus)	ASV2312 (Enallagma)	ASV311 (Nais)	ASV79 (Tanytarsus)	ASV299 (Chironomus)	ASV1107 (Parachironomus)	ASV121 (Drosophila)	ASV74 (Hyalella)	ASV417 (Psectrocladius)	ASV1210 (Paratanytarsus)	ASV1028 (Caenis)	ASV16 (Paratanytarsus)	ASV407 (Cladopelma)	ASV547 (Lumbriculus)	ASV1811 (Paratanytarsus)	ASV708 (Procladius)	ASV7305 (Polypedilum)	ASV129 (Cricotopus)	ASV7 (Caenis)	ASV335 (Corynoneura)	ASV166 (Palpomyia)	ASV169 (Ablabesmyia)	ASV164 (Hesperocorixa)	ASV6862 (Polypedilum)	ASV145 (undef_Chironomidae)	ASV216 (Triaenodes)	ASV480 (Hyalella)	ASV5 (Siphlonurus)	ASV372 (Cricotopus)	ASV1511 (Ablabesmyia)	ASV301 (Orthocladius)	ASV446 (Hyalella)	ASV293 (Laccophilus)
251	LANDMarkNoOracle	ASV410 (Dicrotendipes)	ASV204 (Aglaodiaptomus)	ASV28 (Caenis)	ASV388 (Leucorrhinia)	ASV8 (Caenis)	ASV23 (Notonecta)	ASV21 (Banksiola)	ASV1234 (Nais)	ASV10 (Caenis)	ASV671 (Nais)	ASV7863 (Callicorixa)	ASV3 (Caenis)	ASV280 (Hyalella)	ASV428 (Buenoa)	ASV141 (Sigara)	ASV311 (Nais)	ASV79 (Tanytarsus)	ASV1107 (Parachironomus)	ASV121 (Drosophila)	ASV850 (Aglaodiaptomus)	ASV74 (Hyalella)	ASV417 (Psectrocladius)	ASV1028 (Caenis)	ASV16 (Paratanytarsus)	ASV407 (Cladopelma)	ASV444 (Hyalella)	ASV149 (Agrypnia)	ASV1811 (Paratanytarsus)	ASV708 (Procladius)	ASV15 (Callicorixa)	ASV1105 (Cryptochironomus)	ASV3384 (Hyalella)	ASV7305 (Polypedilum)	ASV3385 (Hyalella)	ASV7 (Caenis)	ASV335 (Corynoneura)	ASV166 (Palpomyia)	ASV164 (Hesperocorixa)	ASV145 (undef_Chironomidae)	ASV964 (Orthocladius)	ASV216 (Triaenodes)	ASV1242 (Procladius)	ASV2550 (Hyalella)	ASV480 (Hyalella)	ASV5 (Siphlonurus)	ASV1511 (Ablabesmyia)	ASV301 (Orthocladius)	ASV446 (Hyalella)
252	LANDMarkNoOracle	ASV410 (Dicrotendipes)	ASV28 (Caenis)	ASV388 (Leucorrhinia)	ASV8 (Caenis)	ASV23 (Notonecta)	ASV21 (Banksiola)	ASV1234 (Nais)	ASV10 (Caenis)	ASV671 (Nais)	ASV1383 (Cricotopus)	ASV3 (Caenis)	ASV4322 (Phaenopsectra)	ASV428 (Buenoa)	ASV141 (Sigara)	ASV924 (Paratanytarsus)	ASV239 (Orthocladius)	ASV79 (Tanytarsus)	ASV299 (Chironomus)	ASV1107 (Parachironomus)	ASV121 (Drosophila)	ASV850 (Aglaodiaptomus)	ASV74 (Hyalella)	ASV417 (Psectrocladius)	ASV1028 (Caenis)	ASV16 (Paratanytarsus)	ASV407 (Cladopelma)	ASV324 (Tanytarsus)	ASV149 (Agrypnia)	ASV249 (Ablabesmyia)	ASV697 (Lumbriculus)	ASV39 (Aglaodiaptomus)	ASV129 (Cricotopus)	ASV7 (Caenis)	ASV335 (Corynoneura)	ASV166 (Palpomyia)	ASV475 (Carrhydrus)	ASV169 (Ablabesmyia)	ASV164 (Hesperocorixa)	ASV6862 (Polypedilum)	ASV145 (undef_Chironomidae)	ASV601 (Ablabesmyia)	ASV216 (Triaenodes)	ASV2844 (Paratanytarsus)	ASV480 (Hyalella)	ASV5 (Siphlonurus)	ASV372 (Cricotopus)	ASV457 (Ablabesmyia)	ASV293 (Laccophilus)
253	LANDMarkNoOracle	ASV410 (Dicrotendipes)	ASV28 (Caenis)	ASV388 (Leucorrhinia)	ASV8 (Caenis)	ASV23 (Notonecta)	ASV822 (Tanytarsus)	ASV21 (Banksiola)	ASV10 (Caenis)	ASV671 (Nais)	ASV3 (Caenis)	ASV4322 (Phaenopsectra)	ASV280 (Hyalella)	ASV428 (Buenoa)	ASV141 (Sigara)	ASV136 (Chironomus)	ASV40 (Hyalella)	ASV311 (Nais)	ASV74 (Hyalella)	ASV1028 (Caenis)	ASV16 (Paratanytarsus)	ASV731 (Leucorrhinia)	ASV407 (Cladopelma)	ASV444 (Hyalella)	ASV547 (Lumbriculus)	ASV149 (Agrypnia)	ASV15 (Callicorixa)	ASV1105 (Cryptochironomus)	ASV1926 (Polypedilum)	ASV7 (Caenis)	ASV335 (Corynoneura)	ASV166 (Palpomyia)	ASV242 (Psectrocladius)	ASV164 (Hesperocorixa)	ASV145 (undef_Chironomidae)	ASV216 (Triaenodes)	ASV1242 (Procladius)	ASV100 (Chironomus)	ASV2550 (Hyalella)	ASV480 (Hyalella)	ASV5 (Siphlonurus)	ASV372 (Cricotopus)	ASV293 (Laccophilus)	ASV85 (Ablabesmyia)	ASV199 (Triaenodes)	ASV5317 (Helobdella)	ASV3767 (Physella)	ASV551 (Procladius)	ASV61 (Phryganea)
254	LANDMarkNoOracle	ASV410 (Dicrotendipes)	ASV28 (Caenis)	ASV388 (Leucorrhinia)	ASV8 (Caenis)	ASV21 (Banksiola)	ASV117 (Callicorixa)	ASV671 (Nais)	ASV207 (Nais)	ASV3 (Caenis)	ASV280 (Hyalella)	ASV584 (Piona)	ASV141 (Sigara)	ASV1261 (Chaetogaster)	ASV239 (Orthocladius)	ASV299 (Chironomus)	ASV74 (Hyalella)	ASV417 (Psectrocladius)	ASV1028 (Caenis)	ASV16 (Paratanytarsus)	ASV407 (Cladopelma)	ASV444 (Hyalella)	ASV1811 (Paratanytarsus)	ASV697 (Lumbriculus)	ASV708 (Procladius)	ASV15 (Callicorixa)	ASV1105 (Cryptochironomus)	ASV1839 (Hyalella)	ASV294 (Limnesia)	ASV7 (Caenis)	ASV335 (Corynoneura)	ASV166 (Palpomyia)	ASV475 (Carrhydrus)	ASV164 (Hesperocorixa)	ASV6862 (Polypedilum)	ASV145 (undef_Chironomidae)	ASV161 (Tanytarsus)	ASV216 (Triaenodes)	ASV1242 (Procladius)	ASV100 (Chironomus)	ASV2550 (Hyalella)	ASV929 (Chironomus)	ASV480 (Hyalella)	ASV2202 (Enallagma)	ASV5 (Siphlonurus)	ASV1511 (Ablabesmyia)	ASV293 (Laccophilus)	ASV85 (Ablabesmyia)	ASV199 (Triaenodes)
255	LANDMarkNoOracle	ASV410 (Dicrotendipes)	ASV28 (Caenis)	ASV388 (Leucorrhinia)	ASV8 (Caenis)	ASV21 (Banksiola)	ASV117 (Callicorixa)	ASV537 (Hyalella)	ASV1234 (Nais)	ASV10 (Caenis)	ASV671 (Nais)	ASV3 (Caenis)	ASV141 (Sigara)	ASV136 (Chironomus)	ASV56 (Chironomus)	ASV79 (Tanytarsus)	ASV7315 (Polypedilum)	ASV121 (Drosophila)	ASV850 (Aglaodiaptomus)	ASV5559 (Lycia)	ASV74 (Hyalella)	ASV1028 (Caenis)	ASV16 (Paratanytarsus)	ASV407 (Cladopelma)	ASV444 (Hyalella)	ASV149 (Agrypnia)	ASV1811 (Paratanytarsus)	ASV697 (Lumbriculus)	ASV15 (Callicorixa)	ASV178 (Psectrocladius)	ASV7305 (Polypedilum)	ASV7 (Caenis)	ASV335 (Corynoneura)	ASV166 (Palpomyia)	ASV475 (Carrhydrus)	ASV381 (Setacera)	ASV164 (Hesperocorixa)	ASV145 (undef_Chironomidae)	ASV601 (Ablabesmyia)	ASV502 (Tanytarsus)	ASV964 (Orthocladius)	ASV216 (Triaenodes)	ASV7725 (Cenocorixa)	ASV494 (Glyptotendipes)	ASV480 (Hyalella)	ASV2202 (Enallagma)	ASV5 (Siphlonurus)	ASV1511 (Ablabesmyia)	ASV301 (Orthocladius)
256	LANDMarkNoOracle	ASV410 (Dicrotendipes)	ASV28 (Caenis)	ASV388 (Leucorrhinia)	ASV8 (Caenis)	ASV476 (Triaenodes)	ASV21 (Banksiola)	ASV117 (Callicorixa)	ASV537 (Hyalella)	ASV10 (Caenis)	ASV671 (Nais)	ASV3 (Caenis)	ASV4322 (Phaenopsectra)	ASV428 (Buenoa)	ASV141 (Sigara)	ASV924 (Paratanytarsus)	ASV311 (Nais)	ASV259 (Gammarus)	ASV121 (Drosophila)	ASV850 (Aglaodiaptomus)	ASV74 (Hyalella)	ASV417 (Psectrocladius)	ASV1028 (Caenis)	ASV16 (Paratanytarsus)	ASV731 (Leucorrhinia)	ASV407 (Cladopelma)	ASV444 (Hyalella)	ASV149 (Agrypnia)	ASV57 (Hesperocorixa)	ASV249 (Ablabesmyia)	ASV15 (Callicorixa)	ASV2086 (Cypridopsis)	ASV129 (Cricotopus)	ASV7 (Caenis)	ASV335 (Corynoneura)	ASV166 (Palpomyia)	ASV17 (Chironomus)	ASV145 (undef_Chironomidae)	ASV601 (Ablabesmyia)	ASV502 (Tanytarsus)	ASV216 (Triaenodes)	ASV2844 (Paratanytarsus)	ASV1242 (Procladius)	ASV100 (Chironomus)	ASV1072 (Tanytarsus)	ASV480 (Hyalella)	ASV372 (Cricotopus)	ASV572 (Haliplus)	ASV293 (Laccophilus)
257	LANDMarkNoOracle	ASV410 (Dicrotendipes)	ASV204 (Aglaodiaptomus)	ASV28 (Caenis)	ASV388 (Leucorrhinia)	ASV8 (Caenis)	ASV21 (Banksiola)	ASV117 (Callicorixa)	ASV4923 (Sigara)	ASV671 (Nais)	ASV3628 (Chironomus)	ASV3 (Caenis)	ASV625 (Apodrosus)	ASV141 (Sigara)	ASV136 (Chironomus)	ASV1261 (Chaetogaster)	ASV2312 (Enallagma)	ASV311 (Nais)	ASV79 (Tanytarsus)	ASV299 (Chironomus)	ASV121 (Drosophila)	ASV850 (Aglaodiaptomus)	ASV5559 (Lycia)	ASV74 (Hyalella)	ASV417 (Psectrocladius)	ASV1028 (Caenis)	ASV16 (Paratanytarsus)	ASV950 (Lumbriculus)	ASV731 (Leucorrhinia)	ASV407 (Cladopelma)	ASV547 (Lumbriculus)	ASV149 (Agrypnia)	ASV249 (Ablabesmyia)	ASV697 (Lumbriculus)	ASV2086 (Cypridopsis)	ASV129 (Cricotopus)	ASV7 (Caenis)	ASV335 (Corynoneura)	ASV166 (Palpomyia)	ASV17 (Chironomus)	ASV6862 (Polypedilum)	ASV145 (undef_Chironomidae)	ASV346 (Hyalella)	ASV161 (Tanytarsus)	ASV216 (Triaenodes)	ASV1242 (Procladius)	ASV100 (Chironomus)	ASV5 (Siphlonurus)	ASV301 (Orthocladius)
258	LANDMarkNoOracle	ASV410 (Dicrotendipes)	ASV28 (Caenis)	ASV388 (Leucorrhinia)	ASV8 (Caenis)	ASV21 (Banksiola)	ASV117 (Callicorixa)	ASV537 (Hyalella)	ASV1234 (Nais)	ASV10 (Caenis)	ASV671 (Nais)	ASV3 (Caenis)	ASV141 (Sigara)	ASV136 (Chironomus)	ASV1261 (Chaetogaster)	ASV239 (Orthocladius)	ASV311 (Nais)	ASV299 (Chironomus)	ASV121 (Drosophila)	ASV74 (Hyalella)	ASV417 (Psectrocladius)	ASV1028 (Caenis)	ASV16 (Paratanytarsus)	ASV407 (Cladopelma)	ASV547 (Lumbriculus)	ASV149 (Agrypnia)	ASV1811 (Paratanytarsus)	ASV249 (Ablabesmyia)	ASV697 (Lumbriculus)	ASV708 (Procladius)	ASV1105 (Cryptochironomus)	ASV155 (Arrenurus)	ASV129 (Cricotopus)	ASV7 (Caenis)	ASV335 (Corynoneura)	ASV166 (Palpomyia)	ASV145 (undef_Chironomidae)	ASV161 (Tanytarsus)	ASV502 (Tanytarsus)	ASV964 (Orthocladius)	ASV100 (Chironomus)	ASV929 (Chironomus)	ASV5 (Siphlonurus)	ASV372 (Cricotopus)	ASV301 (Orthocladius)	ASV457 (Ablabesmyia)	ASV293 (Laccophilus)	ASV85 (Ablabesmyia)	ASV199 (Triaenodes)
259	LANDMarkNoOracle	ASV410 (Dicrotendipes)	ASV28 (Caenis)	ASV388 (Leucorrhinia)	ASV8 (Caenis)	ASV23 (Notonecta)	ASV21 (Banksiola)	ASV117 (Callicorixa)	ASV10 (Caenis)	ASV671 (Nais)	ASV3 (Caenis)	ASV280 (Hyalella)	ASV428 (Buenoa)	ASV141 (Sigara)	ASV239 (Orthocladius)	ASV56 (Chironomus)	ASV311 (Nais)	ASV79 (Tanytarsus)	ASV850 (Aglaodiaptomus)	ASV74 (Hyalella)	ASV1028 (Caenis)	ASV16 (Paratanytarsus)	ASV731 (Leucorrhinia)	ASV407 (Cladopelma)	ASV444 (Hyalella)	ASV547 (Lumbriculus)	ASV149 (Agrypnia)	ASV1724 (Polypedilum)	ASV697 (Lumbriculus)	ASV15 (Callicorixa)	ASV1105 (Cryptochironomus)	ASV7305 (Polypedilum)	ASV7 (Caenis)	ASV335 (Corynoneura)	ASV166 (Palpomyia)	ASV95 (Ablabesmyia)	ASV164 (Hesperocorixa)	ASV145 (undef_Chironomidae)	ASV601 (Ablabesmyia)	ASV9428 (Hyalella)	ASV216 (Triaenodes)	ASV1242 (Procladius)	ASV1265 (Ladislavella)	ASV100 (Chironomus)	ASV2550 (Hyalella)	ASV494 (Glyptotendipes)	ASV480 (Hyalella)	ASV5 (Siphlonurus)	ASV372 (Cricotopus)
260	LANDMarkNoOracle	ASV410 (Dicrotendipes)	ASV204 (Aglaodiaptomus)	ASV28 (Caenis)	ASV388 (Leucorrhinia)	ASV8 (Caenis)	ASV21 (Banksiola)	ASV117 (Callicorixa)	ASV4923 (Sigara)	ASV671 (Nais)	ASV32 (Daphnia)	ASV3 (Caenis)	ASV4322 (Phaenopsectra)	ASV625 (Apodrosus)	ASV141 (Sigara)	ASV136 (Chironomus)	ASV1261 (Chaetogaster)	ASV299 (Chironomus)	ASV121 (Drosophila)	ASV850 (Aglaodiaptomus)	ASV74 (Hyalella)	ASV417 (Psectrocladius)	ASV1028 (Caenis)	ASV16 (Paratanytarsus)	ASV731 (Leucorrhinia)	ASV407 (Cladopelma)	ASV149 (Agrypnia)	ASV708 (Procladius)	ASV15 (Callicorixa)	ASV41 (Enallagma)	ASV1105 (Cryptochironomus)	ASV120 (Angarotipula)	ASV2086 (Cypridopsis)	ASV129 (Cricotopus)	ASV1926 (Polypedilum)	ASV7 (Caenis)	ASV335 (Corynoneura)	ASV166 (Palpomyia)	ASV475 (Carrhydrus)	ASV17 (Chironomus)	ASV381 (Setacera)	ASV145 (undef_Chironomidae)	ASV502 (Tanytarsus)	ASV216 (Triaenodes)	ASV1242 (Procladius)	ASV100 (Chironomus)	ASV572 (Haliplus)	ASV293 (Laccophilus)	ASV85 (Ablabesmyia)
261	LANDMarkNoOracle	ASV410 (Dicrotendipes)	ASV28 (Caenis)	ASV388 (Leucorrhinia)	ASV73 (Hyalella)	ASV78 (Callibaetis)	ASV21 (Banksiola)	ASV117 (Callicorixa)	ASV537 (Hyalella)	ASV10 (Caenis)	ASV671 (Nais)	ASV3 (Caenis)	ASV141 (Sigara)	ASV1261 (Chaetogaster)	ASV924 (Paratanytarsus)	ASV239 (Orthocladius)	ASV761 (Candona)	ASV311 (Nais)	ASV1107 (Parachironomus)	ASV121 (Drosophila)	ASV74 (Hyalella)	ASV832 (Lumbriculus)	ASV1028 (Caenis)	ASV461 (Aeshna)	ASV16 (Paratanytarsus)	ASV407 (Cladopelma)	ASV3904 (Tanytarsus)	ASV547 (Lumbriculus)	ASV149 (Agrypnia)	ASV57 (Hesperocorixa)	ASV15 (Callicorixa)	ASV129 (Cricotopus)	ASV7 (Caenis)	ASV335 (Corynoneura)	ASV166 (Palpomyia)	ASV169 (Ablabesmyia)	ASV381 (Setacera)	ASV145 (undef_Chironomidae)	ASV601 (Ablabesmyia)	ASV2844 (Paratanytarsus)	ASV100 (Chironomus)	ASV48 (Agrypnia)	ASV732 (Paratanytarsus)	ASV5 (Siphlonurus)	ASV372 (Cricotopus)	ASV293 (Laccophilus)	ASV85 (Ablabesmyia)	ASV199 (Triaenodes)	ASV612 (Ablabesmyia)
262	LANDMarkNoOracle	ASV410 (Dicrotendipes)	ASV28 (Caenis)	ASV388 (Leucorrhinia)	ASV8 (Caenis)	ASV73 (Hyalella)	ASV21 (Banksiola)	ASV117 (Callicorixa)	ASV10 (Caenis)	ASV671 (Nais)	ASV159 (Lumbriculus)	ASV3 (Caenis)	ASV625 (Apodrosus)	ASV141 (Sigara)	ASV136 (Chironomus)	ASV1261 (Chaetogaster)	ASV40 (Hyalella)	ASV311 (Nais)	ASV299 (Chironomus)	ASV121 (Drosophila)	ASV850 (Aglaodiaptomus)	ASV74 (Hyalella)	ASV417 (Psectrocladius)	ASV712 (Arrenurus)	ASV1028 (Caenis)	ASV16 (Paratanytarsus)	ASV407 (Cladopelma)	ASV547 (Lumbriculus)	ASV149 (Agrypnia)	ASV111 (Tanytarsus)	ASV472 (Agrypnia)	ASV697 (Lumbriculus)	ASV708 (Procladius)	ASV129 (Cricotopus)	ASV7 (Caenis)	ASV335 (Corynoneura)	ASV166 (Palpomyia)	ASV17 (Chironomus)	ASV381 (Setacera)	ASV6862 (Polypedilum)	ASV145 (undef_Chironomidae)	ASV601 (Ablabesmyia)	ASV502 (Tanytarsus)	ASV216 (Triaenodes)	ASV100 (Chironomus)	ASV5 (Siphlonurus)	ASV457 (Ablabesmyia)	ASV293 (Laccophilus)	ASV85 (Ablabesmyia)
263	LANDMarkNoOracle	ASV410 (Dicrotendipes)	ASV204 (Aglaodiaptomus)	ASV28 (Caenis)	ASV388 (Leucorrhinia)	ASV8 (Caenis)	ASV73 (Hyalella)	ASV78 (Callibaetis)	ASV21 (Banksiola)	ASV117 (Callicorixa)	ASV537 (Hyalella)	ASV10 (Caenis)	ASV671 (Nais)	ASV3 (Caenis)	ASV4322 (Phaenopsectra)	ASV141 (Sigara)	ASV136 (Chironomus)	ASV1261 (Chaetogaster)	ASV56 (Chironomus)	ASV90 (Buenoa)	ASV311 (Nais)	ASV79 (Tanytarsus)	ASV121 (Drosophila)	ASV850 (Aglaodiaptomus)	ASV5559 (Lycia)	ASV74 (Hyalella)	ASV468 (Hedriodiscus)	ASV16 (Paratanytarsus)	ASV731 (Leucorrhinia)	ASV407 (Cladopelma)	ASV547 (Lumbriculus)	ASV149 (Agrypnia)	ASV1289 (Chironomus)	ASV697 (Lumbriculus)	ASV15 (Callicorixa)	ASV7 (Caenis)	ASV335 (Corynoneura)	ASV166 (Palpomyia)	ASV17 (Chironomus)	ASV381 (Setacera)	ASV145 (undef_Chironomidae)	ASV346 (Hyalella)	ASV502 (Tanytarsus)	ASV216 (Triaenodes)	ASV100 (Chironomus)	ASV48 (Agrypnia)	ASV2550 (Hyalella)	ASV1703 (Cenocorixa)	ASV572 (Haliplus)
264	LANDMarkNoOracle	ASV410 (Dicrotendipes)	ASV204 (Aglaodiaptomus)	ASV28 (Caenis)	ASV8 (Caenis)	ASV78 (Callibaetis)	ASV476 (Triaenodes)	ASV21 (Banksiola)	ASV10 (Caenis)	ASV1383 (Cricotopus)	ASV3 (Caenis)	ASV4322 (Phaenopsectra)	ASV428 (Buenoa)	ASV625 (Apodrosus)	ASV141 (Sigara)	ASV136 (Chironomus)	ASV924 (Paratanytarsus)	ASV56 (Chironomus)	ASV311 (Nais)	ASV79 (Tanytarsus)	ASV299 (Chironomus)	ASV7315 (Polypedilum)	ASV259 (Gammarus)	ASV121 (Drosophila)	ASV74 (Hyalella)	ASV417 (Psectrocladius)	ASV1028 (Caenis)	ASV16 (Paratanytarsus)	ASV407 (Cladopelma)	ASV444 (Hyalella)	ASV149 (Agrypnia)	ASV15 (Callicorixa)	ASV120 (Angarotipula)	ASV7305 (Polypedilum)	ASV7 (Caenis)	ASV335 (Corynoneura)	ASV3072 (Coenagrion)	ASV166 (Palpomyia)	ASV164 (Hesperocorixa)	ASV6862 (Polypedilum)	ASV145 (undef_Chironomidae)	ASV216 (Triaenodes)	ASV2550 (Hyalella)	ASV5 (Siphlonurus)	ASV372 (Cricotopus)	ASV446 (Hyalella)	ASV293 (Laccophilus)	ASV85 (Ablabesmyia)	ASV2486 (Planorbella)
265	LANDMarkNoOracle	ASV410 (Dicrotendipes)	ASV28 (Caenis)	ASV388 (Leucorrhinia)	ASV8 (Caenis)	ASV23 (Notonecta)	ASV21 (Banksiola)	ASV117 (Callicorixa)	ASV537 (Hyalella)	ASV10 (Caenis)	ASV671 (Nais)	ASV3 (Caenis)	ASV4322 (Phaenopsectra)	ASV280 (Hyalella)	ASV460 (Haliplus)	ASV625 (Apodrosus)	ASV141 (Sigara)	ASV136 (Chironomus)	ASV56 (Chironomus)	ASV40 (Hyalella)	ASV311 (Nais)	ASV299 (Chironomus)	ASV74 (Hyalella)	ASV1028 (Caenis)	ASV468 (Hedriodiscus)	ASV16 (Paratanytarsus)	ASV407 (Cladopelma)	ASV444 (Hyalella)	ASV149 (Agrypnia)	ASV472 (Agrypnia)	ASV697 (Lumbriculus)	ASV708 (Procladius)	ASV15 (Callicorixa)	ASV1105 (Cryptochironomus)	ASV120 (Angarotipula)	ASV294 (Limnesia)	ASV7 (Caenis)	ASV335 (Corynoneura)	ASV166 (Palpomyia)	ASV164 (Hesperocorixa)	ASV346 (Hyalella)	ASV216 (Triaenodes)	ASV100 (Chironomus)	ASV494 (Glyptotendipes)	ASV5 (Siphlonurus)	ASV372 (Cricotopus)	ASV572 (Haliplus)	ASV301 (Orthocladius)	ASV293 (Laccophilus)
266	LANDMarkNoOracle	ASV410 (Dicrotendipes)	ASV204 (Aglaodiaptomus)	ASV28 (Caenis)	ASV388 (Leucorrhinia)	ASV8 (Caenis)	ASV21 (Banksiola)	ASV117 (Callicorixa)	ASV1234 (Nais)	ASV671 (Nais)	ASV3 (Caenis)	ASV141 (Sigara)	ASV924 (Paratanytarsus)	ASV311 (Nais)	ASV79 (Tanytarsus)	ASV121 (Drosophila)	ASV74 (Hyalella)	ASV417 (Psectrocladius)	ASV1028 (Caenis)	ASV461 (Aeshna)	ASV16 (Paratanytarsus)	ASV407 (Cladopelma)	ASV149 (Agrypnia)	ASV249 (Ablabesmyia)	ASV15 (Callicorixa)	ASV120 (Angarotipula)	ASV129 (Cricotopus)	ASV335 (Corynoneura)	ASV166 (Palpomyia)	ASV17 (Chironomus)	ASV145 (undef_Chironomidae)	ASV601 (Ablabesmyia)	ASV964 (Orthocladius)	ASV1242 (Procladius)	ASV100 (Chironomus)	ASV494 (Glyptotendipes)	ASV1072 (Tanytarsus)	ASV480 (Hyalella)	ASV5 (Siphlonurus)	ASV372 (Cricotopus)	ASV301 (Orthocladius)	ASV293 (Laccophilus)	ASV85 (Ablabesmyia)	ASV199 (Triaenodes)	ASV871 (Simocephalus)	ASV1437 (Callicorixa)	ASV107 (Graphoderus)	ASV2083 (Caenis)	ASV47 (Cricotopus)
267	LANDMarkNoOracle	ASV410 (Dicrotendipes)	ASV28 (Caenis)	ASV388 (Leucorrhinia)	ASV8 (Caenis)	ASV21 (Banksiola)	ASV117 (Callicorixa)	ASV537 (Hyalella)	ASV10 (Caenis)	ASV671 (Nais)	ASV3 (Caenis)	ASV4322 (Phaenopsectra)	ASV280 (Hyalella)	ASV460 (Haliplus)	ASV428 (Buenoa)	ASV141 (Sigara)	ASV239 (Orthocladius)	ASV56 (Chironomus)	ASV311 (Nais)	ASV299 (Chironomus)	ASV259 (Gammarus)	ASV5559 (Lycia)	ASV74 (Hyalella)	ASV417 (Psectrocladius)	ASV1028 (Caenis)	ASV657 (Helobdella)	ASV16 (Paratanytarsus)	ASV731 (Leucorrhinia)	ASV407 (Cladopelma)	ASV444 (Hyalella)	ASV149 (Agrypnia)	ASV15 (Callicorixa)	ASV1105 (Cryptochironomus)	ASV166 (Palpomyia)	ASV475 (Carrhydrus)	ASV17 (Chironomus)	ASV164 (Hesperocorixa)	ASV145 (undef_Chironomidae)	ASV346 (Hyalella)	ASV6166 (Cypridopsis)	ASV502 (Tanytarsus)	ASV964 (Orthocladius)	ASV216 (Triaenodes)	ASV2550 (Hyalella)	ASV5 (Siphlonurus)	ASV372 (Cricotopus)	ASV293 (Laccophilus)	ASV85 (Ablabesmyia)	ASV551 (Procladius)
268	LANDMarkNoOracle	ASV410 (Dicrotendipes)	ASV28 (Caenis)	ASV388 (Leucorrhinia)	ASV8 (Caenis)	ASV73 (Hyalella)	ASV21 (Banksiola)	ASV10 (Caenis)	ASV671 (Nais)	ASV3 (Caenis)	ASV4322 (Phaenopsectra)	ASV625 (Apodrosus)	ASV141 (Sigara)	ASV136 (Chironomus)	ASV1261 (Chaetogaster)	ASV311 (Nais)	ASV79 (Tanytarsus)	ASV299 (Chironomus)	ASV121 (Drosophila)	ASV5559 (Lycia)	ASV74 (Hyalella)	ASV417 (Psectrocladius)	ASV832 (Lumbriculus)	ASV1028 (Caenis)	ASV16 (Paratanytarsus)	ASV407 (Cladopelma)	ASV547 (Lumbriculus)	ASV149 (Agrypnia)	ASV708 (Procladius)	ASV15 (Callicorixa)	ASV120 (Angarotipula)	ASV529 (Hyalella)	ASV7 (Caenis)	ASV335 (Corynoneura)	ASV166 (Palpomyia)	ASV17 (Chironomus)	ASV381 (Setacera)	ASV6862 (Polypedilum)	ASV145 (undef_Chironomidae)	ASV502 (Tanytarsus)	ASV216 (Triaenodes)	ASV1242 (Procladius)	ASV100 (Chironomus)	ASV48 (Agrypnia)	ASV5 (Siphlonurus)	ASV372 (Cricotopus)	ASV301 (Orthocladius)	ASV457 (Ablabesmyia)	ASV293 (Laccophilus)
269	LANDMarkNoOracle	ASV410 (Dicrotendipes)	ASV204 (Aglaodiaptomus)	ASV28 (Caenis)	ASV388 (Leucorrhinia)	ASV8 (Caenis)	ASV21 (Banksiola)	ASV117 (Callicorixa)	ASV1234 (Nais)	ASV10 (Caenis)	ASV671 (Nais)	ASV3 (Caenis)	ASV428 (Buenoa)	ASV625 (Apodrosus)	ASV56 (Chironomus)	ASV311 (Nais)	ASV79 (Tanytarsus)	ASV121 (Drosophila)	ASV850 (Aglaodiaptomus)	ASV5559 (Lycia)	ASV74 (Hyalella)	ASV417 (Psectrocladius)	ASV1028 (Caenis)	ASV468 (Hedriodiscus)	ASV16 (Paratanytarsus)	ASV407 (Cladopelma)	ASV444 (Hyalella)	ASV547 (Lumbriculus)	ASV149 (Agrypnia)	ASV57 (Hesperocorixa)	ASV697 (Lumbriculus)	ASV1105 (Cryptochironomus)	ASV120 (Angarotipula)	ASV3384 (Hyalella)	ASV1839 (Hyalella)	ASV7 (Caenis)	ASV335 (Corynoneura)	ASV166 (Palpomyia)	ASV475 (Carrhydrus)	ASV95 (Ablabesmyia)	ASV6862 (Polypedilum)	ASV145 (undef_Chironomidae)	ASV216 (Triaenodes)	ASV1242 (Procladius)	ASV2550 (Hyalella)	ASV494 (Glyptotendipes)	ASV480 (Hyalella)	ASV5 (Siphlonurus)	ASV372 (Cricotopus)
[truncated: 52 more columns]
