# Supplementary material for: LANDMark: an ensemble approach to the supervised selection of biomarkers in high-throughput sequencing data
Source: BMC Bioinformatics. 2022 Mar 31;23:110. doi: 10.1186/s12859-022-04631-z (PMC8969335; doi:10.1186/s12859-022-04631-z)
Supplement: Supplementary file 6 — Additional file 6. Processed sample by ASV matrices, associated metadata, indicator species results, and statistical analyses, parameter testing results, training time results. [file 12859_2022_4631_MOESM6_ESM.zip › F230/taxa_tab_F230.csv]

	Domain	Kingdom	Phylum	Class	Order	Family	Genus	Species
BE_Otu35806	Eukaryota	Metazoa	Arthropoda	Insecta	Odonata	Libellulidae	Leucorrhinia	Leucorrhinia_hudsonica
BE_Otu37887	Eukaryota	Metazoa	Arthropoda	Insecta	Ephemeroptera	Siphlonuridae	Siphlonurus	Siphlonurus_phyllis
AD_Otu195	Eukaryota	Metazoa	Arthropoda	Insecta	Hemiptera	Corixidae	Callicorixa	Callicorixa_audeni
BE_Otu26999	Eukaryota	Metazoa	Arthropoda	Maxillopoda	Cyclopoida	Cyclopidae	Eucyclops	Eucyclops_macruroides
F230_Otu12531	Eukaryota	Metazoa	Arthropoda	Insecta	Hemiptera	Corixidae	Sigara	Sigara_truncatipala
F230_Otu3540	Eukaryota	Metazoa	Arthropoda	Insecta	Diptera	Chironomidae	Glyptotendipes	Glyptotendipes_lobiferus
BE_Otu20547	Eukaryota	Metazoa	Arthropoda	Insecta	Ephemeroptera	Caenidae	Caenis	Caenis_youngi
BE_Otu38665	Eukaryota	Metazoa	Arthropoda	Insecta	Odonata	Libellulidae	Leucorrhinia	Leucorrhinia_patricia
F230_Otu33472	Eukaryota	Metazoa	Arthropoda	Insecta	Odonata	Coenagrionidae	Coenagrion	Coenagrion_angulatum
BE_Otu22688	Eukaryota	Metazoa	Arthropoda	Insecta	Diptera	Chironomidae	Cricotopus	Cricotopus_ornatus
F230_Otu35675	Eukaryota	Metazoa	Arthropoda	Insecta	Trichoptera	Limnephilidae	Nemotaulius	Nemotaulius_mutatus
BE_Otu4471	Eukaryota	Metazoa	Arthropoda	Arachnida	Trombidiformes	Arrenuridae	Arrenurus	Arrenurus_reflexus
F230_Otu27444	Eukaryota	Metazoa	Annelida	Clitellata	Arhynchobdellida	Orobdellidae	Orobdella	Orobdella_dolichopharynx
F230_Otu1727	Eukaryota	Metazoa	Arthropoda	Insecta	Diptera	Chironomidae	Tanytarsus	Tanytarsus_verralli
BE_Otu8179	Eukaryota	Metazoa	Arthropoda	Insecta	Odonata	Aeshnidae	Aeshna	Aeshna_juncea
BE_Otu31735	Eukaryota	Metazoa	Arthropoda	Insecta	Diptera	Ephydridae	Scatella	Scatella_tenuicosta
F230_Otu8959	Eukaryota	Metazoa	Arthropoda	Collembola	Entomobryomorpha	Entomobryidae	Lepidocyrtus	Lepidocyrtus_cyaneus
BE_Otu13125	Eukaryota	Metazoa	Arthropoda	Insecta	Diptera	Chironomidae	Psectrocladius	Psectrocladius_simulans
BE_Otu769	Eukaryota	Metazoa	Annelida	Clitellata	Haplotaxida	Tubificidae	Chaetogaster	Chaetogaster_diaphanus
F230_Otu33622	Eukaryota	Metazoa	Arthropoda	Insecta	Trichoptera	Limnephilidae	Nemotaulius	Nemotaulius_hostilis
F230_Otu28123	Eukaryota	Metazoa	Arthropoda	Insecta	Trichoptera	Polycentropodidae	Polyplectropus	Polyplectropus_triangulatus
F230_Otu410	Eukaryota	Metazoa	Arthropoda	Insecta	Diptera	Chironomidae	Dicrotendipes	Dicrotendipes_tritomus
AD_Otu71	Eukaryota	Metazoa	Arthropoda	Insecta	Hemiptera	Corixidae	Sigara	Sigara_bicoloripennis
F230_Otu9668	Eukaryota	Metazoa	Arthropoda	Insecta	Hemiptera	Corixidae	Callicorixa	Callicorixa_alaskensis
BE_Otu6515	Eukaryota	Metazoa	Arthropoda	Insecta	Coleoptera	Haliplidae	Haliplus	Haliplus_immaculicollis
BE_Otu597	Eukaryota	Metazoa	Arthropoda	Insecta	Ephemeroptera	Baetidae	Callibaetis	Callibaetis_ferrugineus
BE_Otu40265	Eukaryota	Metazoa	Arthropoda	Insecta	Odonata	Coenagrionidae	Enallagma	Enallagma_clausum
F230_Otu1159	Eukaryota	Metazoa	Arthropoda	Insecta	Hemiptera	Corixidae	Sigara	Sigara_bicoloripennis
BR5_Otu2709	Eukaryota	Metazoa	Mollusca	Gastropoda	undef_Gastropoda	Valvatidae	Valvata	Valvata_tricarinata
BE_Otu2267	Eukaryota	Metazoa	Arthropoda	Insecta	Odonata	Libellulidae	Leucorrhinia	Leucorrhinia_patricia
BE_Otu32023	Eukaryota	Metazoa	Arthropoda	Insecta	Odonata	Coenagrionidae	Coenagrion	Coenagrion_angulatum
BE_Otu32311	Eukaryota	Metazoa	Arthropoda	Branchiopoda	Diplostraca	Eurycercidae	Eurycercus	Eurycercus_longirostris
BE_Otu40277	Eukaryota	Metazoa	Arthropoda	Insecta	Odonata	Coenagrionidae	Coenagrion	Coenagrion_resolutum
BE_Otu34249	Eukaryota	Metazoa	Arthropoda	Insecta	Diptera	Chironomidae	Ablabesmyia	Ablabesmyia_illinoensis
BE_Otu36715	Eukaryota	Metazoa	Arthropoda	Insecta	Hemiptera	Notonectidae	Notonecta	Notonecta_undulata
BE_Otu39590	Eukaryota	Metazoa	Arthropoda	Insecta	Odonata	Lestidae	Lestes	Lestes_congener
BR5_Otu27903	Eukaryota	Metazoa	Arthropoda	Insecta	Diptera	Chironomidae	Paratanytarsus	Paratanytarsus_laccophilus
F230_Otu36023	Eukaryota	Metazoa	Arthropoda	Insecta	Odonata	Libellulidae	Leucorrhinia	Leucorrhinia_glacialis
BE_Otu1876	Eukaryota	Metazoa	Arthropoda	Insecta	Diptera	Chironomidae	Tanytarsus	Tanytarsus_mendax
F230_Otu20855	Eukaryota	Metazoa	Arthropoda	Branchiopoda	Diplostraca	Daphniidae	Ceriodaphnia	Ceriodaphnia_dubia
BE_Otu2138	Eukaryota	Metazoa	Arthropoda	Insecta	Diptera	Chironomidae	Chironomus	Chironomus_pilicornis
BE_Otu33982	Eukaryota	Metazoa	Arthropoda	Branchiopoda	Diplostraca	Daphniidae	Daphnia	Daphnia_arenata
F230_Otu22845	Eukaryota	Metazoa	Arthropoda	Ostracoda	Podocopida	Cyprididae	Cypridopsis	Cypridopsis_vidua
F230_Otu27794	Eukaryota	Metazoa	Arthropoda	Insecta	Diptera	Sciomyzidae	Sepedon	Sepedon_fuscipennis
F230_Otu204	Eukaryota	Metazoa	Arthropoda	Maxillopoda	Calanoida	Diaptomidae	Aglaodiaptomus	Aglaodiaptomus_leptopus
BE_Otu22909	Eukaryota	Metazoa	Arthropoda	Insecta	Diptera	Chironomidae	Cricotopus	Cricotopus_bicinctus
BE_Otu34169	Eukaryota	Metazoa	Arthropoda	Malacostraca	Amphipoda	Hyalellidae	Hyalella	Hyalella_azteca
BR5_Otu9910	Eukaryota	Metazoa	Arthropoda	Insecta	Diptera	Sciomyzidae	Tetanocera	Tetanocera_ferruginea
BE_Otu38182	Eukaryota	Metazoa	Arthropoda	Insecta	Hemiptera	Notonectidae	Notonecta	Notonecta_undulata
BE_Otu2886	Eukaryota	Metazoa	Annelida	Clitellata	Haplotaxida	Tubificidae	Limnodrilus	Limnodrilus_udekemianus
BR5_Otu22758	Eukaryota	Metazoa	Arthropoda	Insecta	Diptera	Chironomidae	Polypedilum	Polypedilum_cultellatum
F230_Otu13110	Eukaryota	Metazoa	Arthropoda	Insecta	Hemiptera	Corixidae	Dasycorixa	Dasycorixa_rawsoni
BE_Otu32536	Eukaryota	Metazoa	Annelida	Clitellata	Haplotaxida	Tubificidae	Nais	Nais_communis
BE_Otu33272	Eukaryota	Metazoa	Arthropoda	Insecta	Diptera	Chironomidae	Tanytarsus	Tanytarsus_mendax
BE_Otu28524	Eukaryota	Metazoa	Arthropoda	Insecta	Trichoptera	Hydropsychidae	Ceratopsyche	Ceratopsyche_bronta
BE_Otu19142	Eukaryota	Metazoa	Arthropoda	Insecta	Diptera	Ceratopogonidae	Stilobezzia	Stilobezzia_antennalis
BE_Otu1198	Eukaryota	Metazoa	Arthropoda	Insecta	Odonata	Libellulidae	Leucorrhinia	Leucorrhinia_hudsonica
BE_Otu15553	Eukaryota	Metazoa	Arthropoda	Insecta	Odonata	Coenagrionidae	Enallagma	Enallagma_cyathigerum
BE_Otu22135	Eukaryota	Metazoa	Annelida	Clitellata	Haplotaxida	Tubificidae	Stylaria	Stylaria_lacustris
BE_Otu16187	Eukaryota	Metazoa	Arthropoda	Insecta	Diptera	Chironomidae	Tanytarsus	Tanytarsus_wirthi
F230_Otu17630	Eukaryota	Metazoa	Arthropoda	Insecta	Odonata	Coenagrionidae	Enallagma	Enallagma_clausum
BR5_Otu28090	Eukaryota	Metazoa	Arthropoda	Insecta	Hemiptera	Notonectidae	Notonecta	Notonecta_undulata
BE_Otu38476	Eukaryota	Metazoa	Arthropoda	Insecta	Diptera	Chironomidae	Psectrocladius	Psectrocladius_platypus
AD_Otu2525	Eukaryota	Metazoa	Annelida	Clitellata	Haplotaxida	Tubificidae	Chaetogaster	Chaetogaster_diaphanus
AD_Otu1445	Eukaryota	Metazoa	Arthropoda	Insecta	Diptera	Chironomidae	Chironomus	Chironomus_hyperboreus
BR5_Otu28623	Eukaryota	Metazoa	Arthropoda	Insecta	Coleoptera	Hydrophilidae	Hydrobius	Hydrobius_fuscipes
F230_Otu25019	Eukaryota	Metazoa	Arthropoda	Insecta	Ephemeroptera	Caenidae	Caenis	Caenis_punctata
BR5_Otu1175	Eukaryota	Metazoa	Arthropoda	Insecta	Coleoptera	Haliplidae	Haliplus	Haliplus_immaculicollis
BR5_Otu823	Eukaryota	Metazoa	Arthropoda	Insecta	Hemiptera	Corixidae	Hesperocorixa	Hesperocorixa_atopodonta
AD_Otu3636	Eukaryota	Metazoa	Arthropoda	Insecta	Hemiptera	Notonectidae	Notonecta	Notonecta_borealis
F230_Otu32168	Eukaryota	Metazoa	Arthropoda	Insecta	Diptera	Chironomidae	Chironomus	Chironomus_atrella
BE_Otu38469	Eukaryota	Metazoa	Arthropoda	Insecta	Diptera	Chironomidae	Psectrocladius	Psectrocladius_platypus
BR5_Otu28753	Eukaryota	Metazoa	Arthropoda	Insecta	Diptera	Limoniidae	Dicranomyia	Dicranomyia_haeretica
F230_Otu6376	Eukaryota	Metazoa	Arthropoda	Collembola	Poduromorpha	Onychiuridae	Onychiurus	Onychiurus_ambulans
F230_Otu33494	Eukaryota	Metazoa	Arthropoda	Insecta	Hemiptera	Notonectidae	Notonecta	Notonecta_undulata
F230_Otu36079	Eukaryota	Metazoa	Arthropoda	Insecta	Diptera	Chironomidae	Parachironomus	Parachironomus_tenuicaudatus
BE_Otu12092	Eukaryota	Metazoa	Arthropoda	Insecta	Coleoptera	Haliplidae	Haliplus	Haliplus_immaculicollis
BE_Otu6753	Eukaryota	Metazoa	Arthropoda	Insecta	Odonata	Aeshnidae	Aeshna	Aeshna_interrupta
BE_Otu464	Eukaryota	Metazoa	Arthropoda	Insecta	Diptera	Chironomidae	Tanytarsus	Tanytarsus_mendax
BE_Otu27521	Eukaryota	Metazoa	Arthropoda	Insecta	Hemiptera	Notonectidae	Notonecta	Notonecta_undulata
BR5_Otu6347	Eukaryota	Metazoa	Arthropoda	Ostracoda	Podocopida	Cyprididae	Cypridopsis	Cypridopsis_vidua
BE_Otu780	Eukaryota	Metazoa	Arthropoda	Insecta	Diptera	Chironomidae	Tanytarsus	Tanytarsus_mendax
BE_Otu32266	Eukaryota	Metazoa	Arthropoda	Insecta	Diptera	Chironomidae	Tanytarsus	Tanytarsus_mendax
BR5_Otu802	Eukaryota	Metazoa	Arthropoda	Insecta	Diptera	Chironomidae	Polypedilum	Polypedilum_jianfengense
BE_Otu33124	Eukaryota	Metazoa	Annelida	Clitellata	Haplotaxida	Tubificidae	Stylaria	Stylaria_lacustris
F230_Otu33892	Eukaryota	Metazoa	Mollusca	Gastropoda	undef_Gastropoda	Valvatidae	Valvata	Valvata_sincera
BR5_Otu22691	Eukaryota	Metazoa	Arthropoda	Insecta	Diptera	Chironomidae	Tanytarsus	Tanytarsus_mendax
AD_Otu1211	Eukaryota	Metazoa	Arthropoda	Insecta	Odonata	Coenagrionidae	Coenagrion	Coenagrion_resolutum
F230_Otu1429	Eukaryota	Metazoa	Arthropoda	Insecta	Diptera	Culicidae	Culex	Culex_territans
BR5_Otu4843	Eukaryota	Metazoa	Arthropoda	Insecta	Diptera	Chironomidae	Psectrocladius	Psectrocladius_platypus
BE_Otu3372	Eukaryota	Metazoa	Arthropoda	Branchiopoda	Diplostraca	Daphniidae	Scapholeberis	Scapholeberis_rammneri
BE_Otu391	Eukaryota	Metazoa	Mollusca	Gastropoda	undef_Gastropoda	Planorbidae	Gyraulus	Gyraulus_parvus
BE_Otu677	Eukaryota	Metazoa	Annelida	Clitellata	Lumbriculida	Lumbriculidae	Lumbriculus	Lumbriculus_variegatus
BE_Otu6441	Eukaryota	Metazoa	Arthropoda	Insecta	Diptera	Chironomidae	Psectrocladius	Psectrocladius_platypus
BR5_Otu27372	Eukaryota	Metazoa	Arthropoda	Insecta	Odonata	Aeshnidae	Aeshna	Aeshna_interrupta
F230_Otu35671	Eukaryota	Metazoa	Arthropoda	Insecta	Hemiptera	Notonectidae	Buenoa	Buenoa_macrotibialis
BR5_Otu11828	Eukaryota	Metazoa	Arthropoda	Insecta	Diptera	Chironomidae	Tanytarsus	Tanytarsus_wirthi
BR5_Otu545	Eukaryota	Metazoa	Arthropoda	Branchiopoda	Diplostraca	Polyphemidae	Polyphemus	Polyphemus_pediculus
F230_Otu36156	Eukaryota	Metazoa	Arthropoda	Insecta	Hemiptera	Notonectidae	Notonecta	Notonecta_undulata
F230_Otu5097	Eukaryota	Metazoa	Arthropoda	Insecta	Diptera	Dolichopodidae	Hydrophorus	Hydrophorus_glaber
BE_Otu1133	Eukaryota	Metazoa	Arthropoda	Insecta	Odonata	Aeshnidae	Aeshna	Aeshna_eremita
F230_Otu18770	Eukaryota	Metazoa	Arthropoda	Insecta	Hemiptera	Corixidae	Sigara	Sigara_decoratella
BE_Otu18243	Eukaryota	Metazoa	Annelida	Clitellata	Haplotaxida	Tubificidae	Chaetogaster	Chaetogaster_diastrophus
F230_Otu20449	Eukaryota	Metazoa	Arthropoda	Insecta	Diptera	Chironomidae	Psectrocladius	Psectrocladius_simulans
BE_Otu13381	Eukaryota	Metazoa	Arthropoda	Insecta	Diptera	Ceratopogonidae	Stilobezzia	Stilobezzia_antennalis
F230_Otu33475	Eukaryota	Metazoa	Arthropoda	Insecta	Hemiptera	Notonectidae	Notonecta	Notonecta_undulata
AD_Otu2759	Eukaryota	Metazoa	Arthropoda	Insecta	Ephemeroptera	Caenidae	Caenis	Caenis_latipennis
BR5_Otu22750	Eukaryota	Metazoa	Arthropoda	Insecta	Diptera	Chironomidae	Glyptotendipes	Glyptotendipes_cauliginellus
F230_Otu24237	Eukaryota	Metazoa	Arthropoda	Insecta	Diptera	Chironomidae	Chironomus	Chironomus_aprilinus
BE_Otu31556	Eukaryota	Metazoa	Arthropoda	Insecta	Diptera	Chironomidae	Paratanytarsus	Paratanytarsus_grimmii
F230_Otu33708	Eukaryota	Metazoa	Arthropoda	Insecta	Diptera	Chironomidae	Procladius	Procladius_culiciformis
BE_Otu1855	Eukaryota	Metazoa	Arthropoda	Insecta	Diptera	Chironomidae	Cricotopus	Cricotopus_ornatus
BE_Otu1639	Eukaryota	Metazoa	Arthropoda	Insecta	Hemiptera	Gerridae	Gerris	Gerris_buenoi
BE_Otu32429	Eukaryota	Metazoa	Annelida	Clitellata	Haplotaxida	Tubificidae	Stylaria	Stylaria_lacustris
BE_Otu35954	Eukaryota	Metazoa	Arthropoda	Insecta	Diptera	Chironomidae	Tanytarsus	Tanytarsus_aigos
BE_Otu23187	Eukaryota	Metazoa	Arthropoda	Insecta	Trichoptera	Polycentropodidae	Plectrocnemia	Plectrocnemia_smithae
BE_Otu18026	Eukaryota	Metazoa	Arthropoda	Insecta	Diptera	Chironomidae	Parachironomus	Parachironomus_tenuicaudatus
BE_Otu3237	Eukaryota	Metazoa	Mollusca	Gastropoda	undef_Gastropoda	Valvatidae	Valvata	Valvata_sincera
BE_Otu31780	Eukaryota	Metazoa	Arthropoda	Insecta	Diptera	Chironomidae	Paratanytarsus	Paratanytarsus_grimmii
BE_Otu651	Eukaryota	Metazoa	Arthropoda	Insecta	Diptera	Chironomidae	Chironomus	Chironomus_dilutus
BE_Otu8810	Eukaryota	Metazoa	Annelida	Clitellata	Haplotaxida	Tubificidae	Chaetogaster	Chaetogaster_diastrophus
BR5_Otu23006	Eukaryota	Metazoa	Arthropoda	Insecta	Diptera	Chironomidae	Tanytarsus	Tanytarsus_recurvatus
BE_Otu6918	Eukaryota	Metazoa	Arthropoda	Insecta	Odonata	Coenagrionidae	Enallagma	Enallagma_cyathigerum
BE_Otu1041	Eukaryota	Metazoa	Arthropoda	Insecta	Coleoptera	Curculionidae	Euhrychiopsis	Euhrychiopsis_lecontei
BE_Otu22172	Eukaryota	Metazoa	Arthropoda	Insecta	Hemiptera	Corixidae	Cenocorixa	Cenocorixa_bifida
BE_Otu39841	Eukaryota	Metazoa	Arthropoda	Branchiopoda	Diplostraca	Daphniidae	Daphnia	Daphnia_dentifera
BE_Otu12982	Eukaryota	Metazoa	Arthropoda	Insecta	Odonata	Coenagrionidae	Coenagrion	Coenagrion_angulatum
BE_Otu1719	Eukaryota	Metazoa	Arthropoda	Insecta	Coleoptera	Dytiscidae	Hygrotus	Hygrotus_sayi
BR5_Otu15938	Eukaryota	Metazoa	Arthropoda	Insecta	Odonata	Aeshnidae	Aeshna	Aeshna_grandis
BE_Otu35299	Eukaryota	Metazoa	Arthropoda	Malacostraca	Amphipoda	Gammaridae	Gammarus	Gammarus_kischineffensis
BR5_Otu4600	Eukaryota	Metazoa	Arthropoda	Insecta	Diptera	Ephydridae	Parydra	Parydra_pusilla
BE_Otu26655	Eukaryota	Metazoa	Annelida	Clitellata	Haplotaxida	Tubificidae	Stylaria	Stylaria_lacustris
BE_Otu2852	Eukaryota	Metazoa	Arthropoda	Insecta	Diptera	Ceratopogonidae	Palpomyia	Palpomyia_lineata
BE_Otu28916	Eukaryota	Metazoa	Arthropoda	Insecta	Diptera	Ceratopogonidae	Stilobezzia	Stilobezzia_antennalis
BE_Otu12320	Eukaryota	Metazoa	Arthropoda	Insecta	Hemiptera	Aphididae	Thripsaphis	Thripsaphis_ballii
BE_Otu9461	Eukaryota	Metazoa	Arthropoda	Insecta	Odonata	Libellulidae	Leucorrhinia	Leucorrhinia_patricia
BE_Otu15818	Eukaryota	Metazoa	Arthropoda	Insecta	Odonata	Aeshnidae	Aeshna	Aeshna_interrupta
BE_Otu9428	Eukaryota	Metazoa	Arthropoda	Insecta	Odonata	Aeshnidae	Aeshna	Aeshna_interrupta
AD_Otu766	Eukaryota	Metazoa	Arthropoda	Insecta	Coleoptera	Hydrophilidae	Hydrobius	Hydrobius_fuscipes
BE_Otu18550	Eukaryota	Metazoa	Arthropoda	Insecta	Odonata	Aeshnidae	Aeshna	Aeshna_interrupta
BE_Otu22843	Eukaryota	Metazoa	Arthropoda	Insecta	Diptera	Chironomidae	Tanytarsus	Tanytarsus_usmaensis
F230_Otu7062	Eukaryota	Metazoa	Arthropoda	Insecta	Diptera	Chironomidae	Chironomus	Chironomus_atrella
BE_Otu5902	Eukaryota	Metazoa	Arthropoda	Insecta	Diptera	Chironomidae	Tanytarsus	Tanytarsus_wirthi
BR5_Otu1515	Eukaryota	Metazoa	Annelida	Clitellata	Haplotaxida	Tubificidae	Nais	Nais_stolci
F230_Otu35153	Eukaryota	Metazoa	Arthropoda	Insecta	Odonata	Libellulidae	Leucorrhinia	Leucorrhinia_patricia
BE_Otu38485	Eukaryota	Metazoa	Arthropoda	Insecta	Diptera	Chironomidae	Psectrocladius	Psectrocladius_platypus
BE_Otu32399	Eukaryota	Metazoa	Arthropoda	Insecta	Diptera	Chironomidae	Tanytarsus	Tanytarsus_mendax
BE_Otu34602	Eukaryota	Metazoa	Arthropoda	Insecta	Hemiptera	Notonectidae	Notonecta	Notonecta_undulata
BE_Otu5233	Eukaryota	Metazoa	Arthropoda	Insecta	Diptera	Chironomidae	Paratanytarsus	Paratanytarsus_laccophilus
BE_Otu5698	Eukaryota	Metazoa	Arthropoda	Insecta	Diptera	Chironomidae	Tanytarsus	Tanytarsus_mendax
BE_Otu23407	Eukaryota	Metazoa	Arthropoda	Insecta	Diptera	Sciomyzidae	Sepedon	Sepedon_fuscipennis
BE_Otu3072	Eukaryota	Metazoa	Arthropoda	Insecta	Diptera	Chironomidae	Ablabesmyia	Ablabesmyia_illinoensis
BR5_Otu26881	Eukaryota	Metazoa	Arthropoda	Insecta	Diptera	Chironomidae	Cricotopus	Cricotopus_ornatus
BE_Otu36817	Eukaryota	Metazoa	Arthropoda	Insecta	Hemiptera	Notonectidae	Notonecta	Notonecta_undulata
BR5_Otu10407	Eukaryota	Metazoa	Arthropoda	Insecta	Odonata	Coenagrionidae	Coenagrion	Coenagrion_angulatum
F230_Otu7189	Eukaryota	Metazoa	Arthropoda	Malacostraca	Amphipoda	Hyalellidae	Hyalella	Hyalella_azteca
F230_Otu34516	Eukaryota	Metazoa	Arthropoda	Insecta	Diptera	Chironomidae	Dicrotendipes	Dicrotendipes_tritomus
BE_Otu22694	Eukaryota	Metazoa	Annelida	Clitellata	Haplotaxida	Tubificidae	Stylaria	Stylaria_lacustris
AD_Otu2592	Eukaryota	Metazoa	Arthropoda	Insecta	Diptera	Chironomidae	Tanytarsus	Tanytarsus_aigos
BE_Otu2598	Eukaryota	Metazoa	Arthropoda	Insecta	Diptera	Drosophilidae	Drosophila	Drosophila_acanthoptera
F230_Otu6985	Eukaryota	Metazoa	Arthropoda	Insecta	Diptera	Chironomidae	Dicrotendipes	Dicrotendipes_modestus
F230_Otu34595	Eukaryota	Metazoa	Arthropoda	Insecta	Hemiptera	Notonectidae	Notonecta	Notonecta_undulata
F230_Otu15874	Eukaryota	Metazoa	Arthropoda	Insecta	Diptera	Chironomidae	Ablabesmyia	Ablabesmyia_illinoensis
BE_Otu56	Eukaryota	Metazoa	Arthropoda	Insecta	Ephemeroptera	Caenidae	Caenis	Caenis_youngi
BE_Otu34140	Eukaryota	Metazoa	Arthropoda	Insecta	Odonata	Aeshnidae	Aeshna	Aeshna_interrupta
BE_Otu15608	Eukaryota	Metazoa	Arthropoda	Insecta	Hemiptera	Notonectidae	Notonecta	Notonecta_undulata
BE_Otu26009	Eukaryota	Metazoa	Arthropoda	Insecta	Hemiptera	Notonectidae	Notonecta	Notonecta_undulata
BR5_Otu27879	Eukaryota	Metazoa	Arthropoda	Insecta	Diptera	Chironomidae	Ablabesmyia	Ablabesmyia_illinoensis
BE_Otu20544	Eukaryota	Metazoa	Arthropoda	Insecta	Odonata	Libellulidae	Leucorrhinia	Leucorrhinia_patricia
F230_Otu35621	Eukaryota	Metazoa	Arthropoda	Insecta	Trichoptera	Phryganeidae	Agrypnia	Agrypnia_deflata
F230_Otu36051	Eukaryota	Metazoa	Arthropoda	Insecta	Diptera	Ephydridae	Setacera	Setacera_micans
BE_Otu33566	Eukaryota	Metazoa	Annelida	Clitellata	Haplotaxida	Tubificidae	Stylaria	Stylaria_lacustris
BE_Otu39779	Eukaryota	Metazoa	Arthropoda	Maxillopoda	Calanoida	Diaptomidae	Aglaodiaptomus	Aglaodiaptomus_leptopus
BE_Otu6072	Eukaryota	Metazoa	Arthropoda	Insecta	Diptera	Chironomidae	Tanytarsus	Tanytarsus_mendax
F230_Otu10699	Eukaryota	Metazoa	Arthropoda	Ostracoda	Podocopida	Cyprididae	Eucypris	Eucypris_pigra
F230_Otu10782	Eukaryota	Metazoa	Arthropoda	Insecta	Odonata	Aeshnidae	Aeshna	Aeshna_juncea
BR5_Otu12528	Eukaryota	Metazoa	Arthropoda	Insecta	Diptera	Chironomidae	Psectrocladius	Psectrocladius_platypus
BR5_Otu1621	Eukaryota	Metazoa	Arthropoda	Branchiopoda	Diplostraca	Daphniidae	Ceriodaphnia	Ceriodaphnia_dubia
BE_Otu6164	Eukaryota	Metazoa	Annelida	Clitellata	Lumbriculida	Lumbriculidae	Lumbriculus	Lumbriculus_variegatus
BE_Otu1617	Eukaryota	Metazoa	Arthropoda	Insecta	Diptera	Chironomidae	Tanytarsus	Tanytarsus_mendax
BE_Otu7260	Eukaryota	Metazoa	Arthropoda	Branchiopoda	Diplostraca	Daphniidae	Daphnia	Daphnia_dentifera
BE_Otu4270	Eukaryota	Metazoa	Annelida	Clitellata	Haplotaxida	Tubificidae	Limnodrilus	Limnodrilus_sulphurensis
BE_Otu32561	Eukaryota	Metazoa	Arthropoda	Insecta	Diptera	Chironomidae	Orthocladius	Orthocladius_holsitus
BR5_Otu27990	Eukaryota	Metazoa	Mollusca	Gastropoda	undef_Gastropoda	Planorbidae	Gyraulus	Gyraulus_circumstriatus
F230_Otu17601	Eukaryota	Metazoa	Arthropoda	Insecta	Diptera	Chironomidae	Chironomus	Chironomus_dilutus
AD_Otu496	Eukaryota	Metazoa	Arthropoda	Insecta	Coleoptera	Haliplidae	Haliplus	Haliplus_leechi
BE_Otu34623	Eukaryota	Metazoa	Arthropoda	Insecta	Diptera	Culicidae	Anopheles	Anopheles_earlei
AD_Otu73	Eukaryota	Metazoa	Arthropoda	Insecta	Trichoptera	Limnephilidae	Limnephilus	Limnephilus_infernalis
BE_Otu712	Eukaryota	Metazoa	Arthropoda	Insecta	Coleoptera	Dytiscidae	Rhantus	Rhantus_sericans
BR5_Otu9803	Eukaryota	Metazoa	Annelida	Clitellata	Haplotaxida	Enchytraeidae	Fridericia	Fridericia_striata
BE_Otu87	Eukaryota	Metazoa	Arthropoda	Insecta	Trichoptera	Leptoceridae	Triaenodes	Triaenodes_tardus
BE_Otu35346	Eukaryota	Metazoa	Arthropoda	Malacostraca	Amphipoda	Hyalellidae	Hyalella	Hyalella_azteca
F230_Otu14901	Eukaryota	Metazoa	Arthropoda	Collembola	Poduromorpha	Onychiuridae	Onychiurus	Onychiurus_ambulans
BE_Otu17470	Eukaryota	Metazoa	Arthropoda	Insecta	Diptera	Chironomidae	Tanytarsus	Tanytarsus_wirthi
BE_Otu8285	Eukaryota	Metazoa	Arthropoda	Branchiopoda	Diplostraca	Daphniidae	Simocephalus	Simocephalus_serrulatus
BR5_Otu2442	Eukaryota	Metazoa	Mollusca	Gastropoda	undef_Gastropoda	Planorbidae	Gyraulus	Gyraulus_circumstriatus
F230_Otu4132	Eukaryota	Metazoa	Arthropoda	Insecta	Diptera	Chironomidae	Tanytarsus	Tanytarsus_recurvatus
F230_Otu925	Eukaryota	Metazoa	Arthropoda	Insecta	Ephemeroptera	Ephemerellidae	Eurylophella	Eurylophella_temporalis
BE_Otu554	Eukaryota	Metazoa	Arthropoda	Branchiopoda	Diplostraca	Daphniidae	Ceriodaphnia	Ceriodaphnia_dubia
F230_Otu33509	Eukaryota	Metazoa	Arthropoda	Insecta	Trichoptera	Leptoceridae	Triaenodes	Triaenodes_marginatus
BR5_Otu12615	Eukaryota	Metazoa	Arthropoda	Ostracoda	Podocopida	Cyprididae	Cypridopsis	Cypridopsis_vidua
F230_Otu16537	Eukaryota	Metazoa	Arthropoda	Insecta	Odonata	Calopterygidae	Hetaerina	Hetaerina_titia
BE_Otu34907	Eukaryota	Metazoa	Arthropoda	Insecta	Diptera	Chironomidae	undef_Chironomidae	Chironomidae_8H-20279-1
F230_Otu2365	Eukaryota	Metazoa	Arthropoda	Insecta	Diptera	Chironomidae	Phaenopsectra	Phaenopsectra_punctipes
BR5_Otu9928	Eukaryota	Metazoa	Arthropoda	Insecta	Odonata	Aeshnidae	Aeshna	Aeshna_eremita
BR5_Otu28414	Eukaryota	Metazoa	Arthropoda	Insecta	Odonata	Coenagrionidae	Enallagma	Enallagma_hageni
BR5_Otu27175	Eukaryota	Metazoa	Arthropoda	Branchiopoda	Diplostraca	Daphniidae	Scapholeberis	Scapholeberis_rammneri
BR5_Otu27703	Eukaryota	Metazoa	Arthropoda	Insecta	Odonata	Libellulidae	Leucorrhinia	Leucorrhinia_glacialis
BE_Otu27039	Eukaryota	Metazoa	Arthropoda	Insecta	Odonata	Libellulidae	Leucorrhinia	Leucorrhinia_patricia
BE_Otu22892	Eukaryota	Metazoa	Arthropoda	Insecta	Ephemeroptera	Leptophlebiidae	Leptophlebia	Leptophlebia_cupida
BE_Otu31519	Eukaryota	Metazoa	Arthropoda	Branchiopoda	Diplostraca	Eurycercidae	Eurycercus	Eurycercus_longirostris
BE_Otu4596	Eukaryota	Metazoa	Arthropoda	Insecta	Diptera	Chironomidae	Tanytarsus	Tanytarsus_recurvatus
F230_Otu29074	Eukaryota	Metazoa	Arthropoda	Insecta	Coleoptera	Chrysomelidae	Altica	Altica_helianthemi
F230_Otu15849	Eukaryota	Metazoa	Arthropoda	Insecta	Diptera	Chironomidae	Cricotopus	Cricotopus_bicinctus
F230_Otu22044	Eukaryota	Metazoa	Arthropoda	Insecta	Hemiptera	Notonectidae	Notonecta	Notonecta_undulata
BE_Otu15873	Eukaryota	Metazoa	Arthropoda	Insecta	Odonata	Libellulidae	Leucorrhinia	Leucorrhinia_patricia
BE_Otu4785	Eukaryota	Metazoa	Arthropoda	Ostracoda	Podocopida	Cyprididae	Cypridopsis	Cypridopsis_vidua
BR5_Otu22610	Eukaryota	Metazoa	Arthropoda	Insecta	Diptera	Chironomidae	Procladius	Procladius_denticulatus
AD_Otu2630	Eukaryota	Metazoa	Arthropoda	Insecta	Diptera	Chironomidae	Ablabesmyia	Ablabesmyia_illinoensis
F230_Otu32494	Eukaryota	Metazoa	Arthropoda	Insecta	Hemiptera	Notonectidae	Notonecta	Notonecta_undulata
AD_Otu3551	Eukaryota	Metazoa	Arthropoda	Insecta	Ephemeroptera	Baetidae	Cloeon	Cloeon_simile
BE_Otu20361	Eukaryota	Metazoa	Arthropoda	Insecta	Diptera	Chironomidae	Psectrocladius	Psectrocladius_platypus
F230_Otu28116	Eukaryota	Metazoa	Arthropoda	Ostracoda	Podocopida	Cyprididae	Cypridopsis	Cypridopsis_vidua
F230_Otu16757	Eukaryota	Metazoa	Arthropoda	Insecta	Diptera	Chironomidae	Ablabesmyia	Ablabesmyia_americana
BE_Otu9522	Eukaryota	Metazoa	Arthropoda	Insecta	Diptera	Chironomidae	Tanytarsus	Tanytarsus_mendax
BE_Otu29264	Eukaryota	Metazoa	Annelida	Clitellata	Haplotaxida	Tubificidae	Stylaria	Stylaria_lacustris
BR5_Otu4892	Eukaryota	Metazoa	Arthropoda	Ostracoda	Podocopida	Cyprididae	Cypridopsis	Cypridopsis_vidua
BE_Otu20360	Eukaryota	Metazoa	Arthropoda	Insecta	Coleoptera	Dytiscidae	Neoporus	Neoporus_undulatus
F230_Otu7907	Eukaryota	Metazoa	Arthropoda	Insecta	Diptera	Chironomidae	Cladopelma	Cladopelma_viridulum
BE_Otu1075	Eukaryota	Metazoa	Arthropoda	Insecta	Odonata	Libellulidae	Leucorrhinia	Leucorrhinia_glacialis
BR5_Otu27621	Eukaryota	Metazoa	Arthropoda	Insecta	Odonata	Aeshnidae	Aeshna	Aeshna_eremita
BE_Otu36480	Eukaryota	Metazoa	Arthropoda	Insecta	Odonata	Coenagrionidae	Enallagma	Enallagma_clausum
AD_Otu235	Eukaryota	Metazoa	Arthropoda	Insecta	Coleoptera	Dytiscidae	Hygrotus	Hygrotus_sayi
BR5_Otu28363	Eukaryota	Metazoa	Annelida	Clitellata	Haplotaxida	Tubificidae	Stylaria	Stylaria_lacustris
BE_Otu17974	Eukaryota	Metazoa	Arthropoda	Insecta	Diptera	Chironomidae	Dicrotendipes	Dicrotendipes_pulsus
BR5_Otu6916	Eukaryota	Metazoa	Mollusca	Bivalvia	Veneroida	Sphaeriidae	Sphaerium	Sphaerium_nucleus
F230_Otu35611	Eukaryota	Metazoa	Arthropoda	Insecta	Hemiptera	Notonectidae	Notonecta	Notonecta_undulata
F230_Otu33454	Eukaryota	Metazoa	Arthropoda	Insecta	Diptera	Chironomidae	Cricotopus	Cricotopus_trifasciatus
BE_Otu687	Eukaryota	Metazoa	Arthropoda	Insecta	Diptera	Chironomidae	Chironomus	Chironomus_atrella
F230_Otu24438	Eukaryota	Metazoa	Arthropoda	Insecta	Hemiptera	Corixidae	Callicorixa	Callicorixa_alaskensis
BE_Otu3637	Eukaryota	Metazoa	Arthropoda	Arachnida	Trombidiformes	Pionidae	Piona	Piona_exilis
BR5_Otu23167	Eukaryota	Metazoa	Arthropoda	Insecta	Diptera	Chironomidae	Lauterborniella	Lauterborniella_agrayloides
BE_Otu14854	Eukaryota	Metazoa	Arthropoda	Arachnida	Sarcoptiformes	undef_Sarcoptiformes	undef_undef_Sarcoptiformes	Sarcoptiformes_20227-12A
BE_Otu9726	Eukaryota	Metazoa	Arthropoda	Insecta	Odonata	Libellulidae	Leucorrhinia	Leucorrhinia_glacialis
BE_Otu34996	Eukaryota	Metazoa	Arthropoda	Insecta	Diptera	Chironomidae	Psectrocladius	Psectrocladius_platypus
BR5_Otu4492	Eukaryota	Metazoa	Arthropoda	Insecta	Hemiptera	Corixidae	Cymatia	Cymatia_americana
BE_Otu945	Eukaryota	Metazoa	Arthropoda	Malacostraca	Amphipoda	Hyalellidae	Hyalella	Hyalella_azteca
BR5_Otu27780	Eukaryota	Metazoa	Arthropoda	Ostracoda	Podocopida	Cyprididae	Cypridopsis	Cypridopsis_vidua
AD_Otu1458	Eukaryota	Metazoa	Arthropoda	Insecta	Coleoptera	Dytiscidae	Hydroporus	Hydroporus_larsoni
BR5_Otu8947	Eukaryota	Metazoa	Arthropoda	Collembola	Entomobryomorpha	Isotomidae	Folsomia	Folsomia_nivalis
BE_Otu39129	Eukaryota	Metazoa	Arthropoda	Insecta	Odonata	Coenagrionidae	Enallagma	Enallagma_annexum
AD_Otu2210	Eukaryota	Metazoa	Arthropoda	Insecta	Diptera	Chironomidae	Psectrocladius	Psectrocladius_platypus
F230_Otu35048	Eukaryota	Metazoa	Arthropoda	Insecta	Odonata	Coenagrionidae	Enallagma	Enallagma_clausum
BE_Otu10741	Eukaryota	Metazoa	Arthropoda	Insecta	Odonata	Coenagrionidae	Coenagrion	Coenagrion_angulatum
BE_Otu40509	Eukaryota	Metazoa	Arthropoda	Insecta	Odonata	Aeshnidae	Aeshna	Aeshna_affinis
BE_Otu37142	Eukaryota	Metazoa	Arthropoda	Insecta	Odonata	Coenagrionidae	Coenagrion	Coenagrion_angulatum
BR5_Otu7874	Eukaryota	Metazoa	Arthropoda	Insecta	Coleoptera	Curculionidae	Otiorhynchus	Otiorhynchus_ovatus
BR5_Otu4242	Eukaryota	Metazoa	Arthropoda	Insecta	Odonata	Libellulidae	Leucorrhinia	Leucorrhinia_glacialis
AD_Otu1975	Eukaryota	Metazoa	Arthropoda	Insecta	Diptera	Chironomidae	Tanytarsus	Tanytarsus_mendax
BR5_Otu28293	Eukaryota	Metazoa	Arthropoda	Ostracoda	Podocopida	Cyprididae	Cypridopsis	Cypridopsis_vidua
BE_Otu33172	Eukaryota	Metazoa	Arthropoda	Insecta	Diptera	Chironomidae	Tanytarsus	Tanytarsus_mendax
F230_Otu8859	Eukaryota	Metazoa	Arthropoda	Insecta	Diptera	Chironomidae	Cricotopus	Cricotopus_obnixus
AD_Otu3250	Eukaryota	Metazoa	Arthropoda	Insecta	Diptera	Chironomidae	Parachironomus	Parachironomus_tenuicaudatus
AD_Otu306	Eukaryota	Metazoa	Arthropoda	Insecta	Diptera	Ephydridae	Hydrellia	Hydrellia_notata
BE_Otu3184	Eukaryota	Metazoa	Arthropoda	Insecta	Odonata	Libellulidae	Leucorrhinia	Leucorrhinia_patricia
BE_Otu34046	Eukaryota	Metazoa	Annelida	Clitellata	Haplotaxida	Tubificidae	Stylaria	Stylaria_lacustris
BE_Otu11349	Eukaryota	Metazoa	Arthropoda	Insecta	Diptera	Chironomidae	Ablabesmyia	Ablabesmyia_illinoensis
F230_Otu632	Eukaryota	Metazoa	Annelida	Clitellata	Haplotaxida	Enchytraeidae	Fridericia	Fridericia_ratzeli
F230_Otu5653	Eukaryota	Metazoa	Arthropoda	Insecta	Hemiptera	Notonectidae	Buenoa	Buenoa_macrotibialis
BR5_Otu12546	Eukaryota	Metazoa	Arthropoda	Insecta	Diptera	Chironomidae	Cryptochironomus	Cryptochironomus_digitatus
BR5_Otu10460	Eukaryota	Metazoa	Arthropoda	Insecta	Diptera	Chironomidae	Tanytarsus	Tanytarsus_mendax
BE_Otu7967	Eukaryota	Metazoa	Arthropoda	Insecta	Diptera	Chironomidae	Tanytarsus	Tanytarsus_mendax
F230_Otu455	Eukaryota	Metazoa	Annelida	Clitellata	Arhynchobdellida	Erpobdellidae	Erpobdella	Erpobdella_obscura
BE_Otu11433	Eukaryota	Metazoa	Arthropoda	Malacostraca	Amphipoda	Hyalellidae	Hyalella	Hyalella_azteca
F230_Otu8369	Eukaryota	Metazoa	Arthropoda	Insecta	Diptera	Chironomidae	Tanytarsus	Tanytarsus_aigos
BE_Otu23501	Eukaryota	Metazoa	Arthropoda	Insecta	Diptera	Chironomidae	undef_Chironomidae	Chironomidae_8H-20279-1
BE_Otu40051	Eukaryota	Metazoa	Arthropoda	Malacostraca	Amphipoda	Hyalellidae	Hyalella	Hyalella_azteca
BR5_Otu11806	Eukaryota	Metazoa	Arthropoda	Insecta	Diptera	Chironomidae	Psectrocladius	Psectrocladius_simulans
BR5_Otu19940	Eukaryota	Metazoa	Arthropoda	Insecta	Coleoptera	Haliplidae	Haliplus	Haliplus_leechi
BE_Otu39648	Eukaryota	Metazoa	Arthropoda	Insecta	Diptera	Chironomidae	Chironomus	Chironomus_biwaprimus
BE_Otu13256	Eukaryota	Metazoa	Arthropoda	Insecta	Odonata	Coenagrionidae	Enallagma	Enallagma_cyathigerum
BE_Otu4259	Eukaryota	Metazoa	Arthropoda	Insecta	Diptera	Chironomidae	Cricotopus	Cricotopus_tricinctus
BE_Otu34565	Eukaryota	Metazoa	Arthropoda	Insecta	Diptera	Chironomidae	Tanytarsus	Tanytarsus_mendax
BE_Otu17498	Eukaryota	Metazoa	Arthropoda	Insecta	Diptera	Ceratopogonidae	Stilobezzia	Stilobezzia_antennalis
BE_Otu8009	Eukaryota	Metazoa	Arthropoda	Insecta	Odonata	Aeshnidae	Aeshna	Aeshna_interrupta
BE_Otu1939	Eukaryota	Metazoa	Arthropoda	Insecta	Diptera	Chironomidae	Tanytarsus	Tanytarsus_mendax
BE_Otu13089	Eukaryota	Metazoa	Arthropoda	Insecta	Hemiptera	Cicadellidae	Populicerus	Populicerus_populi
BE_Otu5131	Eukaryota	Metazoa	Arthropoda	Branchiopoda	Diplostraca	Eurycercidae	Eurycercus	Eurycercus_longirostris
BR5_Otu15903	Eukaryota	Metazoa	Arthropoda	Insecta	Odonata	Coenagrionidae	Enallagma	Enallagma_annexum
BR5_Otu3598	Eukaryota	Metazoa	Arthropoda	Insecta	Odonata	Aeshnidae	Aeshna	Aeshna_eremita
BE_Otu2588	Eukaryota	Metazoa	Arthropoda	Insecta	Diptera	Chironomidae	Tanytarsus	Tanytarsus_mendax
BE_Otu1369	Eukaryota	Metazoa	Arthropoda	Insecta	Diptera	Chironomidae	Paratanytarsus	Paratanytarsus_laccophilus
BE_Otu6186	Eukaryota	Metazoa	Mollusca	Gastropoda	undef_Gastropoda	Planorbidae	Gyraulus	Gyraulus_circumstriatus
BR5_Otu381	Eukaryota	Metazoa	Annelida	Clitellata	Haplotaxida	Tubificidae	Pristina	Pristina_aequiseta
F230_Otu36083	Eukaryota	Metazoa	Arthropoda	Insecta	Diptera	Ephydridae	Setacera	Setacera_micans
F230_Otu22079	Eukaryota	Metazoa	Arthropoda	Insecta	Hemiptera	Notonectidae	Notonecta	Notonecta_undulata
AD_Otu1896	Eukaryota	Metazoa	Arthropoda	Malacostraca	Amphipoda	Hyalellidae	Hyalella	Hyalella_azteca
BR5_Otu13567	Eukaryota	Metazoa	Arthropoda	Insecta	Odonata	Aeshnidae	Aeshna	Aeshna_eremita
F230_Otu7201	Eukaryota	Metazoa	Arthropoda	Insecta	Hemiptera	Aphididae	Rhopalosiphum	Rhopalosiphum_oxyacanthae
F230_Otu28515	Eukaryota	Metazoa	Arthropoda	Insecta	Diptera	Chironomidae	Ablabesmyia	Ablabesmyia_illinoensis
F230_Otu12648	Eukaryota	Metazoa	Arthropoda	Insecta	Ephemeroptera	Caenidae	Caenis	Caenis_youngi
BR5_Otu6690	Eukaryota	Metazoa	Arthropoda	Insecta	Diptera	Chironomidae	Cricotopus	Cricotopus_sylvestris
BE_Otu35355	Eukaryota	Metazoa	Arthropoda	Insecta	Diptera	Chloropidae	Eribolus	Eribolus_nana
BE_Otu20664	Eukaryota	Metazoa	Arthropoda	Insecta	Odonata	Aeshnidae	Aeshna	Aeshna_interrupta
F230_Otu22750	Eukaryota	Metazoa	Arthropoda	Insecta	Trichoptera	Hydroptilidae	Orthotrichia	Orthotrichia_cristata
BE_Otu31429	Eukaryota	Metazoa	Arthropoda	Insecta	Diptera	Chironomidae	Chironomus	Chironomus_flaviplumus
BE_Otu17507	Eukaryota	Metazoa	Annelida	Clitellata	Haplotaxida	Tubificidae	Dero	Dero_digitata
F230_Otu28027	Eukaryota	Metazoa	Arthropoda	Insecta	Ephemeroptera	Caenidae	Caenis	Caenis_diminuta
BE_Otu35761	Eukaryota	Metazoa	Arthropoda	Insecta	Odonata	Libellulidae	Leucorrhinia	Leucorrhinia_patricia
F230_Otu16620	Eukaryota	Metazoa	Arthropoda	Insecta	Diptera	Chironomidae	Chironomus	Chironomus_pseudothummi
BE_Otu34173	Eukaryota	Metazoa	Arthropoda	Insecta	Odonata	Aeshnidae	Aeshna	Aeshna_crenata
F230_Otu25382	Eukaryota	Metazoa	Arthropoda	Malacostraca	Amphipoda	Hyalellidae	Hyalella	Hyalella_azteca
BE_Otu18992	Eukaryota	Metazoa	Arthropoda	Insecta	Diptera	Chironomidae	Dicrotendipes	Dicrotendipes_modestus
BE_Otu39039	Eukaryota	Metazoa	Arthropoda	Insecta	Odonata	Libellulidae	Leucorrhinia	Leucorrhinia_hudsonica
BE_Otu35625	Eukaryota	Metazoa	Arthropoda	Insecta	Odonata	Coenagrionidae	Enallagma	Enallagma_boreale
BE_Otu1366	Eukaryota	Metazoa	Arthropoda	Insecta	Hymenoptera	Tenthredinidae	Hemichroa	Hemichroa_crocea
F230_Otu35028	Eukaryota	Metazoa	Annelida	Clitellata	Haplotaxida	Tubificidae	Stylaria	Stylaria_lacustris
F230_Otu32146	Eukaryota	Metazoa	Arthropoda	Insecta	Diptera	Chironomidae	Tanytarsus	Tanytarsus_mendax
F230_Otu4546	Eukaryota	Metazoa	Arthropoda	Insecta	Trichoptera	Leptoceridae	Ceraclea	Ceraclea_tarsipunctata
AD_Otu973	Eukaryota	Metazoa	Arthropoda	Insecta	Diptera	Chironomidae	Glyptotendipes	Glyptotendipes_barbipes
F230_Otu27670	Eukaryota	Metazoa	Arthropoda	Insecta	Hemiptera	Corixidae	Trichocorixa	Trichocorixa_kanza
BE_Otu32430	Eukaryota	Metazoa	Arthropoda	Insecta	Diptera	Chironomidae	Tanytarsus	Tanytarsus_mendax
F230_Otu10538	Eukaryota	Metazoa	Arthropoda	Insecta	Diptera	Chironomidae	Tanytarsus	Tanytarsus_usmaensis
F230_Otu13587	Eukaryota	Metazoa	Arthropoda	Insecta	Hemiptera	Corixidae	Sigara	Sigara_truncatipala
BE_Otu35965	Eukaryota	Metazoa	Arthropoda	Insecta	Diptera	Chironomidae	Orthocladius	Orthocladius_smolandicus
F230_Otu3391	Eukaryota	Metazoa	Arthropoda	Branchiopoda	Diplostraca	Sididae	Sida	Sida_crystallina
F230_Otu11031	Eukaryota	Metazoa	Arthropoda	Insecta	Hemiptera	Corixidae	Callicorixa	Callicorixa_producta
F230_Otu22468	Eukaryota	Metazoa	Arthropoda	Insecta	Diptera	Chironomidae	Tanytarsus	Tanytarsus_mendax
BE_Otu32663	Eukaryota	Metazoa	Arthropoda	Insecta	Diptera	Chironomidae	Paratanytarsus	Paratanytarsus_grimmii
BR5_Otu27851	Eukaryota	Metazoa	Arthropoda	Insecta	Diptera	Chironomidae	Chironomus	Chironomus_acidophilus
BE_Otu5723	Eukaryota	Metazoa	Arthropoda	Insecta	Diptera	Chironomidae	Tanytarsus	Tanytarsus_recurvatus
BE_Otu2223	Eukaryota	Metazoa	Arthropoda	Ostracoda	Podocopida	Candonidae	Candona	Candona_candida
BE_Otu18151	Eukaryota	Metazoa	Arthropoda	Insecta	Odonata	Coenagrionidae	Coenagrion	Coenagrion_angulatum
BE_Otu11361	Eukaryota	Metazoa	Arthropoda	Insecta	Odonata	Aeshnidae	Aeshna	Aeshna_sitchensis
BR5_Otu1190	Eukaryota	Metazoa	Annelida	Clitellata	Haplotaxida	Enchytraeidae	Fridericia	Fridericia_bisetosa
BE_Otu37248	Eukaryota	Metazoa	Arthropoda	Insecta	Diptera	Chironomidae	undef_Chironomidae	Chironomidae_8H-20279-1
BE_Otu5299	Eukaryota	Metazoa	Arthropoda	Insecta	Odonata	Libellulidae	Leucorrhinia	Leucorrhinia_glacialis
BE_Otu11268	Eukaryota	Metazoa	Arthropoda	Insecta	Coleoptera	Dytiscidae	Rhantus	Rhantus_sericans
BR5_Otu14619	Eukaryota	Metazoa	Arthropoda	Insecta	Diptera	Chironomidae	Chironomus	Chironomus_atroviridis
BE_Otu2696	Eukaryota	Metazoa	Arthropoda	Insecta	Diptera	Chironomidae	Phaenopsectra	Phaenopsectra_punctipes
BR5_Otu28171	Eukaryota	Metazoa	Mollusca	Gastropoda	undef_Gastropoda	Planorbidae	Gyraulus	Gyraulus_circumstriatus
BE_Otu33919	Eukaryota	Metazoa	Arthropoda	Ostracoda	Podocopida	Cyprididae	Bennelongia	Bennelongia_strellyensis
BE_Otu19760	Eukaryota	Metazoa	Arthropoda	Insecta	Diptera	Chironomidae	Dicrotendipes	Dicrotendipes_tritomus
BR5_Otu28718	Eukaryota	Metazoa	Annelida	Clitellata	Haplotaxida	Tubificidae	Nais	Nais_stolci
F230_Otu24437	Eukaryota	Metazoa	Arthropoda	Insecta	Diptera	Chironomidae	Tanytarsus	Tanytarsus_mendax
AD_Otu524	Eukaryota	Metazoa	Arthropoda	Branchiopoda	Diplostraca	Daphniidae	Daphnia	Daphnia_dentifera
BE_Otu14739	Eukaryota	Metazoa	Arthropoda	Insecta	Hemiptera	Notonectidae	Notonecta	Notonecta_borealis
BE_Otu4579	Eukaryota	Metazoa	Arthropoda	Insecta	Odonata	Coenagrionidae	Enallagma	Enallagma_cyathigerum
F230_Otu28	Eukaryota	Metazoa	Arthropoda	Insecta	Ephemeroptera	Caenidae	Caenis	Caenis_diminuta
BE_Otu5157	Eukaryota	Metazoa	Arthropoda	Branchiopoda	Diplostraca	Chydoridae	Chydorus	Chydorus_brevilabris
BE_Otu2352	Eukaryota	Metazoa	Arthropoda	Branchiopoda	Diplostraca	Daphniidae	Scapholeberis	Scapholeberis_rammneri
F230_Otu2788	Eukaryota	Metazoa	Arthropoda	Insecta	Diptera	Chironomidae	Ablabesmyia	Ablabesmyia_notabilis
BE_Otu33219	Eukaryota	Metazoa	Arthropoda	Insecta	Hemiptera	Corixidae	Callicorixa	Callicorixa_alaskensis
BE_Otu36633	Eukaryota	Metazoa	Arthropoda	Insecta	Odonata	Libellulidae	Leucorrhinia	Leucorrhinia_patricia
BE_Otu6270	Eukaryota	Metazoa	Arthropoda	Insecta	Diptera	Culicidae	Culex	Culex_territans
AD_Otu2286	Eukaryota	Metazoa	Arthropoda	Insecta	Diptera	Chironomidae	Parachironomus	Parachironomus_major
BR5_Otu812	Eukaryota	Metazoa	Annelida	Clitellata	Haplotaxida	Enchytraeidae	Globulidrilus	Globulidrilus_riparius
F230_Otu4635	Eukaryota	Metazoa	Arthropoda	Collembola	Poduromorpha	Onychiuridae	Onychiurus	Onychiurus_ambulans
F230_Otu33497	Eukaryota	Metazoa	Arthropoda	Insecta	Lepidoptera	Crambidae	Elophila	Elophila_atlantica
BE_Otu40758	Eukaryota	Metazoa	Arthropoda	Insecta	Ephemeroptera	Caenidae	Caenis	Caenis_amica
BR5_Otu28312	Eukaryota	Metazoa	Arthropoda	Insecta	Diptera	Chironomidae	Tanytarsus	Tanytarsus_usmaensis
F230_Otu17580	Eukaryota	Metazoa	Arthropoda	Branchiopoda	Diplostraca	Daphniidae	Simocephalus	Simocephalus_serrulatus
AD_Otu3223	Eukaryota	Metazoa	Arthropoda	Insecta	Hemiptera	Corixidae	Cenocorixa	Cenocorixa_dakotensis
BE_Otu472	Eukaryota	Metazoa	Arthropoda	Insecta	Diptera	Chironomidae	Tanytarsus	Tanytarsus_mendax
BE_Otu38270	Eukaryota	Metazoa	Arthropoda	Insecta	Ephemeroptera	Siphlonuridae	Siphlonurus	Siphlonurus_phyllis
BR5_Otu3137	Eukaryota	Metazoa	Arthropoda	Insecta	Diptera	Chironomidae	Procladius	Procladius_rufovittatus
BR5_Otu28175	Eukaryota	Metazoa	Arthropoda	Insecta	Odonata	Coenagrionidae	Enallagma	Enallagma_clausum
F230_Otu34488	Eukaryota	Metazoa	Arthropoda	Insecta	Hemiptera	Corixidae	Callicorixa	Callicorixa_alaskensis
F230_Otu388	Eukaryota	Metazoa	Arthropoda	Insecta	Odonata	Libellulidae	Leucorrhinia	Leucorrhinia_intacta
BR5_Otu6174	Eukaryota	Metazoa	Arthropoda	Insecta	Odonata	Aeshnidae	Aeshna	Aeshna_interrupta
BE_Otu8916	Eukaryota	Metazoa	Arthropoda	Insecta	Diptera	Chironomidae	undef_Chironomidae	Chironomidae_8H-20279-1
BE_Otu33138	Eukaryota	Metazoa	Arthropoda	Insecta	Diptera	Chironomidae	Tanytarsus	Tanytarsus_mendax
BR5_Otu28552	Eukaryota	Metazoa	Arthropoda	Branchiopoda	Diplostraca	Daphniidae	Simocephalus	Simocephalus_punctatus
F230_Otu8	Eukaryota	Metazoa	Arthropoda	Insecta	Ephemeroptera	Caenidae	Caenis	Caenis_youngi
F230_Otu37498	Eukaryota	Metazoa	Arthropoda	Insecta	Diptera	Muscidae	Thricops	Thricops_innocuus
BR5_Otu28104	Eukaryota	Metazoa	Arthropoda	Insecta	Hemiptera	Notonectidae	Notonecta	Notonecta_undulata
BR5_Otu9428	Eukaryota	Metazoa	Arthropoda	Branchiopoda	Diplostraca	Daphniidae	Simocephalus	Simocephalus_himalayensis
BE_Otu36872	Eukaryota	Metazoa	Arthropoda	Insecta	Odonata	Aeshnidae	Aeshna	Aeshna_viridis
F230_Otu33112	Eukaryota	Metazoa	Arthropoda	Insecta	Diptera	Chironomidae	Polypedilum	Polypedilum_quadriguttatum
F230_Otu33922	Eukaryota	Metazoa	Arthropoda	Insecta	Hemiptera	Notonectidae	Notonecta	Notonecta_undulata
BE_Otu27032	Eukaryota	Metazoa	Arthropoda	Insecta	Odonata	Libellulidae	Leucorrhinia	Leucorrhinia_glacialis
BE_Otu37633	Eukaryota	Metazoa	Arthropoda	Insecta	Diptera	Chironomidae	Psectrocladius	Psectrocladius_sordidellus
F230_Otu23	Eukaryota	Metazoa	Arthropoda	Insecta	Hemiptera	Notonectidae	Notonecta	Notonecta_undulata
BE_Otu67	Eukaryota	Metazoa	Arthropoda	Malacostraca	Amphipoda	Gammaridae	Gammarus	Gammarus_lacustris
F230_Otu17504	Eukaryota	Metazoa	Arthropoda	Insecta	Hemiptera	Corixidae	Callicorixa	Callicorixa_producta
F230_Otu27220	Eukaryota	Metazoa	Arthropoda	Malacostraca	Amphipoda	Hyalellidae	Hyalella	Hyalella_azteca
BE_Otu27309	Eukaryota	Metazoa	Arthropoda	Insecta	Diptera	Chironomidae	Tanytarsus	Tanytarsus_aigos
BE_Otu1412	Eukaryota	Metazoa	Arthropoda	Insecta	Diptera	Chironomidae	Chironomus	Chironomus_atroviridis
BE_Otu28648	Eukaryota	Metazoa	Arthropoda	Insecta	Diptera	Chironomidae	Tanytarsus	Tanytarsus_wirthi
BE_Otu3880	Eukaryota	Metazoa	Arthropoda	Insecta	Diptera	Ceratopogonidae	Bezzia	Bezzia_bicolor
F230_Otu5943	Eukaryota	Metazoa	Arthropoda	Insecta	Ephemeroptera	Siphlonuridae	Siphlonurus	Siphlonurus_alternatus
BE_Otu1966	Eukaryota	Metazoa	Arthropoda	Insecta	Trichoptera	Leptoceridae	Triaenodes	Triaenodes_nox
BE_Otu36588	Eukaryota	Metazoa	Arthropoda	Insecta	Odonata	Coenagrionidae	Enallagma	Enallagma_annexum
BE_Otu31121	Eukaryota	Metazoa	Arthropoda	Insecta	Odonata	Coenagrionidae	Coenagrion	Coenagrion_angulatum
F230_Otu2117	Eukaryota	Metazoa	Arthropoda	Arachnida	Sarcoptiformes	Ceratozetidae	Svalbardia	Svalbardia_paludicola
F230_Otu32851	Eukaryota	Metazoa	Arthropoda	Insecta	Odonata	Coenagrionidae	Coenagrion	Coenagrion_angulatum
F230_Otu3347	Eukaryota	Metazoa	Arthropoda	Collembola	Poduromorpha	Onychiuridae	Onychiurus	Onychiurus_ambulans
BE_Otu11923	Eukaryota	Metazoa	Arthropoda	Insecta	Diptera	Ceratopogonidae	Stilobezzia	Stilobezzia_antennalis
F230_Otu33852	Eukaryota	Metazoa	Arthropoda	Insecta	Diptera	Chironomidae	Chironomus	Chironomus_dilutus
BR5_Otu27329	Eukaryota	Metazoa	Arthropoda	Insecta	Hemiptera	Notonectidae	Notonecta	Notonecta_undulata
BE_Otu2902	Eukaryota	Metazoa	Arthropoda	Insecta	Odonata	Aeshnidae	Aeshna	Aeshna_interrupta
F230_Otu33081	Eukaryota	Metazoa	Arthropoda	Insecta	Hemiptera	Notonectidae	Notonecta	Notonecta_borealis
BE_Otu3893	Eukaryota	Metazoa	Arthropoda	Arachnida	Trombidiformes	Arrenuridae	Arrenurus	Arrenurus_hungerfordi
AD_Otu1329	Eukaryota	Metazoa	Arthropoda	Insecta	Diptera	Chironomidae	Psectrocladius	Psectrocladius_platypus
F230_Otu16578	Eukaryota	Metazoa	Arthropoda	Insecta	Diptera	Ephydridae	Setacera	Setacera_micans
BE_Otu3820	Eukaryota	Metazoa	Arthropoda	Insecta	Diptera	Chironomidae	Dicrotendipes	Dicrotendipes_tritomus
F230_Otu22799	Eukaryota	Metazoa	Arthropoda	Insecta	Ephemeroptera	Baetidae	Cloeon	Cloeon_dipterum
BE_Otu949	Eukaryota	Metazoa	Arthropoda	Insecta	Diptera	Chironomidae	Monopelopia	Monopelopia_tenuicalcar
BE_Otu132	Eukaryota	Metazoa	Annelida	Clitellata	Haplotaxida	Tubificidae	Stylaria	Stylaria_lacustris
F230_Otu33970	Eukaryota	Metazoa	Arthropoda	Insecta	Diptera	Chironomidae	Tanytarsus	Tanytarsus_recurvatus
BE_Otu724	Eukaryota	Metazoa	Arthropoda	Branchiopoda	Diplostraca	Daphniidae	Ceriodaphnia	Ceriodaphnia_dubia
AD_Otu1693	Eukaryota	Metazoa	Arthropoda	Insecta	Odonata	Libellulidae	Leucorrhinia	Leucorrhinia_glacialis
BR5_Otu28619	Eukaryota	Metazoa	Arthropoda	Insecta	Odonata	Aeshnidae	Aeshna	Aeshna_crenata
BR5_Otu23033	Eukaryota	Metazoa	Arthropoda	Insecta	Odonata	Coenagrionidae	Enallagma	Enallagma_hageni
BE_Otu6194	Eukaryota	Metazoa	Arthropoda	Insecta	Odonata	Aeshnidae	Aeshna	Aeshna_subarctica
BE_Otu3580	Eukaryota	Metazoa	Arthropoda	Insecta	Diptera	Stratiomyidae	Hedriodiscus	Hedriodiscus_vertebratus
F230_Otu6736	Eukaryota	Metazoa	Arthropoda	Insecta	Diptera	Ceratopogonidae	Bezzia	Bezzia_annulipes
F230_Otu12580	Eukaryota	Metazoa	Arthropoda	Insecta	Diptera	Chironomidae	Cricotopus	Cricotopus_sylvestris
AD_Otu599	Eukaryota	Metazoa	Arthropoda	Insecta	Diptera	Chironomidae	Psectrocladius	Psectrocladius_platypus
F230_Otu16535	Eukaryota	Metazoa	Arthropoda	Insecta	Diptera	Chironomidae	Paratanytarsus	Paratanytarsus_grimmii
BE_Otu11702	Eukaryota	Metazoa	Arthropoda	Branchiopoda	Diplostraca	Daphniidae	Ceriodaphnia	Ceriodaphnia_dubia
BR5_Otu9899	Eukaryota	Metazoa	Arthropoda	Insecta	Diptera	Chironomidae	Ablabesmyia	Ablabesmyia_illinoensis
BE_Otu22223	Eukaryota	Metazoa	Arthropoda	Insecta	Diptera	Chironomidae	Corynoneura	Corynoneura_ferelobata
F230_Otu10448	Eukaryota	Metazoa	Arthropoda	Insecta	Diptera	Chironomidae	Paratanytarsus	Paratanytarsus_grimmii
BE_Otu19079	Eukaryota	Metazoa	Arthropoda	Insecta	Diptera	Chironomidae	Tanytarsus	Tanytarsus_wirthi
BE_Otu1785	Eukaryota	Metazoa	Arthropoda	Insecta	Diptera	Chironomidae	Tanytarsus	Tanytarsus_mendax
BE_Otu18713	Eukaryota	Metazoa	Arthropoda	Insecta	Odonata	Libellulidae	Leucorrhinia	Leucorrhinia_patricia
BR5_Otu14464	Eukaryota	Metazoa	Arthropoda	Branchiopoda	Diplostraca	Daphniidae	Ceriodaphnia	Ceriodaphnia_laticaudata
BE_Otu11001	Eukaryota	Metazoa	Arthropoda	Insecta	Diptera	Chironomidae	Psectrocladius	Psectrocladius_platypus
F230_Otu34587	Eukaryota	Metazoa	Arthropoda	Insecta	Odonata	Libellulidae	Leucorrhinia	Leucorrhinia_glacialis
BE_Otu10383	Eukaryota	Metazoa	Arthropoda	Insecta	Hemiptera	Notonectidae	Notonecta	Notonecta_undulata
BE_Otu28745	Eukaryota	Metazoa	Arthropoda	Insecta	Hemiptera	Clastopteridae	Clastoptera	Clastoptera_obtusa
F230_Otu331	Eukaryota	Metazoa	Arthropoda	Insecta	Diptera	Chloropidae	Thaumatomyia	Thaumatomyia_bistriata
BE_Otu1545	Eukaryota	Metazoa	Arthropoda	Insecta	Diptera	Chironomidae	Tanytarsus	Tanytarsus_wirthi
BE_Otu38302	Eukaryota	Metazoa	Arthropoda	Insecta	Odonata	Libellulidae	Leucorrhinia	Leucorrhinia_patricia
BR5_Otu1678	Eukaryota	Metazoa	Arthropoda	Insecta	Ephemeroptera	Baetidae	Callibaetis	Callibaetis_ferrugineus
BE_Otu34388	Eukaryota	Metazoa	Arthropoda	Insecta	Odonata	Aeshnidae	Aeshna	Aeshna_crenata
BE_Otu24107	Eukaryota	Metazoa	Arthropoda	Insecta	Diptera	Chironomidae	Tanytarsus	Tanytarsus_wirthi
AD_Otu563	Eukaryota	Metazoa	Annelida	Clitellata	Haplotaxida	Tubificidae	Limnodrilus	Limnodrilus_udekemianus
BE_Otu9141	Eukaryota	Metazoa	Arthropoda	Insecta	Odonata	Aeshnidae	Aeshna	Aeshna_viridis
BE_Otu1912	Eukaryota	Metazoa	Arthropoda	Insecta	Diptera	Chironomidae	Tanytarsus	Tanytarsus_recurvatus
BE_Otu33683	Eukaryota	Metazoa	Arthropoda	Insecta	Diptera	Chironomidae	Orthocladius	Orthocladius_holsitus
BE_Otu2089	Eukaryota	Metazoa	Arthropoda	Branchiopoda	Diplostraca	Daphniidae	Ceriodaphnia	Ceriodaphnia_dubia
AD_Otu780	Eukaryota	Metazoa	Arthropoda	Insecta	Odonata	Coenagrionidae	Coenagrion	Coenagrion_angulatum
BE_Otu913	Eukaryota	Metazoa	Arthropoda	Branchiopoda	Diplostraca	Daphniidae	Ceriodaphnia	Ceriodaphnia_dubia
BE_Otu795	Eukaryota	Metazoa	Arthropoda	Insecta	Hemiptera	Corixidae	Hesperocorixa	Hesperocorixa_atopodonta
BE_Otu38376	Eukaryota	Metazoa	Arthropoda	Insecta	Diptera	Chironomidae	Procladius	Procladius_culiciformis
BR5_Otu1090	Eukaryota	Metazoa	Arthropoda	Malacostraca	Amphipoda	Gammaridae	Gammarus	Gammarus_lacustris
BE_Otu37842	Eukaryota	Metazoa	Arthropoda	Insecta	Ephemeroptera	Siphlonuridae	Siphlonurus	Siphlonurus_phyllis
BR5_Otu28654	Eukaryota	Metazoa	Arthropoda	Insecta	Odonata	Aeshnidae	Aeshna	Aeshna_interrupta
F230_Otu960	Eukaryota	Metazoa	Arthropoda	Ostracoda	Podocopida	Candonidae	Candona	Candona_orbiculata
BE_Otu3337	Eukaryota	Metazoa	Arthropoda	Malacostraca	Amphipoda	Hyalellidae	Hyalella	Hyalella_azteca
BE_Otu16217	Eukaryota	Metazoa	Arthropoda	Insecta	Coleoptera	Dytiscidae	Neoporus	Neoporus_undulatus
BE_Otu37295	Eukaryota	Metazoa	Arthropoda	Insecta	Odonata	Aeshnidae	Aeshna	Aeshna_interrupta
F230_Otu73	Eukaryota	Metazoa	Arthropoda	Malacostraca	Amphipoda	Hyalellidae	Hyalella	Hyalella_azteca
BE_Otu2503	Eukaryota	Metazoa	Arthropoda	Branchiopoda	Diplostraca	Daphniidae	Ceriodaphnia	Ceriodaphnia_dubia
BR5_Otu9847	Eukaryota	Metazoa	Arthropoda	Insecta	Diptera	Chironomidae	Cricotopus	Cricotopus_ornatus
BE_Otu33257	Eukaryota	Metazoa	Arthropoda	Insecta	Diptera	Chironomidae	Chironomus	Chironomus_hyperboreus
BR5_Otu14576	Eukaryota	Metazoa	Arthropoda	Insecta	Odonata	Libellulidae	Libellula	Libellula_quadrimaculata
BE_Otu20280	Eukaryota	Metazoa	Arthropoda	Insecta	Ephemeroptera	Siphlonuridae	Siphlonurus	Siphlonurus_phyllis
BE_Otu38941	Eukaryota	Metazoa	Arthropoda	Branchiopoda	Diplostraca	Daphniidae	Simocephalus	Simocephalus_serrulatus
BR5_Otu28273	Eukaryota	Metazoa	Arthropoda	Maxillopoda	Calanoida	Diaptomidae	Acanthodiaptomus	Acanthodiaptomus_denticornis
BE_Otu12272	Eukaryota	Metazoa	Arthropoda	Insecta	Diptera	Chironomidae	Tanytarsus	Tanytarsus_verralli
BR5_Otu9929	Eukaryota	Metazoa	Arthropoda	Malacostraca	Amphipoda	Hyalellidae	Hyalella	Hyalella_azteca
BE_Otu38437	Eukaryota	Metazoa	Arthropoda	Insecta	Diptera	Chironomidae	Tanytarsus	Tanytarsus_mendax
AD_Otu2153	Eukaryota	Metazoa	Arthropoda	Branchiopoda	Diplostraca	Daphniidae	Simocephalus	Simocephalus_himalayensis
BE_Otu9063	Eukaryota	Metazoa	Arthropoda	Insecta	Odonata	Coenagrionidae	Coenagrion	Coenagrion_angulatum
F230_Otu36053	Eukaryota	Metazoa	Arthropoda	Insecta	Diptera	Ephydridae	Setacera	Setacera_micans
AD_Otu2119	Eukaryota	Metazoa	Arthropoda	Insecta	Diptera	Chironomidae	Glyptotendipes	Glyptotendipes_barbipes
BR5_Otu28556	Eukaryota	Metazoa	Arthropoda	Ostracoda	Podocopida	Cyprididae	Cypridopsis	Cypridopsis_vidua
AD_Otu2046	Eukaryota	Metazoa	Arthropoda	Insecta	Coleoptera	Latridiidae	Enicmus	Enicmus_histrio
F230_Otu78	Eukaryota	Metazoa	Arthropoda	Insecta	Ephemeroptera	Baetidae	Callibaetis	Callibaetis_ferrugineus
BE_Otu18631	Eukaryota	Metazoa	Arthropoda	Insecta	Odonata	Libellulidae	Leucorrhinia	Leucorrhinia_patricia
BE_Otu12351	Eukaryota	Metazoa	Arthropoda	Insecta	Hemiptera	Corixidae	Callicorixa	Callicorixa_audeni
BE_Otu36102	Eukaryota	Metazoa	Arthropoda	Insecta	Odonata	Libellulidae	Leucorrhinia	Leucorrhinia_hudsonica
BE_Otu40639	Eukaryota	Metazoa	Arthropoda	Insecta	Hemiptera	Corixidae	Cymatia	Cymatia_americana
BE_Otu23621	Eukaryota	Metazoa	Arthropoda	Insecta	Diptera	Chironomidae	Procladius	Procladius_culiciformis
BE_Otu22343	Eukaryota	Metazoa	Arthropoda	Insecta	Diptera	Chironomidae	Cricotopus	Cricotopus_ornatus
BE_Otu31468	Eukaryota	Metazoa	Arthropoda	Insecta	Coleoptera	Dytiscidae	Coelambus	Coelambus_impressopunctatus
BE_Otu22792	Eukaryota	Metazoa	Arthropoda	Insecta	Odonata	Aeshnidae	Aeshna	Aeshna_interrupta
BR5_Otu2931	Eukaryota	Metazoa	Arthropoda	Insecta	Trichoptera	Phryganeidae	Phryganea	Phryganea_cinerea
BE_Otu6376	Eukaryota	Metazoa	Mollusca	Bivalvia	Veneroida	Sphaeriidae	Musculium	Musculium_kashmirensis
BR5_Otu27235	Eukaryota	Metazoa	Arthropoda	Insecta	Diptera	Dolichopodidae	Hydrophorus	Hydrophorus_glaber
F230_Otu6408	Eukaryota	Metazoa	Arthropoda	Insecta	Odonata	Corduliidae	Tetragoneuria	Tetragoneuria_canis
BE_Otu33099	Eukaryota	Metazoa	Arthropoda	Branchiopoda	Diplostraca	Daphniidae	Ceriodaphnia	Ceriodaphnia_dubia
F230_Otu12148	Eukaryota	Metazoa	Arthropoda	Insecta	Coleoptera	Brachyceridae	Tanysphyrus	Tanysphyrus_ater
BE_Otu38639	Eukaryota	Metazoa	Arthropoda	Insecta	Odonata	Coenagrionidae	Coenagrion	Coenagrion_resolutum
BE_Otu2875	Eukaryota	Metazoa	Arthropoda	Insecta	Diptera	Chironomidae	Tanytarsus	Tanytarsus_wirthi
BE_Otu7261	Eukaryota	Metazoa	Arthropoda	Insecta	Diptera	Chironomidae	Ablabesmyia	Ablabesmyia_illinoensis
F230_Otu21902	Eukaryota	Metazoa	Arthropoda	Insecta	Diptera	Chironomidae	Tanytarsus	Tanytarsus_mendax
BE_Otu34516	Eukaryota	Metazoa	Arthropoda	Insecta	Diptera	Chironomidae	Tanytarsus	Tanytarsus_mendax
BR5_Otu915	Eukaryota	Metazoa	Arthropoda	Insecta	Odonata	Aeshnidae	Aeshna	Aeshna_eremita
BE_Otu2403	Eukaryota	Metazoa	Arthropoda	Malacostraca	Amphipoda	Hyalellidae	Hyalella	Hyalella_azteca
BR5_Otu5839	Eukaryota	Metazoa	Arthropoda	Arachnida	Trombidiformes	Arrenuridae	Arrenurus	Arrenurus_americanus
BE_Otu523	Eukaryota	Metazoa	Arthropoda	Malacostraca	Amphipoda	Hyalellidae	Hyalella	Hyalella_azteca
BE_Otu34091	Eukaryota	Metazoa	Annelida	Clitellata	Haplotaxida	Tubificidae	Stylaria	Stylaria_lacustris
BE_Otu5966	Eukaryota	Metazoa	Arthropoda	Insecta	Hemiptera	Notonectidae	Notonecta	Notonecta_borealis
BE_Otu37859	Eukaryota	Metazoa	Arthropoda	Insecta	Diptera	Chironomidae	undef_Chironomidae	Chironomidae_8H-20279-1
AD_Otu3642	Eukaryota	Metazoa	Arthropoda	Insecta	Hemiptera	Notonectidae	Notonecta	Notonecta_undulata
BR5_Otu28384	Eukaryota	Metazoa	Arthropoda	Insecta	Odonata	Libellulidae	Leucorrhinia	Leucorrhinia_patricia
BE_Otu5991	Eukaryota	Metazoa	Arthropoda	Arachnida	Trombidiformes	Pionidae	Piona	Piona_variabilis
F230_Otu27299	Eukaryota	Metazoa	Arthropoda	Insecta	Diptera	Chironomidae	Tanypus	Tanypus_nakazatoi
BE_Otu27236	Eukaryota	Metazoa	Arthropoda	Insecta	Diptera	Chironomidae	Procladius	Procladius_ferrugineus
BR5_Otu27188	Eukaryota	Metazoa	Arthropoda	Arachnida	Araneae	Tetragnathidae	Tetragnatha	Tetragnatha_pallescens
AD_Otu1798	Eukaryota	Metazoa	Arthropoda	Insecta	Diptera	Chironomidae	Glyptotendipes	Glyptotendipes_lobiferus
BE_Otu138	Eukaryota	Metazoa	Arthropoda	Insecta	Odonata	Aeshnidae	Aeshna	Aeshna_eremita
BE_Otu7757	Eukaryota	Metazoa	Arthropoda	Insecta	Diptera	Chironomidae	Polypedilum	Polypedilum_simulans
F230_Otu27682	Eukaryota	Metazoa	Arthropoda	Insecta	Hemiptera	Corixidae	Hesperocorixa	Hesperocorixa_atopodonta
BE_Otu24110	Eukaryota	Metazoa	Arthropoda	Insecta	Diptera	Chironomidae	Tanytarsus	Tanytarsus_elisabethae
BE_Otu36422	Eukaryota	Metazoa	Arthropoda	Insecta	Odonata	Libellulidae	Leucorrhinia	Leucorrhinia_hudsonica
F230_Otu29135	Eukaryota	Metazoa	Arthropoda	Insecta	Odonata	Libellulidae	Leucorrhinia	Leucorrhinia_glacialis
AD_Otu475	Eukaryota	Metazoa	Arthropoda	Insecta	Diptera	Chironomidae	Lauterborniella	Lauterborniella_agrayloides
BE_Otu33818	Eukaryota	Metazoa	Arthropoda	Branchiopoda	Diplostraca	Eurycercidae	Eurycercus	Eurycercus_longirostris
BE_Otu34633	Eukaryota	Metazoa	Arthropoda	Insecta	Hemiptera	Corixidae	Sigara	Sigara_bicoloripennis
BR5_Otu1958	Eukaryota	Metazoa	Arthropoda	Insecta	Ephemeroptera	Baetidae	Cloeon	Cloeon_simile
BE_Otu33449	Eukaryota	Metazoa	Annelida	Clitellata	Haplotaxida	Tubificidae	Stylaria	Stylaria_lacustris
BR5_Otu28728	Eukaryota	Metazoa	Annelida	Clitellata	Haplotaxida	Tubificidae	Stylaria	Stylaria_lacustris
BR5_Otu27093	Eukaryota	Metazoa	Arthropoda	Insecta	Diptera	Chironomidae	Chironomus	Chironomus_dilutus
BE_Otu6499	Eukaryota	Metazoa	Arthropoda	Insecta	Hemiptera	Corixidae	Cymatia	Cymatia_americana
BE_Otu2257	Eukaryota	Metazoa	Arthropoda	Insecta	Diptera	Chironomidae	Chironomus	Chironomus_flaviplumus
BR5_Otu11	Eukaryota	Metazoa	Arthropoda	Insecta	Odonata	Coenagrionidae	Enallagma	Enallagma_hageni
AD_Otu1324	Eukaryota	Metazoa	Arthropoda	Insecta	Ephemeroptera	Baetidae	Cloeon	Cloeon_simile
AD_Otu2349	Eukaryota	Metazoa	Arthropoda	Insecta	Coleoptera	Dytiscidae	Rhantus	Rhantus_bistriatus
BR5_Otu7656	Eukaryota	Metazoa	Arthropoda	Insecta	Trichoptera	Hydroptilidae	Oxyethira	Oxyethira_verna
BE_Otu2854	Eukaryota	Metazoa	Arthropoda	Insecta	Diptera	Chironomidae	Psectrocladius	Psectrocladius_platypus
F230_Otu22774	Eukaryota	Metazoa	Arthropoda	Insecta	Ephemeroptera	Caenidae	Caenis	Caenis_punctata
BE_Otu40610	Eukaryota	Metazoa	Arthropoda	Insecta	Hemiptera	Corixidae	Cymatia	Cymatia_americana
F230_Otu421	Eukaryota	Metazoa	Arthropoda	Insecta	Coleoptera	Dytiscidae	Rhantus	Rhantus_sericans
F230_Otu35712	Eukaryota	Metazoa	Arthropoda	Insecta	Odonata	Coenagrionidae	Enallagma	Enallagma_divagans
BE_Otu20709	Eukaryota	Metazoa	Arthropoda	Insecta	Odonata	Aeshnidae	Aeshna	Aeshna_interrupta
F230_Otu2311	Eukaryota	Metazoa	Arthropoda	Insecta	Diptera	Chironomidae	Chironomus	Chironomus_pseudothummi
F230_Otu34097	Eukaryota	Metazoa	Arthropoda	Insecta	Ephemeroptera	Caenidae	Caenis	Caenis_diminuta
BE_Otu12429	Eukaryota	Metazoa	Arthropoda	Insecta	Diptera	Chironomidae	Polypedilum	Polypedilum_simulans
BE_Otu36902	Eukaryota	Metazoa	Arthropoda	Insecta	Odonata	Aeshnidae	Aeshna	Aeshna_crenata
F230_Otu32802	Eukaryota	Metazoa	Arthropoda	Insecta	Hemiptera	Corixidae	Sigara	Sigara_fallenoidea
BE_Otu1339	Eukaryota	Metazoa	Arthropoda	Branchiopoda	Diplostraca	Daphniidae	Ceriodaphnia	Ceriodaphnia_dubia
BR5_Otu22720	Eukaryota	Metazoa	Arthropoda	Insecta	Trichoptera	Limnephilidae	Nemotaulius	Nemotaulius_hostilis
BE_Otu31558	Eukaryota	Metazoa	Arthropoda	Insecta	Diptera	Chironomidae	Orthocladius	Orthocladius_holsitus
F230_Otu36382	Eukaryota	Metazoa	Arthropoda	Insecta	Trichoptera	Leptoceridae	Triaenodes	Triaenodes_nox
BE_Otu31453	Eukaryota	Metazoa	Arthropoda	Insecta	Diptera	Chironomidae	Orthocladius	Orthocladius_holsitus
BR5_Otu27495	Eukaryota	Metazoa	Mollusca	Bivalvia	Veneroida	Sphaeriidae	Musculium	Musculium_kashmirensis
BE_Otu34859	Eukaryota	Metazoa	Arthropoda	Insecta	Hemiptera	Corixidae	Sigara	Sigara_decoratella
F230_Otu4154	Eukaryota	Metazoa	Arthropoda	Insecta	Diptera	Chironomidae	Ablabesmyia	Ablabesmyia_illinoensis
BE_Otu2728	Eukaryota	Metazoa	Arthropoda	Insecta	Trichoptera	Phryganeidae	Agrypnia	Agrypnia_pagetana
F230_Otu24513	Eukaryota	Metazoa	Arthropoda	Insecta	Diptera	Tipulidae	Angarotipula	Angarotipula_illustris
F230_Otu32575	Eukaryota	Metazoa	Arthropoda	Insecta	Diptera	Scathophagidae	Cordilura	Cordilura_rufimana
F230_Otu3305	Eukaryota	Metazoa	Arthropoda	Insecta	Diptera	Chironomidae	Tanytarsus	Tanytarsus_recurvatus
BE_Otu27360	Eukaryota	Metazoa	Arthropoda	Insecta	Odonata	Aeshnidae	Aeshna	Aeshna_subarctica
AD_Otu551	Eukaryota	Metazoa	Arthropoda	Insecta	Hemiptera	Corixidae	Callicorixa	Callicorixa_alaskensis
F230_Otu27697	Eukaryota	Metazoa	Arthropoda	Insecta	Diptera	Chironomidae	Cyphomella	Cyphomella_cornea
BE_Otu47	Eukaryota	Metazoa	Arthropoda	Ostracoda	Podocopida	Cyprididae	Notodromas	Notodromas_monacha
BR5_Otu27392	Eukaryota	Metazoa	Annelida	Clitellata	Haplotaxida	Tubificidae	Dero	Dero_digitata
BE_Otu33277	Eukaryota	Metazoa	Arthropoda	Insecta	Diptera	Chironomidae	Tanytarsus	Tanytarsus_mendax
BR5_Otu9377	Eukaryota	Metazoa	Arthropoda	Insecta	Diptera	Sciomyzidae	Sepedon	Sepedon_fuscipennis
BE_Otu26052	Eukaryota	Metazoa	Arthropoda	Insecta	Diptera	Chironomidae	Cricotopus	Cricotopus_trifasciatus
AD_Otu1367	Eukaryota	Metazoa	Arthropoda	Insecta	Diptera	Chironomidae	Tanytarsus	Tanytarsus_mendax
BR5_Otu12518	Eukaryota	Metazoa	Arthropoda	Insecta	Odonata	Coenagrionidae	Coenagrion	Coenagrion_angulatum
BE_Otu36958	Eukaryota	Metazoa	Arthropoda	Insecta	Coleoptera	Curculionidae	Euhrychiopsis	Euhrychiopsis_lecontei
BE_Otu37104	Eukaryota	Metazoa	Arthropoda	Insecta	Diptera	Chironomidae	Cryptochironomus	Cryptochironomus_digitatus
F230_Otu22164	Eukaryota	Metazoa	Arthropoda	Insecta	Ephemeroptera	Ephemerellidae	Eurylophella	Eurylophella_temporalis
BE_Otu8152	Eukaryota	Metazoa	Arthropoda	Insecta	Diptera	Chironomidae	Cricotopus	Cricotopus_laricomalis
F230_Otu7410	Eukaryota	Metazoa	Arthropoda	Insecta	Diptera	Chironomidae	Cricotopus	Cricotopus_bicinctus
BE_Otu1072	Eukaryota	Metazoa	Arthropoda	Insecta	Hemiptera	Aphididae	Subsaltusaphis	Subsaltusaphis_virginica
BE_Otu33206	Eukaryota	Metazoa	Annelida	Clitellata	Haplotaxida	Tubificidae	Stylaria	Stylaria_lacustris
BE_Otu33229	Eukaryota	Metazoa	Arthropoda	Insecta	Hemiptera	Notonectidae	Notonecta	Notonecta_undulata
F230_Otu27884	Eukaryota	Metazoa	Arthropoda	Insecta	Hemiptera	Notonectidae	Notonecta	Notonecta_borealis
BE_Otu22743	Eukaryota	Metazoa	Arthropoda	Branchiopoda	Diplostraca	Daphniidae	Daphnia	Daphnia_dentifera
AD_Otu977	Eukaryota	Metazoa	Arthropoda	Insecta	Diptera	Chironomidae	Tanytarsus	Tanytarsus_mendax
BR5_Otu27768	Eukaryota	Metazoa	Mollusca	Gastropoda	undef_Gastropoda	Valvatidae	Valvata	Valvata_sincera
BE_Otu12371	Eukaryota	Metazoa	Arthropoda	Arachnida	Araneae	Linyphiidae	Grammonota	Grammonota_vittata
F230_Otu3836	Eukaryota	Metazoa	Arthropoda	Insecta	Hemiptera	Belostomatidae	Lethocerus	Lethocerus_uhleri
F230_Otu8483	Eukaryota	Metazoa	Arthropoda	Insecta	Hemiptera	Cymidae	Cymus	Cymus_luridus
F230_Otu25486	Eukaryota	Metazoa	Arthropoda	Insecta	Diptera	Limoniidae	Dicranomyia	Dicranomyia_haeretica
BE_Otu15703	Eukaryota	Metazoa	Arthropoda	Insecta	Diptera	Chironomidae	Cricotopus	Cricotopus_ornatus
BR5_Otu19932	Eukaryota	Metazoa	Arthropoda	Insecta	Hemiptera	Notonectidae	Notonecta	Notonecta_undulata
F230_Otu2696	Eukaryota	Metazoa	Arthropoda	Collembola	Poduromorpha	Hypogastruridae	Willemia	Willemia_denisi
BE_Otu32075	Eukaryota	Metazoa	Arthropoda	Insecta	Ephemeroptera	Siphlonuridae	Siphlonurus	Siphlonurus_alternatus
F230_Otu32406	Eukaryota	Metazoa	Arthropoda	Insecta	Diptera	Chironomidae	Cricotopus	Cricotopus_trifasciatus
BE_Otu34247	Eukaryota	Metazoa	Arthropoda	Insecta	Hemiptera	Corixidae	Callicorixa	Callicorixa_alaskensis
BR5_Otu5834	Eukaryota	Metazoa	Annelida	Clitellata	Haplotaxida	Tubificidae	Uncinais	Uncinais_uncinata
BE_Otu32406	Eukaryota	Metazoa	Arthropoda	Insecta	Diptera	Chironomidae	Tanytarsus	Tanytarsus_mendax
BE_Otu6086	Eukaryota	Metazoa	Arthropoda	Ostracoda	Podocopida	Cyprididae	Cypridopsis	Cypridopsis_vidua
BE_Otu19566	Eukaryota	Metazoa	Arthropoda	Branchiopoda	Diplostraca	Daphniidae	Ceriodaphnia	Ceriodaphnia_dubia
BE_Otu1	Eukaryota	Metazoa	Arthropoda	Insecta	Hemiptera	Notonectidae	Notonecta	Notonecta_undulata
F230_Otu33443	Eukaryota	Metazoa	Arthropoda	Malacostraca	Amphipoda	Hyalellidae	Hyalella	Hyalella_azteca
BE_Otu26383	Eukaryota	Metazoa	Arthropoda	Insecta	Diptera	Chironomidae	Glyptotendipes	Glyptotendipes_barbipes
BE_Otu32750	Eukaryota	Metazoa	Arthropoda	Insecta	Diptera	Chironomidae	Tanytarsus	Tanytarsus_mendax
BE_Otu37541	Eukaryota	Metazoa	Arthropoda	Branchiopoda	Diplostraca	Daphniidae	Ceriodaphnia	Ceriodaphnia_dubia
BE_Otu15704	Eukaryota	Metazoa	Arthropoda	Insecta	Diptera	Chironomidae	Cricotopus	Cricotopus_ornatus
BE_Otu14710	Eukaryota	Metazoa	Arthropoda	Insecta	Odonata	Aeshnidae	Aeshna	Aeshna_interrupta
BE_Otu3233	Eukaryota	Metazoa	Annelida	Clitellata	Haplotaxida	Tubificidae	Nais	Nais_christinae
BE_Otu26504	Eukaryota	Metazoa	Arthropoda	Maxillopoda	Calanoida	Diaptomidae	Aglaodiaptomus	Aglaodiaptomus_leptopus
F230_Otu13643	Eukaryota	Metazoa	Arthropoda	Insecta	Odonata	Coenagrionidae	Coenagrion	Coenagrion_angulatum
BE_Otu19886	Eukaryota	Metazoa	Arthropoda	Insecta	Diptera	Chironomidae	Orthocladius	Orthocladius_holsitus
AD_Otu620	Eukaryota	Metazoa	Arthropoda	Insecta	Odonata	Coenagrionidae	Coenagrion	Coenagrion_angulatum
AD_Otu1229	Eukaryota	Metazoa	Arthropoda	Insecta	Ephemeroptera	Baetidae	Cloeon	Cloeon_simile
BE_Otu16189	Eukaryota	Metazoa	Arthropoda	Insecta	Diptera	Chironomidae	Tanytarsus	Tanytarsus_wirthi
BR5_Otu19946	Eukaryota	Metazoa	Arthropoda	Insecta	Coleoptera	Haliplidae	Haliplus	Haliplus_immaculicollis
BR5_Otu6912	Eukaryota	Metazoa	Arthropoda	Insecta	Odonata	Aeshnidae	Aeshna	Aeshna_interrupta
F230_Otu1897	Eukaryota	Metazoa	Arthropoda	Insecta	Diptera	Chironomidae	Glyptotendipes	Glyptotendipes_lobiferus
BR5_Otu15887	Eukaryota	Metazoa	Arthropoda	Ostracoda	Podocopida	Cyprididae	Cypridopsis	Cypridopsis_vidua
BE_Otu1269	Eukaryota	Metazoa	Arthropoda	Insecta	Diptera	Chironomidae	Tanytarsus	Tanytarsus_mendax
BE_Otu40162	Eukaryota	Metazoa	Arthropoda	Branchiopoda	Diplostraca	Daphniidae	Daphnia	Daphnia_dentifera
F230_Otu24628	Eukaryota	Metazoa	Arthropoda	Insecta	Hemiptera	Notonectidae	Notonecta	Notonecta_undulata
BE_Otu6601	Eukaryota	Metazoa	Arthropoda	Insecta	Diptera	Chironomidae	Tanytarsus	Tanytarsus_mendax
BE_Otu34287	Eukaryota	Metazoa	Arthropoda	Insecta	Odonata	Coenagrionidae	Coenagrion	Coenagrion_resolutum
BE_Otu33221	Eukaryota	Metazoa	Arthropoda	Insecta	Diptera	Chironomidae	Tanytarsus	Tanytarsus_mendax
BE_Otu34327	Eukaryota	Metazoa	Arthropoda	Insecta	Odonata	Coenagrionidae	Coenagrion	Coenagrion_angulatum
BE_Otu34162	Eukaryota	Metazoa	Arthropoda	Insecta	Odonata	Aeshnidae	Aeshna	Aeshna_interrupta
BE_Otu28380	Eukaryota	Metazoa	Arthropoda	Insecta	Diptera	Chironomidae	Orthocladius	Orthocladius_smolandicus
BR5_Otu28367	Eukaryota	Metazoa	Arthropoda	Branchiopoda	Diplostraca	Eurycercidae	Eurycercus	Eurycercus_longirostris
BR5_Otu5422	Eukaryota	Metazoa	Arthropoda	Insecta	Diptera	Chironomidae	Tanytarsus	Tanytarsus_wirthi
BE_Otu5606	Eukaryota	Metazoa	Arthropoda	Insecta	Odonata	Aeshnidae	Aeshna	Aeshna_eremita
F230_Otu33391	Eukaryota	Metazoa	Arthropoda	Insecta	Diptera	Chironomidae	Chironomus	Chironomus_acidophilus
BE_Otu33989	Eukaryota	Metazoa	Arthropoda	Insecta	Hemiptera	Corixidae	Hesperocorixa	Hesperocorixa_atopodonta
F230_Otu31552	Eukaryota	Metazoa	Arthropoda	Insecta	Diptera	Chironomidae	Paratanytarsus	Paratanytarsus_grimmii
F230_Otu28664	Eukaryota	Metazoa	Arthropoda	Insecta	Diptera	Chironomidae	Chironomus	Chironomus_atroviridis
BE_Otu3302	Eukaryota	Metazoa	Arthropoda	Insecta	Coleoptera	Curculionidae	Phytobius	Phytobius_leucogaster
F230_Otu33831	Eukaryota	Metazoa	Mollusca	Gastropoda	undef_Gastropoda	Valvatidae	Valvata	Valvata_sincera
BE_Otu39425	Eukaryota	Metazoa	Arthropoda	Insecta	Odonata	Libellulidae	Leucorrhinia	Leucorrhinia_hudsonica
F230_Otu14407	Eukaryota	Metazoa	Arthropoda	Insecta	Hemiptera	Belostomatidae	Lethocerus	Lethocerus_americanus
BE_Otu578	Eukaryota	Metazoa	Arthropoda	Insecta	Ephemeroptera	Caenidae	Caenis	Caenis_youngi
F230_Otu28140	Eukaryota	Metazoa	Arthropoda	Insecta	Trichoptera	Leptoceridae	Oecetis	Oecetis_inconspicua
BE_Otu7817	Eukaryota	Metazoa	Arthropoda	Insecta	Diptera	Ceratopogonidae	Palpomyia	Palpomyia_lineata
BE_Otu13665	Eukaryota	Metazoa	Annelida	Clitellata	Lumbriculida	Lumbriculidae	Lamprodrilus	Lamprodrilus_ammophagus
BR5_Otu11032	Eukaryota	Metazoa	Arthropoda	Insecta	Diptera	Chironomidae	Dicrotendipes	Dicrotendipes_tritomus
BR5_Otu28215	Eukaryota	Metazoa	Arthropoda	Insecta	Odonata	Aeshnidae	Aeshna	Aeshna_interrupta
BE_Otu3393	Eukaryota	Metazoa	Arthropoda	Insecta	Coleoptera	Dytiscidae	Coelambus	Coelambus_impressopunctatus
BR5_Otu6354	Eukaryota	Metazoa	Arthropoda	Malacostraca	Amphipoda	Hyalellidae	Hyalella	Hyalella_azteca
BE_Otu40666	Eukaryota	Metazoa	Arthropoda	Insecta	Ephemeroptera	Caenidae	Caenis	Caenis_punctata
BR5_Otu13520	Eukaryota	Metazoa	Arthropoda	Insecta	Odonata	Libellulidae	Leucorrhinia	Leucorrhinia_glacialis
F230_Otu21992	Eukaryota	Metazoa	Arthropoda	Insecta	Diptera	Chironomidae	Chironomus	Chironomus_dilutus
F230_Otu36057	Eukaryota	Metazoa	Arthropoda	Insecta	Diptera	Ephydridae	Setacera	Setacera_micans
BR5_Otu1985	Eukaryota	Metazoa	Arthropoda	Malacostraca	Amphipoda	Gammaridae	Gammarus	Gammarus_lacustris
BE_Otu32302	Eukaryota	Metazoa	Arthropoda	Insecta	Diptera	Chironomidae	Tanytarsus	Tanytarsus_mendax
BE_Otu39524	Eukaryota	Metazoa	Arthropoda	Insecta	Diptera	Chironomidae	Psectrocladius	Psectrocladius_platypus
BR5_Otu14499	Eukaryota	Metazoa	Arthropoda	Insecta	Odonata	Coenagrionidae	Coenagrion	Coenagrion_johanssoni
F230_Otu36084	Eukaryota	Metazoa	Arthropoda	Insecta	Diptera	Ephydridae	Setacera	Setacera_micans
BE_Otu17371	Eukaryota	Metazoa	Arthropoda	Insecta	Diptera	Chironomidae	Chironomus	Chironomus_magnivalva
F230_Otu10737	Eukaryota	Metazoa	Arthropoda	Insecta	Coleoptera	Haliplidae	Haliplus	Haliplus_longulus
BR5_Otu27466	Eukaryota	Metazoa	Arthropoda	Insecta	Hemiptera	Corixidae	Cymatia	Cymatia_americana
BE_Otu34539	Eukaryota	Metazoa	Arthropoda	Insecta	Diptera	Chironomidae	Tanytarsus	Tanytarsus_mendax
F230_Otu35382	Eukaryota	Metazoa	Arthropoda	Insecta	Diptera	Chironomidae	Tanytarsus	Tanytarsus_wirthi
BE_Otu26819	Eukaryota	Metazoa	Arthropoda	Insecta	Diptera	Chironomidae	Tanytarsus	Tanytarsus_mendax
BR5_Otu370	Eukaryota	Metazoa	Arthropoda	Insecta	Diptera	Chironomidae	Paratanytarsus	Paratanytarsus_laccophilus
BE_Otu40562	Eukaryota	Metazoa	Arthropoda	Insecta	Ephemeroptera	Caenidae	Caenis	Caenis_punctata
F230_Otu35092	Eukaryota	Metazoa	Arthropoda	Insecta	Odonata	Aeshnidae	Aeshna	Aeshna_canadensis
BE_Otu39634	Eukaryota	Metazoa	Arthropoda	Insecta	Diptera	Chironomidae	Psectrocladius	Psectrocladius_platypus
BE_Otu3570	Eukaryota	Metazoa	Arthropoda	Insecta	Diptera	Chironomidae	Tanytarsus	Tanytarsus_wirthi
F230_Otu28148	Eukaryota	Metazoa	Arthropoda	Insecta	Diptera	Chironomidae	Tanytarsus	Tanytarsus_aigos
BE_Otu1431	Eukaryota	Metazoa	Arthropoda	Insecta	Odonata	Libellulidae	Leucorrhinia	Leucorrhinia_glacialis
BE_Otu36307	Eukaryota	Metazoa	Arthropoda	Insecta	Odonata	Libellulidae	Leucorrhinia	Leucorrhinia_glacialis
BR5_Otu2191	Eukaryota	Metazoa	Arthropoda	Insecta	Hemiptera	Corixidae	Callicorixa	Callicorixa_audeni
BE_Otu33153	Eukaryota	Metazoa	Arthropoda	Insecta	Hemiptera	Notonectidae	Notonecta	Notonecta_undulata
BE_Otu40204	Eukaryota	Metazoa	Arthropoda	Insecta	Trichoptera	Phryganeidae	Agrypnia	Agrypnia_improba
BE_Otu7820	Eukaryota	Metazoa	Arthropoda	Insecta	Diptera	Sciomyzidae	Elgiva	Elgiva_solicita
BE_Otu230	Eukaryota	Metazoa	Arthropoda	Insecta	Hemiptera	Corixidae	Callicorixa	Callicorixa_audeni
AD_Otu437	Eukaryota	Metazoa	Arthropoda	Insecta	Trichoptera	Phryganeidae	Agrypnia	Agrypnia_improba
BE_Otu38408	Eukaryota	Metazoa	Arthropoda	Insecta	Diptera	Chironomidae	Psectrocladius	Psectrocladius_platypus
BE_Otu40705	Eukaryota	Metazoa	Arthropoda	Insecta	Hemiptera	Notonectidae	Notonecta	Notonecta_borealis
F230_Otu7200	Eukaryota	Metazoa	Arthropoda	Insecta	Diptera	Chironomidae	Tanytarsus	Tanytarsus_lestagei
BR5_Otu5424	Eukaryota	Metazoa	Arthropoda	Insecta	Diptera	Chironomidae	Chironomus	Chironomus_atroviridis
F230_Otu14765	Eukaryota	Metazoa	Arthropoda	Collembola	Entomobryomorpha	Isotomidae	Folsomia	Folsomia_nivalis
BR5_Otu1530	Eukaryota	Metazoa	Arthropoda	Insecta	Odonata	Aeshnidae	Aeshna	Aeshna_interrupta
BR5_Otu4096	Eukaryota	Metazoa	Arthropoda	Insecta	Odonata	Coenagrionidae	Coenagrion	Coenagrion_angulatum
BE_Otu34683	Eukaryota	Metazoa	Arthropoda	Insecta	Odonata	Coenagrionidae	Enallagma	Enallagma_clausum
BE_Otu1694	Eukaryota	Metazoa	Arthropoda	Insecta	Odonata	Libellulidae	Leucorrhinia	Leucorrhinia_glacialis
BE_Otu3771	Eukaryota	Metazoa	Arthropoda	Insecta	Diptera	Chironomidae	Psectrocladius	Psectrocladius_platypus
BE_Otu33461	Eukaryota	Metazoa	Arthropoda	Insecta	Hemiptera	Corixidae	Callicorixa	Callicorixa_audeni
BR5_Otu5313	Eukaryota	Metazoa	Arthropoda	Insecta	Trichoptera	Phryganeidae	Agrypnia	Agrypnia_straminea
F230_Otu822	Eukaryota	Metazoa	Arthropoda	Insecta	Diptera	Chironomidae	Tanytarsus	Tanytarsus_wirthi
BE_Otu3428	Eukaryota	Metazoa	Arthropoda	Insecta	Hemiptera	Achilidae	Catonia	Catonia_lunata
F230_Otu476	Eukaryota	Metazoa	Arthropoda	Insecta	Trichoptera	Leptoceridae	Triaenodes	Triaenodes_nox
F230_Otu36361	Eukaryota	Metazoa	Arthropoda	Insecta	Trichoptera	Limnephilidae	Nemotaulius	Nemotaulius_hostilis
BE_Otu30877	Eukaryota	Metazoa	Arthropoda	Insecta	Odonata	Coenagrionidae	Coenagrion	Coenagrion_angulatum
BE_Otu20774	Eukaryota	Metazoa	Arthropoda	Insecta	Odonata	Libellulidae	Leucorrhinia	Leucorrhinia_hudsonica
BE_Otu20570	Eukaryota	Metazoa	Arthropoda	Arachnida	Trombidiformes	Arrenuridae	Arrenurus	Arrenurus_longicaudatus
BE_Otu20759	Eukaryota	Metazoa	Arthropoda	Insecta	Diptera	Chironomidae	Goeldichironomus	Goeldichironomus_devineyae
F230_Otu3947	Eukaryota	Metazoa	Arthropoda	Insecta	Hemiptera	Notonectidae	Notonecta	Notonecta_undulata
AD_Otu1523	Eukaryota	Metazoa	Arthropoda	Insecta	Diptera	Chironomidae	Chironomus	Chironomus_acidophilus
BE_Otu211	Eukaryota	Metazoa	Arthropoda	Insecta	Trichoptera	Phryganeidae	Phryganea	Phryganea_cinerea
BE_Otu6417	Eukaryota	Metazoa	Arthropoda	Insecta	Odonata	Libellulidae	Leucorrhinia	Leucorrhinia_glacialis
BR5_Otu7415	Eukaryota	Metazoa	Arthropoda	Insecta	Diptera	Stratiomyidae	Odontomyia	Odontomyia_cincta
F230_Otu764	Eukaryota	Metazoa	Arthropoda	Collembola	Entomobryomorpha	Entomobryidae	Lepidocyrtus	Lepidocyrtus_cyaneus
F230_Otu15953	Eukaryota	Metazoa	Arthropoda	Insecta	Odonata	Libellulidae	Leucorrhinia	Leucorrhinia_glacialis
BE_Otu2795	Eukaryota	Metazoa	Arthropoda	Insecta	Odonata	Coenagrionidae	Coenagrion	Coenagrion_johanssoni
F230_Otu32023	Eukaryota	Metazoa	Arthropoda	Insecta	Diptera	Chironomidae	Chironomus	Chironomus_acerbus
F230_Otu8481	Eukaryota	Metazoa	Arthropoda	Insecta	Odonata	Coenagrionidae	Coenagrion	Coenagrion_angulatum
BE_Otu25593	Eukaryota	Metazoa	Arthropoda	Insecta	Diptera	Chironomidae	Paratanytarsus	Paratanytarsus_grimmii
AD_Otu2139	Eukaryota	Metazoa	Arthropoda	Insecta	Hemiptera	Corixidae	Callicorixa	Callicorixa_alaskensis
BR5_Otu17605	Eukaryota	Metazoa	Mollusca	Gastropoda	undef_Gastropoda	Valvatidae	Valvata	Valvata_tricarinata
F230_Otu35387	Eukaryota	Metazoa	Arthropoda	Insecta	Diptera	Chironomidae	Tanytarsus	Tanytarsus_wirthi
BE_Otu12360	Eukaryota	Metazoa	Arthropoda	Insecta	Diptera	Sciomyzidae	Sepedon	Sepedon_fuscipennis
BE_Otu6501	Eukaryota	Metazoa	Arthropoda	Arachnida	Trombidiformes	Arrenuridae	Arrenurus	Arrenurus_major
BE_Otu42819	Eukaryota	Metazoa	Arthropoda	Branchiopoda	Diplostraca	Daphniidae	Scapholeberis	Scapholeberis_rammneri
BE_Otu34806	Eukaryota	Metazoa	Arthropoda	Insecta	Diptera	Chironomidae	Tanytarsus	Tanytarsus_mendax
F230_Otu21	Eukaryota	Metazoa	Arthropoda	Insecta	Trichoptera	Phryganeidae	Banksiola	Banksiola_crotchi
BR5_Otu8640	Eukaryota	Metazoa	Mollusca	Gastropoda	undef_Gastropoda	Planorbidae	Gyraulus	Gyraulus_parvus
F230_Otu289	Eukaryota	Metazoa	Annelida	Clitellata	Haplotaxida	Enchytraeidae	Fridericia	Fridericia_bulboides
BR5_Otu3764	Eukaryota	Metazoa	Arthropoda	Insecta	Odonata	Coenagrionidae	Coenagrion	Coenagrion_angulatum
AD_Otu874	Eukaryota	Metazoa	Arthropoda	Insecta	Diptera	Chironomidae	Tanytarsus	Tanytarsus_mendax
BE_Otu15771	Eukaryota	Metazoa	Annelida	Clitellata	Haplotaxida	Tubificidae	Limnodrilus	Limnodrilus_hoffmeisteri
BE_Otu40091	Eukaryota	Metazoa	Arthropoda	Branchiopoda	Diplostraca	Eurycercidae	Eurycercus	Eurycercus_longirostris
F230_Otu11049	Eukaryota	Metazoa	Arthropoda	Insecta	Hemiptera	Notonectidae	Notonecta	Notonecta_undulata
BR5_Otu11102	Eukaryota	Metazoa	Arthropoda	Insecta	Diptera	Chironomidae	Lauterborniella	Lauterborniella_agrayloides
F230_Otu478	Eukaryota	Metazoa	Arthropoda	Insecta	Trichoptera	Limnephilidae	Glyphopsyche	Glyphopsyche_irrorata
AD_Otu279	Eukaryota	Metazoa	Arthropoda	Insecta	Coleoptera	Dytiscidae	Ilybius	Ilybius_churchillensis
AD_Otu2013	Eukaryota	Metazoa	Arthropoda	Insecta	Ephemeroptera	Heptageniidae	Stenacron	Stenacron_interpunctatum
BE_Otu32667	Eukaryota	Metazoa	Arthropoda	Insecta	Diptera	Chironomidae	Chironomus	Chironomus_hyperboreus
BE_Otu26835	Eukaryota	Metazoa	Arthropoda	Insecta	Odonata	Aeshnidae	Aeshna	Aeshna_interrupta
BR5_Otu571	Eukaryota	Metazoa	Arthropoda	Malacostraca	Amphipoda	Gammaridae	Gammarus	Gammarus_lacustris
BR5_Otu5087	Eukaryota	Metazoa	Arthropoda	Insecta	Diptera	Chironomidae	Procladius	Procladius_nigriventris
AD_Otu1177	Eukaryota	Metazoa	Arthropoda	Insecta	Hemiptera	Aphididae	Rhopalosiphum	Rhopalosiphum_insertum
F230_Otu296	Eukaryota	Metazoa	Annelida	Clitellata	Haplotaxida	Enchytraeidae	Fridericia	Fridericia_isseli
BE_Otu9792	Eukaryota	Metazoa	Arthropoda	Insecta	Diptera	Chironomidae	Orthocladius	Orthocladius_smolandicus
BE_Otu389	Eukaryota	Metazoa	Arthropoda	Insecta	Ephemeroptera	Caenidae	Caenis	Caenis_diminuta
BE_Otu338	Eukaryota	Metazoa	Arthropoda	Insecta	Odonata	Aeshnidae	Aeshna	Aeshna_eremita
F230_Otu6175	Eukaryota	Metazoa	Arthropoda	Insecta	Diptera	Chironomidae	Tanytarsus	Tanytarsus_aigos
F230_Otu117	Eukaryota	Metazoa	Arthropoda	Insecta	Hemiptera	Corixidae	Callicorixa	Callicorixa_audeni
BR5_Otu13530	Eukaryota	Metazoa	Arthropoda	Insecta	Diptera	Chironomidae	Monopelopia	Monopelopia_tenuicalcar
BR5_Otu2037	Eukaryota	Metazoa	Arthropoda	Ostracoda	Podocopida	Cyprididae	Cypridopsis	Cypridopsis_vidua
BE_Otu2460	Eukaryota	Metazoa	Arthropoda	Malacostraca	Amphipoda	Gammaridae	Gammarus	Gammarus_kischineffensis
BE_Otu20554	Eukaryota	Metazoa	Arthropoda	Insecta	Odonata	Libellulidae	Leucorrhinia	Leucorrhinia_patricia
BR5_Otu27096	Eukaryota	Metazoa	Arthropoda	Branchiopoda	Diplostraca	Daphniidae	Simocephalus	Simocephalus_punctatus
BR5_Otu15835	Eukaryota	Metazoa	Annelida	Clitellata	Haplotaxida	Tubificidae	Stylaria	Stylaria_lacustris
BE_Otu8654	Eukaryota	Metazoa	Arthropoda	Insecta	Diptera	Chironomidae	Glyptotendipes	Glyptotendipes_cauliginellus
BE_Otu33654	Eukaryota	Metazoa	Arthropoda	Ostracoda	Podocopida	Cyprididae	Notodromas	Notodromas_monacha
BR5_Otu13487	Eukaryota	Metazoa	Arthropoda	Insecta	Odonata	Aeshnidae	Aeshna	Aeshna_eremita
F230_Otu28275	Eukaryota	Metazoa	Arthropoda	Insecta	Diptera	Chironomidae	Tanytarsus	Tanytarsus_mendax
BR5_Otu1643	Eukaryota	Metazoa	Arthropoda	Insecta	Diptera	Chironomidae	Cryptochironomus	Cryptochironomus_digitatus
F230_Otu2165	Eukaryota	Metazoa	Arthropoda	Insecta	Diptera	Chironomidae	Cricotopus	Cricotopus_trifasciatus
F230_Otu28153	Eukaryota	Metazoa	Arthropoda	Insecta	Hemiptera	Notonectidae	Notonecta	Notonecta_undulata
F230_Otu22338	Eukaryota	Metazoa	Arthropoda	Insecta	Odonata	Aeshnidae	Aeshna	Aeshna_tuberculifera
BR5_Otu4840	Eukaryota	Metazoa	Arthropoda	Branchiopoda	Diplostraca	Daphniidae	Ceriodaphnia	Ceriodaphnia_dubia
BE_Otu686	Eukaryota	Metazoa	Arthropoda	Insecta	Coleoptera	Dytiscidae	Dytiscus	Dytiscus_alaskanus
F230_Otu7207	Eukaryota	Metazoa	Arthropoda	Insecta	Diptera	Chironomidae	Tanytarsus	Tanytarsus_recurvatus
BE_Otu34009	Eukaryota	Metazoa	Annelida	Clitellata	Haplotaxida	Tubificidae	Stylaria	Stylaria_lacustris
BR5_Otu657	Eukaryota	Metazoa	Arthropoda	Insecta	Hemiptera	Corixidae	Sigara	Sigara_mullettensis
BE_Otu32646	Eukaryota	Metazoa	Arthropoda	Branchiopoda	Diplostraca	Eurycercidae	Eurycercus	Eurycercus_longirostris
AD_Otu2151	Eukaryota	Metazoa	Arthropoda	Insecta	Trichoptera	Hydropsychidae	Ceratopsyche	Ceratopsyche_bronta
BE_Otu33114	Eukaryota	Metazoa	Arthropoda	Insecta	Diptera	Chironomidae	Cricotopus	Cricotopus_trifasciatus
BE_Otu33842	Eukaryota	Metazoa	Arthropoda	Insecta	Odonata	Aeshnidae	Aeshna	Aeshna_interrupta
BE_Otu35014	Eukaryota	Metazoa	Arthropoda	Insecta	Diptera	Chironomidae	Tanytarsus	Tanytarsus_mendax
BR5_Otu2749	Eukaryota	Metazoa	Arthropoda	Insecta	Lepidoptera	Crambidae	Elophila	Elophila_icciusalis
F230_Otu3188	Eukaryota	Metazoa	Arthropoda	Insecta	Diptera	Chironomidae	Chironomus	Chironomus_atrella
BE_Otu36851	Eukaryota	Metazoa	Arthropoda	Insecta	Odonata	Aeshnidae	Aeshna	Aeshna_interrupta
BR5_Otu4030	Eukaryota	Metazoa	Arthropoda	Insecta	Odonata	Aeshnidae	Aeshna	Aeshna_interrupta
BR5_Otu16005	Eukaryota	Metazoa	Arthropoda	Insecta	Diptera	Chironomidae	Tanytarsus	Tanytarsus_mendax
F230_Otu13230	Eukaryota	Metazoa	Arthropoda	Maxillopoda	Calanoida	Diaptomidae	Skistodiaptomus	Skistodiaptomus_mississippiensis
F230_Otu256	Eukaryota	Metazoa	Arthropoda	Collembola	Poduromorpha	Hypogastruridae	Willemia	Willemia_denisi
F230_Otu34967	Eukaryota	Metazoa	Arthropoda	Insecta	Ephemeroptera	Caenidae	Caenis	Caenis_youngi
BE_Otu33876	Eukaryota	Metazoa	Arthropoda	Insecta	Ephemeroptera	Siphlonuridae	Siphlonurus	Siphlonurus_alternatus
BE_Otu7098	Eukaryota	Metazoa	Arthropoda	Insecta	Odonata	Aeshnidae	Aeshna	Aeshna_interrupta
BR5_Otu22992	Eukaryota	Metazoa	Arthropoda	Insecta	Ephemeroptera	Caenidae	Caenis	Caenis_youngi
BR5_Otu22728	Eukaryota	Metazoa	Arthropoda	Insecta	Diptera	Chironomidae	Psectrocladius	Psectrocladius_obvius
BE_Otu2164	Eukaryota	Metazoa	Arthropoda	Branchiopoda	Diplostraca	Daphniidae	Scapholeberis	Scapholeberis_rammneri
BE_Otu5668	Eukaryota	Metazoa	Arthropoda	Insecta	Coleoptera	Haliplidae	Haliplus	Haliplus_falli
AD_Otu3171	Eukaryota	Metazoa	Arthropoda	Insecta	Coleoptera	Dytiscidae	Ilybius	Ilybius_churchillensis
BE_Otu35801	Eukaryota	Metazoa	Arthropoda	Insecta	Diptera	Chironomidae	Tanytarsus	Tanytarsus_recurvatus
BE_Otu18080	Eukaryota	Metazoa	Arthropoda	Branchiopoda	Diplostraca	Daphniidae	Scapholeberis	Scapholeberis_rammneri
BE_Otu5005	Eukaryota	Metazoa	Arthropoda	Insecta	Odonata	Libellulidae	Leucorrhinia	Leucorrhinia_patricia
BE_Otu4774	Eukaryota	Metazoa	Arthropoda	Insecta	Diptera	Chironomidae	Tanytarsus	Tanytarsus_mendax
BE_Otu10547	Eukaryota	Metazoa	Arthropoda	Ostracoda	Podocopida	Cyprididae	Cypridopsis	Cypridopsis_vidua
BE_Otu2932	Eukaryota	Metazoa	Arthropoda	Insecta	Coleoptera	Dytiscidae	Ilybius	Ilybius_churchillensis
BR5_Otu6142	Eukaryota	Metazoa	Arthropoda	Insecta	Diptera	Chironomidae	Glyptotendipes	Glyptotendipes_barbipes
BE_Otu26995	Eukaryota	Metazoa	Arthropoda	Insecta	Diptera	Chironomidae	Parachironomus	Parachironomus_elodeae
BE_Otu31999	Eukaryota	Metazoa	Arthropoda	Insecta	Diptera	Chironomidae	Glyptotendipes	Glyptotendipes_barbipes
AD_Otu158	Eukaryota	Metazoa	Arthropoda	Insecta	Diptera	Chironomidae	Psectrocladius	Psectrocladius_sordidellus
BR5_Otu1737	Eukaryota	Metazoa	Arthropoda	Insecta	Diptera	Chironomidae	Chironomus	Chironomus_sororius
BR5_Otu27258	Eukaryota	Metazoa	Arthropoda	Insecta	Diptera	Chironomidae	Tanytarsus	Tanytarsus_mendax
BE_Otu35369	Eukaryota	Metazoa	Arthropoda	Insecta	Odonata	Coenagrionidae	Nehalennia	Nehalennia_irene
BE_Otu10548	Eukaryota	Metazoa	Arthropoda	Insecta	Diptera	Chironomidae	Psectrocladius	Psectrocladius_platypus
AD_Otu1462	Eukaryota	Metazoa	Arthropoda	Arachnida	Trombidiformes	Hydrachnidae	Hydrachna	Hydrachna_conjecta
BE_Otu37015	Eukaryota	Metazoa	Arthropoda	Insecta	Odonata	Aeshnidae	Aeshna	Aeshna_interrupta
BE_Otu34960	Eukaryota	Metazoa	Arthropoda	Insecta	Diptera	Chironomidae	undef_Chironomidae	Chironomidae_8H-20279-1
BR5_Otu1376	Eukaryota	Metazoa	Arthropoda	Insecta	Odonata	Libellulidae	Leucorrhinia	Leucorrhinia_glacialis
BR5_Otu28342	Eukaryota	Metazoa	Arthropoda	Insecta	Odonata	Libellulidae	Leucorrhinia	Leucorrhinia_proxima
F230_Otu38948	Eukaryota	Metazoa	Arthropoda	Insecta	Diptera	Sciaridae	Bradysiopsis	Bradysiopsis_vittigera
F230_Otu4510	Eukaryota	Metazoa	Arthropoda	Insecta	Plecoptera_Insecta	Perlodidae	Isoperla	Isoperla_sobria
AD_Otu2980	Eukaryota	Metazoa	Arthropoda	Insecta	Diptera	Ephydridae	Setacera	Setacera_micans
BE_Otu20731	Eukaryota	Metazoa	Arthropoda	Insecta	Coleoptera	Dytiscidae	Rhantus	Rhantus_wallisi
F230_Otu36314	Eukaryota	Metazoa	Arthropoda	Insecta	Odonata	Coenagrionidae	Enallagma	Enallagma_annexum
F230_Otu10164	Eukaryota	Metazoa	Arthropoda	Insecta	Hemiptera	Corixidae	Callicorixa	Callicorixa_vulnerata
BE_Otu36657	Eukaryota	Metazoa	Arthropoda	Insecta	Odonata	Libellulidae	Leucorrhinia	Leucorrhinia_proxima
BE_Otu31870	Eukaryota	Metazoa	Arthropoda	Insecta	Diptera	Chironomidae	Glyptotendipes	Glyptotendipes_barbipes
BE_Otu34288	Eukaryota	Metazoa	Arthropoda	Insecta	Odonata	Aeshnidae	Aeshna	Aeshna_eremita
F230_Otu14241	Eukaryota	Metazoa	Arthropoda	Ostracoda	Podocopida	Cyprididae	Eucypris	Eucypris_pigra
F230_Otu32356	Eukaryota	Metazoa	Arthropoda	Insecta	Odonata	Coenagrionidae	Enallagma	Enallagma_annexum
AD_Otu2131	Eukaryota	Metazoa	Arthropoda	Insecta	Diptera	Agromyzidae	Metopomyza	Metopomyza_interfrontalis
BE_Otu13884	Eukaryota	Metazoa	Arthropoda	Insecta	Diptera	Sciomyzidae	Elgiva	Elgiva_connexa
BE_Otu36688	Eukaryota	Metazoa	Arthropoda	Insecta	Odonata	Libellulidae	Leucorrhinia	Leucorrhinia_hudsonica
F230_Otu34643	Eukaryota	Metazoa	Arthropoda	Maxillopoda	Calanoida	Diaptomidae	Aglaodiaptomus	Aglaodiaptomus_leptopus
BE_Otu20752	Eukaryota	Metazoa	Arthropoda	Insecta	Odonata	Coenagrionidae	Enallagma	Enallagma_annexum
F230_Otu25348	Eukaryota	Metazoa	Arthropoda	Insecta	Trichoptera	Hydroptilidae	Oxyethira	Oxyethira_distinctella
F230_Otu35989	Eukaryota	Metazoa	Arthropoda	Insecta	Diptera	Chironomidae	Orthocladius	Orthocladius_smolandicus
AD_Otu1553	Eukaryota	Metazoa	Arthropoda	Insecta	Hemiptera	Corixidae	Callicorixa	Callicorixa_alaskensis
BE_Otu31979	Eukaryota	Metazoa	Arthropoda	Branchiopoda	Diplostraca	Daphniidae	Daphnia	Daphnia_arenata
BR5_Otu28417	Eukaryota	Metazoa	Arthropoda	Insecta	Ephemeroptera	Caenidae	Caenis	Caenis_youngi
BE_Otu34485	Eukaryota	Metazoa	Arthropoda	Insecta	Odonata	Aeshnidae	Aeshna	Aeshna_crenata
F230_Otu31726	Eukaryota	Metazoa	Arthropoda	Insecta	Diptera	Chironomidae	Cladotanytarsus	Cladotanytarsus_amandus
BE_Otu34362	Eukaryota	Metazoa	Arthropoda	Arachnida	Trombidiformes	Arrenuridae	Arrenurus	Arrenurus_setiger
BE_Otu26648	Eukaryota	Metazoa	Arthropoda	Insecta	Odonata	Aeshnidae	Aeshna	Aeshna_interrupta
F230_Otu34216	Eukaryota	Metazoa	Arthropoda	Insecta	Diptera	Agromyzidae	Cerodontha	Cerodontha_longipennis
F230_Otu22143	Eukaryota	Metazoa	Arthropoda	Insecta	Hemiptera	Corixidae	Trichocorixa	Trichocorixa_borealis
BE_Otu52	Eukaryota	Metazoa	Arthropoda	Insecta	Ephemeroptera	Caenidae	Caenis	Caenis_diminuta
F230_Otu12179	Eukaryota	Metazoa	Arthropoda	Insecta	Odonata	Aeshnidae	Aeshna	Aeshna_canadensis
BE_Otu11900	Eukaryota	Metazoa	Annelida	Clitellata	Haplotaxida	Tubificidae	Nais	Nais_variabilis
F230_Otu1744	Eukaryota	Metazoa	Arthropoda	Branchiopoda	Diplostraca	Chydoridae	Chydorus	Chydorus_brevilabris
BE_Otu31886	Eukaryota	Metazoa	Arthropoda	Insecta	Diptera	Chironomidae	Chironomus	Chironomus_dilutus
AD_Otu1732	Eukaryota	Metazoa	Arthropoda	Insecta	Coleoptera	Dytiscidae	Neoporus	Neoporus_undulatus
BE_Otu35866	Eukaryota	Metazoa	Arthropoda	Insecta	Diptera	Chironomidae	Psectrocladius	Psectrocladius_obvius
BR5_Otu23084	Eukaryota	Metazoa	Arthropoda	Branchiopoda	Diplostraca	Eurycercidae	Eurycercus	Eurycercus_longirostris
F230_Otu27704	Eukaryota	Metazoa	Arthropoda	Insecta	Diptera	Chironomidae	Conchapelopia	Conchapelopia_telema
BR5_Otu6003	Eukaryota	Metazoa	Annelida	Clitellata	Haplotaxida	Tubificidae	Limnodrilus	Limnodrilus_udekemianus
AD_Otu2406	Eukaryota	Metazoa	Arthropoda	Insecta	Diptera	Chironomidae	Lauterborniella	Lauterborniella_agrayloides
BE_Otu17025	Eukaryota	Metazoa	Arthropoda	Insecta	Odonata	Coenagrionidae	Enallagma	Enallagma_cyathigerum
F230_Otu20367	Eukaryota	Metazoa	Arthropoda	Insecta	Lepidoptera	Noctuidae	Helotropha	Helotropha_reniformis
BE_Otu30641	Eukaryota	Metazoa	Arthropoda	Insecta	Coleoptera	Haliplidae	Haliplus	Haliplus_falli
AD_Otu1623	Eukaryota	Metazoa	Arthropoda	Insecta	Odonata	Coenagrionidae	Coenagrion	Coenagrion_angulatum
BR5_Otu19834	Eukaryota	Metazoa	Arthropoda	Branchiopoda	Diplostraca	Daphniidae	Daphnia	Daphnia_pulicaria
F230_Otu27874	Eukaryota	Metazoa	Arthropoda	Insecta	Diptera	Culicidae	Culex	Culex_europaeus
BE_Otu31472	Eukaryota	Metazoa	Arthropoda	Insecta	Coleoptera	Dytiscidae	Rhantus	Rhantus_sericans
BE_Otu32036	Eukaryota	Metazoa	Arthropoda	Insecta	Ephemeroptera	Siphlonuridae	Siphlonurus	Siphlonurus_alternatus
BE_Otu32823	Eukaryota	Metazoa	Arthropoda	Insecta	Ephemeroptera	Siphlonuridae	Siphlonurus	Siphlonurus_alternatus
BE_Otu40285	Eukaryota	Metazoa	Arthropoda	Insecta	Coleoptera	Dytiscidae	Dytiscus	Dytiscus_alaskanus
BE_Otu2639	Eukaryota	Metazoa	Arthropoda	Branchiopoda	Diplostraca	Daphniidae	Scapholeberis	Scapholeberis_rammneri
BE_Otu11334	Eukaryota	Metazoa	Arthropoda	Insecta	Coleoptera	Dytiscidae	Dytiscus	Dytiscus_alaskanus
BE_Otu9435	Eukaryota	Metazoa	Arthropoda	Insecta	Diptera	Chironomidae	Tanytarsus	Tanytarsus_mendax
BE_Otu11360	Eukaryota	Metazoa	Arthropoda	Insecta	Coleoptera	Haliplidae	Haliplus	Haliplus_immaculicollis
BE_Otu6293	Eukaryota	Metazoa	Arthropoda	Insecta	Diptera	Ceratopogonidae	Stilobezzia	Stilobezzia_antennalis
BR5_Otu2412	Eukaryota	Metazoa	Arthropoda	Malacostraca	Amphipoda	Hyalellidae	Hyalella	Hyalella_azteca
BE_Otu32506	Eukaryota	Metazoa	Arthropoda	Insecta	Diptera	Chironomidae	Orthocladius	Orthocladius_holsitus
BE_Otu13947	Eukaryota	Metazoa	Arthropoda	Insecta	Trichoptera	Leptoceridae	Oecetis	Oecetis_inconspicua
AD_Otu2190	Eukaryota	Metazoa	Arthropoda	Insecta	Odonata	Libellulidae	Leucorrhinia	Leucorrhinia_glacialis
F230_Otu537	Eukaryota	Metazoa	Arthropoda	Malacostraca	Amphipoda	Hyalellidae	Hyalella	Hyalella_azteca
BE_Otu33213	Eukaryota	Metazoa	Arthropoda	Insecta	Coleoptera	Dytiscidae	Dytiscus	Dytiscus_dimidiatus
BR5_Otu27527	Eukaryota	Metazoa	Arthropoda	Insecta	Hemiptera	Notonectidae	Notonecta	Notonecta_undulata
BE_Otu13227	Eukaryota	Metazoa	Arthropoda	Insecta	Diptera	Chironomidae	Ablabesmyia	Ablabesmyia_illinoensis
F230_Otu10478	Eukaryota	Metazoa	Arthropoda	Insecta	Hemiptera	Notonectidae	Notonecta	Notonecta_borealis
BE_Otu22801	Eukaryota	Metazoa	Annelida	Clitellata	Haplotaxida	Tubificidae	Stylaria	Stylaria_lacustris
BE_Otu2306	Eukaryota	Metazoa	Arthropoda	Insecta	Diptera	Chironomidae	Chironomus	Chironomus_bernensis
BE_Otu1793	Eukaryota	Metazoa	Arthropoda	Insecta	Diptera	Chironomidae	Corynoneura	Corynoneura_arctica
BE_Otu25088	Eukaryota	Metazoa	Arthropoda	Branchiopoda	Diplostraca	Daphniidae	Ceriodaphnia	Ceriodaphnia_dubia
AD_Otu2265	Eukaryota	Metazoa	Arthropoda	Insecta	Diptera	Chironomidae	Psectrocladius	Psectrocladius_platypus
BR5_Otu359	Eukaryota	Metazoa	Arthropoda	Insecta	Odonata	Libellulidae	Leucorrhinia	Leucorrhinia_proxima
BE_Otu4565	Eukaryota	Metazoa	Arthropoda	Insecta	Diptera	Chironomidae	Glyptotendipes	Glyptotendipes_barbipes
F230_Otu21966	Eukaryota	Metazoa	Arthropoda	Insecta	Hemiptera	Corixidae	Sigara	Sigara_truncatipala
BE_Otu26799	Eukaryota	Metazoa	Arthropoda	Insecta	Diptera	Chironomidae	Tanytarsus	Tanytarsus_mendax
BR5_Otu5297	Eukaryota	Metazoa	Arthropoda	Insecta	Diptera	Chironomidae	Ablabesmyia	Ablabesmyia_illinoensis
BE_Otu26745	Eukaryota	Metazoa	Arthropoda	Insecta	Diptera	Chironomidae	Chironomus	Chironomus_acidophilus
F230_Otu18376	Eukaryota	Metazoa	Arthropoda	Arachnida	Sarcoptiformes	Suctobelbidae	Suctobelbella	Suctobelbella_sarekensis
BE_Otu2573	Eukaryota	Metazoa	Arthropoda	Insecta	Odonata	Libellulidae	Leucorrhinia	Leucorrhinia_glacialis
BE_Otu10868	Eukaryota	Metazoa	Arthropoda	Insecta	Diptera	Chironomidae	Cricotopus	Cricotopus_trifasciatus
F230_Otu34055	Eukaryota	Metazoa	Arthropoda	Insecta	Diptera	Chironomidae	Procladius	Procladius_culiciformis
BE_Otu18565	Eukaryota	Metazoa	Arthropoda	Insecta	Diptera	Chironomidae	Tanytarsus	Tanytarsus_aterrimus
BE_Otu8769	Eukaryota	Metazoa	Annelida	Clitellata	Haplotaxida	Tubificidae	Stylaria	Stylaria_lacustris
BE_Otu37251	Eukaryota	Metazoa	Arthropoda	Insecta	Diptera	Chironomidae	Orthocladius	Orthocladius_smolandicus
BE_Otu32488	Eukaryota	Metazoa	Arthropoda	Insecta	Diptera	Chironomidae	Tanytarsus	Tanytarsus_mendax
BE_Otu12219	Eukaryota	Metazoa	Arthropoda	Branchiopoda	Diplostraca	Daphniidae	Scapholeberis	Scapholeberis_rammneri
F230_Otu33833	Eukaryota	Metazoa	Arthropoda	Insecta	Hemiptera	Notonectidae	Notonecta	Notonecta_undulata
BE_Otu31595	Eukaryota	Metazoa	Arthropoda	Insecta	Hemiptera	Veliidae	Microvelia	Microvelia_buenoi
BE_Otu34976	Eukaryota	Metazoa	Arthropoda	Insecta	Diptera	Chironomidae	Tanytarsus	Tanytarsus_mendax
BE_Otu1413	Eukaryota	Metazoa	Arthropoda	Insecta	Odonata	Libellulidae	Libellula	Libellula_quadrimaculata
BE_Otu20629	Eukaryota	Metazoa	Arthropoda	Insecta	Odonata	Libellulidae	Leucorrhinia	Leucorrhinia_hudsonica
F230_Otu12167	Eukaryota	Metazoa	Arthropoda	Insecta	Diptera	Chironomidae	Cyphomella	Cyphomella_cornea
BR5_Otu16038	Eukaryota	Metazoa	Arthropoda	Insecta	Diptera	Ephydridae	Setacera	Setacera_micans
BR5_Otu4237	Eukaryota	Metazoa	Arthropoda	Insecta	Diptera	Chironomidae	Tanytarsus	Tanytarsus_mendax
F230_Otu1234	Eukaryota	Metazoa	Annelida	Clitellata	Haplotaxida	Tubificidae	Nais	Nais_christinae
F230_Otu34762	Eukaryota	Metazoa	Arthropoda	Insecta	Diptera	Chironomidae	Chironomus	Chironomus_atroviridis
F230_Otu3774	Eukaryota	Metazoa	Arthropoda	Insecta	Diptera	Chironomidae	Tanytarsus	Tanytarsus_wirthi
F230_Otu28566	Eukaryota	Metazoa	Arthropoda	Insecta	Coleoptera	Dytiscidae	Dytiscus	Dytiscus_dimidiatus
BE_Otu3316	Eukaryota	Metazoa	Arthropoda	Insecta	Odonata	Aeshnidae	Aeshna	Aeshna_eremita
BE_Otu2331	Eukaryota	Metazoa	Arthropoda	Insecta	Diptera	Chironomidae	Tanytarsus	Tanytarsus_mendax
BE_Otu36183	Eukaryota	Metazoa	Arthropoda	Insecta	Trichoptera	Phryganeidae	Banksiola	Banksiola_crotchi
BE_Otu13919	Eukaryota	Metazoa	Arthropoda	Insecta	Diptera	Chironomidae	Ablabesmyia	Ablabesmyia_americana
AD_Otu2065	Eukaryota	Metazoa	Arthropoda	Insecta	Ephemeroptera	Heptageniidae	Stenacron	Stenacron_interpunctatum
BE_Otu32651	Eukaryota	Metazoa	Arthropoda	Insecta	Ephemeroptera	Siphlonuridae	Siphlonurus	Siphlonurus_alternatus
AD_Otu3430	Eukaryota	Metazoa	Arthropoda	Insecta	Diptera	Chironomidae	Glyptotendipes	Glyptotendipes_mancunianus
F230_Otu14943	Eukaryota	Metazoa	Arthropoda	Insecta	Trichoptera	Phryganeidae	Agrypnia	Agrypnia_pagetana
BE_Otu1166	Eukaryota	Metazoa	Arthropoda	Branchiopoda	Diplostraca	Daphniidae	Daphnia	Daphnia_cephalata
BE_Otu15333	Eukaryota	Metazoa	Arthropoda	Branchiopoda	Diplostraca	Daphniidae	Scapholeberis	Scapholeberis_rammneri
BE_Otu40530	Eukaryota	Metazoa	Annelida	Clitellata	Haplotaxida	Tubificidae	Nais	Nais_communis
F230_Otu5323	Eukaryota	Metazoa	Arthropoda	Insecta	Odonata	Aeshnidae	Aeshna	Aeshna_eremita
BR5_Otu22692	Eukaryota	Metazoa	Arthropoda	Insecta	Odonata	Aeshnidae	Aeshna	Aeshna_grandis
F230_Otu26803	Eukaryota	Metazoa	Arthropoda	Insecta	Diptera	Tipulidae	Prionocera	Prionocera_turcica
F230_Otu10	Eukaryota	Metazoa	Arthropoda	Insecta	Ephemeroptera	Caenidae	Caenis	Caenis_diminuta
BE_Otu32641	Eukaryota	Metazoa	Annelida	Clitellata	Haplotaxida	Tubificidae	Chaetogaster	Chaetogaster_diaphanus
BE_Otu40046	Eukaryota	Metazoa	Arthropoda	Insecta	Odonata	Libellulidae	Libellula	Libellula_quadrimaculata
BE_Otu9794	Eukaryota	Metazoa	Arthropoda	Insecta	Diptera	Chironomidae	Cladopelma	Cladopelma_viridulum
BR5_Otu6503	Eukaryota	Metazoa	Arthropoda	Insecta	Diptera	Chironomidae	Cricotopus	Cricotopus_ornatus
F230_Otu7194	Eukaryota	Metazoa	Annelida	Clitellata	Rhynchobdellida	Glossiphoniidae	Glossiphonia	Glossiphonia_elegans
BE_Otu315	Eukaryota	Metazoa	Arthropoda	Insecta	Hemiptera	Notonectidae	Notonecta	Notonecta_borealis
BE_Otu40677	Eukaryota	Metazoa	Annelida	Clitellata	Haplotaxida	Tubificidae	Stylaria	Stylaria_lacustris
BE_Otu31943	Eukaryota	Metazoa	Arthropoda	Insecta	Diptera	Chironomidae	Tanytarsus	Tanytarsus_mendax
BE_Otu35468	Eukaryota	Metazoa	Arthropoda	Insecta	Odonata	Libellulidae	Leucorrhinia	Leucorrhinia_glacialis
F230_Otu24565	Eukaryota	Metazoa	Arthropoda	Insecta	Hemiptera	Corixidae	Trichocorixa	Trichocorixa_kanza
BE_Otu37010	Eukaryota	Metazoa	Arthropoda	Insecta	Odonata	Libellulidae	Sympetrum	Sympetrum_frequens
BE_Otu125	Eukaryota	Metazoa	Arthropoda	Branchiopoda	Diplostraca	Daphniidae	Ceriodaphnia	Ceriodaphnia_dubia
BR5_Otu27486	Eukaryota	Metazoa	Arthropoda	Insecta	Diptera	Tabanidae	Hybomitra	Hybomitra_epistates
BE_Otu31738	Eukaryota	Metazoa	Annelida	Clitellata	Haplotaxida	Tubificidae	Limnodrilus	Limnodrilus_udekemianus
BR5_Otu22739	Eukaryota	Metazoa	Annelida	Clitellata	Haplotaxida	Tubificidae	Chaetogaster	Chaetogaster_limnaei
BR5_Otu26758	Eukaryota	Metazoa	Annelida	Clitellata	Haplotaxida	Tubificidae	Stylaria	Stylaria_lacustris
BE_Otu8100	Eukaryota	Metazoa	Arthropoda	Insecta	Diptera	Chironomidae	Orthocladius	Orthocladius_holsitus
BE_Otu6378	Eukaryota	Metazoa	Arthropoda	Branchiopoda	Diplostraca	Chydoridae	Pseudochydorus	Pseudochydorus_globosus
BE_Otu1326	Eukaryota	Metazoa	Arthropoda	Branchiopoda	Diplostraca	Daphniidae	Ceriodaphnia	Ceriodaphnia_dubia
BR5_Otu28287	Eukaryota	Metazoa	Arthropoda	Insecta	Odonata	Coenagrionidae	Enallagma	Enallagma_cyathigerum
BR5_Otu17742	Eukaryota	Metazoa	Arthropoda	Insecta	Ephemeroptera	Caenidae	Caenis	Caenis_punctata
BE_Otu10791	Eukaryota	Metazoa	Arthropoda	Insecta	Diptera	Chironomidae	Psectrocladius	Psectrocladius_platypus
F230_Otu27833	Eukaryota	Metazoa	Arthropoda	Insecta	Diptera	Chironomidae	Tanytarsus	Tanytarsus_guerlus
F230_Otu2751	Eukaryota	Metazoa	Annelida	Clitellata	Haplotaxida	Tubificidae	Limnodrilus	Limnodrilus_claparedianus
AD_Otu1009	Eukaryota	Metazoa	Arthropoda	Insecta	Diptera	Tipulidae	Angarotipula	Angarotipula_illustris
BE_Otu37552	Eukaryota	Metazoa	Arthropoda	Insecta	Diptera	Chironomidae	Psectrocladius	Psectrocladius_sordidellus
F230_Otu4981	Eukaryota	Metazoa	Arthropoda	Ostracoda	Podocopida	Cyprididae	Cypridopsis	Cypridopsis_vidua
BE_Otu35689	Eukaryota	Metazoa	Arthropoda	Insecta	Trichoptera	Leptoceridae	Oecetis	Oecetis_inconspicua
BE_Otu37869	Eukaryota	Metazoa	Arthropoda	Insecta	Diptera	Chironomidae	Cricotopus	Cricotopus_sylvestris
BE_Otu10070	Eukaryota	Metazoa	Arthropoda	Insecta	Trichoptera	Limnephilidae	Anabolia	Anabolia_bimaculata
BE_Otu27553	Eukaryota	Metazoa	Arthropoda	Malacostraca	Amphipoda	Hyalellidae	Hyalella	Hyalella_azteca
F230_Otu4923	Eukaryota	Metazoa	Arthropoda	Insecta	Hemiptera	Corixidae	Sigara	Sigara_dorsalis
F230_Otu32914	Eukaryota	Metazoa	Arthropoda	Insecta	Hemiptera	Corixidae	Callicorixa	Callicorixa_alaskensis
F230_Otu31404	Eukaryota	Metazoa	Arthropoda	Insecta	Hemiptera	Notonectidae	Notonecta	Notonecta_undulata
F230_Otu17732	Eukaryota	Metazoa	Arthropoda	Insecta	Diptera	Chironomidae	Endochironomus	Endochironomus_nigricans
BE_Otu23514	Eukaryota	Metazoa	Arthropoda	Insecta	Diptera	Chironomidae	undef_Chironomidae	Chironomidae_8H-20279-1
BE_Otu6211	Eukaryota	Metazoa	Arthropoda	Arachnida	Sarcoptiformes	undef_Sarcoptiformes	undef_undef_Sarcoptiformes	Sarcoptiformes_20227-12A
F230_Otu10455	Eukaryota	Metazoa	Arthropoda	Insecta	Odonata	Coenagrionidae	Coenagrion	Coenagrion_angulatum
AD_Otu296	Eukaryota	Metazoa	Arthropoda	Insecta	Diptera	Chironomidae	Tanytarsus	Tanytarsus_mendax
BE_Otu1812	Eukaryota	Metazoa	Arthropoda	Insecta	Diptera	Chironomidae	Procladius	Procladius_denticulatus
BR5_Otu19926	Eukaryota	Metazoa	Arthropoda	Insecta	Lepidoptera	Cosmopterigidae	Limnaecia	Limnaecia_phragmitella
F230_Otu6413	Eukaryota	Metazoa	Arthropoda	Insecta	Coleoptera	Hydrophilidae	Enochrus	Enochrus_hamiltoni
BE_Otu33156	Eukaryota	Metazoa	Arthropoda	Insecta	Diptera	Chironomidae	Cricotopus	Cricotopus_trifasciatus
BE_Otu32708	Eukaryota	Metazoa	Annelida	Clitellata	Haplotaxida	Tubificidae	Slavina	Slavina_appendiculata
F230_Otu599	Eukaryota	Metazoa	Arthropoda	Malacostraca	Amphipoda	Gammaridae	Gammarus	Gammarus_lacustris
BR5_Otu15807	Eukaryota	Metazoa	Arthropoda	Insecta	Diptera	Chironomidae	Cricotopus	Cricotopus_ornatus
F230_Otu518	Eukaryota	Metazoa	Arthropoda	Insecta	Coleoptera	Dytiscidae	Carrhydrus	Carrhydrus_crassipes
BE_Otu35026	Eukaryota	Metazoa	Arthropoda	Insecta	Diptera	Chironomidae	Glyptotendipes	Glyptotendipes_cauliginellus
BR5_Otu17509	Eukaryota	Metazoa	Annelida	Clitellata	Rhynchobdellida	Glossiphoniidae	Helobdella	Helobdella_modesta
BE_Otu12401	Eukaryota	Metazoa	Arthropoda	Insecta	Diptera	Chironomidae	Dicrotendipes	Dicrotendipes_pulsus
F230_Otu16812	Eukaryota	Metazoa	Arthropoda	Insecta	Diptera	Chironomidae	Tanytarsus	Tanytarsus_recurvatus
BE_Otu40506	Eukaryota	Metazoa	Arthropoda	Malacostraca	Amphipoda	Hyalellidae	Hyalella	Hyalella_azteca
AD_Otu1919	Eukaryota	Metazoa	Arthropoda	Insecta	Ephemeroptera	Caenidae	Caenis	Caenis_youngi
F230_Otu24749	Eukaryota	Metazoa	Arthropoda	Insecta	Odonata	Libellulidae	Leucorrhinia	Leucorrhinia_glacialis
BR5_Otu27313	Eukaryota	Metazoa	Arthropoda	Branchiopoda	Diplostraca	Daphniidae	Simocephalus	Simocephalus_punctatus
BE_Otu34151	Eukaryota	Metazoa	Arthropoda	Insecta	Ephemeroptera	Siphlonuridae	Siphlonurus	Siphlonurus_alternatus
BR5_Otu27816	Eukaryota	Metazoa	Arthropoda	Branchiopoda	Diplostraca	Daphniidae	Ceriodaphnia	Ceriodaphnia_dubia
F230_Otu11332	Eukaryota	Metazoa	Arthropoda	Insecta	Diptera	Chironomidae	Ablabesmyia	Ablabesmyia_illinoensis
BR5_Otu22699	Eukaryota	Metazoa	Arthropoda	Insecta	Diptera	Chironomidae	Cricotopus	Cricotopus_trifasciatus
F230_Otu1758	Eukaryota	Metazoa	Arthropoda	Arachnida	Trombidiformes	Arrenuridae	Arrenurus	Arrenurus_reflexus
BR5_Otu14479	Eukaryota	Metazoa	Arthropoda	Insecta	Diptera	Chironomidae	Cricotopus	Cricotopus_ornatus
BE_Otu5809	Eukaryota	Metazoa	Arthropoda	Maxillopoda	Calanoida	Diaptomidae	Aglaodiaptomus	Aglaodiaptomus_leptopus
BR5_Otu5850	Eukaryota	Metazoa	Arthropoda	Insecta	Diptera	Chironomidae	Psectrocladius	Psectrocladius_sordidellus
F230_Otu18897	Eukaryota	Metazoa	Arthropoda	Insecta	Hemiptera	Notonectidae	Notonecta	Notonecta_borealis
BR5_Otu7048	Eukaryota	Metazoa	Arthropoda	Collembola	Entomobryomorpha	Isotomidae	Folsomia	Folsomia_nivalis
BR5_Otu22760	Eukaryota	Metazoa	Arthropoda	Insecta	Odonata	Corduliidae	Cordulia	Cordulia_aenea
AD_Otu421	Eukaryota	Metazoa	Arthropoda	Branchiopoda	Diplostraca	Daphniidae	Ceriodaphnia	Ceriodaphnia_dubia
BE_Otu10534	Eukaryota	Metazoa	Arthropoda	Insecta	Coleoptera	Curculionidae	Phytobius	Phytobius_leucogaster
BR5_Otu27185	Eukaryota	Metazoa	Arthropoda	Insecta	Hemiptera	Corixidae	Callicorixa	Callicorixa_audeni
F230_Otu8892	Eukaryota	Metazoa	Arthropoda	Insecta	Hemiptera	Notonectidae	Notonecta	Notonecta_undulata
BE_Otu17108	Eukaryota	Metazoa	Arthropoda	Insecta	Odonata	Aeshnidae	Aeshna	Aeshna_crenata
BE_Otu14572	Eukaryota	Metazoa	Arthropoda	Insecta	Odonata	Coenagrionidae	Coenagrion	Coenagrion_angulatum
F230_Otu32877	Eukaryota	Metazoa	Arthropoda	Insecta	Hemiptera	Corixidae	Sigara	Sigara_bicoloripennis
F230_Otu35394	Eukaryota	Metazoa	Arthropoda	Insecta	Diptera	Chironomidae	Tanytarsus	Tanytarsus_wirthi
AD_Otu2183	Eukaryota	Metazoa	Arthropoda	Insecta	Odonata	Libellulidae	Leucorrhinia	Leucorrhinia_hudsonica
BR5_Otu28658	Eukaryota	Metazoa	Mollusca	Gastropoda	undef_Gastropoda	Physidae	Physella	Physella_wolfiana
BE_Otu7625	Eukaryota	Metazoa	Arthropoda	Insecta	Odonata	Aeshnidae	Aeshna	Aeshna_grandis
BE_Otu3050	Eukaryota	Metazoa	Arthropoda	Insecta	Odonata	Aeshnidae	Aeshna	Aeshna_juncea
BR5_Otu27663	Eukaryota	Metazoa	Arthropoda	Insecta	Odonata	Libellulidae	Leucorrhinia	Leucorrhinia_patricia
BE_Otu23411	Eukaryota	Metazoa	Arthropoda	Insecta	Hemiptera	Notonectidae	Notonecta	Notonecta_undulata
BR5_Otu17502	Eukaryota	Metazoa	Arthropoda	Insecta	Diptera	Chironomidae	Psectrocladius	Psectrocladius_platypus
BE_Otu37828	Eukaryota	Metazoa	Arthropoda	Insecta	Diptera	Chironomidae	Psectrocladius	Psectrocladius_sordidellus
F230_Otu7898	Eukaryota	Metazoa	Arthropoda	Ostracoda	Podocopida	Cyprididae	Cypridopsis	Cypridopsis_vidua
AD_Otu3645	Eukaryota	Metazoa	Arthropoda	Insecta	Diptera	Chironomidae	Tanytarsus	Tanytarsus_mendax
BE_Otu40319	Eukaryota	Metazoa	Arthropoda	Insecta	Hemiptera	Cicadellidae	Empoasca	Empoasca_papayae
BR5_Otu14502	Eukaryota	Metazoa	Arthropoda	Insecta	Diptera	Chironomidae	Psectrocladius	Psectrocladius_platypus
BR5_Otu28255	Eukaryota	Metazoa	Arthropoda	Insecta	Odonata	Coenagrionidae	Ischnura	Ischnura_verticalis
BR5_Otu17789	Eukaryota	Metazoa	Arthropoda	Insecta	Hemiptera	Corixidae	Sigara	Sigara_solensis
F230_Otu23349	Eukaryota	Metazoa	Arthropoda	Insecta	Diptera	Sciaridae	Dolichosciara	Dolichosciara_saetosa
F230_Otu2142	Eukaryota	Metazoa	Arthropoda	Insecta	Trichoptera	Phryganeidae	Phryganea	Phryganea_cinerea
BR5_Otu19566	Eukaryota	Metazoa	Arthropoda	Insecta	Diptera	Drosophilidae	Drosophila	Drosophila_bandeirantorum
BE_Otu7832	Eukaryota	Metazoa	Arthropoda	Insecta	Diptera	Chironomidae	Tanytarsus	Tanytarsus_elisabethae
BE_Otu35099	Eukaryota	Metazoa	Arthropoda	Insecta	Diptera	Chironomidae	Tanytarsus	Tanytarsus_mendax
BE_Otu28711	Eukaryota	Metazoa	Arthropoda	Insecta	Coleoptera	Dytiscidae	Neoporus	Neoporus_undulatus
BR5_Otu26777	Eukaryota	Metazoa	Annelida	Clitellata	Haplotaxida	Tubificidae	Stylaria	Stylaria_lacustris
BR5_Otu19666	Eukaryota	Metazoa	Arthropoda	Collembola	Entomobryomorpha	Isotomidae	Isotomurus	Isotomurus_stuxbergi
F230_Otu31824	Eukaryota	Metazoa	Arthropoda	Insecta	Diptera	Chironomidae	Cladotanytarsus	Cladotanytarsus_amandus
BR5_Otu17678	Eukaryota	Metazoa	Arthropoda	Insecta	Odonata	Coenagrionidae	Coenagrion	Coenagrion_resolutum
BR5_Otu14919	Eukaryota	Metazoa	Arthropoda	Insecta	Odonata	Calopterygidae	Hetaerina	Hetaerina_pilula
BE_Otu35125	Eukaryota	Metazoa	Arthropoda	Malacostraca	Amphipoda	Hyalellidae	Hyalella	Hyalella_azteca
F230_Otu3185	Eukaryota	Metazoa	Arthropoda	Insecta	Diptera	Chironomidae	Paratanytarsus	Paratanytarsus_intricatus
BE_Otu27557	Eukaryota	Metazoa	Arthropoda	Insecta	Odonata	Coenagrionidae	Enallagma	Enallagma_annexum
BE_Otu11041	Eukaryota	Metazoa	Arthropoda	Branchiopoda	Diplostraca	Daphniidae	Scapholeberis	Scapholeberis_rammneri
BE_Otu37242	Eukaryota	Metazoa	Arthropoda	Insecta	Diptera	Chironomidae	undef_Chironomidae	Chironomidae_8H-20279-1
F230_Otu29158	Eukaryota	Metazoa	Arthropoda	Insecta	Diptera	Ephydridae	Setacera	Setacera_micans
BE_Otu9442	Eukaryota	Metazoa	Arthropoda	Insecta	Odonata	Aeshnidae	Aeshna	Aeshna_interrupta
BE_Otu39125	Eukaryota	Metazoa	Arthropoda	Insecta	Diptera	Chironomidae	Psectrocladius	Psectrocladius_platypus
BE_Otu33502	Eukaryota	Metazoa	Arthropoda	Insecta	Hemiptera	Gerridae	Gerris	Gerris_buenoi
BE_Otu17169	Eukaryota	Metazoa	Arthropoda	Insecta	Odonata	Libellulidae	Leucorrhinia	Leucorrhinia_glacialis
BE_Otu36137	Eukaryota	Metazoa	Arthropoda	Insecta	Trichoptera	Hydroptilidae	Oxyethira	Oxyethira_zeronia
BE_Otu27581	Eukaryota	Metazoa	Arthropoda	Insecta	Coleoptera	Curculionidae	Phytobius	Phytobius_leucogaster
F230_Otu22839	Eukaryota	Metazoa	Arthropoda	Maxillopoda	Calanoida	Diaptomidae	Aglaodiaptomus	Aglaodiaptomus_leptopus
F230_Otu32843	Eukaryota	Metazoa	Arthropoda	Insecta	Hemiptera	Corixidae	Cenocorixa	Cenocorixa_expleta
BE_Otu14562	Eukaryota	Metazoa	Arthropoda	Insecta	Diptera	Sciomyzidae	Elgiva	Elgiva_solicita
F230_Otu6489	Eukaryota	Metazoa	Arthropoda	Insecta	Diptera	Chironomidae	Tanytarsus	Tanytarsus_usmaensis
BE_Otu33130	Eukaryota	Metazoa	Annelida	Clitellata	Haplotaxida	Tubificidae	Stylaria	Stylaria_lacustris
F230_Otu671	Eukaryota	Metazoa	Annelida	Clitellata	Haplotaxida	Tubificidae	Nais	Nais_pseudobtusa
BR5_Otu3087	Eukaryota	Metazoa	Arthropoda	Branchiopoda	Diplostraca	Daphniidae	Ceriodaphnia	Ceriodaphnia_dubia
F230_Otu7097	Eukaryota	Metazoa	Arthropoda	Insecta	Coleoptera	Gyrinidae	Gyrinus	Gyrinus_aeratus
BR5_Otu3767	Eukaryota	Metazoa	Arthropoda	Insecta	Diptera	Simuliidae	Simulium	Simulium_siripoomense
BE_Otu5298	Eukaryota	Metazoa	Arthropoda	Insecta	Coleoptera	Chrysomelidae	Donacia	Donacia_subtilis
BE_Otu36708	Eukaryota	Metazoa	Arthropoda	Insecta	Odonata	Aeshnidae	Aeshna	Aeshna_eremita
BE_Otu35823	Eukaryota	Metazoa	Arthropoda	Insecta	Ephemeroptera	Caenidae	Caenis	Caenis_amica
BE_Otu1915	Eukaryota	Metazoa	Arthropoda	Insecta	Coleoptera	Dytiscidae	Graphoderus	Graphoderus_occidentalis
AD_Otu482	Eukaryota	Metazoa	Arthropoda	Insecta	Diptera	Chironomidae	Psectrocladius	Psectrocladius_sordidellus
F230_Otu27771	Eukaryota	Metazoa	Arthropoda	Insecta	Diptera	Chironomidae	Cladotanytarsus	Cladotanytarsus_pallidus
AD_Otu1613	Eukaryota	Metazoa	Arthropoda	Insecta	Diptera	Chironomidae	Tanytarsus	Tanytarsus_mendax
F230_Otu27745	Eukaryota	Metazoa	Arthropoda	Insecta	Diptera	Chironomidae	Tanytarsus	Tanytarsus_mendax
BE_Otu21125	Eukaryota	Metazoa	Arthropoda	Insecta	Diptera	Chironomidae	Tanytarsus	Tanytarsus_wirthi
BE_Otu34145	Eukaryota	Metazoa	Arthropoda	Insecta	Ephemeroptera	Heptageniidae	Heptagenia	Heptagenia_adaequata
BE_Otu33267	Eukaryota	Metazoa	Arthropoda	Insecta	Diptera	Chironomidae	Tanytarsus	Tanytarsus_mendax
BR5_Otu753	Eukaryota	Metazoa	Arthropoda	Insecta	Odonata	Aeshnidae	Aeshna	Aeshna_interrupta
AD_Otu2996	Eukaryota	Metazoa	Arthropoda	Insecta	Odonata	Coenagrionidae	Coenagrion	Coenagrion_angulatum
BE_Otu33134	Eukaryota	Metazoa	Arthropoda	Insecta	Diptera	Chironomidae	Chironomus	Chironomus_dilutus
BE_Otu33630	Eukaryota	Metazoa	Annelida	Clitellata	Haplotaxida	Tubificidae	Chaetogaster	Chaetogaster_limnaei
BE_Otu4739	Eukaryota	Metazoa	Arthropoda	Insecta	Diptera	Chironomidae	Psectrocladius	Psectrocladius_platypus
F230_Otu12248	Eukaryota	Metazoa	Arthropoda	Insecta	Ephemeroptera	Caenidae	Caenis	Caenis_youngi
F230_Otu3078	Eukaryota	Metazoa	Arthropoda	Insecta	Diptera	Chironomidae	Tanytarsus	Tanytarsus_wirthi
BE_Otu36630	Eukaryota	Metazoa	Arthropoda	Insecta	Odonata	Aeshnidae	Aeshna	Aeshna_eremita
BE_Otu5960	Eukaryota	Metazoa	Arthropoda	Insecta	Diptera	Chironomidae	Dicrotendipes	Dicrotendipes_tritomus
AD_Otu32	Eukaryota	Metazoa	Arthropoda	Insecta	Ephemeroptera	Caenidae	Caenis	Caenis_youngi
BR5_Otu28292	Eukaryota	Metazoa	Arthropoda	Arachnida	Trombidiformes	Arrenuridae	Arrenurus	Arrenurus_crenellatus
BE_Otu7258	Eukaryota	Metazoa	Arthropoda	Insecta	Coleoptera	Brachyceridae	Tanysphyrus	Tanysphyrus_ater
BE_Otu6272	Eukaryota	Metazoa	Arthropoda	Arachnida	Trombidiformes	Arrenuridae	Arrenurus	Arrenurus_americanus
BE_Otu6044	Eukaryota	Metazoa	Arthropoda	Insecta	Diptera	Chironomidae	Cricotopus	Cricotopus_trifasciatus
BR5_Otu27360	Eukaryota	Metazoa	Arthropoda	Insecta	Odonata	Corduliidae	Tetragoneuria	Tetragoneuria_canis
F230_Otu108	Eukaryota	Metazoa	Arthropoda	Insecta	Hemiptera	Belostomatidae	Lethocerus	Lethocerus_americanus
BE_Otu39311	Eukaryota	Metazoa	Arthropoda	Branchiopoda	Diplostraca	Eurycercidae	Eurycercus	Eurycercus_longirostris
BE_Otu32199	Eukaryota	Metazoa	Arthropoda	Insecta	Diptera	Ephydridae	Scatella	Scatella_tenuicosta
BE_Otu14709	Eukaryota	Metazoa	Arthropoda	Insecta	Diptera	Anthomyiidae	Egle	Egle_atomaria
BR5_Otu2338	Eukaryota	Metazoa	Mollusca	Gastropoda	undef_Gastropoda	Planorbidae	Gyraulus	Gyraulus_parvus
BE_Otu28880	Eukaryota	Metazoa	Annelida	Clitellata	Haplotaxida	Tubificidae	Chaetogaster	Chaetogaster_diastrophus
F230_Otu14986	Eukaryota	Metazoa	Arthropoda	Insecta	Diptera	Chloropidae	Thaumatomyia	Thaumatomyia_trifasciata
F230_Otu24942	Eukaryota	Metazoa	Arthropoda	Insecta	Ephemeroptera	Caenidae	Caenis	Caenis_youngi
BE_Otu19071	Eukaryota	Metazoa	Arthropoda	Insecta	Diptera	Chironomidae	Tanytarsus	Tanytarsus_wirthi
F230_Otu36274	Eukaryota	Metazoa	Arthropoda	Insecta	Hemiptera	Notonectidae	Buenoa	Buenoa_macrotibialis
BE_Otu34418	Eukaryota	Metazoa	Arthropoda	Insecta	Diptera	Chironomidae	Paratanytarsus	Paratanytarsus_grimmii
F230_Otu5809	Eukaryota	Metazoa	Arthropoda	Insecta	Ephemeroptera	Caenidae	Caenis	Caenis_youngi
F230_Otu3900	Eukaryota	Metazoa	Arthropoda	Insecta	Diptera	Chironomidae	Psectrocladius	Psectrocladius_obvius
BE_Otu40246	Eukaryota	Metazoa	Mollusca	Gastropoda	undef_Gastropoda	Planorbidae	Gyraulus	Gyraulus_circumstriatus
AD_Otu1295	Eukaryota	Metazoa	Arthropoda	Insecta	Diptera	Chironomidae	Dicrotendipes	Dicrotendipes_pulsus
BE_Otu34122	Eukaryota	Metazoa	Arthropoda	Insecta	Odonata	Aeshnidae	Aeshna	Aeshna_crenata
F230_Otu25400	Eukaryota	Metazoa	Arthropoda	Insecta	Hemiptera	Corixidae	Sigara	Sigara_mullettensis
F230_Otu35883	Eukaryota	Metazoa	Arthropoda	Insecta	Coleoptera	Dytiscidae	Hygrotus	Hygrotus_sayi
F230_Otu22158	Eukaryota	Metazoa	Arthropoda	Insecta	Plecoptera_Insecta	Perlodidae	Isoperla	Isoperla_sobria
BE_Otu34013	Eukaryota	Metazoa	Arthropoda	Insecta	Diptera	Chironomidae	Chironomus	Chironomus_pseudothummi
BE_Otu32283	Eukaryota	Metazoa	Arthropoda	Insecta	Diptera	Chironomidae	Tanytarsus	Tanytarsus_mendax
F230_Otu12166	Eukaryota	Metazoa	Arthropoda	Malacostraca	Amphipoda	Hyalellidae	Hyalella	Hyalella_azteca
AD_Otu2723	Eukaryota	Metazoa	Arthropoda	Insecta	Diptera	Chironomidae	Psectrocladius	Psectrocladius_platypus
BE_Otu33428	Eukaryota	Metazoa	Arthropoda	Branchiopoda	Diplostraca	Daphniidae	Daphnia	Daphnia_arenata
BE_Otu7405	Eukaryota	Metazoa	Arthropoda	Insecta	Diptera	Ephydridae	Notiphila	Notiphila_caudata
BE_Otu1640	Eukaryota	Metazoa	Arthropoda	Insecta	Diptera	Chironomidae	Psectrocladius	Psectrocladius_platypus
BE_Otu18446	Eukaryota	Metazoa	Arthropoda	Ostracoda	Podocopida	Cyprididae	Cypridopsis	Cypridopsis_vidua
BE_Otu858	Eukaryota	Metazoa	Arthropoda	Insecta	Diptera	Chironomidae	Orthocladius	Orthocladius_holsitus
BE_Otu3405	Eukaryota	Metazoa	Arthropoda	Malacostraca	Amphipoda	Hyalellidae	Hyalella	Hyalella_azteca
BR5_Otu28050	Eukaryota	Metazoa	Arthropoda	Insecta	Ephemeroptera	Caenidae	Caenis	Caenis_amica
F230_Otu13355	Eukaryota	Metazoa	Arthropoda	Arachnida	Sarcoptiformes	Achipteriidae	Anachipteria	Anachipteria_howardi
BE_Otu3939	Eukaryota	Metazoa	Arthropoda	Ostracoda	Podocopida	Cyprididae	Cypridopsis	Cypridopsis_vidua
BE_Otu27000	Eukaryota	Metazoa	Arthropoda	Insecta	Diptera	Chironomidae	undef_Chironomidae	Chironomidae_8H-20279-1
BE_Otu37817	Eukaryota	Metazoa	Arthropoda	Insecta	Diptera	Tipulidae	Angarotipula	Angarotipula_illustris
AD_Otu1565	Eukaryota	Metazoa	Arthropoda	Insecta	Coleoptera	Dytiscidae	Hygrotus	Hygrotus_sayi
BE_Otu38333	Eukaryota	Metazoa	Arthropoda	Insecta	Diptera	Chironomidae	Psectrocladius	Psectrocladius_platypus
BR5_Otu19579	Eukaryota	Metazoa	Arthropoda	Insecta	Diptera	Chironomidae	Cricotopus	Cricotopus_trifasciatus
F230_Otu626	Eukaryota	Metazoa	Arthropoda	Insecta	Diptera	Chironomidae	Ablabesmyia	Ablabesmyia_aspera
BE_Otu33262	Eukaryota	Metazoa	Arthropoda	Insecta	Diptera	Chironomidae	Chironomus	Chironomus_dilutus
BE_Otu2419	Eukaryota	Metazoa	Arthropoda	Insecta	Odonata	Libellulidae	Leucorrhinia	Leucorrhinia_glacialis
BE_Otu35753	Eukaryota	Metazoa	Arthropoda	Insecta	Ephemeroptera	Caenidae	Caenis	Caenis_youngi
F230_Otu35771	Eukaryota	Metazoa	Arthropoda	Insecta	Odonata	Coenagrionidae	Enallagma	Enallagma_annexum
AD_Otu2000	Eukaryota	Metazoa	Arthropoda	Insecta	Diptera	Chironomidae	Chironomus	Chironomus_pseudothummi
F230_Otu6187	Eukaryota	Metazoa	Arthropoda	Insecta	Coleoptera	Haliplidae	Haliplus	Haliplus_leechi
BE_Otu38682	Eukaryota	Metazoa	Arthropoda	Insecta	Odonata	Libellulidae	Libellula	Libellula_quadrimaculata
BE_Otu1430	Eukaryota	Metazoa	Arthropoda	Branchiopoda	Diplostraca	Daphniidae	Daphnia	Daphnia_pulicaria
F230_Otu17940	Eukaryota	Metazoa	Arthropoda	Insecta	Coleoptera	Dytiscidae	Dytiscus	Dytiscus_alaskanus
BE_Otu40675	Eukaryota	Metazoa	Arthropoda	Insecta	Odonata	Aeshnidae	Aeshna	Aeshna_crenata
BE_Otu31516	Eukaryota	Metazoa	Arthropoda	Insecta	Trichoptera	Phryganeidae	Agrypnia	Agrypnia_pagetana
BE_Otu23598	Eukaryota	Metazoa	Arthropoda	Insecta	Odonata	Libellulidae	Leucorrhinia	Leucorrhinia_hudsonica
F230_Otu31407	Eukaryota	Metazoa	Arthropoda	Insecta	Trichoptera	Phryganeidae	Agrypnia	Agrypnia_pagetana
BE_Otu3605	Eukaryota	Metazoa	Arthropoda	Insecta	Diptera	Chironomidae	Ablabesmyia	Ablabesmyia_illinoensis
BE_Otu38999	Eukaryota	Metazoa	Arthropoda	Insecta	Coleoptera	Dytiscidae	Hygrotus	Hygrotus_sayi
F230_Otu12199	Eukaryota	Metazoa	Arthropoda	Insecta	Ephemeroptera	Caenidae	Caenis	Caenis_diminuta
BE_Otu26653	Eukaryota	Metazoa	Arthropoda	Insecta	Odonata	Aeshnidae	Aeshna	Aeshna_subarctica
BE_Otu2272	Eukaryota	Metazoa	Annelida	Clitellata	Haplotaxida	Tubificidae	Nais	Nais_communis
BE_Otu39986	Eukaryota	Metazoa	Arthropoda	Insecta	Coleoptera	Dytiscidae	Dytiscus	Dytiscus_alaskanus
BE_Otu13699	Eukaryota	Metazoa	Arthropoda	Insecta	Odonata	Coenagrionidae	Coenagrion	Coenagrion_angulatum
BE_Otu36804	Eukaryota	Metazoa	Arthropoda	Insecta	Ephemeroptera	Siphlonuridae	Siphlonurus	Siphlonurus_phyllis
BE_Otu2147	Eukaryota	Metazoa	Arthropoda	Insecta	Diptera	Chironomidae	Paratanytarsus	Paratanytarsus_intricatus
BR5_Otu17606	Eukaryota	Metazoa	Arthropoda	Insecta	Odonata	Coenagrionidae	Coenagrion	Coenagrion_angulatum
BE_Otu40467	Eukaryota	Metazoa	Arthropoda	Insecta	Odonata	Aeshnidae	Aeshna	Aeshna_interrupta
F230_Otu11059	Eukaryota	Metazoa	Arthropoda	Insecta	Hemiptera	Corixidae	Sigara	Sigara_bicoloripennis
BE_Otu26657	Eukaryota	Metazoa	Arthropoda	Insecta	Trichoptera	Phryganeidae	Agrypnia	Agrypnia_pagetana
BE_Otu34077	Eukaryota	Metazoa	Arthropoda	Insecta	Coleoptera	Dytiscidae	Graphoderus	Graphoderus_perplexus
BR5_Otu3769	Eukaryota	Metazoa	Arthropoda	Insecta	Diptera	Chironomidae	Tanytarsus	Tanytarsus_mendax
F230_Otu32	Eukaryota	Metazoa	Arthropoda	Branchiopoda	Diplostraca	Daphniidae	Daphnia	Daphnia_dentifera
BE_Otu38194	Eukaryota	Metazoa	Arthropoda	Insecta	Coleoptera	Hydrophilidae	Enochrus	Enochrus_hamiltoni
BE_Otu1275	Eukaryota	Metazoa	Arthropoda	Insecta	Diptera	Chironomidae	Parachironomus	Parachironomus_major
BE_Otu32728	Eukaryota	Metazoa	Arthropoda	Insecta	Diptera	Chironomidae	Tanytarsus	Tanytarsus_mendax
BR5_Otu11814	Eukaryota	Metazoa	Arthropoda	Insecta	Diptera	Ephydridae	Setacera	Setacera_micans
BE_Otu37848	Eukaryota	Metazoa	Arthropoda	Insecta	Diptera	Chironomidae	Orthocladius	Orthocladius_smolandicus
BR5_Otu19742	Eukaryota	Metazoa	Annelida	Clitellata	Haplotaxida	Tubificidae	Dero	Dero_obtusa
AD_Otu3348	Eukaryota	Metazoa	Arthropoda	Insecta	Diptera	Chironomidae	Chironomus	Chironomus_pilicornis
BE_Otu36418	Eukaryota	Metazoa	Mollusca	Gastropoda	undef_Gastropoda	Planorbidae	Planorbella	Planorbella_trivolvis
BE_Otu2199	Eukaryota	Metazoa	Arthropoda	Branchiopoda	Diplostraca	Daphniidae	Ceriodaphnia	Ceriodaphnia_dubia
BE_Otu23633	Eukaryota	Metazoa	Arthropoda	Insecta	Diptera	Chironomidae	Psectrocladius	Psectrocladius_simulans
BR5_Otu27599	Eukaryota	Metazoa	Mollusca	Gastropoda	undef_Gastropoda	Valvatidae	Valvata	Valvata_sincera
BE_Otu15844	Eukaryota	Metazoa	Arthropoda	Collembola	Entomobryomorpha	Isotomidae	Isotomurus	Isotomurus_stuxbergi
BE_Otu12480	Eukaryota	Metazoa	Arthropoda	Insecta	Odonata	Aeshnidae	Aeshna	Aeshna_viridis
BR5_Otu19715	Eukaryota	Metazoa	Arthropoda	Malacostraca	Amphipoda	Hyalellidae	Hyalella	Hyalella_azteca
BR5_Otu9412	Eukaryota	Metazoa	Arthropoda	Branchiopoda	Diplostraca	Daphniidae	Daphnia	Daphnia_pulicaria
BE_Otu33163	Eukaryota	Metazoa	Arthropoda	Insecta	Diptera	Chironomidae	Tanytarsus	Tanytarsus_mendax
F230_Otu15197	Eukaryota	Metazoa	Arthropoda	Insecta	Ephemeroptera	Caenidae	Caenis	Caenis_youngi
BE_Otu40074	Eukaryota	Metazoa	Arthropoda	Insecta	Coleoptera	Dytiscidae	Dytiscus	Dytiscus_dimidiatus
AD_Otu1315	Eukaryota	Metazoa	Arthropoda	Insecta	Ephemeroptera	Caenidae	Caenis	Caenis_amica
F230_Otu6782	Eukaryota	Metazoa	Arthropoda	Insecta	Diptera	Chironomidae	Tanytarsus	Tanytarsus_recurvatus
F230_Otu2098	Eukaryota	Metazoa	Arthropoda	Insecta	Diptera	Sciomyzidae	Sepedon	Sepedon_fuscipennis
BE_Otu37621	Eukaryota	Metazoa	Arthropoda	Insecta	Diptera	Chironomidae	Lauterborniella	Lauterborniella_agrayloides
BE_Otu32292	Eukaryota	Metazoa	Arthropoda	Insecta	Ephemeroptera	Siphlonuridae	Siphlonurus	Siphlonurus_alternatus
F230_Otu14360	Eukaryota	Metazoa	Arthropoda	Insecta	Odonata	Coenagrionidae	Coenagrion	Coenagrion_angulatum
BE_Otu499	Eukaryota	Metazoa	Arthropoda	Malacostraca	Amphipoda	Gammaridae	Gammarus	Gammarus_lacustris
BE_Otu34930	Eukaryota	Metazoa	Arthropoda	Insecta	Odonata	Coenagrionidae	Coenagrion	Coenagrion_angulatum
F230_Otu699	Eukaryota	Metazoa	Arthropoda	Insecta	Diptera	Chironomidae	Chironomus	Chironomus_atroviridis
BE_Otu21493	Eukaryota	Metazoa	Arthropoda	Branchiopoda	Diplostraca	Daphniidae	Scapholeberis	Scapholeberis_rammneri
BE_Otu16959	Eukaryota	Metazoa	Arthropoda	Insecta	Odonata	Aeshnidae	Aeshna	Aeshna_interrupta
F230_Otu16678	Eukaryota	Metazoa	Arthropoda	Insecta	Diptera	Dolichopodidae	Hydrophorus	Hydrophorus_glaber
BE_Otu1301	Eukaryota	Metazoa	Arthropoda	Insecta	Diptera	Chironomidae	Tanytarsus	Tanytarsus_mendax
BE_Otu32636	Eukaryota	Metazoa	Arthropoda	Insecta	Diptera	Chironomidae	Chironomus	Chironomus_pseudothummi
BE_Otu32005	Eukaryota	Metazoa	Arthropoda	Insecta	Ephemeroptera	Siphlonuridae	Siphlonurus	Siphlonurus_alternatus
F230_Otu7533	Eukaryota	Metazoa	Arthropoda	Insecta	Ephemeroptera	Caenidae	Caenis	Caenis_youngi
F230_Otu32708	Eukaryota	Metazoa	Arthropoda	Insecta	Ephemeroptera	Siphlonuridae	Siphlonurus	Siphlonurus_alternatus
BE_Otu37706	Eukaryota	Metazoa	Arthropoda	Maxillopoda	Calanoida	Diaptomidae	Aglaodiaptomus	Aglaodiaptomus_leptopus
F230_Otu36041	Eukaryota	Metazoa	Arthropoda	Insecta	Odonata	Coenagrionidae	Enallagma	Enallagma_clausum
F230_Otu6958	Eukaryota	Metazoa	Arthropoda	Insecta	Diptera	Chironomidae	Chironomus	Chironomus_dilutus
BE_Otu35921	Eukaryota	Metazoa	Arthropoda	Insecta	Odonata	Coenagrionidae	Coenagrion	Coenagrion_resolutum
F230_Otu10520	Eukaryota	Metazoa	Arthropoda	Insecta	Diptera	Chironomidae	Psectrocladius	Psectrocladius_sordidellus
F230_Otu207	Eukaryota	Metazoa	Annelida	Clitellata	Haplotaxida	Tubificidae	Nais	Nais_barbata
AD_Otu3110	Eukaryota	Metazoa	Arthropoda	Branchiopoda	Diplostraca	Chydoridae	Graptoleberis	Graptoleberis_testudinaria
BE_Otu2171	Eukaryota	Metazoa	Annelida	Clitellata	Lumbriculida	Lumbriculidae	Lumbriculus	Lumbriculus_variegatus
BE_Otu9448	Eukaryota	Metazoa	Arthropoda	Insecta	Odonata	Coenagrionidae	Enallagma	Enallagma_cyathigerum
F230_Otu20221	Eukaryota	Metazoa	Arthropoda	Insecta	Diptera	Chironomidae	Chironomus	Chironomus_pseudothummi
BE_Otu31488	Eukaryota	Metazoa	Arthropoda	Insecta	Coleoptera	Dytiscidae	Carrhydrus	Carrhydrus_crassipes
BE_Otu1129	Eukaryota	Metazoa	Arthropoda	Insecta	Diptera	Chironomidae	Psectrocladius	Psectrocladius_platypus
F230_Otu22076	Eukaryota	Metazoa	Arthropoda	Insecta	Hemiptera	Notonectidae	Notonecta	Notonecta_undulata
F230_Otu33361	Eukaryota	Metazoa	Arthropoda	Insecta	Diptera	Culicidae	Ochlerotatus	Ochlerotatus_fitchii
BE_Otu37115	Eukaryota	Metazoa	Arthropoda	Insecta	Coleoptera	Dytiscidae	Coelambus	Coelambus_impressopunctatus
F230_Otu277	Eukaryota	Metazoa	Arthropoda	Insecta	Diptera	Chironomidae	Tanytarsus	Tanytarsus_wirthi
BE_Otu2135	Eukaryota	Metazoa	Arthropoda	Insecta	Coleoptera	Hydrophilidae	Hydrobius	Hydrobius_fuscipes
BE_Otu12268	Eukaryota	Metazoa	Arthropoda	Insecta	Diptera	Chironomidae	Psectrocladius	Psectrocladius_barbimanus
BE_Otu7265	Eukaryota	Metazoa	Arthropoda	Insecta	Ephemeroptera	Leptophlebiidae	Leptophlebia	Leptophlebia_cupida
BE_Otu31611	Eukaryota	Metazoa	Arthropoda	Insecta	Diptera	Chironomidae	Chironomus	Chironomus_hyperboreus
F230_Otu27897	Eukaryota	Metazoa	Arthropoda	Insecta	Hemiptera	Notonectidae	Notonecta	Notonecta_borealis
F230_Otu22770	Eukaryota	Metazoa	Arthropoda	Insecta	Trichoptera	Phryganeidae	Banksiola	Banksiola_smithi
BE_Otu34048	Eukaryota	Metazoa	Arthropoda	Insecta	Hemiptera	Corixidae	Hesperocorixa	Hesperocorixa_atopodonta
F230_Otu4825	Eukaryota	Metazoa	Arthropoda	Insecta	Diptera	Ephydridae	Setacera	Setacera_micans
F230_Otu33845	Eukaryota	Metazoa	Arthropoda	Insecta	Hemiptera	Notonectidae	Notonecta	Notonecta_undulata
BR5_Otu7696	Eukaryota	Metazoa	Arthropoda	Insecta	Hemiptera	Notonectidae	Notonecta	Notonecta_borealis
BE_Otu16185	Eukaryota	Metazoa	Arthropoda	Insecta	Diptera	Chironomidae	Psectrocladius	Psectrocladius_platypus
F230_Otu11793	Eukaryota	Metazoa	Arthropoda	Branchiopoda	Diplostraca	Chydoridae	Chydorus	Chydorus_brevilabris
BE_Otu40126	Eukaryota	Metazoa	Arthropoda	Insecta	Odonata	Libellulidae	Leucorrhinia	Leucorrhinia_patricia
BE_Otu36499	Eukaryota	Metazoa	Arthropoda	Insecta	Ephemeroptera	Caenidae	Caenis	Caenis_diminuta
F230_Otu16922	Eukaryota	Metazoa	Arthropoda	Insecta	Diptera	Stratiomyidae	Odontomyia	Odontomyia_cincta
BE_Otu15063	Eukaryota	Metazoa	Arthropoda	Insecta	Diptera	Chironomidae	Tanytarsus	Tanytarsus_wirthi
BE_Otu3365	Eukaryota	Metazoa	Arthropoda	Insecta	Diptera	Chironomidae	Tanytarsus	Tanytarsus_wirthi
F230_Otu159	Eukaryota	Metazoa	Annelida	Clitellata	Lumbriculida	Lumbriculidae	Lumbriculus	Lumbriculus_variegatus
BR5_Otu19618	Eukaryota	Metazoa	Arthropoda	Maxillopoda	Calanoida	Diaptomidae	Aglaodiaptomus	Aglaodiaptomus_leptopus
BR5_Otu5693	Eukaryota	Metazoa	Arthropoda	Insecta	Diptera	Chironomidae	Monopelopia	Monopelopia_tenuicalcar
F230_Otu793	Eukaryota	Metazoa	Arthropoda	Insecta	Hemiptera	Corixidae	Sigara	Sigara_decoratella
BR5_Otu27209	Eukaryota	Metazoa	Arthropoda	Insecta	Diptera	Chironomidae	Psectrocladius	Psectrocladius_platypus
BR5_Otu17635	Eukaryota	Metazoa	Arthropoda	Insecta	Odonata	Libellulidae	Leucorrhinia	Leucorrhinia_proxima
BE_Otu28647	Eukaryota	Metazoa	Arthropoda	Insecta	Diptera	Chironomidae	Tanytarsus	Tanytarsus_wirthi
F230_Otu13809	Eukaryota	Metazoa	Annelida	Clitellata	Haplotaxida	Lumbricidae	Bimastos	Bimastos_palustris
F230_Otu5422	Eukaryota	Metazoa	Arthropoda	Insecta	Coleoptera	Dytiscidae	Rhantus	Rhantus_sericans
BE_Otu4141	Eukaryota	Metazoa	Arthropoda	Branchiopoda	Diplostraca	Daphniidae	Ceriodaphnia	Ceriodaphnia_dubia
F230_Otu8845	Eukaryota	Metazoa	Arthropoda	Insecta	Diptera	Chironomidae	Chironomus	Chironomus_dilutus
BR5_Otu776	Eukaryota	Metazoa	Arthropoda	Insecta	Hemiptera	Corixidae	Callicorixa	Callicorixa_audeni
BE_Otu33247	Eukaryota	Metazoa	Annelida	Clitellata	Haplotaxida	Tubificidae	Stylaria	Stylaria_lacustris
BR5_Otu11719	Eukaryota	Metazoa	Arthropoda	Insecta	Odonata	Coenagrionidae	Enallagma	Enallagma_cyathigerum
BE_Otu9750	Eukaryota	Metazoa	Arthropoda	Insecta	Trichoptera	Polycentropodidae	Plectrocnemia	Plectrocnemia_smithae
BR5_Otu17589	Eukaryota	Metazoa	Arthropoda	Insecta	Hemiptera	Notonectidae	Notonecta	Notonecta_undulata
BE_Otu30733	Eukaryota	Metazoa	Arthropoda	Insecta	Coleoptera	Dytiscidae	Coelambus	Coelambus_impressopunctatus
BE_Otu23396	Eukaryota	Metazoa	Arthropoda	Insecta	Diptera	Chironomidae	Tanytarsus	Tanytarsus_wirthi
BR5_Otu2002	Eukaryota	Metazoa	Arthropoda	Branchiopoda	Diplostraca	Daphniidae	Simocephalus	Simocephalus_punctatus
BE_Otu32701	Eukaryota	Metazoa	Arthropoda	Insecta	Diptera	Chironomidae	Tanytarsus	Tanytarsus_mendax
F230_Otu34430	Eukaryota	Metazoa	Arthropoda	Insecta	Diptera	Chironomidae	Parachironomus	Parachironomus_tenuicaudatus
BE_Otu27547	Eukaryota	Metazoa	Arthropoda	Insecta	Odonata	Aeshnidae	Aeshna	Aeshna_eremita
AD_Otu851	Eukaryota	Metazoa	Arthropoda	Insecta	Diptera	Chironomidae	Psectrocladius	Psectrocladius_platypus
BR5_Otu27234	Eukaryota	Metazoa	Arthropoda	Insecta	Diptera	Chironomidae	Cryptochironomus	Cryptochironomus_digitatus
BR5_Otu243	Eukaryota	Metazoa	Arthropoda	Insecta	Hemiptera	Notonectidae	Buenoa	Buenoa_confusa
F230_Otu15821	Eukaryota	Metazoa	Arthropoda	Insecta	Hemiptera	Corixidae	Callicorixa	Callicorixa_producta
BR5_Otu27138	Eukaryota	Metazoa	Arthropoda	Insecta	Odonata	Coenagrionidae	Coenagrion	Coenagrion_angulatum
AD_Otu893	Eukaryota	Metazoa	Arthropoda	Insecta	Diptera	Chironomidae	Psectrocladius	Psectrocladius_barbimanus
BE_Otu914	Eukaryota	Metazoa	Arthropoda	Insecta	Diptera	Chironomidae	Chironomus	Chironomus_hyperboreus
BE_Otu40587	Eukaryota	Metazoa	Arthropoda	Insecta	Odonata	Libellulidae	Leucorrhinia	Leucorrhinia_intacta
F230_Otu3561	Eukaryota	Metazoa	Arthropoda	Insecta	Ephemeroptera	Baetidae	Callibaetis	Callibaetis_ferrugineus
BR5_Otu2780	Eukaryota	Metazoa	Arthropoda	Malacostraca	Amphipoda	Hyalellidae	Hyalella	Hyalella_azteca
BE_Otu12016	Eukaryota	Metazoa	Arthropoda	Insecta	Diptera	Chironomidae	Polypedilum	Polypedilum_jianfengense
BE_Otu3380	Eukaryota	Metazoa	Arthropoda	Branchiopoda	Diplostraca	Daphniidae	Ceriodaphnia	Ceriodaphnia_dubia
BR5_Otu9039	Eukaryota	Metazoa	Arthropoda	Insecta	Diptera	Chironomidae	Orthocladius	Orthocladius_smolandicus
F230_Otu34857	Eukaryota	Metazoa	Arthropoda	Maxillopoda	Calanoida	Diaptomidae	Aglaodiaptomus	Aglaodiaptomus_leptopus
AD_Otu1960	Eukaryota	Metazoa	Arthropoda	Insecta	Diptera	Chironomidae	Glyptotendipes	Glyptotendipes_barbipes
F230_Otu5675	Eukaryota	Metazoa	Mollusca	Gastropoda	undef_Gastropoda	Valvatidae	Valvata	Valvata_sincera
BE_Otu1120	Eukaryota	Metazoa	Arthropoda	Insecta	Diptera	Chironomidae	Procladius	Procladius_denticulatus
BE_Otu32379	Eukaryota	Metazoa	Arthropoda	Insecta	Ephemeroptera	Siphlonuridae	Siphlonurus	Siphlonurus_armatus
BE_Otu31137	Eukaryota	Metazoa	Arthropoda	Insecta	Diptera	Chironomidae	Paratanytarsus	Paratanytarsus_grimmii
BE_Otu14179	Eukaryota	Metazoa	Arthropoda	Insecta	Ephemeroptera	Caenidae	Caenis	Caenis_youngi
BE_Otu8410	Eukaryota	Metazoa	Arthropoda	Insecta	Diptera	Chironomidae	Tanytarsus	Tanytarsus_recurvatus
BE_Otu19854	Eukaryota	Metazoa	Arthropoda	Ostracoda	Podocopida	Cyprididae	Eucypris	Eucypris_pigra
BE_Otu2962	Eukaryota	Metazoa	Arthropoda	Branchiopoda	Diplostraca	Daphniidae	Scapholeberis	Scapholeberis_rammneri
BE_Otu2718	Eukaryota	Metazoa	Arthropoda	Branchiopoda	Diplostraca	Daphniidae	Ceriodaphnia	Ceriodaphnia_dubia
F230_Otu33871	Eukaryota	Metazoa	Arthropoda	Insecta	Hemiptera	Notonectidae	Notonecta	Notonecta_undulata
BE_Otu40514	Eukaryota	Metazoa	Arthropoda	Insecta	Odonata	Aeshnidae	Aeshna	Aeshna_interrupta
BE_Otu11257	Eukaryota	Metazoa	Arthropoda	Insecta	Diptera	Chironomidae	Dicrotendipes	Dicrotendipes_pulsus
BE_Otu35166	Eukaryota	Metazoa	Arthropoda	Insecta	Odonata	Coenagrionidae	Enallagma	Enallagma_annexum
F230_Otu27742	Eukaryota	Metazoa	Arthropoda	Insecta	Diptera	Chironomidae	Cryptochironomus	Cryptochironomus_digitatus
BE_Otu3894	Eukaryota	Metazoa	Arthropoda	Insecta	Odonata	Libellulidae	Leucorrhinia	Leucorrhinia_glacialis
F230_Otu3628	Eukaryota	Metazoa	Arthropoda	Insecta	Diptera	Chironomidae	Chironomus	Chironomus_atroviridis
BE_Otu33708	Eukaryota	Metazoa	Arthropoda	Insecta	Diptera	Tipulidae	Angarotipula	Angarotipula_illustris
F230_Otu10229	Eukaryota	Metazoa	Arthropoda	Insecta	Ephemeroptera	Siphlonuridae	Siphlonurus	Siphlonurus_phyllis
F230_Otu1211	Eukaryota	Metazoa	Arthropoda	Arachnida	Araneae	Tetragnathidae	Tetragnatha	Tetragnatha_extensa
F230_Otu6089	Eukaryota	Metazoa	Arthropoda	Insecta	Trichoptera	Limnephilidae	Anabolia	Anabolia_consocia
BR5_Otu434	Eukaryota	Metazoa	Arthropoda	Insecta	Ephemeroptera	Caenidae	Caenis	Caenis_diminuta
BE_Otu7274	Eukaryota	Metazoa	Arthropoda	Insecta	Diptera	Chironomidae	Tanytarsus	Tanytarsus_innarensis
BE_Otu1669	Eukaryota	Metazoa	Arthropoda	Branchiopoda	Diplostraca	Daphniidae	Scapholeberis	Scapholeberis_rammneri
BR5_Otu28348	Eukaryota	Metazoa	Arthropoda	Insecta	Odonata	Coenagrionidae	Enallagma	Enallagma_divagans
F230_Otu31546	Eukaryota	Metazoa	Arthropoda	Insecta	Diptera	Drosophilidae	Drosophila	Drosophila_nappae
BE_Otu978	Eukaryota	Metazoa	Arthropoda	Insecta	Diptera	Chironomidae	Cricotopus	Cricotopus_sylvestris
BR5_Otu910	Eukaryota	Metazoa	Arthropoda	Insecta	Odonata	Aeshnidae	Aeshna	Aeshna_interrupta
BR5_Otu10752	Eukaryota	Metazoa	Arthropoda	Arachnida	Sarcoptiformes	Oppiidae	Oppiella	Oppiella_nova
BR5_Otu22605	Eukaryota	Metazoa	Arthropoda	Insecta	Odonata	Coenagrionidae	Coenagrion	Coenagrion_angulatum
F230_Otu33795	Eukaryota	Metazoa	Arthropoda	Insecta	Diptera	Chironomidae	Chironomus	Chironomus_dilutus
BE_Otu3924	Eukaryota	Metazoa	Arthropoda	Insecta	Diptera	Chironomidae	Tanytarsus	Tanytarsus_mendax
BE_Otu31028	Eukaryota	Metazoa	Annelida	Clitellata	Lumbriculida	Lumbriculidae	Lumbriculus	Lumbriculus_variegatus
BE_Otu4569	Eukaryota	Metazoa	Arthropoda	Branchiopoda	Diplostraca	Daphniidae	Scapholeberis	Scapholeberis_rammneri
BE_Otu23092	Eukaryota	Metazoa	Arthropoda	Insecta	Odonata	Libellulidae	Leucorrhinia	Leucorrhinia_proxima
BR5_Otu19723	Eukaryota	Metazoa	Mollusca	Gastropoda	undef_Gastropoda	Valvatidae	Valvata	Valvata_tricarinata
BR5_Otu19836	Eukaryota	Metazoa	Arthropoda	Insecta	Diptera	Culicidae	Culex	Culex_territans
BR5_Otu19982	Eukaryota	Metazoa	Arthropoda	Insecta	Diptera	Chironomidae	Tanytarsus	Tanytarsus_mendax
BE_Otu2314	Eukaryota	Metazoa	Arthropoda	Ostracoda	Podocopida	Cyprididae	Cypridopsis	Cypridopsis_vidua
BE_Otu27550	Eukaryota	Metazoa	Arthropoda	Insecta	Odonata	Libellulidae	Leucorrhinia	Leucorrhinia_intacta
BE_Otu427	Eukaryota	Metazoa	Arthropoda	Insecta	Diptera	Chironomidae	Psectrocladius	Psectrocladius_platypus
BE_Otu37000	Eukaryota	Metazoa	Arthropoda	Insecta	Coleoptera	Dytiscidae	Rhantus	Rhantus_wallisi
F230_Otu25059	Eukaryota	Metazoa	Arthropoda	Insecta	Diptera	Sciomyzidae	Sepedon	Sepedon_fuscipennis
BE_Otu13299	Eukaryota	Metazoa	Arthropoda	Insecta	Odonata	Coenagrionidae	Enallagma	Enallagma_cyathigerum
BE_Otu12593	Eukaryota	Metazoa	Arthropoda	Insecta	Diptera	Chironomidae	Tanytarsus	Tanytarsus_recurvatus
BR5_Otu28272	Eukaryota	Metazoa	Arthropoda	Insecta	Trichoptera	Limnephilidae	Nemotaulius	Nemotaulius_hostilis
BE_Otu32665	Eukaryota	Metazoa	Arthropoda	Insecta	Diptera	Chironomidae	Chironomus	Chironomus_dilutus
BE_Otu35106	Eukaryota	Metazoa	Arthropoda	Insecta	Odonata	Aeshnidae	Aeshna	Aeshna_interrupta
BE_Otu22489	Eukaryota	Metazoa	Arthropoda	Insecta	Diptera	Chironomidae	Tanytarsus	Tanytarsus_mendax
BE_Otu28806	Eukaryota	Metazoa	Arthropoda	Insecta	Odonata	Libellulidae	Leucorrhinia	Leucorrhinia_patricia
BR5_Otu8619	Eukaryota	Metazoa	Arthropoda	Insecta	Trichoptera	Polycentropodidae	Polycentropus	Polycentropus_flavus
F230_Otu1383	Eukaryota	Metazoa	Arthropoda	Insecta	Diptera	Chironomidae	Cricotopus	Cricotopus_tricinctus
BE_Otu7458	Eukaryota	Metazoa	Arthropoda	Insecta	Diptera	Chironomidae	Tanytarsus	Tanytarsus_wirthi
F230_Otu33911	Eukaryota	Metazoa	Arthropoda	Insecta	Ephemeroptera	Caenidae	Caenis	Caenis_youngi
BE_Otu35660	Eukaryota	Metazoa	Arthropoda	Insecta	Diptera	Chironomidae	Tanytarsus	Tanytarsus_innarensis
BR5_Otu22550	Eukaryota	Metazoa	Arthropoda	Insecta	Diptera	Chironomidae	Psectrocladius	Psectrocladius_platypus
F230_Otu3009	Eukaryota	Metazoa	Arthropoda	Insecta	Diptera	Anthomyiidae	Zaphne	Zaphne_divisa
F230_Otu32380	Eukaryota	Metazoa	Arthropoda	Maxillopoda	Calanoida	Diaptomidae	Aglaodiaptomus	Aglaodiaptomus_leptopus
BE_Otu40048	Eukaryota	Metazoa	Arthropoda	Insecta	Ephemeroptera	Caenidae	Caenis	Caenis_punctata
AD_Otu189	Eukaryota	Metazoa	Arthropoda	Insecta	Coleoptera	Dytiscidae	Hygrotus	Hygrotus_sayi
F230_Otu7863	Eukaryota	Metazoa	Arthropoda	Insecta	Hemiptera	Corixidae	Callicorixa	Callicorixa_producta
BR5_Otu26849	Eukaryota	Metazoa	Arthropoda	Insecta	Diptera	Chironomidae	Cricotopus	Cricotopus_ornatus
BE_Otu7134	Eukaryota	Metazoa	Arthropoda	Insecta	Coleoptera	Staphylinidae	Stenus	Stenus_alexanderi
AD_Otu3632	Eukaryota	Metazoa	Arthropoda	Insecta	Diptera	Chironomidae	Xenochironomus	Xenochironomus_xenolabis
BR5_Otu19464	Eukaryota	Metazoa	Arthropoda	Collembola	Entomobryomorpha	Isotomidae	Folsomia	Folsomia_nivalis
BE_Otu21123	Eukaryota	Metazoa	Arthropoda	Insecta	Diptera	Chironomidae	Tanytarsus	Tanytarsus_wirthi
BE_Otu12958	Eukaryota	Metazoa	Arthropoda	Insecta	Hemiptera	Corixidae	Callicorixa	Callicorixa_alaskensis
BR5_Otu16017	Eukaryota	Metazoa	Arthropoda	Insecta	Hemiptera	Notonectidae	Notonecta	Notonecta_undulata
F230_Otu618	Eukaryota	Metazoa	Arthropoda	Insecta	Diptera	Chironomidae	Chironomus	Chironomus_sororius
BE_Otu23825	Eukaryota	Metazoa	Arthropoda	Insecta	Diptera	Chironomidae	Tanytarsus	Tanytarsus_mendax
BE_Otu20065	Eukaryota	Metazoa	Arthropoda	Insecta	Hemiptera	Aphididae	Pterocomma	Pterocomma_bicolor
F230_Otu24423	Eukaryota	Metazoa	Arthropoda	Insecta	Hemiptera	Miridae	Neolygus	Neolygus_contaminatus
BE_Otu4680	Eukaryota	Metazoa	Arthropoda	Insecta	Coleoptera	Dytiscidae	Ilybius	Ilybius_subaeneus
BE_Otu28686	Eukaryota	Metazoa	Arthropoda	Branchiopoda	Diplostraca	Daphniidae	Daphnia	Daphnia_dentifera
BR5_Otu28582	Eukaryota	Metazoa	Arthropoda	Arachnida	Araneae	Pisauridae	Dolomedes	Dolomedes_triton
F230_Otu19281	Eukaryota	Metazoa	Arthropoda	Insecta	Diptera	Chironomidae	Tanytarsus	Tanytarsus_wirthi
BR5_Otu6517	Eukaryota	Metazoa	Arthropoda	Insecta	Odonata	Aeshnidae	Aeshna	Aeshna_viridis
BR5_Otu2154	Eukaryota	Metazoa	Mollusca	Gastropoda	undef_Gastropoda	Valvatidae	Valvata	Valvata_sincera
BE_Otu40663	Eukaryota	Metazoa	Arthropoda	Insecta	Ephemeroptera	Siphlonuridae	Siphlonurus	Siphlonurus_phyllis
BE_Otu9431	Eukaryota	Metazoa	Arthropoda	Insecta	Odonata	Aeshnidae	Aeshna	Aeshna_viridis
BE_Otu19853	Eukaryota	Metazoa	Arthropoda	Insecta	Diptera	Limoniidae	Dicranomyia	Dicranomyia_haeretica
BR5_Otu626	Eukaryota	Metazoa	Arthropoda	Insecta	Odonata	Libellulidae	Libellula	Libellula_quadrimaculata
BE_Otu34575	Eukaryota	Metazoa	Arthropoda	Insecta	Diptera	Chironomidae	Phaenopsectra	Phaenopsectra_punctipes
AD_Otu2031	Eukaryota	Metazoa	Arthropoda	Insecta	Ephemeroptera	Baetidae	Callibaetis	Callibaetis_ferrugineus
BR5_Otu4573	Eukaryota	Metazoa	Annelida	Clitellata	Haplotaxida	Tubificidae	Dero	Dero_digitata
BE_Otu36675	Eukaryota	Metazoa	Arthropoda	Insecta	Odonata	Libellulidae	Leucorrhinia	Leucorrhinia_patricia
BE_Otu27919	Eukaryota	Metazoa	Arthropoda	Insecta	Odonata	Coenagrionidae	Enallagma	Enallagma_annexum
AD_Otu17	Eukaryota	Metazoa	Arthropoda	Insecta	Ephemeroptera	Caenidae	Caenis	Caenis_diminuta
BE_Otu6657	Eukaryota	Metazoa	Arthropoda	Insecta	Hemiptera	Aphididae	Sitobion	Sitobion_avenae
F230_Otu31983	Eukaryota	Metazoa	Arthropoda	Insecta	Ephemeroptera	Caenidae	Caenis	Caenis_latipennis
F230_Otu33219	Eukaryota	Metazoa	Arthropoda	Insecta	Diptera	Chironomidae	Stempellinella	Stempellinella_truncata
BE_Otu20276	Eukaryota	Metazoa	Arthropoda	Insecta	Odonata	Aeshnidae	Aeshna	Aeshna_interrupta
BE_Otu4659	Eukaryota	Metazoa	Arthropoda	Insecta	Diptera	Chironomidae	Orthocladius	Orthocladius_holsitus
F230_Otu6173	Eukaryota	Metazoa	Arthropoda	Insecta	Hemiptera	Corixidae	Sigara	Sigara_bicoloripennis
BR5_Otu28432	Eukaryota	Metazoa	Arthropoda	Insecta	Odonata	Coenagrionidae	Enallagma	Enallagma_clausum
AD_Otu1569	Eukaryota	Metazoa	Arthropoda	Insecta	Coleoptera	Staphylinidae	Pycnoglypta	Pycnoglypta_campbelli
BE_Otu40101	Eukaryota	Metazoa	Arthropoda	Insecta	Hemiptera	Corixidae	Cymatia	Cymatia_americana
AD_Otu321	Eukaryota	Metazoa	Arthropoda	Arachnida	Trombidiformes	Limnesiidae	Limnesia	Limnesia_undulata
BR5_Otu4330	Eukaryota	Metazoa	Arthropoda	Insecta	Odonata	Libellulidae	Leucorrhinia	Leucorrhinia_hudsonica
BE_Otu36790	Eukaryota	Metazoa	Arthropoda	Insecta	Diptera	Chironomidae	Psectrocladius	Psectrocladius_sordidellus
BE_Otu167	Eukaryota	Metazoa	Arthropoda	Insecta	Trichoptera	Phryganeidae	Agrypnia	Agrypnia_pagetana
BE_Otu5136	Eukaryota	Metazoa	Annelida	Clitellata	Haplotaxida	Enchytraeidae	Fridericia	Fridericia_magna
BE_Otu17239	Eukaryota	Metazoa	Arthropoda	Insecta	Diptera	Chironomidae	undef_Chironomidae	Chironomidae_8H-20279-1
BR5_Otu7665	Eukaryota	Metazoa	Arthropoda	Insecta	Diptera	Chironomidae	Psectrocladius	Psectrocladius_platypus
AD_Otu1438	Eukaryota	Metazoa	Arthropoda	Insecta	Hemiptera	Corixidae	Callicorixa	Callicorixa_alaskensis
BE_Otu33190	Eukaryota	Metazoa	Arthropoda	Insecta	Diptera	Chironomidae	Tanytarsus	Tanytarsus_mendax
BR5_Otu19976	Eukaryota	Metazoa	Arthropoda	Insecta	Diptera	Ephydridae	Setacera	Setacera_micans
BE_Otu5284	Eukaryota	Metazoa	Arthropoda	Arachnida	Trombidiformes	Pionidae	Piona	Piona_rotundoides
BE_Otu25497	Eukaryota	Metazoa	Arthropoda	Insecta	Coleoptera	Chrysomelidae	Phaedon	Phaedon_armoraciae
BE_Otu449	Eukaryota	Metazoa	Arthropoda	Branchiopoda	Diplostraca	Daphniidae	Ceriodaphnia	Ceriodaphnia_dubia
F230_Otu9058	Eukaryota	Metazoa	Arthropoda	Insecta	Diptera	Chironomidae	Parachironomus	Parachironomus_tenuicaudatus
F230_Otu28374	Eukaryota	Metazoa	Arthropoda	Insecta	Coleoptera	Coccinellidae	Anisosticta	Anisosticta_bitriangularis
BE_Otu23042	Eukaryota	Metazoa	Arthropoda	Arachnida	Trombidiformes	Unionicolidae	Unionicola	Unionicola_crassipes
F230_Otu31758	Eukaryota	Metazoa	Arthropoda	Insecta	Diptera	Chironomidae	Tanytarsus	Tanytarsus_verralli
BE_Otu38177	Eukaryota	Metazoa	Arthropoda	Maxillopoda	Calanoida	Diaptomidae	Aglaodiaptomus	Aglaodiaptomus_leptopus
BE_Otu26894	Eukaryota	Metazoa	Arthropoda	Insecta	Diptera	Chironomidae	Tanytarsus	Tanytarsus_mendax
F230_Otu14348	Eukaryota	Metazoa	Arthropoda	Insecta	Diptera	Anthomyiidae	Egle	Egle_groenlandica
BE_Otu14991	Eukaryota	Metazoa	Arthropoda	Insecta	Diptera	Chironomidae	Psectrocladius	Psectrocladius_platypus
F230_Otu3	Eukaryota	Metazoa	Arthropoda	Insecta	Ephemeroptera	Caenidae	Caenis	Caenis_youngi
BR5_Otu22531	Eukaryota	Metazoa	Arthropoda	Insecta	Diptera	Chironomidae	Glyptotendipes	Glyptotendipes_lobiferus
F230_Otu36101	Eukaryota	Metazoa	Arthropoda	Insecta	Trichoptera	Leptoceridae	Triaenodes	Triaenodes_nox
BE_Otu22637	Eukaryota	Metazoa	Arthropoda	Insecta	Diptera	Chironomidae	Psectrocladius	Psectrocladius_platypus
BE_Otu34751	Eukaryota	Metazoa	Arthropoda	Insecta	Odonata	Coenagrionidae	Coenagrion	Coenagrion_angulatum
F230_Otu33394	Eukaryota	Metazoa	Arthropoda	Insecta	Diptera	Chironomidae	Chironomus	Chironomus_crassicaudatus
F230_Otu5811	Eukaryota	Metazoa	Arthropoda	Insecta	Coleoptera	Cerambycidae	Phymatodes	Phymatodes_testaceus
BE_Otu14681	Eukaryota	Metazoa	Arthropoda	Insecta	Diptera	Chironomidae	Dicrotendipes	Dicrotendipes_tritomus
AD_Otu1991	Eukaryota	Metazoa	Arthropoda	Insecta	Hemiptera	Corixidae	Callicorixa	Callicorixa_alaskensis
BE_Otu34595	Eukaryota	Metazoa	Arthropoda	Insecta	Diptera	Chironomidae	Psectrocladius	Psectrocladius_platypus
BR5_Otu4116	Eukaryota	Metazoa	Mollusca	Gastropoda	undef_Gastropoda	Planorbidae	Gyraulus	Gyraulus_circumstriatus
F230_Otu18889	Eukaryota	Metazoa	Arthropoda	Insecta	Hemiptera	Corixidae	Callicorixa	Callicorixa_alaskensis
BR5_Otu27485	Eukaryota	Metazoa	Arthropoda	Insecta	Odonata	Libellulidae	Leucorrhinia	Leucorrhinia_patricia
F230_Otu20515	Eukaryota	Metazoa	Arthropoda	Insecta	Odonata	Aeshnidae	Aeshna	Aeshna_subarctica
BR5_Otu11043	Eukaryota	Metazoa	Arthropoda	Insecta	Diptera	Ephydridae	Setacera	Setacera_micans
BE_Otu39552	Eukaryota	Metazoa	Arthropoda	Branchiopoda	Diplostraca	Chydoridae	Chydorus	Chydorus_brevilabris
BR5_Otu9011	Eukaryota	Metazoa	Arthropoda	Insecta	Diptera	Ceratopogonidae	Stilobezzia	Stilobezzia_antennalis
BE_Otu37864	Eukaryota	Metazoa	Arthropoda	Insecta	Diptera	Chironomidae	Psectrocladius	Psectrocladius_sordidellus
BR5_Otu28226	Eukaryota	Metazoa	Arthropoda	Insecta	Odonata	Coenagrionidae	Enallagma	Enallagma_annexum
BE_Otu38352	Eukaryota	Metazoa	Arthropoda	Insecta	Odonata	Libellulidae	Leucorrhinia	Leucorrhinia_patricia
BE_Otu16935	Eukaryota	Metazoa	Arthropoda	Insecta	Odonata	Aeshnidae	Aeshna	Aeshna_eremita
BE_Otu8520	Eukaryota	Metazoa	Arthropoda	Insecta	Coleoptera	Dytiscidae	Rhantus	Rhantus_sericans
BE_Otu13340	Eukaryota	Metazoa	Arthropoda	Insecta	Ephemeroptera	Heptageniidae	Stenacron	Stenacron_interpunctatum
AD_Otu118	Eukaryota	Metazoa	Arthropoda	Insecta	Coleoptera	Dytiscidae	Hygrotus	Hygrotus_sayi
BE_Otu38393	Eukaryota	Metazoa	Arthropoda	Branchiopoda	Diplostraca	Eurycercidae	Eurycercus	Eurycercus_longirostris
F230_Otu4322	Eukaryota	Metazoa	Arthropoda	Insecta	Diptera	Chironomidae	Phaenopsectra	Phaenopsectra_punctipes
BE_Otu9646	Eukaryota	Metazoa	Arthropoda	Insecta	Diptera	Chironomidae	Chironomus	Chironomus_pseudothummi
BE_Otu34990	Eukaryota	Metazoa	Arthropoda	Insecta	Diptera	Chironomidae	Glyptotendipes	Glyptotendipes_lobiferus
BE_Otu1611	Eukaryota	Metazoa	Arthropoda	Insecta	Odonata	Aeshnidae	Aeshna	Aeshna_eremita
BE_Otu40279	Eukaryota	Metazoa	Arthropoda	Insecta	Coleoptera	Dytiscidae	Dytiscus	Dytiscus_alaskanus
F230_Otu280	Eukaryota	Metazoa	Arthropoda	Malacostraca	Amphipoda	Hyalellidae	Hyalella	Hyalella_azteca
BR5_Otu27245	Eukaryota	Metazoa	Arthropoda	Malacostraca	Amphipoda	Hyalellidae	Hyalella	Hyalella_azteca
BE_Otu8387	Eukaryota	Metazoa	Arthropoda	Insecta	Diptera	Chironomidae	Tanytarsus	Tanytarsus_recurvatus
F230_Otu20537	Eukaryota	Metazoa	Arthropoda	Insecta	Odonata	Coenagrionidae	Enallagma	Enallagma_clausum
BE_Otu6959	Eukaryota	Metazoa	Arthropoda	Arachnida	Trombidiformes	Arrenuridae	Arrenurus	Arrenurus_planus
BR5_Otu2854	Eukaryota	Metazoa	Arthropoda	Branchiopoda	Diplostraca	Sididae	Diaphanosoma	Diaphanosoma_birgei
BE_Otu18744	Eukaryota	Metazoa	Arthropoda	Insecta	Odonata	Aeshnidae	Aeshna	Aeshna_eremita
F230_Otu34283	Eukaryota	Metazoa	Arthropoda	Insecta	Diptera	Chironomidae	Cricotopus	Cricotopus_sylvestris
F230_Otu34081	Eukaryota	Metazoa	Arthropoda	Insecta	Diptera	Chironomidae	Tanytarsus	Tanytarsus_recurvatus
BE_Otu13023	Eukaryota	Metazoa	Arthropoda	Insecta	Diptera	Chironomidae	Tanytarsus	Tanytarsus_mendax
BR5_Otu27582	Eukaryota	Metazoa	Arthropoda	Insecta	Diptera	Chironomidae	Procladius	Procladius_ferrugineus
BE_Otu1033	Eukaryota	Metazoa	Arthropoda	Insecta	Trichoptera	Phryganeidae	Agrypnia	Agrypnia_straminea
F230_Otu8727	Eukaryota	Metazoa	Arthropoda	Insecta	Diptera	Sciomyzidae	Sepedon	Sepedon_fuscipennis
BE_Otu33209	Eukaryota	Metazoa	Arthropoda	Insecta	Diptera	Chironomidae	Cricotopus	Cricotopus_trifasciatus
BE_Otu5535	Eukaryota	Metazoa	Arthropoda	Insecta	Diptera	Chironomidae	Tanytarsus	Tanytarsus_mendax
BR5_Otu289	Eukaryota	Metazoa	Arthropoda	Insecta	Diptera	Chironomidae	Procladius	Procladius_ferrugineus
BR5_Otu2067	Eukaryota	Metazoa	Arthropoda	Insecta	Diptera	Chironomidae	Corynoneura	Corynoneura_carriana
BR5_Otu12628	Eukaryota	Metazoa	Arthropoda	Insecta	Odonata	Coenagrionidae	Enallagma	Enallagma_cyathigerum
BE_Otu26944	Eukaryota	Metazoa	Mollusca	Gastropoda	undef_Gastropoda	Physidae	Physella	Physella_wrighti
AD_Otu295	Eukaryota	Metazoa	Arthropoda	Insecta	Diptera	Chironomidae	Chironomus	Chironomus_pilicornis
BE_Otu22639	Eukaryota	Metazoa	Arthropoda	Insecta	Ephemeroptera	Siphlonuridae	Siphlonurus	Siphlonurus_alternatus
BR5_Otu12534	Eukaryota	Metazoa	Arthropoda	Insecta	Diptera	Chironomidae	Psectrocladius	Psectrocladius_platypus
F230_Otu29178	Eukaryota	Metazoa	Arthropoda	Insecta	Diptera	Tipulidae	Angarotipula	Angarotipula_illustris
BE_Otu34883	Eukaryota	Metazoa	Arthropoda	Insecta	Diptera	Chironomidae	Glyptotendipes	Glyptotendipes_imbecillis
F230_Otu5101	Eukaryota	Metazoa	Arthropoda	Insecta	Diptera	Mycetophilidae	Mycetophila	Mycetophila_lunata
BE_Otu352	Eukaryota	Metazoa	Arthropoda	Insecta	Coleoptera	Dytiscidae	Graphoderus	Graphoderus_perplexus
BE_Otu45	Eukaryota	Metazoa	Arthropoda	Malacostraca	Amphipoda	Hyalellidae	Hyalella	Hyalella_azteca
BE_Otu31970	Eukaryota	Metazoa	Arthropoda	Insecta	Ephemeroptera	Siphlonuridae	Siphlonurus	Siphlonurus_alternatus
BE_Otu33784	Eukaryota	Metazoa	Arthropoda	Insecta	Hemiptera	Notonectidae	Notonecta	Notonecta_borealis
BE_Otu23078	Eukaryota	Metazoa	Arthropoda	Malacostraca	Amphipoda	Hyalellidae	Hyalella	Hyalella_azteca
BE_Otu4355	Eukaryota	Metazoa	Arthropoda	Insecta	Odonata	Libellulidae	Leucorrhinia	Leucorrhinia_glacialis
BE_Otu35502	Eukaryota	Metazoa	Arthropoda	Insecta	Diptera	Chironomidae	Psectrocladius	Psectrocladius_sordidellus
AD_Otu55	Eukaryota	Metazoa	Arthropoda	Insecta	Odonata	Coenagrionidae	Enallagma	Enallagma_hageni
BE_Otu833	Eukaryota	Metazoa	Arthropoda	Branchiopoda	Diplostraca	Polyphemidae	Polyphemus	Polyphemus_pediculus
BE_Otu1124	Eukaryota	Metazoa	Arthropoda	Insecta	Diptera	Chironomidae	Tanytarsus	Tanytarsus_mendax
BE_Otu34300	Eukaryota	Metazoa	Arthropoda	Insecta	Odonata	Coenagrionidae	Coenagrion	Coenagrion_resolutum
F230_Otu27988	Eukaryota	Metazoa	Arthropoda	Insecta	Ephemeroptera	Caenidae	Caenis	Caenis_diminuta
F230_Otu5548	Eukaryota	Metazoa	Arthropoda	Insecta	Coleoptera	Dytiscidae	Dytiscus	Dytiscus_lapponicus
AD_Otu1697	Eukaryota	Metazoa	Arthropoda	Insecta	Odonata	Coenagrionidae	Coenagrion	Coenagrion_angulatum
BE_Otu37239	Eukaryota	Metazoa	Arthropoda	Insecta	Diptera	Chironomidae	undef_Chironomidae	Chironomidae_8H-20279-1
BE_Otu35079	Eukaryota	Metazoa	Arthropoda	Insecta	Diptera	Chironomidae	Tanytarsus	Tanytarsus_mendax
F230_Otu35800	Eukaryota	Metazoa	Arthropoda	Insecta	Hemiptera	Corixidae	Sigara	Sigara_solensis
BE_Otu33435	Eukaryota	Metazoa	Arthropoda	Insecta	Diptera	Tipulidae	Angarotipula	Angarotipula_illustris
BE_Otu34896	Eukaryota	Metazoa	Arthropoda	Insecta	Diptera	Chironomidae	Tanytarsus	Tanytarsus_mendax
BR5_Otu26860	Eukaryota	Metazoa	Arthropoda	Arachnida	Trombidiformes	Limnesiidae	Limnesia	Limnesia_undulata
F230_Otu6014	Eukaryota	Metazoa	Arthropoda	Insecta	Diptera	Chironomidae	Chironomus	Chironomus_muratensis
BE_Otu1735	Eukaryota	Metazoa	Annelida	Clitellata	Haplotaxida	Tubificidae	Pristina	Pristina_longiseta
F230_Otu32345	Eukaryota	Metazoa	Arthropoda	Insecta	Odonata	Coenagrionidae	Enallagma	Enallagma_annexum
BE_Otu15626	Eukaryota	Metazoa	Arthropoda	Insecta	Hymenoptera	Figitidae	Alloxysta	Alloxysta_ramulifera
BE_Otu271	Eukaryota	Metazoa	Annelida	Clitellata	Haplotaxida	Tubificidae	Nais	Nais_communis
AD_Otu339	Eukaryota	Metazoa	Arthropoda	Insecta	Coleoptera	Dytiscidae	Laccophilus	Laccophilus_biguttatus
BE_Otu33736	Eukaryota	Metazoa	Annelida	Clitellata	Haplotaxida	Tubificidae	Stylaria	Stylaria_lacustris
BE_Otu23636	Eukaryota	Metazoa	Arthropoda	Insecta	Diptera	Chironomidae	Cladopelma	Cladopelma_virescens
F230_Otu33849	Eukaryota	Metazoa	Arthropoda	Insecta	Diptera	Chironomidae	Tanytarsus	Tanytarsus_innarensis
F230_Otu33290	Eukaryota	Metazoa	Arthropoda	Insecta	Trichoptera	Phryganeidae	Agrypnia	Agrypnia_sahlbergi
BE_Otu33366	Eukaryota	Metazoa	Arthropoda	Insecta	Odonata	Coenagrionidae	Coenagrion	Coenagrion_angulatum
BE_Otu3763	Eukaryota	Metazoa	Arthropoda	Insecta	Coleoptera	Dytiscidae	Coelambus	Coelambus_impressopunctatus
F230_Otu8076	Eukaryota	Metazoa	Arthropoda	Insecta	Hemiptera	Notonectidae	Notonecta	Notonecta_undulata
BE_Otu34383	Eukaryota	Metazoa	Arthropoda	Insecta	Diptera	Chironomidae	Psectrocladius	Psectrocladius_platypus
BE_Otu4079	Eukaryota	Metazoa	Arthropoda	Insecta	Diptera	Chironomidae	Psectrocladius	Psectrocladius_aquatronus
BE_Otu32164	Eukaryota	Metazoa	Arthropoda	Insecta	Ephemeroptera	Siphlonuridae	Siphlonurus	Siphlonurus_alternatus
BE_Otu37564	Eukaryota	Metazoa	Arthropoda	Insecta	Ephemeroptera	Baetidae	Cloeon	Cloeon_simile
BR5_Otu11050	Eukaryota	Metazoa	Arthropoda	Insecta	Diptera	Chironomidae	Psectrocladius	Psectrocladius_platypus
BE_Otu19790	Eukaryota	Metazoa	Arthropoda	Arachnida	Trombidiformes	Limnesiidae	Limnesia	Limnesia_undulata
F230_Otu7090	Eukaryota	Metazoa	Arthropoda	Insecta	Diptera	Tabanidae	Hybomitra	Hybomitra_epistates
F230_Otu1127	Eukaryota	Metazoa	Arthropoda	Maxillopoda	Calanoida	Diaptomidae	Acanthodiaptomus	Acanthodiaptomus_denticornis
F230_Otu35999	Eukaryota	Metazoa	Arthropoda	Insecta	Diptera	Chironomidae	Orthocladius	Orthocladius_smolandicus
F230_Otu15898	Eukaryota	Metazoa	Arthropoda	Insecta	Trichoptera	Leptoceridae	Oecetis	Oecetis_inconspicua
BE_Otu40283	Eukaryota	Metazoa	Arthropoda	Insecta	Odonata	Coenagrionidae	Coenagrion	Coenagrion_resolutum
BR5_Otu28295	Eukaryota	Metazoa	Arthropoda	Maxillopoda	Calanoida	Diaptomidae	Acanthodiaptomus	Acanthodiaptomus_denticornis
AD_Otu999	Eukaryota	Metazoa	Arthropoda	Insecta	Diptera	Chironomidae	Psectrocladius	Psectrocladius_platypus
F230_Otu2067	Eukaryota	Metazoa	Arthropoda	Insecta	Diptera	Culicidae	Aedes	Aedes_cumminsii
BR5_Otu5554	Eukaryota	Metazoa	Arthropoda	Insecta	Odonata	Aeshnidae	Aeshna	Aeshna_viridis
BE_Otu5048	Eukaryota	Metazoa	Arthropoda	Insecta	Diptera	Sciomyzidae	Elgiva	Elgiva_solicita
BE_Otu39892	Eukaryota	Metazoa	Arthropoda	Insecta	Odonata	Libellulidae	Leucorrhinia	Leucorrhinia_patricia
BE_Otu1196	Eukaryota	Metazoa	Arthropoda	Insecta	Odonata	Coenagrionidae	Nehalennia	Nehalennia_irene
BE_Otu2340	Eukaryota	Metazoa	Arthropoda	Insecta	Diptera	Stratiomyidae	Hedriodiscus	Hedriodiscus_vertebratus
F230_Otu36367	Eukaryota	Metazoa	Arthropoda	Insecta	Diptera	Sciaridae	Bradysia	Bradysia_browni
BE_Otu39703	Eukaryota	Metazoa	Arthropoda	Insecta	Diptera	Chironomidae	Tanytarsus	Tanytarsus_wirthi
BR5_Otu12851	Eukaryota	Metazoa	Arthropoda	Collembola	Entomobryomorpha	Entomobryidae	Lepidocyrtus	Lepidocyrtus_cyaneus
BE_Otu27228	Eukaryota	Metazoa	Arthropoda	Insecta	Odonata	Libellulidae	Leucorrhinia	Leucorrhinia_proxima
BR5_Otu5308	Eukaryota	Metazoa	Arthropoda	Insecta	Ephemeroptera	Caenidae	Caenis	Caenis_punctata
BE_Otu36832	Eukaryota	Metazoa	Arthropoda	Insecta	Hemiptera	Notonectidae	Notonecta	Notonecta_undulata
BE_Otu22942	Eukaryota	Metazoa	Arthropoda	Insecta	Diptera	Chironomidae	undef_Chironomidae	Chironomidae_8H-20279-1
BE_Otu40652	Eukaryota	Metazoa	Arthropoda	Insecta	Diptera	Chironomidae	Ablabesmyia	Ablabesmyia_illinoensis
BE_Otu33605	Eukaryota	Metazoa	Arthropoda	Insecta	Coleoptera	Dytiscidae	Dytiscus	Dytiscus_circumcinctus
BE_Otu766	Eukaryota	Metazoa	Annelida	Clitellata	Haplotaxida	Tubificidae	Nais	Nais_stolci
BE_Otu3005	Eukaryota	Metazoa	Arthropoda	Insecta	Odonata	Aeshnidae	Aeshna	Aeshna_crenata
F230_Otu3426	Eukaryota	Metazoa	Arthropoda	Insecta	Diptera	Chironomidae	Endochironomus	Endochironomus_nigricans
BE_Otu36950	Eukaryota	Metazoa	Arthropoda	Insecta	Coleoptera	Curculionidae	Phytobius	Phytobius_leucogaster
BE_Otu13316	Eukaryota	Metazoa	Arthropoda	Ostracoda	Podocopida	Cyprididae	Cypridopsis	Cypridopsis_vidua
BR5_Otu10465	Eukaryota	Metazoa	Arthropoda	Insecta	Diptera	Culicidae	Culex	Culex_territans
BE_Otu33207	Eukaryota	Metazoa	Arthropoda	Insecta	Diptera	Chironomidae	Chironomus	Chironomus_dilutus
BE_Otu997	Eukaryota	Metazoa	Arthropoda	Insecta	Odonata	Libellulidae	Leucorrhinia	Leucorrhinia_proxima
BE_Otu979	Eukaryota	Metazoa	Arthropoda	Insecta	Hemiptera	Corixidae	Callicorixa	Callicorixa_audeni
F230_Otu615	Eukaryota	Metazoa	Arthropoda	Insecta	Ephemeroptera	Leptophlebiidae	Leptophlebia	Leptophlebia_cupida
F230_Otu6502	Eukaryota	Metazoa	Arthropoda	Insecta	Diptera	Chironomidae	Tanytarsus	Tanytarsus_innarensis
BE_Otu35713	Eukaryota	Metazoa	Arthropoda	Insecta	Odonata	Coenagrionidae	Enallagma	Enallagma_boreale
BE_Otu1055	Eukaryota	Metazoa	Arthropoda	Insecta	Diptera	Chironomidae	Orthocladius	Orthocladius_holsitus
BE_Otu6096	Eukaryota	Metazoa	Arthropoda	Insecta	Odonata	Libellulidae	Leucorrhinia	Leucorrhinia_glacialis
BE_Otu18913	Eukaryota	Metazoa	Arthropoda	Insecta	Diptera	Chironomidae	Chironomus	Chironomus_atroviridis
BE_Otu8903	Eukaryota	Metazoa	Arthropoda	Insecta	Diptera	Ceratopogonidae	Stilobezzia	Stilobezzia_antennalis
BR5_Otu22688	Eukaryota	Metazoa	Arthropoda	Insecta	Odonata	Aeshnidae	Aeshna	Aeshna_interrupta
BR5_Otu22836	Eukaryota	Metazoa	Annelida	Clitellata	Haplotaxida	Tubificidae	Chaetogaster	Chaetogaster_diastrophus
AD_Otu6	Eukaryota	Metazoa	Arthropoda	Branchiopoda	Diplostraca	Daphniidae	Daphnia	Daphnia_dentifera
BR5_Otu28289	Eukaryota	Metazoa	Arthropoda	Insecta	Odonata	Coenagrionidae	Enallagma	Enallagma_clausum
F230_Otu17835	Eukaryota	Metazoa	Arthropoda	Insecta	Diptera	Chironomidae	Dicrotendipes	Dicrotendipes_tritomus
BR5_Otu4585	Eukaryota	Metazoa	Arthropoda	Malacostraca	Amphipoda	Hyalellidae	Hyalella	Hyalella_azteca
BE_Otu1004	Eukaryota	Metazoa	Arthropoda	Branchiopoda	Diplostraca	Daphniidae	Ceriodaphnia	Ceriodaphnia_dubia
F230_Otu15041	Eukaryota	Metazoa	Arthropoda	Insecta	Odonata	Coenagrionidae	Enallagma	Enallagma_divagans
BE_Otu36601	Eukaryota	Metazoa	Arthropoda	Insecta	Odonata	Libellulidae	Leucorrhinia	Leucorrhinia_glacialis
BE_Otu40531	Eukaryota	Metazoa	Arthropoda	Malacostraca	Amphipoda	Hyalellidae	Hyalella	Hyalella_azteca
F230_Otu34352	Eukaryota	Metazoa	Arthropoda	Insecta	Odonata	Coenagrionidae	Enallagma	Enallagma_annexum
BE_Otu16957	Eukaryota	Metazoa	Annelida	Clitellata	Haplotaxida	Tubificidae	Stylaria	Stylaria_lacustris
BE_Otu34482	Eukaryota	Metazoa	Arthropoda	Insecta	Diptera	Chironomidae	Glyptotendipes	Glyptotendipes_lobiferus
BR5_Otu27585	Eukaryota	Metazoa	Arthropoda	Insecta	Hemiptera	Notonectidae	Notonecta	Notonecta_undulata
F230_Otu24153	Eukaryota	Metazoa	Arthropoda	Insecta	Diptera	Chironomidae	Procladius	Procladius_culiciformis
BE_Otu1543	Eukaryota	Metazoa	Arthropoda	Branchiopoda	Diplostraca	Daphniidae	Ceriodaphnia	Ceriodaphnia_dubia
BE_Otu9830	Eukaryota	Metazoa	Arthropoda	Insecta	Diptera	Chironomidae	Tanytarsus	Tanytarsus_mendax
F230_Otu32593	Eukaryota	Metazoa	Arthropoda	Insecta	Diptera	Chironomidae	Paralauterborniella	Paralauterborniella_nigrohalteralis
BE_Otu15997	Eukaryota	Metazoa	Arthropoda	Insecta	Diptera	Ceratopogonidae	Culicoides	Culicoides_lupicaris
BE_Otu2493	Eukaryota	Metazoa	Arthropoda	Branchiopoda	Diplostraca	Daphniidae	Scapholeberis	Scapholeberis_rammneri
BE_Otu7439	Eukaryota	Metazoa	Arthropoda	Insecta	Diptera	Chironomidae	Ablabesmyia	Ablabesmyia_americana
AD_Otu2228	Eukaryota	Metazoa	Arthropoda	Insecta	Ephemeroptera	Heptageniidae	Stenonema	Stenonema_femoratum
BE_Otu40262	Eukaryota	Metazoa	Arthropoda	Insecta	Odonata	Libellulidae	Leucorrhinia	Leucorrhinia_proxima
BE_Otu39535	Eukaryota	Metazoa	Arthropoda	Insecta	Diptera	Chironomidae	Psectrocladius	Psectrocladius_simulans
BE_Otu39479	Eukaryota	Metazoa	Arthropoda	Insecta	Diptera	Chironomidae	Psectrocladius	Psectrocladius_platypus
AD_Otu318	Eukaryota	Metazoa	Arthropoda	Insecta	Diptera	Chironomidae	Chironomus	Chironomus_crassiforceps
BE_Otu28724	Eukaryota	Metazoa	Arthropoda	Insecta	Odonata	Libellulidae	Libellula	Libellula_needhami
BR5_Otu881	Eukaryota	Metazoa	Arthropoda	Maxillopoda	Calanoida	Diaptomidae	Aglaodiaptomus	Aglaodiaptomus_leptopus
BE_Otu11862	Eukaryota	Metazoa	Arthropoda	Insecta	Hemiptera	Notonectidae	Notonecta	Notonecta_undulata
F230_Otu24215	Eukaryota	Metazoa	Arthropoda	Insecta	Hemiptera	Notonectidae	Notonecta	Notonecta_undulata
BE_Otu9831	Eukaryota	Metazoa	Arthropoda	Insecta	Diptera	Chironomidae	Tanytarsus	Tanytarsus_wirthi
F230_Otu20346	Eukaryota	Metazoa	Arthropoda	Insecta	Hemiptera	Corixidae	Trichocorixa	Trichocorixa_borealis
BE_Otu33012	Eukaryota	Metazoa	Annelida	Clitellata	Haplotaxida	Tubificidae	Nais	Nais_communis
BE_Otu27424	Eukaryota	Metazoa	Arthropoda	Insecta	Diptera	Chironomidae	Monopelopia	Monopelopia_tenuicalcar
F230_Otu34049	Eukaryota	Metazoa	Arthropoda	Insecta	Diptera	Chironomidae	Chironomus	Chironomus_sororius
BR5_Otu2463	Eukaryota	Metazoa	Arthropoda	Insecta	Hemiptera	Aphididae	Subsaltusaphis	Subsaltusaphis_virginica
F230_Otu460	Eukaryota	Metazoa	Arthropoda	Insecta	Coleoptera	Haliplidae	Haliplus	Haliplus_immaculicollis
BE_Otu36155	Eukaryota	Metazoa	Arthropoda	Insecta	Odonata	Libellulidae	Leucorrhinia	Leucorrhinia_glacialis
F230_Otu6544	Eukaryota	Metazoa	Arthropoda	Arachnida	Sarcoptiformes	Oppiidae	Oppiella	Oppiella_nova
BE_Otu982	Eukaryota	Metazoa	Arthropoda	Insecta	Hemiptera	Corixidae	Callicorixa	Callicorixa_audeni
BE_Otu34983	Eukaryota	Metazoa	Arthropoda	Insecta	Diptera	Chironomidae	Tanytarsus	Tanytarsus_mendax
BE_Otu3589	Eukaryota	Metazoa	Arthropoda	Insecta	Diptera	Chironomidae	Tanytarsus	Tanytarsus_wirthi
BE_Otu31049	Eukaryota	Metazoa	Arthropoda	Insecta	Odonata	Coenagrionidae	Coenagrion	Coenagrion_angulatum
BR5_Otu19744	Eukaryota	Metazoa	Arthropoda	Insecta	Odonata	Libellulidae	Leucorrhinia	Leucorrhinia_glacialis
BE_Otu2624	Eukaryota	Metazoa	Arthropoda	Insecta	Diptera	Chironomidae	Paratanytarsus	Paratanytarsus_laccophilus
F230_Otu10445	Eukaryota	Metazoa	Arthropoda	Insecta	Diptera	Chironomidae	Tanytarsus	Tanytarsus_verralli
BE_Otu2264	Eukaryota	Metazoa	Arthropoda	Malacostraca	Amphipoda	Gammaridae	Gammarus	Gammarus_kischineffensis
BE_Otu8579	Eukaryota	Metazoa	Arthropoda	Insecta	Odonata	Aeshnidae	Aeshna	Aeshna_eremita
BR5_Otu14489	Eukaryota	Metazoa	Arthropoda	Insecta	Diptera	Chironomidae	Glyptotendipes	Glyptotendipes_barbipes
BE_Otu23062	Eukaryota	Metazoa	Arthropoda	Insecta	Odonata	Coenagrionidae	Enallagma	Enallagma_clausum
F230_Otu31715	Eukaryota	Metazoa	Arthropoda	Insecta	Diptera	Chironomidae	Chironomus	Chironomus_dilutus
F230_Otu6096	Eukaryota	Metazoa	Arthropoda	Insecta	Trichoptera	Leptoceridae	Oecetis	Oecetis_inconspicua
BE_Otu28921	Eukaryota	Metazoa	Arthropoda	Insecta	Diptera	Ceratopogonidae	Stilobezzia	Stilobezzia_antennalis
F230_Otu5796	Eukaryota	Metazoa	Arthropoda	Insecta	Hemiptera	Notonectidae	Notonecta	Notonecta_borealis
BE_Otu4023	Eukaryota	Metazoa	Arthropoda	Branchiopoda	Diplostraca	Daphniidae	Ceriodaphnia	Ceriodaphnia_laticaudata
BR5_Otu4102	Eukaryota	Metazoa	Arthropoda	Branchiopoda	Diplostraca	Daphniidae	Scapholeberis	Scapholeberis_rammneri
BE_Otu35182	Eukaryota	Metazoa	Arthropoda	Insecta	Odonata	Lestidae	Lestes	Lestes_rectangularis
F230_Otu15244	Eukaryota	Metazoa	Arthropoda	Insecta	Trichoptera	Leptoceridae	Ceraclea	Ceraclea_alagma
BE_Otu36509	Eukaryota	Metazoa	Arthropoda	Insecta	Odonata	Aeshnidae	Aeshna	Aeshna_crenata
BE_Otu40544	Eukaryota	Metazoa	Annelida	Clitellata	Haplotaxida	Tubificidae	Chaetogaster	Chaetogaster_diastrophus
F230_Otu1398	Eukaryota	Metazoa	Annelida	Clitellata	Haplotaxida	Tubificidae	Allonais	Allonais_paraguayensis
BE_Otu31813	Eukaryota	Metazoa	Arthropoda	Insecta	Hemiptera	Corixidae	Sigara	Sigara_decoratella
F230_Otu2328	Eukaryota	Metazoa	Arthropoda	Insecta	Diptera	Chironomidae	Tanytarsus	Tanytarsus_recurvatus
BE_Otu11532	Eukaryota	Metazoa	Arthropoda	Insecta	Coleoptera	Dytiscidae	Neoporus	Neoporus_undulatus
BE_Otu37250	Eukaryota	Metazoa	Arthropoda	Insecta	Diptera	Chironomidae	Polypedilum	Polypedilum_harteni
BE_Otu35118	Eukaryota	Metazoa	Arthropoda	Insecta	Odonata	Aeshnidae	Aeshna	Aeshna_interrupta
BE_Otu32046	Eukaryota	Metazoa	Arthropoda	Insecta	Ephemeroptera	Siphlonuridae	Siphlonurus	Siphlonurus_armatus
BR5_Otu28087	Eukaryota	Metazoa	Arthropoda	Insecta	Odonata	Libellulidae	Libellula	Libellula_quadrimaculata
BE_Otu15547	Eukaryota	Metazoa	Arthropoda	Insecta	Odonata	Coenagrionidae	Coenagrion	Coenagrion_angulatum
F230_Otu17519	Eukaryota	Metazoa	Arthropoda	Insecta	Hemiptera	Corixidae	Callicorixa	Callicorixa_producta
F230_Otu31902	Eukaryota	Metazoa	Arthropoda	Insecta	Diptera	Chironomidae	Orthocladius	Orthocladius_smolandicus
BR5_Otu4105	Eukaryota	Metazoa	Arthropoda	Insecta	Diptera	Chironomidae	Procladius	Procladius_denticulatus
F230_Otu35493	Eukaryota	Metazoa	Arthropoda	Insecta	Coleoptera	Dytiscidae	Dytiscus	Dytiscus_circumflexus
BR5_Otu28615	Eukaryota	Metazoa	Arthropoda	Insecta	Odonata	Aeshnidae	Aeshna	Aeshna_interrupta
BE_Otu4396	Eukaryota	Metazoa	Arthropoda	Insecta	Diptera	Chironomidae	Procladius	Procladius_ferrugineus
BR5_Otu17535	Eukaryota	Metazoa	Arthropoda	Insecta	Odonata	Coenagrionidae	Coenagrion	Coenagrion_angulatum
BR5_Otu21397	Eukaryota	Metazoa	Arthropoda	Collembola	Poduromorpha	Odontellidae	Xenyllodes	Xenyllodes_armatus
BE_Otu33965	Eukaryota	Metazoa	Arthropoda	Insecta	Odonata	Libellulidae	Leucorrhinia	Leucorrhinia_hudsonica
BE_Otu18566	Eukaryota	Metazoa	Arthropoda	Insecta	Odonata	Libellulidae	Leucorrhinia	Leucorrhinia_glacialis
F230_Otu22022	Eukaryota	Metazoa	Arthropoda	Insecta	Hemiptera	Corixidae	Callicorixa	Callicorixa_alaskensis
BE_Otu2393	Eukaryota	Metazoa	Arthropoda	Insecta	Diptera	Chironomidae	Tanytarsus	Tanytarsus_mendax
F230_Otu10152	Eukaryota	Metazoa	Arthropoda	Insecta	Hemiptera	Notonectidae	Notonecta	Notonecta_undulata
AD_Otu3583	Eukaryota	Metazoa	Arthropoda	Insecta	Ephemeroptera	Heptageniidae	Stenacron	Stenacron_interpunctatum
BE_Otu26580	Eukaryota	Metazoa	Arthropoda	Insecta	Odonata	Coenagrionidae	Enallagma	Enallagma_boreale
BE_Otu752	Eukaryota	Metazoa	Arthropoda	Insecta	Ephemeroptera	Baetidae	Callibaetis	Callibaetis_ferrugineus
BE_Otu39655	Eukaryota	Metazoa	Arthropoda	Insecta	Odonata	Libellulidae	Libellula	Libellula_quadrimaculata
F230_Otu3149	Eukaryota	Metazoa	Arthropoda	Insecta	Diptera	Chironomidae	Conchapelopia	Conchapelopia_telema
BE_Otu35077	Eukaryota	Metazoa	Arthropoda	Insecta	Hemiptera	Corixidae	Cymatia	Cymatia_americana
F230_Otu19335	Eukaryota	Metazoa	Arthropoda	Insecta	Diptera	Stratiomyidae	Odontomyia	Odontomyia_cincta
F230_Otu5505	Eukaryota	Metazoa	Arthropoda	Insecta	Coleoptera	Dytiscidae	Nebrioporus	Nebrioporus_macronychus
BE_Otu39849	Eukaryota	Metazoa	Arthropoda	Insecta	Odonata	Libellulidae	Libellula	Libellula_quadrimaculata
BR5_Otu5078	Eukaryota	Metazoa	Arthropoda	Branchiopoda	Diplostraca	Chydoridae	Leydigia	Leydigia_acanthocercoides
BE_Otu717	Eukaryota	Metazoa	Arthropoda	Insecta	Diptera	Chironomidae	Tanytarsus	Tanytarsus_aigos
F230_Otu18597	Eukaryota	Metazoa	Arthropoda	Arachnida	Trombidiformes	Scutacaridae	Archidispus	Archidispus_bembidii
F230_Otu2463	Eukaryota	Metazoa	Arthropoda	Insecta	Hemiptera	Notonectidae	Notonecta	Notonecta_undulata
BE_Otu26740	Eukaryota	Metazoa	Arthropoda	Insecta	Odonata	Aeshnidae	Aeshna	Aeshna_interrupta
BE_Otu31714	Eukaryota	Metazoa	Arthropoda	Insecta	Coleoptera	Dytiscidae	Rhantus	Rhantus_sericans
BE_Otu36358	Eukaryota	Metazoa	Arthropoda	Insecta	Odonata	Libellulidae	Libellula	Libellula_quadrimaculata
BR5_Otu6514	Eukaryota	Metazoa	Arthropoda	Insecta	Odonata	Libellulidae	Leucorrhinia	Leucorrhinia_glacialis
F230_Otu2215	Eukaryota	Metazoa	Arthropoda	Insecta	Hemiptera	Notonectidae	Notonecta	Notonecta_undulata
BE_Otu2168	Eukaryota	Metazoa	Arthropoda	Insecta	Diptera	Chironomidae	Tanytarsus	Tanytarsus_wirthi
F230_Otu428	Eukaryota	Metazoa	Arthropoda	Insecta	Hemiptera	Notonectidae	Buenoa	Buenoa_macrotibialis
BR5_Otu28144	Eukaryota	Metazoa	Mollusca	Gastropoda	undef_Gastropoda	Planorbidae	Gyraulus	Gyraulus_circumstriatus
BE_Otu4167	Eukaryota	Metazoa	Arthropoda	Insecta	Hemiptera	Aphididae	Chaitophorus	Chaitophorus_pusillus
BE_Otu3972	Eukaryota	Metazoa	Arthropoda	Insecta	Coleoptera	Dytiscidae	Hygrotus	Hygrotus_sayi
F230_Otu625	Eukaryota	Metazoa	Arthropoda	Insecta	Coleoptera	Curculionidae	Apodrosus	Apodrosus_epipolevatus
BE_Otu37924	Eukaryota	Metazoa	Arthropoda	Maxillopoda	Calanoida	Diaptomidae	Aglaodiaptomus	Aglaodiaptomus_leptopus
BE_Otu34531	Eukaryota	Metazoa	Arthropoda	Insecta	Diptera	Chironomidae	Orthocladius	Orthocladius_smolandicus
BE_Otu33637	Eukaryota	Metazoa	Arthropoda	Insecta	Odonata	Aeshnidae	Aeshna	Aeshna_interrupta
BE_Otu8764	Eukaryota	Metazoa	Arthropoda	Insecta	Diptera	Chironomidae	Tanytarsus	Tanytarsus_verralli
BE_Otu36596	Eukaryota	Metazoa	Arthropoda	Insecta	Odonata	Aeshnidae	Aeshna	Aeshna_eremita
BR5_Otu27895	Eukaryota	Metazoa	Arthropoda	Insecta	Odonata	Coenagrionidae	Coenagrion	Coenagrion_resolutum
F230_Otu3630	Eukaryota	Metazoa	Arthropoda	Insecta	Diptera	Chironomidae	Tanytarsus	Tanytarsus_innarensis
BE_Otu40621	Eukaryota	Metazoa	Arthropoda	Insecta	Ephemeroptera	Caenidae	Caenis	Caenis_punctata
BR5_Otu2497	Eukaryota	Metazoa	Arthropoda	Arachnida	Trombidiformes	Arrenuridae	Arrenurus	Arrenurus_americanus
BR5_Otu22376	Eukaryota	Metazoa	Annelida	Clitellata	Haplotaxida	Tubificidae	Stylaria	Stylaria_lacustris
AD_Otu2332	Eukaryota	Metazoa	Arthropoda	Insecta	Coleoptera	Dytiscidae	Hygrotus	Hygrotus_inaequalis
AD_Otu2813	Eukaryota	Metazoa	Arthropoda	Insecta	Hemiptera	Corixidae	Arctocorisa	Arctocorisa_carinata
BR5_Otu17634	Eukaryota	Metazoa	Arthropoda	Insecta	Diptera	Chironomidae	Tanytarsus	Tanytarsus_wirthi
AD_Otu1067	Eukaryota	Metazoa	Arthropoda	Insecta	Hemiptera	Corixidae	Callicorixa	Callicorixa_alaskensis
F230_Otu31360	Eukaryota	Metazoa	Arthropoda	Insecta	Diptera	Ceratopogonidae	Palpomyia	Palpomyia_lineata
F230_Otu34773	Eukaryota	Metazoa	Arthropoda	Insecta	Ephemeroptera	Siphlonuridae	Siphlonurus	Siphlonurus_phyllis
BE_Otu15887	Eukaryota	Metazoa	Arthropoda	Insecta	Odonata	Coenagrionidae	Enallagma	Enallagma_cyathigerum
BE_Otu34807	Eukaryota	Metazoa	Arthropoda	Insecta	Diptera	Chironomidae	Tanytarsus	Tanytarsus_mendax
BR5_Otu27232	Eukaryota	Metazoa	Arthropoda	Insecta	Diptera	Ephydridae	Setacera	Setacera_micans
BR5_Otu23177	Eukaryota	Metazoa	Arthropoda	Insecta	Diptera	Stratiomyidae	Stratiomys	Stratiomys_barbata
BE_Otu5801	Eukaryota	Metazoa	Arthropoda	Insecta	Odonata	Libellulidae	Leucorrhinia	Leucorrhinia_hudsonica
BE_Otu5683	Eukaryota	Metazoa	Arthropoda	Insecta	Diptera	Chironomidae	Cricotopus	Cricotopus_trifasciatus
BE_Otu38578	Eukaryota	Metazoa	Arthropoda	Insecta	Diptera	Chironomidae	Chironomus	Chironomus_atroviridis
F230_Otu32997	Eukaryota	Metazoa	Arthropoda	Insecta	Hemiptera	Corixidae	Sigara	Sigara_decoratella
BE_Otu565	Eukaryota	Metazoa	Arthropoda	Insecta	Diptera	Chironomidae	Tanytarsus	Tanytarsus_mendax
F230_Otu27709	Eukaryota	Metazoa	Arthropoda	Insecta	Hemiptera	Cicadellidae	Draeculacephala	Draeculacephala_robinsoni
BE_Otu9436	Eukaryota	Metazoa	Arthropoda	Insecta	Diptera	Chironomidae	Tanytarsus	Tanytarsus_mendax
BE_Otu2838	Eukaryota	Metazoa	Arthropoda	Insecta	Ephemeroptera	Ephemerellidae	Eurylophella	Eurylophella_temporalis
BR5_Otu147	Eukaryota	Metazoa	Arthropoda	Branchiopoda	Diplostraca	Daphniidae	Daphnia	Daphnia_dentifera
BE_Otu33121	Eukaryota	Metazoa	Annelida	Clitellata	Haplotaxida	Tubificidae	Stylaria	Stylaria_lacustris
BE_Otu28873	Eukaryota	Metazoa	Arthropoda	Insecta	Hemiptera	Delphacidae	Javesella	Javesella_dolera
BE_Otu26773	Eukaryota	Metazoa	Arthropoda	Insecta	Diptera	Chironomidae	Tanytarsus	Tanytarsus_mendax
BE_Otu26540	Eukaryota	Metazoa	Arthropoda	Insecta	Hemiptera	Notonectidae	Notonecta	Notonecta_borealis
F230_Otu38706	Eukaryota	Metazoa	Arthropoda	Collembola	Entomobryomorpha	Isotomidae	Folsomia	Folsomia_quadrioculata
BE_Otu5319	Eukaryota	Metazoa	Arthropoda	Insecta	Diptera	Chironomidae	Tanytarsus	Tanytarsus_wirthi
F230_Otu29186	Eukaryota	Metazoa	Arthropoda	Insecta	Ephemeroptera	Caenidae	Caenis	Caenis_youngi
F230_Otu584	Eukaryota	Metazoa	Arthropoda	Arachnida	Trombidiformes	Pionidae	Piona	Piona_variabilis
BE_Otu36941	Eukaryota	Metazoa	Arthropoda	Insecta	Hemiptera	Notonectidae	Notonecta	Notonecta_undulata
BE_Otu12005	Eukaryota	Metazoa	Arthropoda	Insecta	Diptera	Drosophilidae	Drosophila	Drosophila_bandeirantorum
BE_Otu37183	Eukaryota	Metazoa	Arthropoda	Insecta	Odonata	Coenagrionidae	Enallagma	Enallagma_boreale
F230_Otu141	Eukaryota	Metazoa	Arthropoda	Insecta	Hemiptera	Corixidae	Sigara	Sigara_falleni
F230_Otu22021	Eukaryota	Metazoa	Arthropoda	Insecta	Lepidoptera	Crambidae	Elophila	Elophila_atlantica
BE_Otu2146	Eukaryota	Metazoa	Mollusca	Gastropoda	undef_Gastropoda	Lymnaeidae	Ladislavella	Ladislavella_elodes
BR5_Otu3179	Eukaryota	Metazoa	Arthropoda	Insecta	Odonata	Coenagrionidae	Enallagma	Enallagma_hageni
BE_Otu3724	Eukaryota	Metazoa	Arthropoda	Arachnida	Trombidiformes	Pionidae	Piona	Piona_variabilis
F230_Otu26780	Eukaryota	Metazoa	Arthropoda	Collembola	Entomobryomorpha	Isotomidae	Folsomia	Folsomia_quadrioculata
BE_Otu34551	Eukaryota	Metazoa	Arthropoda	Insecta	Diptera	Chironomidae	Tanytarsus	Tanytarsus_mendax
BE_Otu39132	Eukaryota	Metazoa	Arthropoda	Insecta	Diptera	Ceratopogonidae	Palpomyia	Palpomyia_lineata
BE_Otu33803	Eukaryota	Metazoa	Arthropoda	Insecta	Odonata	Coenagrionidae	Nehalennia	Nehalennia_irene
BE_Otu36363	Eukaryota	Metazoa	Arthropoda	Insecta	Odonata	Aeshnidae	Aeshna	Aeshna_juncea
BR5_Otu28693	Eukaryota	Metazoa	Arthropoda	Insecta	Odonata	Aeshnidae	Aeshna	Aeshna_eremita
BE_Otu1899	Eukaryota	Metazoa	Arthropoda	Insecta	Diptera	Chironomidae	Psectrocladius	Psectrocladius_schlienzi
BE_Otu4857	Eukaryota	Metazoa	Arthropoda	Insecta	Hemiptera	Corixidae	Hesperocorixa	Hesperocorixa_atopodonta
F230_Otu22173	Eukaryota	Metazoa	Arthropoda	Insecta	Diptera	Chironomidae	Tanytarsus	Tanytarsus_lestagei
BR5_Otu17812	Eukaryota	Metazoa	Arthropoda	Insecta	Coleoptera	Latridiidae	Enicmus	Enicmus_histrio
AD_Otu592	Eukaryota	Metazoa	Arthropoda	Insecta	Diptera	Chironomidae	Tanytarsus	Tanytarsus_mendax
BE_Otu13806	Eukaryota	Metazoa	Arthropoda	Insecta	Diptera	Chloropidae	Eribolus	Eribolus_nana
BE_Otu3320	Eukaryota	Metazoa	Arthropoda	Malacostraca	Amphipoda	Gammaridae	Gammarus	Gammarus_lacustris
BE_Otu3183	Eukaryota	Metazoa	Arthropoda	Insecta	Ephemeroptera	Baetidae	Callibaetis	Callibaetis_ferrugineus
F230_Otu31821	Eukaryota	Metazoa	Arthropoda	Branchiopoda	Diplostraca	Daphniidae	Simocephalus	Simocephalus_punctatus
F230_Otu33043	Eukaryota	Metazoa	Arthropoda	Insecta	Odonata	Coenagrionidae	Enallagma	Enallagma_annexum
BE_Otu11723	Eukaryota	Metazoa	Arthropoda	Insecta	Diptera	Chironomidae	Tanytarsus	Tanytarsus_mendax
BR5_Otu907	Eukaryota	Metazoa	Arthropoda	Insecta	Trichoptera	Phryganeidae	Agrypnia	Agrypnia_improba
BR5_Otu118	Eukaryota	Metazoa	Arthropoda	Malacostraca	Amphipoda	Hyalellidae	Hyalella	Hyalella_azteca
F230_Otu11	Eukaryota	Metazoa	Arthropoda	Malacostraca	Amphipoda	Hyalellidae	Hyalella	Hyalella_azteca
BE_Otu777	Eukaryota	Metazoa	Arthropoda	Insecta	Odonata	Aeshnidae	Aeshna	Aeshna_interrupta
F230_Otu5670	Eukaryota	Metazoa	Arthropoda	Insecta	Hemiptera	Anthocoridae	Anthocoris	Anthocoris_antevolens
BR5_Otu4860	Eukaryota	Metazoa	Arthropoda	Malacostraca	Amphipoda	Hyalellidae	Hyalella	Hyalella_azteca
F230_Otu2726	Eukaryota	Metazoa	Arthropoda	Arachnida	Trombidiformes	Arrenuridae	Arrenurus	Arrenurus_crenellatus
BR5_Otu17809	Eukaryota	Metazoa	Arthropoda	Insecta	Diptera	Chironomidae	Ablabesmyia	Ablabesmyia_americana
BE_Otu33108	Eukaryota	Metazoa	Annelida	Clitellata	Haplotaxida	Tubificidae	Stylaria	Stylaria_lacustris
AD_Otu363	Eukaryota	Metazoa	Arthropoda	Branchiopoda	Diplostraca	Daphniidae	Ceriodaphnia	Ceriodaphnia_dubia
BE_Otu5117	Eukaryota	Metazoa	Arthropoda	Insecta	Odonata	Aeshnidae	Aeshna	Aeshna_subarctica
BE_Otu39910	Eukaryota	Metazoa	Arthropoda	Malacostraca	Amphipoda	Gammaridae	Gammarus	Gammarus_kischineffensis
BE_Otu26953	Eukaryota	Metazoa	Arthropoda	Insecta	Odonata	Lestidae	Lestes	Lestes_rectangularis
BE_Otu9235	Eukaryota	Metazoa	Arthropoda	Insecta	Trichoptera	Leptoceridae	Oecetis	Oecetis_inconspicua
BE_Otu15825	Eukaryota	Metazoa	Arthropoda	Insecta	Diptera	Chironomidae	Psectrocladius	Psectrocladius_simulans
BE_Otu9771	Eukaryota	Metazoa	Arthropoda	Insecta	Odonata	Aeshnidae	Aeshna	Aeshna_eremita
BE_Otu1060	Eukaryota	Metazoa	Annelida	Clitellata	Haplotaxida	Tubificidae	Vejdovskyella	Vejdovskyella_comata
AD_Otu2882	Eukaryota	Metazoa	Arthropoda	Insecta	Trichoptera	Phryganeidae	Agrypnia	Agrypnia_straminea
F230_Otu2868	Eukaryota	Metazoa	Arthropoda	Insecta	Diptera	Chironomidae	Tanytarsus	Tanytarsus_wirthi
BE_Otu33817	Eukaryota	Metazoa	Arthropoda	Insecta	Diptera	Culicidae	Ochlerotatus	Ochlerotatus_sticticus
F230_Otu32156	Eukaryota	Metazoa	Arthropoda	Insecta	Diptera	Chironomidae	Chironomus	Chironomus_storai
F230_Otu28214	Eukaryota	Metazoa	Arthropoda	Insecta	Diptera	Chironomidae	Tanytarsus	Tanytarsus_recurvatus
BE_Otu1763	Eukaryota	Metazoa	Arthropoda	Insecta	Diptera	Chironomidae	Dicrotendipes	Dicrotendipes_tritomus
F230_Otu7751	Eukaryota	Metazoa	Arthropoda	Insecta	Coleoptera	Dytiscidae	Hydaticus	Hydaticus_seminiger
BR5_Otu11689	Eukaryota	Metazoa	Arthropoda	Branchiopoda	Diplostraca	Daphniidae	Scapholeberis	Scapholeberis_rammneri
BE_Otu23495	Eukaryota	Metazoa	Arthropoda	Insecta	Odonata	Aeshnidae	Aeshna	Aeshna_interrupta
AD_Otu807	Eukaryota	Metazoa	Arthropoda	Insecta	Odonata	Coenagrionidae	Coenagrion	Coenagrion_angulatum
BE_Otu3976	Eukaryota	Metazoa	Arthropoda	Insecta	Coleoptera	Dytiscidae	Dytiscus	Dytiscus_circumflexus
F230_Otu35720	Eukaryota	Metazoa	Arthropoda	Ostracoda	Podocopida	Cyprididae	Cypridopsis	Cypridopsis_vidua
BR5_Otu7973	Eukaryota	Metazoa	Annelida	Clitellata	Rhynchobdellida	Glossiphoniidae	Glossiphonia	Glossiphonia_elegans
AD_Otu3560	Eukaryota	Metazoa	Arthropoda	Insecta	Trichoptera	Hydropsychidae	Ceratopsyche	Ceratopsyche_morosa
BE_Otu22636	Eukaryota	Metazoa	Arthropoda	Insecta	Diptera	Chironomidae	Xenochironomus	Xenochironomus_xenolabis
BE_Otu32040	Eukaryota	Metazoa	Arthropoda	Insecta	Diptera	Chironomidae	Tanytarsus	Tanytarsus_mendax
F230_Otu22406	Eukaryota	Metazoa	Arthropoda	Insecta	Ephemeroptera	Siphlonuridae	Siphlonurus	Siphlonurus_phyllis
F230_Otu136	Eukaryota	Metazoa	Arthropoda	Insecta	Diptera	Chironomidae	Chironomus	Chironomus_pseudothummi
BE_Otu36835	Eukaryota	Metazoa	Arthropoda	Insecta	Diptera	Chironomidae	Psectrocladius	Psectrocladius_platypus
BR5_Otu208	Eukaryota	Metazoa	Annelida	Clitellata	Haplotaxida	Enchytraeidae	Globulidrilus	Globulidrilus_riparius
BE_Otu16715	Eukaryota	Metazoa	Arthropoda	Insecta	Ephemeroptera	Siphlonuridae	Siphlonurus	Siphlonurus_alternatus
F230_Otu22455	Eukaryota	Metazoa	Arthropoda	Insecta	Diptera	Chironomidae	Ablabesmyia	Ablabesmyia_illinoensis
BE_Otu33513	Eukaryota	Metazoa	Annelida	Clitellata	Haplotaxida	Tubificidae	Stylaria	Stylaria_lacustris
BE_Otu28124	Eukaryota	Metazoa	Arthropoda	Insecta	Diptera	Chironomidae	Ablabesmyia	Ablabesmyia_illinoensis
BR5_Otu28277	Eukaryota	Metazoa	Arthropoda	Insecta	Hemiptera	Notonectidae	Notonecta	Notonecta_undulata
BE_Otu10066	Eukaryota	Metazoa	Arthropoda	Insecta	Diptera	Chironomidae	Tanytarsus	Tanytarsus_mendax
BE_Otu11355	Eukaryota	Metazoa	Arthropoda	Insecta	Diptera	Chironomidae	Ablabesmyia	Ablabesmyia_illinoensis
BE_Otu11270	Eukaryota	Metazoa	Arthropoda	Insecta	Hemiptera	Veliidae	Microvelia	Microvelia_buenoi
BE_Otu36319	Eukaryota	Metazoa	Arthropoda	Insecta	Odonata	Libellulidae	Leucorrhinia	Leucorrhinia_patricia
F230_Otu34015	Eukaryota	Metazoa	Arthropoda	Insecta	Diptera	Chironomidae	Chironomus	Chironomus_atroviridis
BE_Otu573	Eukaryota	Metazoa	Arthropoda	Insecta	Diptera	Chironomidae	Tanytarsus	Tanytarsus_mendax
BE_Otu34242	Eukaryota	Metazoa	Annelida	Clitellata	Haplotaxida	Tubificidae	Stylaria	Stylaria_lacustris
BE_Otu13995	Eukaryota	Metazoa	Arthropoda	Insecta	Odonata	Aeshnidae	Aeshna	Aeshna_juncea
BR5_Otu552	Eukaryota	Metazoa	Arthropoda	Branchiopoda	Diplostraca	Polyphemidae	Polyphemus	Polyphemus_pediculus
BE_Otu1845	Eukaryota	Metazoa	Arthropoda	Insecta	Odonata	Aeshnidae	Aeshna	Aeshna_juncea
BE_Otu3798	Eukaryota	Metazoa	Arthropoda	Insecta	Diptera	Chironomidae	Tanytarsus	Tanytarsus_mendax
AD_Otu353	Eukaryota	Metazoa	Arthropoda	Insecta	Diptera	Chironomidae	Tanytarsus	Tanytarsus_mendax
BE_Otu32876	Eukaryota	Metazoa	Annelida	Clitellata	Haplotaxida	Tubificidae	Slavina	Slavina_appendiculata
BR5_Otu7979	Eukaryota	Metazoa	Arthropoda	Insecta	Odonata	Libellulidae	Leucorrhinia	Leucorrhinia_glacialis
BR5_Otu19938	Eukaryota	Metazoa	Arthropoda	Insecta	Hemiptera	Notonectidae	Notonecta	Notonecta_undulata
BE_Otu35885	Eukaryota	Metazoa	Arthropoda	Insecta	Odonata	Libellulidae	Leucorrhinia	Leucorrhinia_glacialis
F230_Otu29085	Eukaryota	Metazoa	Arthropoda	Insecta	Hemiptera	Corixidae	Sigara	Sigara_bicoloripennis
BR5_Otu14534	Eukaryota	Metazoa	Arthropoda	Insecta	Odonata	Aeshnidae	Aeshna	Aeshna_interrupta
F230_Otu34661	Eukaryota	Metazoa	Arthropoda	Insecta	Diptera	Chironomidae	Orthocladius	Orthocladius_smolandicus
BE_Otu3	Eukaryota	Metazoa	Annelida	Clitellata	Haplotaxida	Tubificidae	Stylaria	Stylaria_lacustris
F230_Otu1347	Eukaryota	Metazoa	Mollusca	Bivalvia	Veneroida	Sphaeriidae	Musculium	Musculium_kashmirensis
BR5_Otu51	Eukaryota	Metazoa	Arthropoda	Insecta	Odonata	Libellulidae	Leucorrhinia	Leucorrhinia_proxima
BE_Otu1310	Eukaryota	Metazoa	Arthropoda	Insecta	Diptera	Chironomidae	Chironomus	Chironomus_atroviridis
BR5_Otu17407	Eukaryota	Metazoa	Arthropoda	Insecta	Diptera	Sciomyzidae	Sepedon	Sepedon_fuscipennis
AD_Otu3240	Eukaryota	Metazoa	Arthropoda	Insecta	Hemiptera	Corixidae	Sigara	Sigara_bicoloripennis
BE_Otu26940	Eukaryota	Metazoa	Mollusca	Gastropoda	undef_Gastropoda	Planorbidae	Planorbella	Planorbella_trivolvis
BE_Otu36792	Eukaryota	Metazoa	Arthropoda	Insecta	Odonata	Aeshnidae	Aeshna	Aeshna_canadensis
BE_Otu903	Eukaryota	Metazoa	Arthropoda	Ostracoda	Podocopida	Cyprididae	Cypridopsis	Cypridopsis_vidua
BR5_Otu27890	Eukaryota	Metazoa	Arthropoda	Insecta	Diptera	Chironomidae	Dicrotendipes	Dicrotendipes_tritomus
BE_Otu2848	Eukaryota	Metazoa	Arthropoda	Insecta	Coleoptera	Dytiscidae	Coelambus	Coelambus_impressopunctatus
BR5_Otu8978	Eukaryota	Metazoa	Arthropoda	Insecta	Diptera	Chironomidae	Glyptotendipes	Glyptotendipes_cauliginellus
BE_Otu34177	Eukaryota	Metazoa	Arthropoda	Insecta	Odonata	Lestidae	Lestes	Lestes_disjunctus
BE_Otu33980	Eukaryota	Metazoa	Annelida	Clitellata	Haplotaxida	Tubificidae	Nais	Nais_communis
F230_Otu32235	Eukaryota	Metazoa	Arthropoda	Insecta	Hemiptera	Corixidae	Hesperocorixa	Hesperocorixa_atopodonta
BE_Otu9703	Eukaryota	Metazoa	Arthropoda	Insecta	Hymenoptera	Ichneumonidae	Trathala	Trathala_flavoorbitalis
BE_Otu28826	Eukaryota	Metazoa	Arthropoda	Arachnida	Araneae	Linyphiidae	Dismodicus	Dismodicus_decemoculatus
BR5_Otu976	Eukaryota	Metazoa	Arthropoda	Insecta	Odonata	Corduliidae	Tetragoneuria	Tetragoneuria_canis
BR5_Otu27494	Eukaryota	Metazoa	Arthropoda	Insecta	Ephemeroptera	Caenidae	Caenis	Caenis_amica
F230_Otu32882	Eukaryota	Metazoa	Arthropoda	Insecta	Diptera	Chironomidae	Tanytarsus	Tanytarsus_mendax
BR5_Otu14562	Eukaryota	Metazoa	Arthropoda	Ostracoda	Podocopida	Candonidae	Candona	Candona_candida
BE_Otu40537	Eukaryota	Metazoa	Arthropoda	Insecta	Diptera	Chironomidae	Glyptotendipes	Glyptotendipes_cauliginellus
BR5_Otu4856	Eukaryota	Metazoa	Arthropoda	Branchiopoda	Diplostraca	Daphniidae	Daphnia	Daphnia_pulicaria
BE_Otu3747	Eukaryota	Metazoa	Arthropoda	Insecta	Hemiptera	Corixidae	Hesperocorixa	Hesperocorixa_atopodonta
F230_Otu9049	Eukaryota	Metazoa	Arthropoda	Branchiopoda	Diplostraca	Daphniidae	Ceriodaphnia	Ceriodaphnia_dubia
BE_Otu14029	Eukaryota	Metazoa	Arthropoda	Insecta	Odonata	Libellulidae	Leucorrhinia	Leucorrhinia_glacialis
F230_Otu27962	Eukaryota	Metazoa	Arthropoda	Insecta	Odonata	Coenagrionidae	Coenagrion	Coenagrion_angulatum
BE_Otu162	Eukaryota	Metazoa	Arthropoda	Insecta	Odonata	Aeshnidae	Aeshna	Aeshna_interrupta
BE_Otu17109	Eukaryota	Metazoa	Arthropoda	Insecta	Diptera	Ceratopogonidae	Stilobezzia	Stilobezzia_antennalis
BE_Otu37853	Eukaryota	Metazoa	Arthropoda	Insecta	Odonata	Coenagrionidae	Enallagma	Enallagma_boreale
F230_Otu27879	Eukaryota	Metazoa	Arthropoda	Insecta	Odonata	Coenagrionidae	Enallagma	Enallagma_clausum
BR5_Otu12541	Eukaryota	Metazoa	Arthropoda	Insecta	Diptera	Chironomidae	Tanytarsus	Tanytarsus_mendax
BE_Otu2236	Eukaryota	Metazoa	Arthropoda	Insecta	Diptera	Chironomidae	Tanytarsus	Tanytarsus_wirthi
BR5_Otu9863	Eukaryota	Metazoa	Arthropoda	Insecta	Diptera	Chironomidae	Ablabesmyia	Ablabesmyia_illinoensis
F230_Otu336	Eukaryota	Metazoa	Arthropoda	Insecta	Ephemeroptera	Leptophlebiidae	Leptophlebia	Leptophlebia_nebulosa
BR5_Otu28395	Eukaryota	Metazoa	Arthropoda	Insecta	Hemiptera	Notonectidae	Notonecta	Notonecta_undulata
F230_Otu13156	Eukaryota	Metazoa	Arthropoda	Insecta	Diptera	Chironomidae	Procladius	Procladius_barbatus
BE_Otu33944	Eukaryota	Metazoa	Arthropoda	Insecta	Coleoptera	Dytiscidae	Graphoderus	Graphoderus_perplexus
BR5_Otu28349	Eukaryota	Metazoa	Arthropoda	Ostracoda	Podocopida	Cyprididae	Cypridopsis	Cypridopsis_vidua
F230_Otu34873	Eukaryota	Metazoa	Arthropoda	Insecta	Diptera	Chironomidae	Paratanytarsus	Paratanytarsus_laccophilus
F230_Otu35627	Eukaryota	Metazoa	Arthropoda	Insecta	Coleoptera	Haliplidae	Haliplus	Haliplus_immaculicollis
F230_Otu24381	Eukaryota	Metazoa	Arthropoda	Insecta	Hemiptera	Notonectidae	Notonecta	Notonecta_undulata
F230_Otu24534	Eukaryota	Metazoa	Arthropoda	Insecta	Hemiptera	Corixidae	Sigara	Sigara_bicoloripennis
F230_Otu17531	Eukaryota	Metazoa	Arthropoda	Insecta	Hemiptera	Corixidae	Callicorixa	Callicorixa_producta
F230_Otu9866	Eukaryota	Metazoa	Arthropoda	Insecta	Coleoptera	Dytiscidae	Carrhydrus	Carrhydrus_crassipes
BR5_Otu563	Eukaryota	Metazoa	Arthropoda	Insecta	Odonata	Coenagrionidae	Nehalennia	Nehalennia_irene
BE_Otu14927	Eukaryota	Metazoa	Arthropoda	Insecta	Diptera	Chironomidae	Procladius	Procladius_ferrugineus
BR5_Otu3049	Eukaryota	Metazoa	Arthropoda	Insecta	Hemiptera	Gerridae	Gerris	Gerris_buenoi
AD_Otu2659	Eukaryota	Metazoa	Arthropoda	Insecta	Diptera	Chironomidae	Orthocladius	Orthocladius_smolandicus
BE_Otu9168	Eukaryota	Metazoa	Arthropoda	Insecta	Odonata	Libellulidae	Leucorrhinia	Leucorrhinia_glacialis
BE_Otu39239	Eukaryota	Metazoa	Arthropoda	Insecta	Trichoptera	Hydropsychidae	Cheumatopsyche	Cheumatopsyche_analis
BE_Otu2945	Eukaryota	Metazoa	Arthropoda	Insecta	Diptera	Chironomidae	Tanytarsus	Tanytarsus_mendax
BE_Otu39580	Eukaryota	Metazoa	Arthropoda	Insecta	Diptera	Chironomidae	Tanytarsus	Tanytarsus_niger
F230_Otu35507	Eukaryota	Metazoa	Arthropoda	Malacostraca	Amphipoda	Hyalellidae	Hyalella	Hyalella_azteca
AD_Otu2602	Eukaryota	Metazoa	Arthropoda	Insecta	Diptera	Chironomidae	Orthocladius	Orthocladius_smolandicus
F230_Otu11785	Eukaryota	Metazoa	Arthropoda	Insecta	Odonata	Libellulidae	Leucorrhinia	Leucorrhinia_glacialis
F230_Otu32872	Eukaryota	Metazoa	Arthropoda	Insecta	Diptera	Chironomidae	Procladius	Procladius_culiciformis
F230_Otu34117	Eukaryota	Metazoa	Arthropoda	Insecta	Diptera	Mycetophilidae	Allodia	Allodia_subpistillata
BE_Otu40687	Eukaryota	Metazoa	Arthropoda	Insecta	Diptera	Chironomidae	Paratanytarsus	Paratanytarsus_natvigi
BE_Otu21217	Eukaryota	Metazoa	Arthropoda	Insecta	Coleoptera	Dytiscidae	Neoporus	Neoporus_undulatus
BE_Otu39851	Eukaryota	Metazoa	Arthropoda	Malacostraca	Amphipoda	Hyalellidae	Hyalella	Hyalella_azteca
BE_Otu35065	Eukaryota	Metazoa	Arthropoda	Insecta	Hemiptera	Corixidae	Cymatia	Cymatia_americana
AD_Otu1358	Eukaryota	Metazoa	Arthropoda	Insecta	Odonata	Coenagrionidae	Coenagrion	Coenagrion_angulatum
BE_Otu37896	Eukaryota	Metazoa	Arthropoda	Maxillopoda	Calanoida	Diaptomidae	Aglaodiaptomus	Aglaodiaptomus_leptopus
BE_Otu33540	Eukaryota	Metazoa	Arthropoda	Insecta	Diptera	Chironomidae	Chironomus	Chironomus_flaviplumus
F230_Otu20516	Eukaryota	Metazoa	Arthropoda	Insecta	Odonata	Libellulidae	Leucorrhinia	Leucorrhinia_glacialis
BE_Otu436	Eukaryota	Metazoa	Arthropoda	Insecta	Coleoptera	Dytiscidae	Laccophilus	Laccophilus_biguttatus
AD_Otu138	Eukaryota	Metazoa	Arthropoda	Insecta	Hemiptera	Corixidae	Cymatia	Cymatia_americana
BR5_Otu6937	Eukaryota	Metazoa	Arthropoda	Insecta	Diptera	Chironomidae	Tanytarsus	Tanytarsus_recurvatus
AD_Otu203	Eukaryota	Metazoa	Arthropoda	Insecta	Odonata	Coenagrionidae	Enallagma	Enallagma_hageni
F230_Otu22423	Eukaryota	Metazoa	Arthropoda	Insecta	Hemiptera	Notonectidae	Notonecta	Notonecta_undulata
BR5_Otu28609	Eukaryota	Metazoa	Arthropoda	Insecta	Odonata	Libellulidae	Leucorrhinia	Leucorrhinia_proxima
BE_Otu25995	Eukaryota	Metazoa	Arthropoda	Insecta	Odonata	Coenagrionidae	Coenagrion	Coenagrion_angulatum
BR5_Otu1724	Eukaryota	Metazoa	Arthropoda	Insecta	Coleoptera	Dytiscidae	Rhantus	Rhantus_sericans
BE_Otu30884	Eukaryota	Metazoa	Arthropoda	Insecta	Odonata	Coenagrionidae	Coenagrion	Coenagrion_angulatum
BE_Otu498	Eukaryota	Metazoa	Arthropoda	Insecta	Diptera	Chironomidae	Ablabesmyia	Ablabesmyia_illinoensis
BE_Otu23410	Eukaryota	Metazoa	Arthropoda	Insecta	Hemiptera	Notonectidae	Notonecta	Notonecta_undulata
BE_Otu38190	Eukaryota	Metazoa	Arthropoda	Insecta	Diptera	Ceratopogonidae	Bezzia	Bezzia_bicolor
BE_Otu682	Eukaryota	Metazoa	Arthropoda	Insecta	Ephemeroptera	Leptophlebiidae	Leptophlebia	Leptophlebia_cupida
BE_Otu20406	Eukaryota	Metazoa	Arthropoda	Insecta	Coleoptera	Chrysomelidae	Donacia	Donacia_subtilis
BR5_Otu1248	Eukaryota	Metazoa	Arthropoda	Insecta	Odonata	Coenagrionidae	Enallagma	Enallagma_cyathigerum
BE_Otu33608	Eukaryota	Metazoa	Arthropoda	Insecta	Hemiptera	Cicadellidae	Cicadula	Cicadula_ornata
BE_Otu891	Eukaryota	Metazoa	Arthropoda	Insecta	Trichoptera	Limnephilidae	Limnephilus	Limnephilus_infernalis
BE_Otu7209	Eukaryota	Metazoa	Arthropoda	Insecta	Odonata	Calopterygidae	Hetaerina	Hetaerina_titia
F230_Otu13799	Eukaryota	Metazoa	Arthropoda	Insecta	Diptera	Chironomidae	Limnophyes	Limnophyes_asquamatus
BE_Otu31337	Eukaryota	Metazoa	Annelida	Clitellata	Lumbriculida	Lumbriculidae	Lumbriculus	Lumbriculus_variegatus
F230_Otu28324	Eukaryota	Metazoa	Arthropoda	Insecta	Ephemeroptera	Caenidae	Caenis	Caenis_youngi
BE_Otu12270	Eukaryota	Metazoa	Arthropoda	Branchiopoda	Diplostraca	Daphniidae	Ceriodaphnia	Ceriodaphnia_dubia
BE_Otu32487	Eukaryota	Metazoa	Arthropoda	Insecta	Diptera	Chironomidae	Chironomus	Chironomus_heterodentatus
BE_Otu40631	Eukaryota	Metazoa	Arthropoda	Insecta	Trichoptera	Phryganeidae	Agrypnia	Agrypnia_deflata
BE_Otu39976	Eukaryota	Metazoa	Arthropoda	Insecta	Diptera	Chironomidae	undef_Chironomidae	Chironomidae_8H-20279-1
AD_Otu2120	Eukaryota	Metazoa	Arthropoda	Insecta	Diptera	Chironomidae	Glyptotendipes	Glyptotendipes_barbipes
BE_Otu26622	Eukaryota	Metazoa	Arthropoda	Branchiopoda	Diplostraca	Eurycercidae	Eurycercus	Eurycercus_longirostris
BE_Otu33149	Eukaryota	Metazoa	Arthropoda	Insecta	Hemiptera	Notonectidae	Notonecta	Notonecta_undulata
BE_Otu34858	Eukaryota	Metazoa	Arthropoda	Insecta	Diptera	Chironomidae	Tanytarsus	Tanytarsus_mendax
BE_Otu27263	Eukaryota	Metazoa	Arthropoda	Insecta	Coleoptera	Hydrophilidae	Enochrus	Enochrus_hamiltoni
F230_Otu36068	Eukaryota	Metazoa	Arthropoda	Insecta	Diptera	Ephydridae	Setacera	Setacera_micans
F230_Otu20010	Eukaryota	Metazoa	Arthropoda	Collembola	Entomobryomorpha	Isotomidae	Folsomia	Folsomia_nivalis
F230_Otu28373	Eukaryota	Metazoa	Arthropoda	Insecta	Trichoptera	Limnephilidae	Nemotaulius	Nemotaulius_hostilis
BE_Otu1256	Eukaryota	Metazoa	Mollusca	Gastropoda	undef_Gastropoda	Lymnaeidae	Ladislavella	Ladislavella_elodes
F230_Otu6340	Eukaryota	Metazoa	Arthropoda	Insecta	Ephemeroptera	Siphlonuridae	Siphlonurus	Siphlonurus_alternatus
BR5_Otu364	Eukaryota	Metazoa	Annelida	Clitellata	Lumbriculida	Lumbriculidae	Lamprodrilus	Lamprodrilus_ammophagus
BE_Otu9322	Eukaryota	Metazoa	Arthropoda	Insecta	Odonata	Coenagrionidae	Coenagrion	Coenagrion_angulatum
BE_Otu39953	Eukaryota	Metazoa	Arthropoda	Insecta	Ephemeroptera	Caenidae	Caenis	Caenis_punctata
BR5_Otu28767	Eukaryota	Metazoa	Arthropoda	Insecta	Diptera	Chironomidae	Polypedilum	Polypedilum_convexum
BR5_Otu11052	Eukaryota	Metazoa	Arthropoda	Insecta	Diptera	Chironomidae	Tanytarsus	Tanytarsus_mendax
BE_Otu36025	Eukaryota	Metazoa	Arthropoda	Insecta	Odonata	Libellulidae	Leucorrhinia	Leucorrhinia_hudsonica
BE_Otu37916	Eukaryota	Metazoa	Arthropoda	Branchiopoda	Diplostraca	Chydoridae	Camptocercus	Camptocercus_rectirostris
BE_Otu15465	Eukaryota	Metazoa	Annelida	Clitellata	Haplotaxida	Tubificidae	Stylaria	Stylaria_lacustris
BE_Otu34866	Eukaryota	Metazoa	Arthropoda	Insecta	Diptera	Chironomidae	Tanytarsus	Tanytarsus_mendax
BE_Otu35533	Eukaryota	Metazoa	Arthropoda	Insecta	Diptera	Chironomidae	Tanytarsus	Tanytarsus_recurvatus
F230_Otu32012	Eukaryota	Metazoa	Arthropoda	Insecta	Diptera	Chironomidae	Chironomus	Chironomus_pseudothummi
AD_Otu507	Eukaryota	Metazoa	Arthropoda	Branchiopoda	Diplostraca	Chydoridae	Chydorus	Chydorus_brevilabris
F230_Otu28979	Eukaryota	Metazoa	Arthropoda	Insecta	Hemiptera	Notonectidae	Notonecta	Notonecta_undulata
BE_Otu28368	Eukaryota	Metazoa	Arthropoda	Insecta	Diptera	Chironomidae	Tanytarsus	Tanytarsus_mendax
BE_Otu26722	Eukaryota	Metazoa	Arthropoda	Insecta	Hemiptera	Cicadellidae	Cosmotettix	Cosmotettix_beirnei
F230_Otu15682	Eukaryota	Metazoa	Arthropoda	Insecta	Diptera	Sciomyzidae	Sepedon	Sepedon_fuscipennis
F230_Otu35755	Eukaryota	Metazoa	Arthropoda	Insecta	Hemiptera	Notonectidae	Buenoa	Buenoa_macrotibialis
F230_Otu27902	Eukaryota	Metazoa	Arthropoda	Insecta	Coleoptera	Chrysomelidae	Donacia	Donacia_versicolorea
BE_Otu36103	Eukaryota	Metazoa	Arthropoda	Insecta	Odonata	Coenagrionidae	Coenagrion	Coenagrion_resolutum
BE_Otu20695	Eukaryota	Metazoa	Arthropoda	Insecta	Hemiptera	Notonectidae	Notonecta	Notonecta_undulata
F230_Otu28518	Eukaryota	Metazoa	Arthropoda	Insecta	Ephemeroptera	Caenidae	Caenis	Caenis_youngi
BE_Otu4891	Eukaryota	Metazoa	Arthropoda	Insecta	Diptera	Chironomidae	Tanytarsus	Tanytarsus_mendax
BE_Otu38634	Eukaryota	Metazoa	Arthropoda	Insecta	Odonata	Aeshnidae	Aeshna	Aeshna_viridis
BE_Otu8281	Eukaryota	Metazoa	Arthropoda	Insecta	Diptera	Chironomidae	Paratanytarsus	Paratanytarsus_intricatus
BE_Otu3443	Eukaryota	Metazoa	Arthropoda	Insecta	Diptera	Simuliidae	Simulium	Simulium_siripoomense
F230_Otu27055	Eukaryota	Metazoa	Arthropoda	Arachnida	Trombidiformes	Pionidae	Piona	Piona_sp0934B
BE_Otu6366	Eukaryota	Metazoa	Arthropoda	Insecta	Coleoptera	Scirtidae	Contacyphon	Contacyphon_laevipennis
BE_Otu3952	Eukaryota	Metazoa	Arthropoda	Insecta	Trichoptera	Hydroptilidae	Agraylea	Agraylea_multipunctata
F230_Otu13108	Eukaryota	Metazoa	Arthropoda	Insecta	Hemiptera	Corixidae	Callicorixa	Callicorixa_producta
BE_Otu676	Eukaryota	Metazoa	Arthropoda	Malacostraca	Amphipoda	Gammaridae	Gammarus	Gammarus_kischineffensis
BR5_Otu4241	Eukaryota	Metazoa	Arthropoda	Insecta	Diptera	Chironomidae	Dicrotendipes	Dicrotendipes_tritomus
F230_Otu34540	Eukaryota	Metazoa	Annelida	Clitellata	Haplotaxida	Tubificidae	Stylaria	Stylaria_lacustris
BE_Otu85	Eukaryota	Metazoa	Arthropoda	Insecta	Trichoptera	Limnephilidae	Nemotaulius	Nemotaulius_hostilis
BE_Otu32615	Eukaryota	Metazoa	Arthropoda	Insecta	Diptera	Chironomidae	Tanytarsus	Tanytarsus_wirthi
BE_Otu762	Eukaryota	Metazoa	Arthropoda	Insecta	Odonata	Libellulidae	Libellula	Libellula_quadrimaculata
BR5_Otu272	Eukaryota	Metazoa	Annelida	Clitellata	Haplotaxida	Enchytraeidae	Enchytraeus	Enchytraeus_buchholzi
BE_Otu39724	Eukaryota	Metazoa	Arthropoda	Insecta	Diptera	Chironomidae	Tanytarsus	Tanytarsus_wirthi
BE_Otu9569	Eukaryota	Metazoa	Annelida	Clitellata	Haplotaxida	Tubificidae	Nais	Nais_christinae
BE_Otu35666	Eukaryota	Metazoa	Arthropoda	Insecta	Odonata	Libellulidae	Leucorrhinia	Leucorrhinia_glacialis
BE_Otu13018	Eukaryota	Metazoa	Arthropoda	Insecta	Diptera	Chironomidae	Cricotopus	Cricotopus_trifasciatus
BE_Otu5607	Eukaryota	Metazoa	Arthropoda	Insecta	Odonata	Aeshnidae	Aeshna	Aeshna_interrupta
F230_Otu34559	Eukaryota	Metazoa	Arthropoda	Insecta	Hemiptera	Corixidae	Callicorixa	Callicorixa_alaskensis
BE_Otu5549	Eukaryota	Metazoa	Mollusca	Gastropoda	undef_Gastropoda	Lymnaeidae	Ladislavella	Ladislavella_elodes
BE_Otu3116	Eukaryota	Metazoa	Arthropoda	Insecta	Diptera	Chironomidae	Tanytarsus	Tanytarsus_usmaensis
F230_Otu27969	Eukaryota	Metazoa	Arthropoda	Insecta	Hemiptera	Notonectidae	Notonecta	Notonecta_undulata
BE_Otu33147	Eukaryota	Metazoa	Arthropoda	Insecta	Diptera	Chironomidae	Tanytarsus	Tanytarsus_mendax
BE_Otu3335	Eukaryota	Metazoa	Arthropoda	Insecta	Diptera	Chironomidae	Tanytarsus	Tanytarsus_mendax
BE_Otu18552	Eukaryota	Metazoa	Arthropoda	Insecta	Diptera	Chironomidae	Tanytarsus	Tanytarsus_mendax
BR5_Otu27386	Eukaryota	Metazoa	Arthropoda	Arachnida	Trombidiformes	Arrenuridae	Arrenurus	Arrenurus_americanus
AD_Otu1966	Eukaryota	Metazoa	Arthropoda	Insecta	Diptera	Sciomyzidae	Pherbellia	Pherbellia_schoenherri
BE_Otu40034	Eukaryota	Metazoa	Arthropoda	Malacostraca	Amphipoda	Hyalellidae	Hyalella	Hyalella_azteca
F230_Otu31774	Eukaryota	Metazoa	Arthropoda	Insecta	Odonata	Coenagrionidae	Enallagma	Enallagma_annexum
F230_Otu34450	Eukaryota	Metazoa	Arthropoda	Insecta	Odonata	Coenagrionidae	Enallagma	Enallagma_annexum
F230_Otu303	Eukaryota	Metazoa	Arthropoda	Insecta	Diptera	Culicidae	Ochlerotatus	Ochlerotatus_sticticus
F230_Otu1261	Eukaryota	Metazoa	Annelida	Clitellata	Haplotaxida	Tubificidae	Chaetogaster	Chaetogaster_diastrophus
BE_Otu34844	Eukaryota	Metazoa	Arthropoda	Insecta	Diptera	Chironomidae	Glyptotendipes	Glyptotendipes_lobiferus
BE_Otu1330	Eukaryota	Metazoa	Arthropoda	Insecta	Odonata	Libellulidae	Leucorrhinia	Leucorrhinia_glacialis
BR5_Otu5084	Eukaryota	Metazoa	Arthropoda	Branchiopoda	Diplostraca	Daphniidae	Simocephalus	Simocephalus_punctatus
BE_Otu34159	Eukaryota	Metazoa	Arthropoda	Insecta	Lepidoptera	Gracillariidae	Parectopa	Parectopa_albicostella
F230_Otu24244	Eukaryota	Metazoa	Arthropoda	Insecta	Diptera	Chironomidae	Chironomus	Chironomus_pseudothummi
AD_Otu990	Eukaryota	Metazoa	Arthropoda	Insecta	Diptera	Chironomidae	Glyptotendipes	Glyptotendipes_barbipes
BE_Otu7419	Eukaryota	Metazoa	Arthropoda	Arachnida	Trombidiformes	Pionidae	Piona	Piona_variabilis
AD_Otu13	Eukaryota	Metazoa	Arthropoda	Insecta	Diptera	Tipulidae	Angarotipula	Angarotipula_illustris
BR5_Otu17595	Eukaryota	Metazoa	Arthropoda	Insecta	Odonata	Coenagrionidae	Enallagma	Enallagma_cyathigerum
F230_Otu27824	Eukaryota	Metazoa	Arthropoda	Insecta	Ephemeroptera	Baetidae	Procloeon	Procloeon_pennulatum
BR5_Otu22696	Eukaryota	Metazoa	Arthropoda	Insecta	Odonata	Aeshnidae	Aeshna	Aeshna_interrupta
BE_Otu34937	Eukaryota	Metazoa	Arthropoda	Insecta	Diptera	Tipulidae	Angarotipula	Angarotipula_illustris
BE_Otu27041	Eukaryota	Metazoa	Arthropoda	Insecta	Odonata	Libellulidae	Leucorrhinia	Leucorrhinia_patricia
F230_Otu1084	Eukaryota	Metazoa	Arthropoda	Insecta	Diptera	Ceratopogonidae	Stilobezzia	Stilobezzia_antennalis
BE_Otu5318	Eukaryota	Metazoa	Arthropoda	Insecta	Diptera	Chironomidae	Tanytarsus	Tanytarsus_wirthi
AD_Otu1922	Eukaryota	Metazoa	Arthropoda	Insecta	Ephemeroptera	Heptageniidae	Stenacron	Stenacron_interpunctatum
BE_Otu20381	Eukaryota	Metazoa	Arthropoda	Insecta	Odonata	Aeshnidae	Aeshna	Aeshna_interrupta
BE_Otu31569	Eukaryota	Metazoa	Arthropoda	Insecta	Diptera	Chironomidae	Paratanytarsus	Paratanytarsus_grimmii
BR5_Otu14537	Eukaryota	Metazoa	Arthropoda	Ostracoda	Podocopida	Candonidae	Candona	Candona_candida
F230_Otu924	Eukaryota	Metazoa	Arthropoda	Insecta	Diptera	Chironomidae	Paratanytarsus	Paratanytarsus_laccophilus
F230_Otu11720	Eukaryota	Metazoa	Arthropoda	Insecta	Diptera	Agromyzidae	Cerodontha	Cerodontha_angulata
AD_Otu1491	Eukaryota	Metazoa	Arthropoda	Insecta	Diptera	Chironomidae	Chironomus	Chironomus_acidophilus
BE_Otu20364	Eukaryota	Metazoa	Arthropoda	Insecta	Hemiptera	Notonectidae	Notonecta	Notonecta_undulata
BE_Otu6484	Eukaryota	Metazoa	Arthropoda	Insecta	Diptera	Sciomyzidae	Tetanocera	Tetanocera_robusta
F230_Otu7796	Eukaryota	Metazoa	Annelida	Clitellata	Haplotaxida	Enchytraeidae	Fridericia	Fridericia_bulboides
F230_Otu15022	Eukaryota	Metazoa	Arthropoda	Insecta	Diptera	Chironomidae	Chironomus	Chironomus_pseudothummi
BE_Otu4994	Eukaryota	Metazoa	Arthropoda	Insecta	Diptera	Chironomidae	Ablabesmyia	Ablabesmyia_illinoensis
F230_Otu8502	Eukaryota	Metazoa	Arthropoda	Insecta	Diptera	Chloropidae	Eribolus	Eribolus_nana
F230_Otu9898	Eukaryota	Metazoa	Arthropoda	Insecta	Hemiptera	Corixidae	Callicorixa	Callicorixa_producta
BE_Otu36613	Eukaryota	Metazoa	Arthropoda	Insecta	Diptera	Chironomidae	Orthocladius	Orthocladius_smolandicus
BE_Otu8019	Eukaryota	Metazoa	Arthropoda	Insecta	Diptera	Chironomidae	Tanytarsus	Tanytarsus_wirthi
BR5_Otu2498	Eukaryota	Metazoa	Arthropoda	Insecta	Diptera	Chironomidae	Psectrocladius	Psectrocladius_platypus
BE_Otu2612	Eukaryota	Metazoa	Arthropoda	Insecta	Diptera	Chironomidae	Parachironomus	Parachironomus_tenuicaudatus
BE_Otu34089	Eukaryota	Metazoa	Arthropoda	Insecta	Odonata	Aeshnidae	Aeshna	Aeshna_eremita
BE_Otu34115	Eukaryota	Metazoa	Arthropoda	Insecta	Odonata	Aeshnidae	Aeshna	Aeshna_interrupta
BE_Otu23867	Eukaryota	Metazoa	Arthropoda	Insecta	Hemiptera	Notonectidae	Notonecta	Notonecta_undulata
BE_Otu36666	Eukaryota	Metazoa	Arthropoda	Insecta	Diptera	Chironomidae	Tanytarsus	Tanytarsus_recurvatus
BE_Otu10454	Eukaryota	Metazoa	Arthropoda	Insecta	Ephemeroptera	Caenidae	Caenis	Caenis_diminuta
F230_Otu33932	Eukaryota	Metazoa	Mollusca	Gastropoda	undef_Gastropoda	Valvatidae	Valvata	Valvata_sincera
BE_Otu10393	Eukaryota	Metazoa	Arthropoda	Insecta	Diptera	Chironomidae	Tanytarsus	Tanytarsus_mendax
BR5_Otu27062	Eukaryota	Metazoa	Arthropoda	Insecta	Hemiptera	Notonectidae	Notonecta	Notonecta_undulata
BE_Otu39597	Eukaryota	Metazoa	Arthropoda	Insecta	Diptera	Chironomidae	Tanytarsus	Tanytarsus_mendax
BE_Otu9415	Eukaryota	Metazoa	Arthropoda	Insecta	Diptera	Chironomidae	Psectrocladius	Psectrocladius_simulans
F230_Otu2126	Eukaryota	Metazoa	Arthropoda	Insecta	Diptera	Chironomidae	Derotanypus	Derotanypus_alaskensis
AD_Otu31	Eukaryota	Metazoa	Arthropoda	Insecta	Trichoptera	Phryganeidae	Phryganea	Phryganea_cinerea
BE_Otu9548	Eukaryota	Metazoa	Arthropoda	Arachnida	Trombidiformes	Arrenuridae	Arrenurus	Arrenurus_crenellatus
BR5_Otu28369	Eukaryota	Metazoa	Arthropoda	Insecta	Diptera	Limoniidae	Dicranomyia	Dicranomyia_haeretica
F230_Otu25442	Eukaryota	Metazoa	Arthropoda	Insecta	Hemiptera	Corixidae	Sigara	Sigara_bicoloripennis
BE_Otu6632	Eukaryota	Metazoa	Annelida	Clitellata	Haplotaxida	Tubificidae	Limnodrilus	Limnodrilus_claparedianus
AD_Otu1164	Eukaryota	Metazoa	Arthropoda	Arachnida	Trombidiformes	Limnesiidae	Limnesia	Limnesia_marshallae
BE_Otu11003	Eukaryota	Metazoa	Arthropoda	Insecta	Diptera	Chironomidae	Tanytarsus	Tanytarsus_wirthi
BE_Otu33859	Eukaryota	Metazoa	Arthropoda	Insecta	Ephemeroptera	Siphlonuridae	Siphlonurus	Siphlonurus_armatus
BE_Otu34521	Eukaryota	Metazoa	Arthropoda	Insecta	Diptera	Chironomidae	Paratanytarsus	Paratanytarsus_grimmii
BE_Otu17019	Eukaryota	Metazoa	Arthropoda	Insecta	Odonata	Lestidae	Lestes	Lestes_dryas
BE_Otu37081	Eukaryota	Metazoa	Arthropoda	Insecta	Diptera	Chironomidae	Paratanytarsus	Paratanytarsus_laccophilus
BE_Otu22855	Eukaryota	Metazoa	Arthropoda	Insecta	Diptera	Chironomidae	Phaenopsectra	Phaenopsectra_flavipes
BE_Otu6794	Eukaryota	Metazoa	Arthropoda	Insecta	Diptera	Chironomidae	Dicrotendipes	Dicrotendipes_modestus
BR5_Otu17765	Eukaryota	Metazoa	Arthropoda	Insecta	Odonata	Aeshnidae	Aeshna	Aeshna_interrupta
BE_Otu24185	Eukaryota	Metazoa	Arthropoda	Insecta	Coleoptera	Dytiscidae	Neoporus	Neoporus_undulatus
BR5_Otu27740	Eukaryota	Metazoa	Arthropoda	Insecta	Diptera	Chironomidae	Tanytarsus	Tanytarsus_mendax
BE_Otu10482	Eukaryota	Metazoa	Arthropoda	Insecta	Diptera	Chironomidae	Tanytarsus	Tanytarsus_wirthi
F230_Otu23386	Eukaryota	Metazoa	Arthropoda	Collembola	Entomobryomorpha	Isotomidae	Folsomia	Folsomia_palaearctica
BE_Otu40227	Eukaryota	Metazoa	Arthropoda	Insecta	Trichoptera	Limnephilidae	Nemotaulius	Nemotaulius_hostilis
BE_Otu34719	Eukaryota	Metazoa	Arthropoda	Insecta	Odonata	Aeshnidae	Aeshna	Aeshna_interrupta
BE_Otu39867	Eukaryota	Metazoa	Arthropoda	Malacostraca	Amphipoda	Hyalellidae	Hyalella	Hyalella_azteca
BE_Otu34253	Eukaryota	Metazoa	Arthropoda	Insecta	Diptera	Chironomidae	Psectrocladius	Psectrocladius_platypus
F230_Otu18976	Eukaryota	Metazoa	Arthropoda	Insecta	Trichoptera	Phryganeidae	Agrypnia	Agrypnia_pagetana
F230_Otu1108	Eukaryota	Metazoa	Arthropoda	Insecta	Hemiptera	Corixidae	Hesperocorixa	Hesperocorixa_atopodonta
AD_Otu573	Eukaryota	Metazoa	Arthropoda	Insecta	Diptera	Chironomidae	Tanytarsus	Tanytarsus_mendax
F230_Otu826	Eukaryota	Metazoa	Arthropoda	Insecta	Diptera	Chironomidae	Procladius	Procladius_denticulatus
F230_Otu10697	Eukaryota	Metazoa	Arthropoda	Insecta	Odonata	Coenagrionidae	Coenagrion	Coenagrion_angulatum
BE_Otu40117	Eukaryota	Metazoa	Arthropoda	Insecta	Hemiptera	Corixidae	Cymatia	Cymatia_americana
BE_Otu17162	Eukaryota	Metazoa	Arthropoda	Insecta	Diptera	Ceratopogonidae	Stilobezzia	Stilobezzia_antennalis
BE_Otu2166	Eukaryota	Metazoa	Arthropoda	Insecta	Diptera	Chironomidae	Tanytarsus	Tanytarsus_mendax
BE_Otu34346	Eukaryota	Metazoa	Arthropoda	Insecta	Odonata	Aeshnidae	Aeshna	Aeshna_interrupta
BE_Otu39964	Eukaryota	Metazoa	Arthropoda	Malacostraca	Amphipoda	Hyalellidae	Hyalella	Hyalella_azteca
BE_Otu22945	Eukaryota	Metazoa	Arthropoda	Insecta	Diptera	Chironomidae	undef_Chironomidae	Chironomidae_8H-20279-1
F230_Otu1707	Eukaryota	Metazoa	Arthropoda	Collembola	Entomobryomorpha	Isotomidae	Folsomia	Folsomia_nivalis
F230_Otu20842	Eukaryota	Metazoa	Annelida	Clitellata	Haplotaxida	Tubificidae	Paranais	Paranais_botniensis
BE_Otu18455	Eukaryota	Metazoa	Arthropoda	Insecta	Diptera	Chironomidae	Chironomus	Chironomus_heterodentatus
BE_Otu40475	Eukaryota	Metazoa	Arthropoda	Insecta	Odonata	Aeshnidae	Aeshna	Aeshna_viridis
BE_Otu28774	Eukaryota	Metazoa	Arthropoda	Insecta	Hemiptera	Corixidae	Cymatia	Cymatia_americana
BE_Otu32078	Eukaryota	Metazoa	Annelida	Clitellata	Haplotaxida	Tubificidae	Stylaria	Stylaria_lacustris
F230_Otu25417	Eukaryota	Metazoa	Arthropoda	Insecta	Lepidoptera	Saturniidae	Copaxa	Copaxa_moinieri
F230_Otu2714	Eukaryota	Metazoa	Arthropoda	Arachnida	Sarcoptiformes	Achipteriidae	Anachipteria	Anachipteria_howardi
BE_Otu3603	Eukaryota	Metazoa	Arthropoda	Insecta	Diptera	Chironomidae	Tanytarsus	Tanytarsus_wirthi
BR5_Otu27594	Eukaryota	Metazoa	Arthropoda	Insecta	Odonata	Libellulidae	Leucorrhinia	Leucorrhinia_proxima
BE_Otu32320	Eukaryota	Metazoa	Arthropoda	Insecta	Diptera	Chironomidae	Cricotopus	Cricotopus_sylvestris
F230_Otu33828	Eukaryota	Metazoa	Arthropoda	Insecta	Hemiptera	Corixidae	Callicorixa	Callicorixa_producta
BE_Otu39920	Eukaryota	Metazoa	Arthropoda	Insecta	Ephemeroptera	Caenidae	Caenis	Caenis_youngi
BR5_Otu27612	Eukaryota	Metazoa	Arthropoda	Insecta	Odonata	Libellulidae	Leucorrhinia	Leucorrhinia_glacialis
AD_Otu515	Eukaryota	Metazoa	Arthropoda	Insecta	Diptera	Chironomidae	Tanytarsus	Tanytarsus_mendax
F230_Otu33823	Eukaryota	Metazoa	Arthropoda	Insecta	Hemiptera	Notonectidae	Notonecta	Notonecta_undulata
BE_Otu106	Eukaryota	Metazoa	Arthropoda	Insecta	Odonata	Aeshnidae	Aeshna	Aeshna_interrupta
F230_Otu28238	Eukaryota	Metazoa	Arthropoda	Insecta	Diptera	Chironomidae	Tanytarsus	Tanytarsus_wirthi
BR5_Otu4407	Eukaryota	Metazoa	Arthropoda	Insecta	Diptera	Chironomidae	Psectrocladius	Psectrocladius_sordidellus
F230_Otu14320	Eukaryota	Metazoa	Arthropoda	Insecta	Odonata	Coenagrionidae	Coenagrion	Coenagrion_angulatum
BE_Otu5725	Eukaryota	Metazoa	Arthropoda	Branchiopoda	Diplostraca	Daphniidae	Daphnia	Daphnia_dentifera
BR5_Otu5181	Eukaryota	Metazoa	Arthropoda	Insecta	Diptera	Chironomidae	Dicrotendipes	Dicrotendipes_tritomus
F230_Otu9180	Eukaryota	Metazoa	Arthropoda	Collembola	Entomobryomorpha	Isotomidae	Folsomia	Folsomia_nivalis
AD_Otu3307	Eukaryota	Metazoa	Arthropoda	Insecta	Diptera	Chironomidae	Chironomus	Chironomus_dilutus
BE_Otu35024	Eukaryota	Metazoa	Arthropoda	Insecta	Diptera	Chironomidae	Tanytarsus	Tanytarsus_mendax
F230_Otu24312	Eukaryota	Metazoa	Arthropoda	Insecta	Odonata	Coenagrionidae	Enallagma	Enallagma_clausum
F230_Otu31956	Eukaryota	Metazoa	Arthropoda	Insecta	Hemiptera	Corixidae	Callicorixa	Callicorixa_vulnerata
BE_Otu32575	Eukaryota	Metazoa	Arthropoda	Insecta	Diptera	Chironomidae	Tanytarsus	Tanytarsus_mendax
BE_Otu37466	Eukaryota	Metazoa	Arthropoda	Insecta	Odonata	Libellulidae	Libellula	Libellula_quadrimaculata
F230_Otu1229	Eukaryota	Metazoa	Arthropoda	Insecta	Diptera	Chironomidae	Procladius	Procladius_dentus
BE_Otu39882	Eukaryota	Metazoa	Annelida	Clitellata	Haplotaxida	Tubificidae	Stylaria	Stylaria_lacustris
F230_Otu24052	Eukaryota	Metazoa	Arthropoda	Insecta	Hemiptera	Notonectidae	Notonecta	Notonecta_borealis
BE_Otu18457	Eukaryota	Metazoa	Arthropoda	Insecta	Odonata	Aeshnidae	Aeshna	Aeshna_interrupta
BE_Otu5451	Eukaryota	Metazoa	Arthropoda	Insecta	Hemiptera	Notonectidae	Buenoa	Buenoa_macrotibialis
F230_Otu32247	Eukaryota	Metazoa	Arthropoda	Malacostraca	Amphipoda	Hyalellidae	Hyalella	Hyalella_azteca
BR5_Otu22453	Eukaryota	Metazoa	Arthropoda	Insecta	Diptera	Chironomidae	Cricotopus	Cricotopus_ornatus
F230_Otu25334	Eukaryota	Metazoa	Arthropoda	Insecta	Hemiptera	Notonectidae	Notonecta	Notonecta_undulata
BE_Otu6742	Eukaryota	Metazoa	Arthropoda	Branchiopoda	Diplostraca	Chydoridae	Pleuroxus	Pleuroxus_procurvus
BE_Otu34023	Eukaryota	Metazoa	Annelida	Clitellata	Haplotaxida	Tubificidae	Chaetogaster	Chaetogaster_limnaei
F230_Otu33923	Eukaryota	Metazoa	Arthropoda	Insecta	Diptera	Chironomidae	Ablabesmyia	Ablabesmyia_illinoensis
F230_Otu28493	Eukaryota	Metazoa	Arthropoda	Insecta	Ephemeroptera	Caenidae	Caenis	Caenis_youngi
BR5_Otu8664	Eukaryota	Metazoa	Arthropoda	Insecta	Ephemeroptera	Baetidae	Callibaetis	Callibaetis_ferrugineus
F230_Otu36234	Eukaryota	Metazoa	Arthropoda	Insecta	Diptera	Chironomidae	Psectrocladius	Psectrocladius_sordidellus
BE_Otu8527	Eukaryota	Metazoa	Arthropoda	Insecta	Odonata	Coenagrionidae	Coenagrion	Coenagrion_angulatum
BE_Otu15728	Eukaryota	Metazoa	Arthropoda	Insecta	Diptera	Cecidomyiidae	Contarinia	Contarinia_nasturtii
F230_Otu31414	Eukaryota	Metazoa	Arthropoda	Insecta	Diptera	Chironomidae	Chironomus	Chironomus_dilutus
BE_Otu19080	Eukaryota	Metazoa	Arthropoda	Insecta	Diptera	Chironomidae	Tanytarsus	Tanytarsus_wirthi
BE_Otu1137	Eukaryota	Metazoa	Arthropoda	Insecta	Diptera	Chironomidae	Tanytarsus	Tanytarsus_mendax
BR5_Otu27651	Eukaryota	Metazoa	Arthropoda	Insecta	Diptera	Chironomidae	Tanytarsus	Tanytarsus_wirthi
BE_Otu2196	Eukaryota	Metazoa	Arthropoda	Ostracoda	Podocopida	Cyprididae	Cypridopsis	Cypridopsis_vidua
BE_Otu2599	Eukaryota	Metazoa	Arthropoda	Insecta	Diptera	Chironomidae	Tanytarsus	Tanytarsus_wirthi
AD_Otu732	Eukaryota	Metazoa	Arthropoda	Branchiopoda	Diplostraca	Daphniidae	Ceriodaphnia	Ceriodaphnia_dubia
F230_Otu1076	Eukaryota	Metazoa	Arthropoda	Collembola	Poduromorpha	Onychiuridae	Onychiurus	Onychiurus_ambulans
F230_Otu32160	Eukaryota	Metazoa	Arthropoda	Insecta	Diptera	Chironomidae	Paratanytarsus	Paratanytarsus_grimmii
F230_Otu239	Eukaryota	Metazoa	Arthropoda	Insecta	Diptera	Chironomidae	Orthocladius	Orthocladius_smolandicus
BE_Otu4767	Eukaryota	Metazoa	Annelida	Clitellata	Lumbriculida	Lumbriculidae	Lumbriculus	Lumbriculus_variegatus
BR5_Otu1597	Eukaryota	Metazoa	Arthropoda	Malacostraca	Amphipoda	Hyalellidae	Hyalella	Hyalella_azteca
BE_Otu13936	Eukaryota	Metazoa	Arthropoda	Branchiopoda	Diplostraca	Daphniidae	Ceriodaphnia	Ceriodaphnia_dubia
BR5_Otu1723	Eukaryota	Metazoa	Arthropoda	Insecta	Diptera	Chironomidae	Psectrocladius	Psectrocladius_schlienzi
BE_Otu10796	Eukaryota	Metazoa	Arthropoda	Arachnida	Trombidiformes	Arrenuridae	Arrenurus	Arrenurus_maryellenae
BE_Otu1117	Eukaryota	Metazoa	Arthropoda	Insecta	Odonata	Libellulidae	Leucorrhinia	Leucorrhinia_glacialis
F230_Otu24496	Eukaryota	Metazoa	Arthropoda	Insecta	Diptera	Tipulidae	Angarotipula	Angarotipula_illustris
BE_Otu23034	Eukaryota	Metazoa	Arthropoda	Insecta	Diptera	Chironomidae	Tanytarsus	Tanytarsus_mendax
BE_Otu13907	Eukaryota	Metazoa	Arthropoda	Insecta	Diptera	Chironomidae	Ablabesmyia	Ablabesmyia_illinoensis
BE_Otu35645	Eukaryota	Metazoa	Arthropoda	Insecta	Diptera	Chironomidae	undef_Chironomidae	Chironomidae_8H-20279-1
BE_Otu24242	Eukaryota	Metazoa	Arthropoda	Malacostraca	Amphipoda	Hyalellidae	Hyalella	Hyalella_azteca
AD_Otu1770	Eukaryota	Metazoa	Arthropoda	Insecta	Odonata	Coenagrionidae	Coenagrion	Coenagrion_angulatum
BE_Otu33868	Eukaryota	Metazoa	Arthropoda	Insecta	Diptera	Chironomidae	Phaenopsectra	Phaenopsectra_punctipes
BE_Otu15101	Eukaryota	Metazoa	Arthropoda	Insecta	Diptera	Chironomidae	Tanytarsus	Tanytarsus_recurvatus
BE_Otu35338	Eukaryota	Metazoa	Annelida	Clitellata	Haplotaxida	Tubificidae	Nais	Nais_communis
F230_Otu31200	Eukaryota	Metazoa	Arthropoda	Collembola	Entomobryomorpha	Isotomidae	Folsomia	Folsomia_nivalis
BE_Otu40541	Eukaryota	Metazoa	Arthropoda	Branchiopoda	Diplostraca	Daphniidae	Daphnia	Daphnia_arenata
BE_Otu516	Eukaryota	Metazoa	Arthropoda	Insecta	Odonata	Aeshnidae	Aeshna	Aeshna_eremita
BE_Otu25664	Eukaryota	Metazoa	Arthropoda	Insecta	Diptera	Chironomidae	Orthocladius	Orthocladius_holsitus
BR5_Otu12632	Eukaryota	Metazoa	Arthropoda	Arachnida	Araneae	Pisauridae	Dolomedes	Dolomedes_triton
F230_Otu895	Eukaryota	Metazoa	Arthropoda	Insecta	Diptera	Chironomidae	Psectrocladius	Psectrocladius_simulans
BE_Otu3120	Eukaryota	Metazoa	Arthropoda	Insecta	Trichoptera	Leptoceridae	Triaenodes	Triaenodes_nox
BE_Otu35481	Eukaryota	Metazoa	Arthropoda	Insecta	Ephemeroptera	Caenidae	Caenis	Caenis_diminuta
BE_Otu34608	Eukaryota	Metazoa	Arthropoda	Insecta	Diptera	Chironomidae	Corynoneura	Corynoneura_carriana
BE_Otu7427	Eukaryota	Metazoa	Arthropoda	Maxillopoda	Calanoida	Diaptomidae	Aglaodiaptomus	Aglaodiaptomus_leptopus
BE_Otu7436	Eukaryota	Metazoa	Arthropoda	Insecta	Odonata	Aeshnidae	Aeshna	Aeshna_eremita
BE_Otu5670	Eukaryota	Metazoa	Arthropoda	Insecta	Diptera	Chironomidae	Orthocladius	Orthocladius_holsitus
BR5_Otu8291	Eukaryota	Metazoa	Arthropoda	Branchiopoda	Diplostraca	Daphniidae	Ceriodaphnia	Ceriodaphnia_dubia
BE_Otu13753	Eukaryota	Metazoa	Arthropoda	Insecta	Hemiptera	Cicadellidae	Euscelis	Euscelis_relativa
[truncated: 15,197 more rows]
