# Supplementary material for: LANDMark: an ensemble approach to the supervised selection of biomarkers in high-throughput sequencing data
Source: BMC Bioinformatics. 2022 Mar 31;23:110. doi: 10.1186/s12859-022-04631-z (PMC8969335; doi:10.1186/s12859-022-04631-z)
Supplement: Supplementary file 6 — Additional file 6. Processed sample by ASV matrices, associated metadata, indicator species results, and statistical analyses, parameter testing results, training time results. [file 12859_2022_4631_MOESM6_ESM.zip › Synthetic Tests Params.csv]

Experiment Type	Classifier	Test Type	Parameter	Score
Random Forest (1 Estimators)	Random Forest	Number of Estimators	1	0.6
Extra Trees (1 Estimators)	Extra Trees	Number of Estimators	1	0.485714286
LANDMark (Oracle) (1 Estimators)	LANDMark (Oracle)	Number of Estimators	1	0.633333333
LANDMark (No Oracle) (1 Estimators)	LANDMark (No Oracle)	Number of Estimators	1	0.816666667
Random Forest (sqrt Features)	Random Forest	Max Features	Square Root	0.8
Extra Trees (sqrt Features)	Extra Trees	Max Features	Square Root	0.816666667
LANDMark (Oracle) (sqrt Features)	LANDMark (Oracle)	Max Features	Square Root	0.633333333
LANDMark (No Oracle) (sqrt Features)	LANDMark (No Oracle)	Max Features	Square Root	0.816666667
Random Forest (2 Estimators)	Random Forest	Number of Estimators	2	0.485714286
Extra Trees (2 Estimators)	Extra Trees	Number of Estimators	2	0.633333333
LANDMark (Oracle) (2 Estimators)	LANDMark (Oracle)	Number of Estimators	2	0.5125
LANDMark (No Oracle) (2 Estimators)	LANDMark (No Oracle)	Number of Estimators	2	0.816666667
Random Forest (0.1 Features)	Random Forest	Max Features	0.1	1
Extra Trees (0.1 Features)	Extra Trees	Max Features	0.1	0.816666667
LANDMark (Oracle) (0.1 Features)	LANDMark (Oracle)	Max Features	0.1	1
LANDMark (No Oracle) (0.1 Features)	LANDMark (No Oracle)	Max Features	0.1	0.657142857
Random Forest (4 Estimators)	Random Forest	Number of Estimators	4	0.222222222
Extra Trees (4 Estimators)	Extra Trees	Number of Estimators	4	0.657142857
LANDMark (Oracle) (4 Estimators)	LANDMark (Oracle)	Number of Estimators	4	0.657142857
LANDMark (No Oracle) (4 Estimators)	LANDMark (No Oracle)	Number of Estimators	4	0.657142857
Random Forest (0.2 Features)	Random Forest	Max Features	0.2	1
Extra Trees (0.2 Features)	Extra Trees	Max Features	0.2	0.816666667
LANDMark (Oracle) (0.2 Features)	LANDMark (Oracle)	Max Features	0.2	0.816666667
LANDMark (No Oracle) (0.2 Features)	LANDMark (No Oracle)	Max Features	0.2	0.816666667
Random Forest (8 Estimators)	Random Forest	Number of Estimators	8	0.8
Extra Trees (8 Estimators)	Extra Trees	Number of Estimators	8	0.8
LANDMark (Oracle) (8 Estimators)	LANDMark (Oracle)	Number of Estimators	8	0.657142857
LANDMark (No Oracle) (8 Estimators)	LANDMark (No Oracle)	Number of Estimators	8	0.816666667
Random Forest (0.3 Features)	Random Forest	Max Features	0.3	1
Extra Trees (0.3 Features)	Extra Trees	Max Features	0.3	0.816666667
LANDMark (Oracle) (0.3 Features)	LANDMark (Oracle)	Max Features	0.3	0.816666667
LANDMark (No Oracle) (0.3 Features)	LANDMark (No Oracle)	Max Features	0.3	0.816666667
Random Forest (16 Estimators)	Random Forest	Number of Estimators	16	0.657142857
Extra Trees (16 Estimators)	Extra Trees	Number of Estimators	16	0.657142857
LANDMark (Oracle) (16 Estimators)	LANDMark (Oracle)	Number of Estimators	16	0.816666667
LANDMark (No Oracle) (16 Estimators)	LANDMark (No Oracle)	Number of Estimators	16	0.816666667
Random Forest (0.4 Features)	Random Forest	Max Features	0.4	1
Extra Trees (0.4 Features)	Extra Trees	Max Features	0.4	0.816666667
LANDMark (Oracle) (0.4 Features)	LANDMark (Oracle)	Max Features	0.4	1
LANDMark (No Oracle) (0.4 Features)	LANDMark (No Oracle)	Max Features	0.4	1
Random Forest (32 Estimators)	Random Forest	Number of Estimators	32	0.657142857
Extra Trees (32 Estimators)	Extra Trees	Number of Estimators	32	0.816666667
LANDMark (Oracle) (32 Estimators)	LANDMark (Oracle)	Number of Estimators	32	0.816666667
LANDMark (No Oracle) (32 Estimators)	LANDMark (No Oracle)	Number of Estimators	32	1
Random Forest (0.5 Features)	Random Forest	Max Features	0.5	1
Extra Trees (0.5 Features)	Extra Trees	Max Features	0.5	0.816666667
LANDMark (Oracle) (0.5 Features)	LANDMark (Oracle)	Max Features	0.5	0.816666667
LANDMark (No Oracle) (0.5 Features)	LANDMark (No Oracle)	Max Features	0.5	0.816666667
Random Forest (64 Estimators)	Random Forest	Number of Estimators	64	0.816666667
Extra Trees (64 Estimators)	Extra Trees	Number of Estimators	64	1
LANDMark (Oracle) (64 Estimators)	LANDMark (Oracle)	Number of Estimators	64	0.816666667
LANDMark (No Oracle) (64 Estimators)	LANDMark (No Oracle)	Number of Estimators	64	1
Random Forest (0.6 Features)	Random Forest	Max Features	0.6	1
Extra Trees (0.6 Features)	Extra Trees	Max Features	0.6	1
LANDMark (Oracle) (0.6 Features)	LANDMark (Oracle)	Max Features	0.6	0.816666667
LANDMark (No Oracle) (0.6 Features)	LANDMark (No Oracle)	Max Features	0.6	1
Random Forest (128 Estimators)	Random Forest	Number of Estimators	128	0.816666667
Extra Trees (128 Estimators)	Extra Trees	Number of Estimators	128	0.657142857
LANDMark (Oracle) (128 Estimators)	LANDMark (Oracle)	Number of Estimators	128	0.816666667
LANDMark (No Oracle) (128 Estimators)	LANDMark (No Oracle)	Number of Estimators	128	1
Random Forest (0.7 Features)	Random Forest	Max Features	0.7	1
Extra Trees (0.7 Features)	Extra Trees	Max Features	0.7	1
LANDMark (Oracle) (0.7 Features)	LANDMark (Oracle)	Max Features	0.7	1
LANDMark (No Oracle) (0.7 Features)	LANDMark (No Oracle)	Max Features	0.7	1
Random Forest (256 Estimators)	Random Forest	Number of Estimators	256	0.816666667
Extra Trees (256 Estimators)	Extra Trees	Number of Estimators	256	0.816666667
LANDMark (Oracle) (256 Estimators)	LANDMark (Oracle)	Number of Estimators	256	0.816666667
LANDMark (No Oracle) (256 Estimators)	LANDMark (No Oracle)	Number of Estimators	256	1
Random Forest (0.8 Features)	Random Forest	Max Features	0.8	1
Extra Trees (0.8 Features)	Extra Trees	Max Features	0.8	1
LANDMark (Oracle) (0.8 Features)	LANDMark (Oracle)	Max Features	0.8	1
LANDMark (No Oracle) (0.8 Features)	LANDMark (No Oracle)	Max Features	0.8	1
Random Forest (1 Estimators)	Random Forest	Number of Estimators	1	0.633333333
Extra Trees (1 Estimators)	Extra Trees	Number of Estimators	1	0.633333333
LANDMark (Oracle) (1 Estimators)	LANDMark (Oracle)	Number of Estimators	1	1
LANDMark (No Oracle) (1 Estimators)	LANDMark (No Oracle)	Number of Estimators	1	1
Random Forest (sqrt Features)	Random Forest	Max Features	Square Root	1
Extra Trees (sqrt Features)	Extra Trees	Max Features	Square Root	1
LANDMark (Oracle) (sqrt Features)	LANDMark (Oracle)	Max Features	Square Root	0.816666667
LANDMark (No Oracle) (sqrt Features)	LANDMark (No Oracle)	Max Features	Square Root	0.816666667
Random Forest (2 Estimators)	Random Forest	Number of Estimators	2	0.633333333
Extra Trees (2 Estimators)	Extra Trees	Number of Estimators	2	0.485714286
LANDMark (Oracle) (2 Estimators)	LANDMark (Oracle)	Number of Estimators	2	1
LANDMark (No Oracle) (2 Estimators)	LANDMark (No Oracle)	Number of Estimators	2	1
Random Forest (0.1 Features)	Random Forest	Max Features	0.1	1
Extra Trees (0.1 Features)	Extra Trees	Max Features	0.1	1
LANDMark (Oracle) (0.1 Features)	LANDMark (Oracle)	Max Features	0.1	1
LANDMark (No Oracle) (0.1 Features)	LANDMark (No Oracle)	Max Features	0.1	1
Random Forest (4 Estimators)	Random Forest	Number of Estimators	4	0.657142857
Extra Trees (4 Estimators)	Extra Trees	Number of Estimators	4	1
LANDMark (Oracle) (4 Estimators)	LANDMark (Oracle)	Number of Estimators	4	1
LANDMark (No Oracle) (4 Estimators)	LANDMark (No Oracle)	Number of Estimators	4	1
Random Forest (0.2 Features)	Random Forest	Max Features	0.2	1
Extra Trees (0.2 Features)	Extra Trees	Max Features	0.2	1
LANDMark (Oracle) (0.2 Features)	LANDMark (Oracle)	Max Features	0.2	1
LANDMark (No Oracle) (0.2 Features)	LANDMark (No Oracle)	Max Features	0.2	0.816666667
Random Forest (8 Estimators)	Random Forest	Number of Estimators	8	0.633333333
Extra Trees (8 Estimators)	Extra Trees	Number of Estimators	8	1
LANDMark (Oracle) (8 Estimators)	LANDMark (Oracle)	Number of Estimators	8	0.816666667
LANDMark (No Oracle) (8 Estimators)	LANDMark (No Oracle)	Number of Estimators	8	1
Random Forest (0.3 Features)	Random Forest	Max Features	0.3	1
Extra Trees (0.3 Features)	Extra Trees	Max Features	0.3	1
LANDMark (Oracle) (0.3 Features)	LANDMark (Oracle)	Max Features	0.3	1
LANDMark (No Oracle) (0.3 Features)	LANDMark (No Oracle)	Max Features	0.3	1
Random Forest (16 Estimators)	Random Forest	Number of Estimators	16	0.816666667
Extra Trees (16 Estimators)	Extra Trees	Number of Estimators	16	0.8
LANDMark (Oracle) (16 Estimators)	LANDMark (Oracle)	Number of Estimators	16	1
LANDMark (No Oracle) (16 Estimators)	LANDMark (No Oracle)	Number of Estimators	16	1
Random Forest (0.4 Features)	Random Forest	Max Features	0.4	1
Extra Trees (0.4 Features)	Extra Trees	Max Features	0.4	1
LANDMark (Oracle) (0.4 Features)	LANDMark (Oracle)	Max Features	0.4	1
LANDMark (No Oracle) (0.4 Features)	LANDMark (No Oracle)	Max Features	0.4	1
Random Forest (32 Estimators)	Random Forest	Number of Estimators	32	0.816666667
Extra Trees (32 Estimators)	Extra Trees	Number of Estimators	32	1
LANDMark (Oracle) (32 Estimators)	LANDMark (Oracle)	Number of Estimators	32	1
LANDMark (No Oracle) (32 Estimators)	LANDMark (No Oracle)	Number of Estimators	32	1
Random Forest (0.5 Features)	Random Forest	Max Features	0.5	1
Extra Trees (0.5 Features)	Extra Trees	Max Features	0.5	1
LANDMark (Oracle) (0.5 Features)	LANDMark (Oracle)	Max Features	0.5	1
LANDMark (No Oracle) (0.5 Features)	LANDMark (No Oracle)	Max Features	0.5	1
Random Forest (64 Estimators)	Random Forest	Number of Estimators	64	1
Extra Trees (64 Estimators)	Extra Trees	Number of Estimators	64	0.816666667
LANDMark (Oracle) (64 Estimators)	LANDMark (Oracle)	Number of Estimators	64	1
LANDMark (No Oracle) (64 Estimators)	LANDMark (No Oracle)	Number of Estimators	64	1
Random Forest (0.6 Features)	Random Forest	Max Features	0.6	1
Extra Trees (0.6 Features)	Extra Trees	Max Features	0.6	1
LANDMark (Oracle) (0.6 Features)	LANDMark (Oracle)	Max Features	0.6	1
LANDMark (No Oracle) (0.6 Features)	LANDMark (No Oracle)	Max Features	0.6	1
Random Forest (128 Estimators)	Random Forest	Number of Estimators	128	1
Extra Trees (128 Estimators)	Extra Trees	Number of Estimators	128	1
LANDMark (Oracle) (128 Estimators)	LANDMark (Oracle)	Number of Estimators	128	1
LANDMark (No Oracle) (128 Estimators)	LANDMark (No Oracle)	Number of Estimators	128	1
Random Forest (0.7 Features)	Random Forest	Max Features	0.7	1
Extra Trees (0.7 Features)	Extra Trees	Max Features	0.7	1
LANDMark (Oracle) (0.7 Features)	LANDMark (Oracle)	Max Features	0.7	1
LANDMark (No Oracle) (0.7 Features)	LANDMark (No Oracle)	Max Features	0.7	1
Random Forest (256 Estimators)	Random Forest	Number of Estimators	256	1
Extra Trees (256 Estimators)	Extra Trees	Number of Estimators	256	1
LANDMark (Oracle) (256 Estimators)	LANDMark (Oracle)	Number of Estimators	256	1
LANDMark (No Oracle) (256 Estimators)	LANDMark (No Oracle)	Number of Estimators	256	1
Random Forest (0.8 Features)	Random Forest	Max Features	0.8	1
Extra Trees (0.8 Features)	Extra Trees	Max Features	0.8	1
LANDMark (Oracle) (0.8 Features)	LANDMark (Oracle)	Max Features	0.8	1
LANDMark (No Oracle) (0.8 Features)	LANDMark (No Oracle)	Max Features	0.8	1
Random Forest (1 Estimators)	Random Forest	Number of Estimators	1	1
Extra Trees (1 Estimators)	Extra Trees	Number of Estimators	1	0.633333333
LANDMark (Oracle) (1 Estimators)	LANDMark (Oracle)	Number of Estimators	1	0.816666667
LANDMark (No Oracle) (1 Estimators)	LANDMark (No Oracle)	Number of Estimators	1	1
Random Forest (sqrt Features)	Random Forest	Max Features	Square Root	1
Extra Trees (sqrt Features)	Extra Trees	Max Features	Square Root	1
LANDMark (Oracle) (sqrt Features)	LANDMark (Oracle)	Max Features	Square Root	0.816666667
LANDMark (No Oracle) (sqrt Features)	LANDMark (No Oracle)	Max Features	Square Root	1
Random Forest (2 Estimators)	Random Forest	Number of Estimators	2	0.5125
Extra Trees (2 Estimators)	Extra Trees	Number of Estimators	2	0.25
LANDMark (Oracle) (2 Estimators)	LANDMark (Oracle)	Number of Estimators	2	0.657142857
LANDMark (No Oracle) (2 Estimators)	LANDMark (No Oracle)	Number of Estimators	2	1
Random Forest (0.1 Features)	Random Forest	Max Features	0.1	1
Extra Trees (0.1 Features)	Extra Trees	Max Features	0.1	1
LANDMark (Oracle) (0.1 Features)	LANDMark (Oracle)	Max Features	0.1	1
LANDMark (No Oracle) (0.1 Features)	LANDMark (No Oracle)	Max Features	0.1	1
Random Forest (4 Estimators)	Random Forest	Number of Estimators	4	0.657142857
Extra Trees (4 Estimators)	Extra Trees	Number of Estimators	4	0.377777778
LANDMark (Oracle) (4 Estimators)	LANDMark (Oracle)	Number of Estimators	4	1
LANDMark (No Oracle) (4 Estimators)	LANDMark (No Oracle)	Number of Estimators	4	1
Random Forest (0.2 Features)	Random Forest	Max Features	0.2	1
Extra Trees (0.2 Features)	Extra Trees	Max Features	0.2	1
LANDMark (Oracle) (0.2 Features)	LANDMark (Oracle)	Max Features	0.2	1
LANDMark (No Oracle) (0.2 Features)	LANDMark (No Oracle)	Max Features	0.2	1
Random Forest (8 Estimators)	Random Forest	Number of Estimators	8	0.816666667
Extra Trees (8 Estimators)	Extra Trees	Number of Estimators	8	1
LANDMark (Oracle) (8 Estimators)	LANDMark (Oracle)	Number of Estimators	8	1
LANDMark (No Oracle) (8 Estimators)	LANDMark (No Oracle)	Number of Estimators	8	1
Random Forest (0.3 Features)	Random Forest	Max Features	0.3	1
Extra Trees (0.3 Features)	Extra Trees	Max Features	0.3	1
LANDMark (Oracle) (0.3 Features)	LANDMark (Oracle)	Max Features	0.3	1
LANDMark (No Oracle) (0.3 Features)	LANDMark (No Oracle)	Max Features	0.3	1
Random Forest (16 Estimators)	Random Forest	Number of Estimators	16	1
Extra Trees (16 Estimators)	Extra Trees	Number of Estimators	16	1
LANDMark (Oracle) (16 Estimators)	LANDMark (Oracle)	Number of Estimators	16	1
LANDMark (No Oracle) (16 Estimators)	LANDMark (No Oracle)	Number of Estimators	16	1
Random Forest (0.4 Features)	Random Forest	Max Features	0.4	1
Extra Trees (0.4 Features)	Extra Trees	Max Features	0.4	1
LANDMark (Oracle) (0.4 Features)	LANDMark (Oracle)	Max Features	0.4	1
LANDMark (No Oracle) (0.4 Features)	LANDMark (No Oracle)	Max Features	0.4	1
Random Forest (32 Estimators)	Random Forest	Number of Estimators	32	0.8
Extra Trees (32 Estimators)	Extra Trees	Number of Estimators	32	0.816666667
LANDMark (Oracle) (32 Estimators)	LANDMark (Oracle)	Number of Estimators	32	1
LANDMark (No Oracle) (32 Estimators)	LANDMark (No Oracle)	Number of Estimators	32	1
Random Forest (0.5 Features)	Random Forest	Max Features	0.5	1
Extra Trees (0.5 Features)	Extra Trees	Max Features	0.5	1
LANDMark (Oracle) (0.5 Features)	LANDMark (Oracle)	Max Features	0.5	1
LANDMark (No Oracle) (0.5 Features)	LANDMark (No Oracle)	Max Features	0.5	1
Random Forest (64 Estimators)	Random Forest	Number of Estimators	64	1
Extra Trees (64 Estimators)	Extra Trees	Number of Estimators	64	1
LANDMark (Oracle) (64 Estimators)	LANDMark (Oracle)	Number of Estimators	64	1
LANDMark (No Oracle) (64 Estimators)	LANDMark (No Oracle)	Number of Estimators	64	1
Random Forest (0.6 Features)	Random Forest	Max Features	0.6	1
Extra Trees (0.6 Features)	Extra Trees	Max Features	0.6	1
LANDMark (Oracle) (0.6 Features)	LANDMark (Oracle)	Max Features	0.6	1
LANDMark (No Oracle) (0.6 Features)	LANDMark (No Oracle)	Max Features	0.6	1
Random Forest (128 Estimators)	Random Forest	Number of Estimators	128	1
Extra Trees (128 Estimators)	Extra Trees	Number of Estimators	128	1
LANDMark (Oracle) (128 Estimators)	LANDMark (Oracle)	Number of Estimators	128	1
LANDMark (No Oracle) (128 Estimators)	LANDMark (No Oracle)	Number of Estimators	128	1
Random Forest (0.7 Features)	Random Forest	Max Features	0.7	1
Extra Trees (0.7 Features)	Extra Trees	Max Features	0.7	1
LANDMark (Oracle) (0.7 Features)	LANDMark (Oracle)	Max Features	0.7	1
LANDMark (No Oracle) (0.7 Features)	LANDMark (No Oracle)	Max Features	0.7	1
Random Forest (256 Estimators)	Random Forest	Number of Estimators	256	0.816666667
Extra Trees (256 Estimators)	Extra Trees	Number of Estimators	256	1
LANDMark (Oracle) (256 Estimators)	LANDMark (Oracle)	Number of Estimators	256	1
LANDMark (No Oracle) (256 Estimators)	LANDMark (No Oracle)	Number of Estimators	256	1
Random Forest (0.8 Features)	Random Forest	Max Features	0.8	1
Extra Trees (0.8 Features)	Extra Trees	Max Features	0.8	1
LANDMark (Oracle) (0.8 Features)	LANDMark (Oracle)	Max Features	0.8	1
LANDMark (No Oracle) (0.8 Features)	LANDMark (No Oracle)	Max Features	0.8	1
Random Forest (1 Estimators)	Random Forest	Number of Estimators	1	0.633333333
Extra Trees (1 Estimators)	Extra Trees	Number of Estimators	1	0.8
LANDMark (Oracle) (1 Estimators)	LANDMark (Oracle)	Number of Estimators	1	0.816666667
LANDMark (No Oracle) (1 Estimators)	LANDMark (No Oracle)	Number of Estimators	1	1
Random Forest (sqrt Features)	Random Forest	Max Features	Square Root	1
Extra Trees (sqrt Features)	Extra Trees	Max Features	Square Root	1
LANDMark (Oracle) (sqrt Features)	LANDMark (Oracle)	Max Features	Square Root	1
LANDMark (No Oracle) (sqrt Features)	LANDMark (No Oracle)	Max Features	Square Root	1
Random Forest (2 Estimators)	Random Forest	Number of Estimators	2	0.657142857
Extra Trees (2 Estimators)	Extra Trees	Number of Estimators	2	0.35
LANDMark (Oracle) (2 Estimators)	LANDMark (Oracle)	Number of Estimators	2	1
LANDMark (No Oracle) (2 Estimators)	LANDMark (No Oracle)	Number of Estimators	2	1
Random Forest (0.1 Features)	Random Forest	Max Features	0.1	1
Extra Trees (0.1 Features)	Extra Trees	Max Features	0.1	1
LANDMark (Oracle) (0.1 Features)	LANDMark (Oracle)	Max Features	0.1	1
LANDMark (No Oracle) (0.1 Features)	LANDMark (No Oracle)	Max Features	0.1	1
Random Forest (4 Estimators)	Random Forest	Number of Estimators	4	0.657142857
Extra Trees (4 Estimators)	Extra Trees	Number of Estimators	4	1
LANDMark (Oracle) (4 Estimators)	LANDMark (Oracle)	Number of Estimators	4	1
LANDMark (No Oracle) (4 Estimators)	LANDMark (No Oracle)	Number of Estimators	4	1
Random Forest (0.2 Features)	Random Forest	Max Features	0.2	1
Extra Trees (0.2 Features)	Extra Trees	Max Features	0.2	1
LANDMark (Oracle) (0.2 Features)	LANDMark (Oracle)	Max Features	0.2	1
LANDMark (No Oracle) (0.2 Features)	LANDMark (No Oracle)	Max Features	0.2	1
Random Forest (8 Estimators)	Random Forest	Number of Estimators	8	0.816666667
Extra Trees (8 Estimators)	Extra Trees	Number of Estimators	8	1
LANDMark (Oracle) (8 Estimators)	LANDMark (Oracle)	Number of Estimators	8	1
LANDMark (No Oracle) (8 Estimators)	LANDMark (No Oracle)	Number of Estimators	8	1
Random Forest (0.3 Features)	Random Forest	Max Features	0.3	1
Extra Trees (0.3 Features)	Extra Trees	Max Features	0.3	1
LANDMark (Oracle) (0.3 Features)	LANDMark (Oracle)	Max Features	0.3	1
LANDMark (No Oracle) (0.3 Features)	LANDMark (No Oracle)	Max Features	0.3	1
Random Forest (16 Estimators)	Random Forest	Number of Estimators	16	1
Extra Trees (16 Estimators)	Extra Trees	Number of Estimators	16	0.816666667
LANDMark (Oracle) (16 Estimators)	LANDMark (Oracle)	Number of Estimators	16	1
LANDMark (No Oracle) (16 Estimators)	LANDMark (No Oracle)	Number of Estimators	16	1
Random Forest (0.4 Features)	Random Forest	Max Features	0.4	1
Extra Trees (0.4 Features)	Extra Trees	Max Features	0.4	1
LANDMark (Oracle) (0.4 Features)	LANDMark (Oracle)	Max Features	0.4	1
LANDMark (No Oracle) (0.4 Features)	LANDMark (No Oracle)	Max Features	0.4	1
Random Forest (32 Estimators)	Random Forest	Number of Estimators	32	0.633333333
Extra Trees (32 Estimators)	Extra Trees	Number of Estimators	32	1
LANDMark (Oracle) (32 Estimators)	LANDMark (Oracle)	Number of Estimators	32	1
LANDMark (No Oracle) (32 Estimators)	LANDMark (No Oracle)	Number of Estimators	32	1
Random Forest (0.5 Features)	Random Forest	Max Features	0.5	1
Extra Trees (0.5 Features)	Extra Trees	Max Features	0.5	1
LANDMark (Oracle) (0.5 Features)	LANDMark (Oracle)	Max Features	0.5	1
LANDMark (No Oracle) (0.5 Features)	LANDMark (No Oracle)	Max Features	0.5	1
Random Forest (64 Estimators)	Random Forest	Number of Estimators	64	1
Extra Trees (64 Estimators)	Extra Trees	Number of Estimators	64	1
LANDMark (Oracle) (64 Estimators)	LANDMark (Oracle)	Number of Estimators	64	1
LANDMark (No Oracle) (64 Estimators)	LANDMark (No Oracle)	Number of Estimators	64	1
Random Forest (0.6 Features)	Random Forest	Max Features	0.6	1
Extra Trees (0.6 Features)	Extra Trees	Max Features	0.6	1
LANDMark (Oracle) (0.6 Features)	LANDMark (Oracle)	Max Features	0.6	1
LANDMark (No Oracle) (0.6 Features)	LANDMark (No Oracle)	Max Features	0.6	1
Random Forest (128 Estimators)	Random Forest	Number of Estimators	128	1
Extra Trees (128 Estimators)	Extra Trees	Number of Estimators	128	1
LANDMark (Oracle) (128 Estimators)	LANDMark (Oracle)	Number of Estimators	128	1
LANDMark (No Oracle) (128 Estimators)	LANDMark (No Oracle)	Number of Estimators	128	1
Random Forest (0.7 Features)	Random Forest	Max Features	0.7	1
Extra Trees (0.7 Features)	Extra Trees	Max Features	0.7	1
LANDMark (Oracle) (0.7 Features)	LANDMark (Oracle)	Max Features	0.7	1
LANDMark (No Oracle) (0.7 Features)	LANDMark (No Oracle)	Max Features	0.7	1
Random Forest (256 Estimators)	Random Forest	Number of Estimators	256	1
Extra Trees (256 Estimators)	Extra Trees	Number of Estimators	256	1
LANDMark (Oracle) (256 Estimators)	LANDMark (Oracle)	Number of Estimators	256	1
LANDMark (No Oracle) (256 Estimators)	LANDMark (No Oracle)	Number of Estimators	256	1
Random Forest (0.8 Features)	Random Forest	Max Features	0.8	1
Extra Trees (0.8 Features)	Extra Trees	Max Features	0.8	1
LANDMark (Oracle) (0.8 Features)	LANDMark (Oracle)	Max Features	0.8	1
LANDMark (No Oracle) (0.8 Features)	LANDMark (No Oracle)	Max Features	0.8	1
Random Forest (1 Estimators)	Random Forest	Number of Estimators	1	0.8
Extra Trees (1 Estimators)	Extra Trees	Number of Estimators	1	0.8
LANDMark (Oracle) (1 Estimators)	LANDMark (Oracle)	Number of Estimators	1	1
LANDMark (No Oracle) (1 Estimators)	LANDMark (No Oracle)	Number of Estimators	1	0.816666667
Random Forest (sqrt Features)	Random Forest	Max Features	Square Root	0.816666667
Extra Trees (sqrt Features)	Extra Trees	Max Features	Square Root	0.633333333
LANDMark (Oracle) (sqrt Features)	LANDMark (Oracle)	Max Features	Square Root	0.816666667
LANDMark (No Oracle) (sqrt Features)	LANDMark (No Oracle)	Max Features	Square Root	0.816666667
Random Forest (2 Estimators)	Random Forest	Number of Estimators	2	0.485714286
Extra Trees (2 Estimators)	Extra Trees	Number of Estimators	2	0.5125
LANDMark (Oracle) (2 Estimators)	LANDMark (Oracle)	Number of Estimators	2	0.633333333
LANDMark (No Oracle) (2 Estimators)	LANDMark (No Oracle)	Number of Estimators	2	0.657142857
Random Forest (0.1 Features)	Random Forest	Max Features	0.1	0.8
Extra Trees (0.1 Features)	Extra Trees	Max Features	0.1	1
LANDMark (Oracle) (0.1 Features)	LANDMark (Oracle)	Max Features	0.1	0.633333333
LANDMark (No Oracle) (0.1 Features)	LANDMark (No Oracle)	Max Features	0.1	0.816666667
Random Forest (4 Estimators)	Random Forest	Number of Estimators	4	0.6
Extra Trees (4 Estimators)	Extra Trees	Number of Estimators	4	0.8
LANDMark (Oracle) (4 Estimators)	LANDMark (Oracle)	Number of Estimators	4	0.657142857
LANDMark (No Oracle) (4 Estimators)	LANDMark (No Oracle)	Number of Estimators	4	1
Random Forest (0.2 Features)	Random Forest	Max Features	0.2	1
Extra Trees (0.2 Features)	Extra Trees	Max Features	0.2	1
LANDMark (Oracle) (0.2 Features)	LANDMark (Oracle)	Max Features	0.2	1
LANDMark (No Oracle) (0.2 Features)	LANDMark (No Oracle)	Max Features	0.2	1
Random Forest (8 Estimators)	Random Forest	Number of Estimators	8	0.657142857
Extra Trees (8 Estimators)	Extra Trees	Number of Estimators	8	0.657142857
LANDMark (Oracle) (8 Estimators)	LANDMark (Oracle)	Number of Estimators	8	0.816666667
LANDMark (No Oracle) (8 Estimators)	LANDMark (No Oracle)	Number of Estimators	8	0.816666667
Random Forest (0.3 Features)	Random Forest	Max Features	0.3	0.816666667
Extra Trees (0.3 Features)	Extra Trees	Max Features	0.3	1
LANDMark (Oracle) (0.3 Features)	LANDMark (Oracle)	Max Features	0.3	0.816666667
LANDMark (No Oracle) (0.3 Features)	LANDMark (No Oracle)	Max Features	0.3	0.816666667
Random Forest (16 Estimators)	Random Forest	Number of Estimators	16	0.6
Extra Trees (16 Estimators)	Extra Trees	Number of Estimators	16	0.5125
LANDMark (Oracle) (16 Estimators)	LANDMark (Oracle)	Number of Estimators	16	1
LANDMark (No Oracle) (16 Estimators)	LANDMark (No Oracle)	Number of Estimators	16	1
Random Forest (0.4 Features)	Random Forest	Max Features	0.4	1
Extra Trees (0.4 Features)	Extra Trees	Max Features	0.4	1
LANDMark (Oracle) (0.4 Features)	LANDMark (Oracle)	Max Features	0.4	0.816666667
LANDMark (No Oracle) (0.4 Features)	LANDMark (No Oracle)	Max Features	0.4	1
Random Forest (32 Estimators)	Random Forest	Number of Estimators	32	0.657142857
Extra Trees (32 Estimators)	Extra Trees	Number of Estimators	32	0.8
LANDMark (Oracle) (32 Estimators)	LANDMark (Oracle)	Number of Estimators	32	0.816666667
LANDMark (No Oracle) (32 Estimators)	LANDMark (No Oracle)	Number of Estimators	32	0.816666667
Random Forest (0.5 Features)	Random Forest	Max Features	0.5	1
Extra Trees (0.5 Features)	Extra Trees	Max Features	0.5	1
LANDMark (Oracle) (0.5 Features)	LANDMark (Oracle)	Max Features	0.5	1
LANDMark (No Oracle) (0.5 Features)	LANDMark (No Oracle)	Max Features	0.5	1
Random Forest (64 Estimators)	Random Forest	Number of Estimators	64	0.8
Extra Trees (64 Estimators)	Extra Trees	Number of Estimators	64	0.816666667
LANDMark (Oracle) (64 Estimators)	LANDMark (Oracle)	Number of Estimators	64	1
LANDMark (No Oracle) (64 Estimators)	LANDMark (No Oracle)	Number of Estimators	64	1
Random Forest (0.6 Features)	Random Forest	Max Features	0.6	0.816666667
Extra Trees (0.6 Features)	Extra Trees	Max Features	0.6	1
LANDMark (Oracle) (0.6 Features)	LANDMark (Oracle)	Max Features	0.6	1
LANDMark (No Oracle) (0.6 Features)	LANDMark (No Oracle)	Max Features	0.6	1
Random Forest (128 Estimators)	Random Forest	Number of Estimators	128	0.633333333
Extra Trees (128 Estimators)	Extra Trees	Number of Estimators	128	1
LANDMark (Oracle) (128 Estimators)	LANDMark (Oracle)	Number of Estimators	128	1
LANDMark (No Oracle) (128 Estimators)	LANDMark (No Oracle)	Number of Estimators	128	1
Random Forest (0.7 Features)	Random Forest	Max Features	0.7	0.816666667
Extra Trees (0.7 Features)	Extra Trees	Max Features	0.7	0.816666667
LANDMark (Oracle) (0.7 Features)	LANDMark (Oracle)	Max Features	0.7	0.816666667
LANDMark (No Oracle) (0.7 Features)	LANDMark (No Oracle)	Max Features	0.7	1
Random Forest (256 Estimators)	Random Forest	Number of Estimators	256	0.816666667
Extra Trees (256 Estimators)	Extra Trees	Number of Estimators	256	0.816666667
LANDMark (Oracle) (256 Estimators)	LANDMark (Oracle)	Number of Estimators	256	1
LANDMark (No Oracle) (256 Estimators)	LANDMark (No Oracle)	Number of Estimators	256	1
Random Forest (0.8 Features)	Random Forest	Max Features	0.8	0.816666667
Extra Trees (0.8 Features)	Extra Trees	Max Features	0.8	0.657142857
LANDMark (Oracle) (0.8 Features)	LANDMark (Oracle)	Max Features	0.8	1
LANDMark (No Oracle) (0.8 Features)	LANDMark (No Oracle)	Max Features	0.8	1
Random Forest (1 Estimators)	Random Forest	Number of Estimators	1	0.816666667
Extra Trees (1 Estimators)	Extra Trees	Number of Estimators	1	1
LANDMark (Oracle) (1 Estimators)	LANDMark (Oracle)	Number of Estimators	1	0.657142857
LANDMark (No Oracle) (1 Estimators)	LANDMark (No Oracle)	Number of Estimators	1	1
Random Forest (sqrt Features)	Random Forest	Max Features	Square Root	1
Extra Trees (sqrt Features)	Extra Trees	Max Features	Square Root	1
LANDMark (Oracle) (sqrt Features)	LANDMark (Oracle)	Max Features	Square Root	1
LANDMark (No Oracle) (sqrt Features)	LANDMark (No Oracle)	Max Features	Square Root	1
Random Forest (2 Estimators)	Random Forest	Number of Estimators	2	0.377777778
Extra Trees (2 Estimators)	Extra Trees	Number of Estimators	2	0.657142857
LANDMark (Oracle) (2 Estimators)	LANDMark (Oracle)	Number of Estimators	2	0.816666667
LANDMark (No Oracle) (2 Estimators)	LANDMark (No Oracle)	Number of Estimators	2	0.377777778
Random Forest (0.1 Features)	Random Forest	Max Features	0.1	1
Extra Trees (0.1 Features)	Extra Trees	Max Features	0.1	1
LANDMark (Oracle) (0.1 Features)	LANDMark (Oracle)	Max Features	0.1	1
LANDMark (No Oracle) (0.1 Features)	LANDMark (No Oracle)	Max Features	0.1	1
Random Forest (4 Estimators)	Random Forest	Number of Estimators	4	0.8
Extra Trees (4 Estimators)	Extra Trees	Number of Estimators	4	0.816666667
LANDMark (Oracle) (4 Estimators)	LANDMark (Oracle)	Number of Estimators	4	1
LANDMark (No Oracle) (4 Estimators)	LANDMark (No Oracle)	Number of Estimators	4	1
Random Forest (0.2 Features)	Random Forest	Max Features	0.2	1
Extra Trees (0.2 Features)	Extra Trees	Max Features	0.2	1
LANDMark (Oracle) (0.2 Features)	LANDMark (Oracle)	Max Features	0.2	1
LANDMark (No Oracle) (0.2 Features)	LANDMark (No Oracle)	Max Features	0.2	1
Random Forest (8 Estimators)	Random Forest	Number of Estimators	8	0.5125
Extra Trees (8 Estimators)	Extra Trees	Number of Estimators	8	1
LANDMark (Oracle) (8 Estimators)	LANDMark (Oracle)	Number of Estimators	8	1
LANDMark (No Oracle) (8 Estimators)	LANDMark (No Oracle)	Number of Estimators	8	1
Random Forest (0.3 Features)	Random Forest	Max Features	0.3	1
Extra Trees (0.3 Features)	Extra Trees	Max Features	0.3	1
LANDMark (Oracle) (0.3 Features)	LANDMark (Oracle)	Max Features	0.3	1
LANDMark (No Oracle) (0.3 Features)	LANDMark (No Oracle)	Max Features	0.3	1
Random Forest (16 Estimators)	Random Forest	Number of Estimators	16	1
Extra Trees (16 Estimators)	Extra Trees	Number of Estimators	16	0.816666667
LANDMark (Oracle) (16 Estimators)	LANDMark (Oracle)	Number of Estimators	16	1
LANDMark (No Oracle) (16 Estimators)	LANDMark (No Oracle)	Number of Estimators	16	1
Random Forest (0.4 Features)	Random Forest	Max Features	0.4	1
Extra Trees (0.4 Features)	Extra Trees	Max Features	0.4	1
LANDMark (Oracle) (0.4 Features)	LANDMark (Oracle)	Max Features	0.4	1
LANDMark (No Oracle) (0.4 Features)	LANDMark (No Oracle)	Max Features	0.4	1
Random Forest (32 Estimators)	Random Forest	Number of Estimators	32	1
Extra Trees (32 Estimators)	Extra Trees	Number of Estimators	32	0.816666667
LANDMark (Oracle) (32 Estimators)	LANDMark (Oracle)	Number of Estimators	32	1
LANDMark (No Oracle) (32 Estimators)	LANDMark (No Oracle)	Number of Estimators	32	1
Random Forest (0.5 Features)	Random Forest	Max Features	0.5	1
Extra Trees (0.5 Features)	Extra Trees	Max Features	0.5	1
LANDMark (Oracle) (0.5 Features)	LANDMark (Oracle)	Max Features	0.5	1
LANDMark (No Oracle) (0.5 Features)	LANDMark (No Oracle)	Max Features	0.5	1
Random Forest (64 Estimators)	Random Forest	Number of Estimators	64	1
Extra Trees (64 Estimators)	Extra Trees	Number of Estimators	64	1
LANDMark (Oracle) (64 Estimators)	LANDMark (Oracle)	Number of Estimators	64	1
LANDMark (No Oracle) (64 Estimators)	LANDMark (No Oracle)	Number of Estimators	64	1
Random Forest (0.6 Features)	Random Forest	Max Features	0.6	1
Extra Trees (0.6 Features)	Extra Trees	Max Features	0.6	1
LANDMark (Oracle) (0.6 Features)	LANDMark (Oracle)	Max Features	0.6	1
LANDMark (No Oracle) (0.6 Features)	LANDMark (No Oracle)	Max Features	0.6	1
Random Forest (128 Estimators)	Random Forest	Number of Estimators	128	1
Extra Trees (128 Estimators)	Extra Trees	Number of Estimators	128	1
LANDMark (Oracle) (128 Estimators)	LANDMark (Oracle)	Number of Estimators	128	1
LANDMark (No Oracle) (128 Estimators)	LANDMark (No Oracle)	Number of Estimators	128	1
Random Forest (0.7 Features)	Random Forest	Max Features	0.7	1
Extra Trees (0.7 Features)	Extra Trees	Max Features	0.7	1
LANDMark (Oracle) (0.7 Features)	LANDMark (Oracle)	Max Features	0.7	1
LANDMark (No Oracle) (0.7 Features)	LANDMark (No Oracle)	Max Features	0.7	1
Random Forest (256 Estimators)	Random Forest	Number of Estimators	256	1
Extra Trees (256 Estimators)	Extra Trees	Number of Estimators	256	1
LANDMark (Oracle) (256 Estimators)	LANDMark (Oracle)	Number of Estimators	256	1
LANDMark (No Oracle) (256 Estimators)	LANDMark (No Oracle)	Number of Estimators	256	1
Random Forest (0.8 Features)	Random Forest	Max Features	0.8	1
Extra Trees (0.8 Features)	Extra Trees	Max Features	0.8	1
LANDMark (Oracle) (0.8 Features)	LANDMark (Oracle)	Max Features	0.8	1
LANDMark (No Oracle) (0.8 Features)	LANDMark (No Oracle)	Max Features	0.8	1
Random Forest (1 Estimators)	Random Forest	Number of Estimators	1	0.4
Extra Trees (1 Estimators)	Extra Trees	Number of Estimators	1	0.485714286
LANDMark (Oracle) (1 Estimators)	LANDMark (Oracle)	Number of Estimators	1	1
LANDMark (No Oracle) (1 Estimators)	LANDMark (No Oracle)	Number of Estimators	1	0.6
Random Forest (sqrt Features)	Random Forest	Max Features	Square Root	0.816666667
Extra Trees (sqrt Features)	Extra Trees	Max Features	Square Root	0.816666667
LANDMark (Oracle) (sqrt Features)	LANDMark (Oracle)	Max Features	Square Root	0.816666667
LANDMark (No Oracle) (sqrt Features)	LANDMark (No Oracle)	Max Features	Square Root	0.8
Random Forest (2 Estimators)	Random Forest	Number of Estimators	2	0.657142857
Extra Trees (2 Estimators)	Extra Trees	Number of Estimators	2	0.8
LANDMark (Oracle) (2 Estimators)	LANDMark (Oracle)	Number of Estimators	2	0.816666667
LANDMark (No Oracle) (2 Estimators)	LANDMark (No Oracle)	Number of Estimators	2	1
Random Forest (0.1 Features)	Random Forest	Max Features	0.1	1
Extra Trees (0.1 Features)	Extra Trees	Max Features	0.1	1
LANDMark (Oracle) (0.1 Features)	LANDMark (Oracle)	Max Features	0.1	1
LANDMark (No Oracle) (0.1 Features)	LANDMark (No Oracle)	Max Features	0.1	1
Random Forest (4 Estimators)	Random Forest	Number of Estimators	4	0.35
Extra Trees (4 Estimators)	Extra Trees	Number of Estimators	4	0.8
LANDMark (Oracle) (4 Estimators)	LANDMark (Oracle)	Number of Estimators	4	0.657142857
LANDMark (No Oracle) (4 Estimators)	LANDMark (No Oracle)	Number of Estimators	4	1
Random Forest (0.2 Features)	Random Forest	Max Features	0.2	1
Extra Trees (0.2 Features)	Extra Trees	Max Features	0.2	1
LANDMark (Oracle) (0.2 Features)	LANDMark (Oracle)	Max Features	0.2	1
LANDMark (No Oracle) (0.2 Features)	LANDMark (No Oracle)	Max Features	0.2	1
Random Forest (8 Estimators)	Random Forest	Number of Estimators	8	0.657142857
Extra Trees (8 Estimators)	Extra Trees	Number of Estimators	8	0.485714286
LANDMark (Oracle) (8 Estimators)	LANDMark (Oracle)	Number of Estimators	8	1
LANDMark (No Oracle) (8 Estimators)	LANDMark (No Oracle)	Number of Estimators	8	1
Random Forest (0.3 Features)	Random Forest	Max Features	0.3	1
Extra Trees (0.3 Features)	Extra Trees	Max Features	0.3	1
LANDMark (Oracle) (0.3 Features)	LANDMark (Oracle)	Max Features	0.3	0.816666667
LANDMark (No Oracle) (0.3 Features)	LANDMark (No Oracle)	Max Features	0.3	1
Random Forest (16 Estimators)	Random Forest	Number of Estimators	16	0.5125
Extra Trees (16 Estimators)	Extra Trees	Number of Estimators	16	0.8
LANDMark (Oracle) (16 Estimators)	LANDMark (Oracle)	Number of Estimators	16	1
LANDMark (No Oracle) (16 Estimators)	LANDMark (No Oracle)	Number of Estimators	16	1
Random Forest (0.4 Features)	Random Forest	Max Features	0.4	1
Extra Trees (0.4 Features)	Extra Trees	Max Features	0.4	1
LANDMark (Oracle) (0.4 Features)	LANDMark (Oracle)	Max Features	0.4	1
LANDMark (No Oracle) (0.4 Features)	LANDMark (No Oracle)	Max Features	0.4	1
Random Forest (32 Estimators)	Random Forest	Number of Estimators	32	1
Extra Trees (32 Estimators)	Extra Trees	Number of Estimators	32	1
LANDMark (Oracle) (32 Estimators)	LANDMark (Oracle)	Number of Estimators	32	1
LANDMark (No Oracle) (32 Estimators)	LANDMark (No Oracle)	Number of Estimators	32	1
Random Forest (0.5 Features)	Random Forest	Max Features	0.5	1
Extra Trees (0.5 Features)	Extra Trees	Max Features	0.5	1
LANDMark (Oracle) (0.5 Features)	LANDMark (Oracle)	Max Features	0.5	1
LANDMark (No Oracle) (0.5 Features)	LANDMark (No Oracle)	Max Features	0.5	1
Random Forest (64 Estimators)	Random Forest	Number of Estimators	64	0.633333333
Extra Trees (64 Estimators)	Extra Trees	Number of Estimators	64	1
LANDMark (Oracle) (64 Estimators)	LANDMark (Oracle)	Number of Estimators	64	1
LANDMark (No Oracle) (64 Estimators)	LANDMark (No Oracle)	Number of Estimators	64	1
Random Forest (0.6 Features)	Random Forest	Max Features	0.6	1
Extra Trees (0.6 Features)	Extra Trees	Max Features	0.6	1
LANDMark (Oracle) (0.6 Features)	LANDMark (Oracle)	Max Features	0.6	1
LANDMark (No Oracle) (0.6 Features)	LANDMark (No Oracle)	Max Features	0.6	1
Random Forest (128 Estimators)	Random Forest	Number of Estimators	128	1
Extra Trees (128 Estimators)	Extra Trees	Number of Estimators	128	1
LANDMark (Oracle) (128 Estimators)	LANDMark (Oracle)	Number of Estimators	128	1
LANDMark (No Oracle) (128 Estimators)	LANDMark (No Oracle)	Number of Estimators	128	1
Random Forest (0.7 Features)	Random Forest	Max Features	0.7	1
Extra Trees (0.7 Features)	Extra Trees	Max Features	0.7	1
LANDMark (Oracle) (0.7 Features)	LANDMark (Oracle)	Max Features	0.7	1
LANDMark (No Oracle) (0.7 Features)	LANDMark (No Oracle)	Max Features	0.7	1
Random Forest (256 Estimators)	Random Forest	Number of Estimators	256	0.816666667
Extra Trees (256 Estimators)	Extra Trees	Number of Estimators	256	1
LANDMark (Oracle) (256 Estimators)	LANDMark (Oracle)	Number of Estimators	256	1
LANDMark (No Oracle) (256 Estimators)	LANDMark (No Oracle)	Number of Estimators	256	1
Random Forest (0.8 Features)	Random Forest	Max Features	0.8	0.816666667
Extra Trees (0.8 Features)	Extra Trees	Max Features	0.8	1
LANDMark (Oracle) (0.8 Features)	LANDMark (Oracle)	Max Features	0.8	1
LANDMark (No Oracle) (0.8 Features)	LANDMark (No Oracle)	Max Features	0.8	1
Random Forest (1 Estimators)	Random Forest	Number of Estimators	1	1
Extra Trees (1 Estimators)	Extra Trees	Number of Estimators	1	0.816666667
LANDMark (Oracle) (1 Estimators)	LANDMark (Oracle)	Number of Estimators	1	1
LANDMark (No Oracle) (1 Estimators)	LANDMark (No Oracle)	Number of Estimators	1	1
Random Forest (sqrt Features)	Random Forest	Max Features	Square Root	1
Extra Trees (sqrt Features)	Extra Trees	Max Features	Square Root	1
LANDMark (Oracle) (sqrt Features)	LANDMark (Oracle)	Max Features	Square Root	1
LANDMark (No Oracle) (sqrt Features)	LANDMark (No Oracle)	Max Features	Square Root	1
Random Forest (2 Estimators)	Random Forest	Number of Estimators	2	0.485714286
Extra Trees (2 Estimators)	Extra Trees	Number of Estimators	2	0.816666667
LANDMark (Oracle) (2 Estimators)	LANDMark (Oracle)	Number of Estimators	2	0.816666667
LANDMark (No Oracle) (2 Estimators)	LANDMark (No Oracle)	Number of Estimators	2	1
Random Forest (0.1 Features)	Random Forest	Max Features	0.1	1
Extra Trees (0.1 Features)	Extra Trees	Max Features	0.1	1
LANDMark (Oracle) (0.1 Features)	LANDMark (Oracle)	Max Features	0.1	1
LANDMark (No Oracle) (0.1 Features)	LANDMark (No Oracle)	Max Features	0.1	1
Random Forest (4 Estimators)	Random Forest	Number of Estimators	4	0.816666667
Extra Trees (4 Estimators)	Extra Trees	Number of Estimators	4	0.657142857
LANDMark (Oracle) (4 Estimators)	LANDMark (Oracle)	Number of Estimators	4	1
LANDMark (No Oracle) (4 Estimators)	LANDMark (No Oracle)	Number of Estimators	4	1
Random Forest (0.2 Features)	Random Forest	Max Features	0.2	1
Extra Trees (0.2 Features)	Extra Trees	Max Features	0.2	1
LANDMark (Oracle) (0.2 Features)	LANDMark (Oracle)	Max Features	0.2	1
LANDMark (No Oracle) (0.2 Features)	LANDMark (No Oracle)	Max Features	0.2	1
Random Forest (8 Estimators)	Random Forest	Number of Estimators	8	0.816666667
Extra Trees (8 Estimators)	Extra Trees	Number of Estimators	8	0.816666667
LANDMark (Oracle) (8 Estimators)	LANDMark (Oracle)	Number of Estimators	8	1
LANDMark (No Oracle) (8 Estimators)	LANDMark (No Oracle)	Number of Estimators	8	1
Random Forest (0.3 Features)	Random Forest	Max Features	0.3	1
Extra Trees (0.3 Features)	Extra Trees	Max Features	0.3	1
LANDMark (Oracle) (0.3 Features)	LANDMark (Oracle)	Max Features	0.3	1
LANDMark (No Oracle) (0.3 Features)	LANDMark (No Oracle)	Max Features	0.3	1
Random Forest (16 Estimators)	Random Forest	Number of Estimators	16	0.816666667
Extra Trees (16 Estimators)	Extra Trees	Number of Estimators	16	0.657142857
LANDMark (Oracle) (16 Estimators)	LANDMark (Oracle)	Number of Estimators	16	1
LANDMark (No Oracle) (16 Estimators)	LANDMark (No Oracle)	Number of Estimators	16	1
Random Forest (0.4 Features)	Random Forest	Max Features	0.4	1
Extra Trees (0.4 Features)	Extra Trees	Max Features	0.4	1
LANDMark (Oracle) (0.4 Features)	LANDMark (Oracle)	Max Features	0.4	1
LANDMark (No Oracle) (0.4 Features)	LANDMark (No Oracle)	Max Features	0.4	1
Random Forest (32 Estimators)	Random Forest	Number of Estimators	32	1
Extra Trees (32 Estimators)	Extra Trees	Number of Estimators	32	0.657142857
LANDMark (Oracle) (32 Estimators)	LANDMark (Oracle)	Number of Estimators	32	1
LANDMark (No Oracle) (32 Estimators)	LANDMark (No Oracle)	Number of Estimators	32	1
Random Forest (0.5 Features)	Random Forest	Max Features	0.5	1
Extra Trees (0.5 Features)	Extra Trees	Max Features	0.5	1
LANDMark (Oracle) (0.5 Features)	LANDMark (Oracle)	Max Features	0.5	1
LANDMark (No Oracle) (0.5 Features)	LANDMark (No Oracle)	Max Features	0.5	1
Random Forest (64 Estimators)	Random Forest	Number of Estimators	64	1
Extra Trees (64 Estimators)	Extra Trees	Number of Estimators	64	1
LANDMark (Oracle) (64 Estimators)	LANDMark (Oracle)	Number of Estimators	64	1
LANDMark (No Oracle) (64 Estimators)	LANDMark (No Oracle)	Number of Estimators	64	1
Random Forest (0.6 Features)	Random Forest	Max Features	0.6	1
Extra Trees (0.6 Features)	Extra Trees	Max Features	0.6	1
LANDMark (Oracle) (0.6 Features)	LANDMark (Oracle)	Max Features	0.6	1
LANDMark (No Oracle) (0.6 Features)	LANDMark (No Oracle)	Max Features	0.6	1
Random Forest (128 Estimators)	Random Forest	Number of Estimators	128	1
Extra Trees (128 Estimators)	Extra Trees	Number of Estimators	128	0.816666667
LANDMark (Oracle) (128 Estimators)	LANDMark (Oracle)	Number of Estimators	128	1
LANDMark (No Oracle) (128 Estimators)	LANDMark (No Oracle)	Number of Estimators	128	1
Random Forest (0.7 Features)	Random Forest	Max Features	0.7	1
Extra Trees (0.7 Features)	Extra Trees	Max Features	0.7	1
LANDMark (Oracle) (0.7 Features)	LANDMark (Oracle)	Max Features	0.7	1
LANDMark (No Oracle) (0.7 Features)	LANDMark (No Oracle)	Max Features	0.7	1
Random Forest (256 Estimators)	Random Forest	Number of Estimators	256	1
Extra Trees (256 Estimators)	Extra Trees	Number of Estimators	256	0.816666667
LANDMark (Oracle) (256 Estimators)	LANDMark (Oracle)	Number of Estimators	256	1
LANDMark (No Oracle) (256 Estimators)	LANDMark (No Oracle)	Number of Estimators	256	1
Random Forest (0.8 Features)	Random Forest	Max Features	0.8	1
Extra Trees (0.8 Features)	Extra Trees	Max Features	0.8	1
LANDMark (Oracle) (0.8 Features)	LANDMark (Oracle)	Max Features	0.8	1
LANDMark (No Oracle) (0.8 Features)	LANDMark (No Oracle)	Max Features	0.8	1
Random Forest (1 Estimators)	Random Forest	Number of Estimators	1	0.377777778
Extra Trees (1 Estimators)	Extra Trees	Number of Estimators	1	0.6
LANDMark (Oracle) (1 Estimators)	LANDMark (Oracle)	Number of Estimators	1	0.657142857
LANDMark (No Oracle) (1 Estimators)	LANDMark (No Oracle)	Number of Estimators	1	0.657142857
Random Forest (sqrt Features)	Random Forest	Max Features	Square Root	0.377777778
Extra Trees (sqrt Features)	Extra Trees	Max Features	Square Root	0.5125
LANDMark (Oracle) (sqrt Features)	LANDMark (Oracle)	Max Features	Square Root	0.816666667
LANDMark (No Oracle) (sqrt Features)	LANDMark (No Oracle)	Max Features	Square Root	0.657142857
Random Forest (2 Estimators)	Random Forest	Number of Estimators	2	0.816666667
Extra Trees (2 Estimators)	Extra Trees	Number of Estimators	2	0.657142857
LANDMark (Oracle) (2 Estimators)	LANDMark (Oracle)	Number of Estimators	2	0.657142857
LANDMark (No Oracle) (2 Estimators)	LANDMark (No Oracle)	Number of Estimators	2	0.657142857
Random Forest (0.1 Features)	Random Forest	Max Features	0.1	1
Extra Trees (0.1 Features)	Extra Trees	Max Features	0.1	1
LANDMark (Oracle) (0.1 Features)	LANDMark (Oracle)	Max Features	0.1	0.633333333
LANDMark (No Oracle) (0.1 Features)	LANDMark (No Oracle)	Max Features	0.1	0.657142857
Random Forest (4 Estimators)	Random Forest	Number of Estimators	4	0.657142857
Extra Trees (4 Estimators)	Extra Trees	Number of Estimators	4	0.8
LANDMark (Oracle) (4 Estimators)	LANDMark (Oracle)	Number of Estimators	4	0.816666667
LANDMark (No Oracle) (4 Estimators)	LANDMark (No Oracle)	Number of Estimators	4	0.816666667
Random Forest (0.2 Features)	Random Forest	Max Features	0.2	1
Extra Trees (0.2 Features)	Extra Trees	Max Features	0.2	1
LANDMark (Oracle) (0.2 Features)	LANDMark (Oracle)	Max Features	0.2	0.8
LANDMark (No Oracle) (0.2 Features)	LANDMark (No Oracle)	Max Features	0.2	0.657142857
Random Forest (8 Estimators)	Random Forest	Number of Estimators	8	0.45
Extra Trees (8 Estimators)	Extra Trees	Number of Estimators	8	0.8
LANDMark (Oracle) (8 Estimators)	LANDMark (Oracle)	Number of Estimators	8	0.816666667
LANDMark (No Oracle) (8 Estimators)	LANDMark (No Oracle)	Number of Estimators	8	0.816666667
Random Forest (0.3 Features)	Random Forest	Max Features	0.3	0.657142857
Extra Trees (0.3 Features)	Extra Trees	Max Features	0.3	0.657142857
LANDMark (Oracle) (0.3 Features)	LANDMark (Oracle)	Max Features	0.3	0.657142857
LANDMark (No Oracle) (0.3 Features)	LANDMark (No Oracle)	Max Features	0.3	0.816666667
Random Forest (16 Estimators)	Random Forest	Number of Estimators	16	0.633333333
Extra Trees (16 Estimators)	Extra Trees	Number of Estimators	16	0.6
LANDMark (Oracle) (16 Estimators)	LANDMark (Oracle)	Number of Estimators	16	1
LANDMark (No Oracle) (16 Estimators)	LANDMark (No Oracle)	Number of Estimators	16	0.657142857
Random Forest (0.4 Features)	Random Forest	Max Features	0.4	0.657142857
Extra Trees (0.4 Features)	Extra Trees	Max Features	0.4	0.657142857
LANDMark (Oracle) (0.4 Features)	LANDMark (Oracle)	Max Features	0.4	0.816666667
LANDMark (No Oracle) (0.4 Features)	LANDMark (No Oracle)	Max Features	0.4	1
Random Forest (32 Estimators)	Random Forest	Number of Estimators	32	0.657142857
Extra Trees (32 Estimators)	Extra Trees	Number of Estimators	32	0.35
LANDMark (Oracle) (32 Estimators)	LANDMark (Oracle)	Number of Estimators	32	1
LANDMark (No Oracle) (32 Estimators)	LANDMark (No Oracle)	Number of Estimators	32	1
Random Forest (0.5 Features)	Random Forest	Max Features	0.5	0.657142857
Extra Trees (0.5 Features)	Extra Trees	Max Features	0.5	0.657142857
LANDMark (Oracle) (0.5 Features)	LANDMark (Oracle)	Max Features	0.5	1
LANDMark (No Oracle) (0.5 Features)	LANDMark (No Oracle)	Max Features	0.5	1
Random Forest (64 Estimators)	Random Forest	Number of Estimators	64	0.657142857
Extra Trees (64 Estimators)	Extra Trees	Number of Estimators	64	0.377777778
LANDMark (Oracle) (64 Estimators)	LANDMark (Oracle)	Number of Estimators	64	1
LANDMark (No Oracle) (64 Estimators)	LANDMark (No Oracle)	Number of Estimators	64	1
Random Forest (0.6 Features)	Random Forest	Max Features	0.6	0.657142857
Extra Trees (0.6 Features)	Extra Trees	Max Features	0.6	0.657142857
LANDMark (Oracle) (0.6 Features)	LANDMark (Oracle)	Max Features	0.6	0.816666667
LANDMark (No Oracle) (0.6 Features)	LANDMark (No Oracle)	Max Features	0.6	1
Random Forest (128 Estimators)	Random Forest	Number of Estimators	128	0.5125
Extra Trees (128 Estimators)	Extra Trees	Number of Estimators	128	1
LANDMark (Oracle) (128 Estimators)	LANDMark (Oracle)	Number of Estimators	128	1
LANDMark (No Oracle) (128 Estimators)	LANDMark (No Oracle)	Number of Estimators	128	1
Random Forest (0.7 Features)	Random Forest	Max Features	0.7	0.657142857
Extra Trees (0.7 Features)	Extra Trees	Max Features	0.7	0.657142857
LANDMark (Oracle) (0.7 Features)	LANDMark (Oracle)	Max Features	0.7	1
LANDMark (No Oracle) (0.7 Features)	LANDMark (No Oracle)	Max Features	0.7	1
Random Forest (256 Estimators)	Random Forest	Number of Estimators	256	0.5125
Extra Trees (256 Estimators)	Extra Trees	Number of Estimators	256	0.657142857
LANDMark (Oracle) (256 Estimators)	LANDMark (Oracle)	Number of Estimators	256	1
LANDMark (No Oracle) (256 Estimators)	LANDMark (No Oracle)	Number of Estimators	256	1
Random Forest (0.8 Features)	Random Forest	Max Features	0.8	0.657142857
Extra Trees (0.8 Features)	Extra Trees	Max Features	0.8	0.657142857
LANDMark (Oracle) (0.8 Features)	LANDMark (Oracle)	Max Features	0.8	1
LANDMark (No Oracle) (0.8 Features)	LANDMark (No Oracle)	Max Features	0.8	1
Random Forest (1 Estimators)	Random Forest	Number of Estimators	1	0.4
Extra Trees (1 Estimators)	Extra Trees	Number of Estimators	1	0.8
LANDMark (Oracle) (1 Estimators)	LANDMark (Oracle)	Number of Estimators	1	0.816666667
LANDMark (No Oracle) (1 Estimators)	LANDMark (No Oracle)	Number of Estimators	1	0.657142857
Random Forest (sqrt Features)	Random Forest	Max Features	Square Root	0.657142857
Extra Trees (sqrt Features)	Extra Trees	Max Features	Square Root	0.816666667
LANDMark (Oracle) (sqrt Features)	LANDMark (Oracle)	Max Features	Square Root	0.633333333
LANDMark (No Oracle) (sqrt Features)	LANDMark (No Oracle)	Max Features	Square Root	0.816666667
Random Forest (2 Estimators)	Random Forest	Number of Estimators	2	0.8
Extra Trees (2 Estimators)	Extra Trees	Number of Estimators	2	0.377777778
LANDMark (Oracle) (2 Estimators)	LANDMark (Oracle)	Number of Estimators	2	0.657142857
LANDMark (No Oracle) (2 Estimators)	LANDMark (No Oracle)	Number of Estimators	2	1
Random Forest (0.1 Features)	Random Forest	Max Features	0.1	1
Extra Trees (0.1 Features)	Extra Trees	Max Features	0.1	1
LANDMark (Oracle) (0.1 Features)	LANDMark (Oracle)	Max Features	0.1	0.657142857
LANDMark (No Oracle) (0.1 Features)	LANDMark (No Oracle)	Max Features	0.1	0.816666667
Random Forest (4 Estimators)	Random Forest	Number of Estimators	4	0.485714286
Extra Trees (4 Estimators)	Extra Trees	Number of Estimators	4	0.485714286
LANDMark (Oracle) (4 Estimators)	LANDMark (Oracle)	Number of Estimators	4	0.816666667
LANDMark (No Oracle) (4 Estimators)	LANDMark (No Oracle)	Number of Estimators	4	0.816666667
Random Forest (0.2 Features)	Random Forest	Max Features	0.2	1
Extra Trees (0.2 Features)	Extra Trees	Max Features	0.2	1
LANDMark (Oracle) (0.2 Features)	LANDMark (Oracle)	Max Features	0.2	0.816666667
LANDMark (No Oracle) (0.2 Features)	LANDMark (No Oracle)	Max Features	0.2	0.816666667
Random Forest (8 Estimators)	Random Forest	Number of Estimators	8	0.6
Extra Trees (8 Estimators)	Extra Trees	Number of Estimators	8	0.633333333
LANDMark (Oracle) (8 Estimators)	LANDMark (Oracle)	Number of Estimators	8	0.816666667
LANDMark (No Oracle) (8 Estimators)	LANDMark (No Oracle)	Number of Estimators	8	1
Random Forest (0.3 Features)	Random Forest	Max Features	0.3	0.816666667
Extra Trees (0.3 Features)	Extra Trees	Max Features	0.3	0.816666667
LANDMark (Oracle) (0.3 Features)	LANDMark (Oracle)	Max Features	0.3	0.657142857
LANDMark (No Oracle) (0.3 Features)	LANDMark (No Oracle)	Max Features	0.3	0.816666667
Random Forest (16 Estimators)	Random Forest	Number of Estimators	16	0.816666667
Extra Trees (16 Estimators)	Extra Trees	Number of Estimators	16	0.657142857
LANDMark (Oracle) (16 Estimators)	LANDMark (Oracle)	Number of Estimators	16	0.816666667
LANDMark (No Oracle) (16 Estimators)	LANDMark (No Oracle)	Number of Estimators	16	1
Random Forest (0.4 Features)	Random Forest	Max Features	0.4	0.816666667
Extra Trees (0.4 Features)	Extra Trees	Max Features	0.4	0.8
LANDMark (Oracle) (0.4 Features)	LANDMark (Oracle)	Max Features	0.4	1
LANDMark (No Oracle) (0.4 Features)	LANDMark (No Oracle)	Max Features	0.4	1
Random Forest (32 Estimators)	Random Forest	Number of Estimators	32	0.633333333
Extra Trees (32 Estimators)	Extra Trees	Number of Estimators	32	0.45
LANDMark (Oracle) (32 Estimators)	LANDMark (Oracle)	Number of Estimators	32	1
LANDMark (No Oracle) (32 Estimators)	LANDMark (No Oracle)	Number of Estimators	32	1
Random Forest (0.5 Features)	Random Forest	Max Features	0.5	0.816666667
Extra Trees (0.5 Features)	Extra Trees	Max Features	0.5	0.8
LANDMark (Oracle) (0.5 Features)	LANDMark (Oracle)	Max Features	0.5	0.816666667
LANDMark (No Oracle) (0.5 Features)	LANDMark (No Oracle)	Max Features	0.5	1
Random Forest (64 Estimators)	Random Forest	Number of Estimators	64	0.633333333
Extra Trees (64 Estimators)	Extra Trees	Number of Estimators	64	1
LANDMark (Oracle) (64 Estimators)	LANDMark (Oracle)	Number of Estimators	64	1
LANDMark (No Oracle) (64 Estimators)	LANDMark (No Oracle)	Number of Estimators	64	1
Random Forest (0.6 Features)	Random Forest	Max Features	0.6	0.816666667
Extra Trees (0.6 Features)	Extra Trees	Max Features	0.6	0.8
LANDMark (Oracle) (0.6 Features)	LANDMark (Oracle)	Max Features	0.6	1
LANDMark (No Oracle) (0.6 Features)	LANDMark (No Oracle)	Max Features	0.6	1
Random Forest (128 Estimators)	Random Forest	Number of Estimators	128	0.816666667
Extra Trees (128 Estimators)	Extra Trees	Number of Estimators	128	0.657142857
LANDMark (Oracle) (128 Estimators)	LANDMark (Oracle)	Number of Estimators	128	0.657142857
LANDMark (No Oracle) (128 Estimators)	LANDMark (No Oracle)	Number of Estimators	128	1
Random Forest (0.7 Features)	Random Forest	Max Features	0.7	0.816666667
Extra Trees (0.7 Features)	Extra Trees	Max Features	0.7	0.8
LANDMark (Oracle) (0.7 Features)	LANDMark (Oracle)	Max Features	0.7	1
LANDMark (No Oracle) (0.7 Features)	LANDMark (No Oracle)	Max Features	0.7	1
Random Forest (256 Estimators)	Random Forest	Number of Estimators	256	0.5125
Extra Trees (256 Estimators)	Extra Trees	Number of Estimators	256	0.816666667
LANDMark (Oracle) (256 Estimators)	LANDMark (Oracle)	Number of Estimators	256	1
LANDMark (No Oracle) (256 Estimators)	LANDMark (No Oracle)	Number of Estimators	256	1
Random Forest (0.8 Features)	Random Forest	Max Features	0.8	0.816666667
Extra Trees (0.8 Features)	Extra Trees	Max Features	0.8	0.8
LANDMark (Oracle) (0.8 Features)	LANDMark (Oracle)	Max Features	0.8	0.657142857
LANDMark (No Oracle) (0.8 Features)	LANDMark (No Oracle)	Max Features	0.8	1
Random Forest (1 Estimators)	Random Forest	Number of Estimators	1	0.314285714
Extra Trees (1 Estimators)	Extra Trees	Number of Estimators	1	1
LANDMark (Oracle) (1 Estimators)	LANDMark (Oracle)	Number of Estimators	1	0.816666667
LANDMark (No Oracle) (1 Estimators)	LANDMark (No Oracle)	Number of Estimators	1	1
Random Forest (sqrt Features)	Random Forest	Max Features	Square Root	1
Extra Trees (sqrt Features)	Extra Trees	Max Features	Square Root	1
LANDMark (Oracle) (sqrt Features)	LANDMark (Oracle)	Max Features	Square Root	1
LANDMark (No Oracle) (sqrt Features)	LANDMark (No Oracle)	Max Features	Square Root	1
Random Forest (2 Estimators)	Random Forest	Number of Estimators	2	0.657142857
Extra Trees (2 Estimators)	Extra Trees	Number of Estimators	2	0.633333333
LANDMark (Oracle) (2 Estimators)	LANDMark (Oracle)	Number of Estimators	2	0.6
LANDMark (No Oracle) (2 Estimators)	LANDMark (No Oracle)	Number of Estimators	2	1
Random Forest (0.1 Features)	Random Forest	Max Features	0.1	1
Extra Trees (0.1 Features)	Extra Trees	Max Features	0.1	1
LANDMark (Oracle) (0.1 Features)	LANDMark (Oracle)	Max Features	0.1	1
LANDMark (No Oracle) (0.1 Features)	LANDMark (No Oracle)	Max Features	0.1	1
Random Forest (4 Estimators)	Random Forest	Number of Estimators	4	0.266666667
Extra Trees (4 Estimators)	Extra Trees	Number of Estimators	4	1
LANDMark (Oracle) (4 Estimators)	LANDMark (Oracle)	Number of Estimators	4	1
LANDMark (No Oracle) (4 Estimators)	LANDMark (No Oracle)	Number of Estimators	4	1
Random Forest (0.2 Features)	Random Forest	Max Features	0.2	1
Extra Trees (0.2 Features)	Extra Trees	Max Features	0.2	1
LANDMark (Oracle) (0.2 Features)	LANDMark (Oracle)	Max Features	0.2	1
LANDMark (No Oracle) (0.2 Features)	LANDMark (No Oracle)	Max Features	0.2	1
Random Forest (8 Estimators)	Random Forest	Number of Estimators	8	0.633333333
Extra Trees (8 Estimators)	Extra Trees	Number of Estimators	8	0.816666667
LANDMark (Oracle) (8 Estimators)	LANDMark (Oracle)	Number of Estimators	8	1
LANDMark (No Oracle) (8 Estimators)	LANDMark (No Oracle)	Number of Estimators	8	1
Random Forest (0.3 Features)	Random Forest	Max Features	0.3	1
Extra Trees (0.3 Features)	Extra Trees	Max Features	0.3	1
LANDMark (Oracle) (0.3 Features)	LANDMark (Oracle)	Max Features	0.3	1
LANDMark (No Oracle) (0.3 Features)	LANDMark (No Oracle)	Max Features	0.3	1
Random Forest (16 Estimators)	Random Forest	Number of Estimators	16	1
Extra Trees (16 Estimators)	Extra Trees	Number of Estimators	16	0.816666667
LANDMark (Oracle) (16 Estimators)	LANDMark (Oracle)	Number of Estimators	16	1
LANDMark (No Oracle) (16 Estimators)	LANDMark (No Oracle)	Number of Estimators	16	1
Random Forest (0.4 Features)	Random Forest	Max Features	0.4	1
Extra Trees (0.4 Features)	Extra Trees	Max Features	0.4	1
LANDMark (Oracle) (0.4 Features)	LANDMark (Oracle)	Max Features	0.4	1
LANDMark (No Oracle) (0.4 Features)	LANDMark (No Oracle)	Max Features	0.4	1
Random Forest (32 Estimators)	Random Forest	Number of Estimators	32	1
Extra Trees (32 Estimators)	Extra Trees	Number of Estimators	32	1
LANDMark (Oracle) (32 Estimators)	LANDMark (Oracle)	Number of Estimators	32	1
LANDMark (No Oracle) (32 Estimators)	LANDMark (No Oracle)	Number of Estimators	32	1
Random Forest (0.5 Features)	Random Forest	Max Features	0.5	1
Extra Trees (0.5 Features)	Extra Trees	Max Features	0.5	1
LANDMark (Oracle) (0.5 Features)	LANDMark (Oracle)	Max Features	0.5	1
LANDMark (No Oracle) (0.5 Features)	LANDMark (No Oracle)	Max Features	0.5	1
Random Forest (64 Estimators)	Random Forest	Number of Estimators	64	1
Extra Trees (64 Estimators)	Extra Trees	Number of Estimators	64	1
LANDMark (Oracle) (64 Estimators)	LANDMark (Oracle)	Number of Estimators	64	1
LANDMark (No Oracle) (64 Estimators)	LANDMark (No Oracle)	Number of Estimators	64	1
Random Forest (0.6 Features)	Random Forest	Max Features	0.6	1
Extra Trees (0.6 Features)	Extra Trees	Max Features	0.6	1
LANDMark (Oracle) (0.6 Features)	LANDMark (Oracle)	Max Features	0.6	1
LANDMark (No Oracle) (0.6 Features)	LANDMark (No Oracle)	Max Features	0.6	1
Random Forest (128 Estimators)	Random Forest	Number of Estimators	128	1
Extra Trees (128 Estimators)	Extra Trees	Number of Estimators	128	1
LANDMark (Oracle) (128 Estimators)	LANDMark (Oracle)	Number of Estimators	128	1
LANDMark (No Oracle) (128 Estimators)	LANDMark (No Oracle)	Number of Estimators	128	1
Random Forest (0.7 Features)	Random Forest	Max Features	0.7	1
Extra Trees (0.7 Features)	Extra Trees	Max Features	0.7	1
LANDMark (Oracle) (0.7 Features)	LANDMark (Oracle)	Max Features	0.7	1
LANDMark (No Oracle) (0.7 Features)	LANDMark (No Oracle)	Max Features	0.7	1
Random Forest (256 Estimators)	Random Forest	Number of Estimators	256	1
Extra Trees (256 Estimators)	Extra Trees	Number of Estimators	256	1
LANDMark (Oracle) (256 Estimators)	LANDMark (Oracle)	Number of Estimators	256	1
LANDMark (No Oracle) (256 Estimators)	LANDMark (No Oracle)	Number of Estimators	256	1
Random Forest (0.8 Features)	Random Forest	Max Features	0.8	1
Extra Trees (0.8 Features)	Extra Trees	Max Features	0.8	1
LANDMark (Oracle) (0.8 Features)	LANDMark (Oracle)	Max Features	0.8	1
LANDMark (No Oracle) (0.8 Features)	LANDMark (No Oracle)	Max Features	0.8	1
Random Forest (1 Estimators)	Random Forest	Number of Estimators	1	0.4
Extra Trees (1 Estimators)	Extra Trees	Number of Estimators	1	0.4
LANDMark (Oracle) (1 Estimators)	LANDMark (Oracle)	Number of Estimators	1	0.816666667
LANDMark (No Oracle) (1 Estimators)	LANDMark (No Oracle)	Number of Estimators	1	1
Random Forest (sqrt Features)	Random Forest	Max Features	Square Root	0.657142857
Extra Trees (sqrt Features)	Extra Trees	Max Features	Square Root	1
LANDMark (Oracle) (sqrt Features)	LANDMark (Oracle)	Max Features	Square Root	0.816666667
LANDMark (No Oracle) (sqrt Features)	LANDMark (No Oracle)	Max Features	Square Root	0.816666667
Random Forest (2 Estimators)	Random Forest	Number of Estimators	2	0.35
Extra Trees (2 Estimators)	Extra Trees	Number of Estimators	2	0.5125
LANDMark (Oracle) (2 Estimators)	LANDMark (Oracle)	Number of Estimators	2	0.816666667
LANDMark (No Oracle) (2 Estimators)	LANDMark (No Oracle)	Number of Estimators	2	0.816666667
Random Forest (0.1 Features)	Random Forest	Max Features	0.1	1
Extra Trees (0.1 Features)	Extra Trees	Max Features	0.1	1
LANDMark (Oracle) (0.1 Features)	LANDMark (Oracle)	Max Features	0.1	0.816666667
LANDMark (No Oracle) (0.1 Features)	LANDMark (No Oracle)	Max Features	0.1	0.816666667
Random Forest (4 Estimators)	Random Forest	Number of Estimators	4	0.816666667
Extra Trees (4 Estimators)	Extra Trees	Number of Estimators	4	0.816666667
LANDMark (Oracle) (4 Estimators)	LANDMark (Oracle)	Number of Estimators	4	0.8
LANDMark (No Oracle) (4 Estimators)	LANDMark (No Oracle)	Number of Estimators	4	0.816666667
Random Forest (0.2 Features)	Random Forest	Max Features	0.2	1
Extra Trees (0.2 Features)	Extra Trees	Max Features	0.2	0.816666667
LANDMark (Oracle) (0.2 Features)	LANDMark (Oracle)	Max Features	0.2	1
LANDMark (No Oracle) (0.2 Features)	LANDMark (No Oracle)	Max Features	0.2	0.816666667
Random Forest (8 Estimators)	Random Forest	Number of Estimators	8	0.8
Extra Trees (8 Estimators)	Extra Trees	Number of Estimators	8	0.816666667
LANDMark (Oracle) (8 Estimators)	LANDMark (Oracle)	Number of Estimators	8	0.816666667
LANDMark (No Oracle) (8 Estimators)	LANDMark (No Oracle)	Number of Estimators	8	1
Random Forest (0.3 Features)	Random Forest	Max Features	0.3	0.816666667
Extra Trees (0.3 Features)	Extra Trees	Max Features	0.3	0.816666667
LANDMark (Oracle) (0.3 Features)	LANDMark (Oracle)	Max Features	0.3	1
LANDMark (No Oracle) (0.3 Features)	LANDMark (No Oracle)	Max Features	0.3	0.816666667
Random Forest (16 Estimators)	Random Forest	Number of Estimators	16	1
Extra Trees (16 Estimators)	Extra Trees	Number of Estimators	16	0.657142857
LANDMark (Oracle) (16 Estimators)	LANDMark (Oracle)	Number of Estimators	16	1
LANDMark (No Oracle) (16 Estimators)	LANDMark (No Oracle)	Number of Estimators	16	1
Random Forest (0.4 Features)	Random Forest	Max Features	0.4	0.816666667
Extra Trees (0.4 Features)	Extra Trees	Max Features	0.4	0.657142857
LANDMark (Oracle) (0.4 Features)	LANDMark (Oracle)	Max Features	0.4	1
LANDMark (No Oracle) (0.4 Features)	LANDMark (No Oracle)	Max Features	0.4	1
Random Forest (32 Estimators)	Random Forest	Number of Estimators	32	0.8
Extra Trees (32 Estimators)	Extra Trees	Number of Estimators	32	0.816666667
LANDMark (Oracle) (32 Estimators)	LANDMark (Oracle)	Number of Estimators	32	1
LANDMark (No Oracle) (32 Estimators)	LANDMark (No Oracle)	Number of Estimators	32	1
Random Forest (0.5 Features)	Random Forest	Max Features	0.5	0.657142857
Extra Trees (0.5 Features)	Extra Trees	Max Features	0.5	0.657142857
LANDMark (Oracle) (0.5 Features)	LANDMark (Oracle)	Max Features	0.5	1
LANDMark (No Oracle) (0.5 Features)	LANDMark (No Oracle)	Max Features	0.5	1
Random Forest (64 Estimators)	Random Forest	Number of Estimators	64	1
Extra Trees (64 Estimators)	Extra Trees	Number of Estimators	64	1
LANDMark (Oracle) (64 Estimators)	LANDMark (Oracle)	Number of Estimators	64	1
LANDMark (No Oracle) (64 Estimators)	LANDMark (No Oracle)	Number of Estimators	64	1
Random Forest (0.6 Features)	Random Forest	Max Features	0.6	0.657142857
Extra Trees (0.6 Features)	Extra Trees	Max Features	0.6	0.657142857
LANDMark (Oracle) (0.6 Features)	LANDMark (Oracle)	Max Features	0.6	1
LANDMark (No Oracle) (0.6 Features)	LANDMark (No Oracle)	Max Features	0.6	1
Random Forest (128 Estimators)	Random Forest	Number of Estimators	128	0.816666667
Extra Trees (128 Estimators)	Extra Trees	Number of Estimators	128	0.816666667
LANDMark (Oracle) (128 Estimators)	LANDMark (Oracle)	Number of Estimators	128	1
LANDMark (No Oracle) (128 Estimators)	LANDMark (No Oracle)	Number of Estimators	128	1
Random Forest (0.7 Features)	Random Forest	Max Features	0.7	0.657142857
Extra Trees (0.7 Features)	Extra Trees	Max Features	0.7	0.657142857
LANDMark (Oracle) (0.7 Features)	LANDMark (Oracle)	Max Features	0.7	1
LANDMark (No Oracle) (0.7 Features)	LANDMark (No Oracle)	Max Features	0.7	1
Random Forest (256 Estimators)	Random Forest	Number of Estimators	256	1
Extra Trees (256 Estimators)	Extra Trees	Number of Estimators	256	1
LANDMark (Oracle) (256 Estimators)	LANDMark (Oracle)	Number of Estimators	256	1
LANDMark (No Oracle) (256 Estimators)	LANDMark (No Oracle)	Number of Estimators	256	1
Random Forest (0.8 Features)	Random Forest	Max Features	0.8	0.657142857
Extra Trees (0.8 Features)	Extra Trees	Max Features	0.8	0.657142857
LANDMark (Oracle) (0.8 Features)	LANDMark (Oracle)	Max Features	0.8	1
LANDMark (No Oracle) (0.8 Features)	LANDMark (No Oracle)	Max Features	0.8	1
Random Forest (1 Estimators)	Random Forest	Number of Estimators	1	0.816666667
Extra Trees (1 Estimators)	Extra Trees	Number of Estimators	1	0.816666667
LANDMark (Oracle) (1 Estimators)	LANDMark (Oracle)	Number of Estimators	1	1
LANDMark (No Oracle) (1 Estimators)	LANDMark (No Oracle)	Number of Estimators	1	1
Random Forest (sqrt Features)	Random Forest	Max Features	Square Root	1
Extra Trees (sqrt Features)	Extra Trees	Max Features	Square Root	1
LANDMark (Oracle) (sqrt Features)	LANDMark (Oracle)	Max Features	Square Root	1
LANDMark (No Oracle) (sqrt Features)	LANDMark (No Oracle)	Max Features	Square Root	1
Random Forest (2 Estimators)	Random Forest	Number of Estimators	2	0.25
Extra Trees (2 Estimators)	Extra Trees	Number of Estimators	2	0.657142857
LANDMark (Oracle) (2 Estimators)	LANDMark (Oracle)	Number of Estimators	2	0.657142857
LANDMark (No Oracle) (2 Estimators)	LANDMark (No Oracle)	Number of Estimators	2	0.816666667
Random Forest (0.1 Features)	Random Forest	Max Features	0.1	1
Extra Trees (0.1 Features)	Extra Trees	Max Features	0.1	1
LANDMark (Oracle) (0.1 Features)	LANDMark (Oracle)	Max Features	0.1	1
LANDMark (No Oracle) (0.1 Features)	LANDMark (No Oracle)	Max Features	0.1	1
Random Forest (4 Estimators)	Random Forest	Number of Estimators	4	0.816666667
Extra Trees (4 Estimators)	Extra Trees	Number of Estimators	4	0.657142857
LANDMark (Oracle) (4 Estimators)	LANDMark (Oracle)	Number of Estimators	4	1
LANDMark (No Oracle) (4 Estimators)	LANDMark (No Oracle)	Number of Estimators	4	1
Random Forest (0.2 Features)	Random Forest	Max Features	0.2	1
Extra Trees (0.2 Features)	Extra Trees	Max Features	0.2	1
LANDMark (Oracle) (0.2 Features)	LANDMark (Oracle)	Max Features	0.2	1
LANDMark (No Oracle) (0.2 Features)	LANDMark (No Oracle)	Max Features	0.2	1
Random Forest (8 Estimators)	Random Forest	Number of Estimators	8	0.5125
Extra Trees (8 Estimators)	Extra Trees	Number of Estimators	8	0.8
LANDMark (Oracle) (8 Estimators)	LANDMark (Oracle)	Number of Estimators	8	1
LANDMark (No Oracle) (8 Estimators)	LANDMark (No Oracle)	Number of Estimators	8	1
Random Forest (0.3 Features)	Random Forest	Max Features	0.3	1
Extra Trees (0.3 Features)	Extra Trees	Max Features	0.3	1
LANDMark (Oracle) (0.3 Features)	LANDMark (Oracle)	Max Features	0.3	1
LANDMark (No Oracle) (0.3 Features)	LANDMark (No Oracle)	Max Features	0.3	1
Random Forest (16 Estimators)	Random Forest	Number of Estimators	16	1
Extra Trees (16 Estimators)	Extra Trees	Number of Estimators	16	0.816666667
LANDMark (Oracle) (16 Estimators)	LANDMark (Oracle)	Number of Estimators	16	1
LANDMark (No Oracle) (16 Estimators)	LANDMark (No Oracle)	Number of Estimators	16	1
Random Forest (0.4 Features)	Random Forest	Max Features	0.4	1
Extra Trees (0.4 Features)	Extra Trees	Max Features	0.4	1
LANDMark (Oracle) (0.4 Features)	LANDMark (Oracle)	Max Features	0.4	1
LANDMark (No Oracle) (0.4 Features)	LANDMark (No Oracle)	Max Features	0.4	1
Random Forest (32 Estimators)	Random Forest	Number of Estimators	32	0.816666667
Extra Trees (32 Estimators)	Extra Trees	Number of Estimators	32	1
LANDMark (Oracle) (32 Estimators)	LANDMark (Oracle)	Number of Estimators	32	1
LANDMark (No Oracle) (32 Estimators)	LANDMark (No Oracle)	Number of Estimators	32	1
Random Forest (0.5 Features)	Random Forest	Max Features	0.5	1
Extra Trees (0.5 Features)	Extra Trees	Max Features	0.5	1
LANDMark (Oracle) (0.5 Features)	LANDMark (Oracle)	Max Features	0.5	1
LANDMark (No Oracle) (0.5 Features)	LANDMark (No Oracle)	Max Features	0.5	1
Random Forest (64 Estimators)	Random Forest	Number of Estimators	64	1
Extra Trees (64 Estimators)	Extra Trees	Number of Estimators	64	1
LANDMark (Oracle) (64 Estimators)	LANDMark (Oracle)	Number of Estimators	64	1
LANDMark (No Oracle) (64 Estimators)	LANDMark (No Oracle)	Number of Estimators	64	1
Random Forest (0.6 Features)	Random Forest	Max Features	0.6	1
Extra Trees (0.6 Features)	Extra Trees	Max Features	0.6	1
LANDMark (Oracle) (0.6 Features)	LANDMark (Oracle)	Max Features	0.6	1
LANDMark (No Oracle) (0.6 Features)	LANDMark (No Oracle)	Max Features	0.6	1
Random Forest (128 Estimators)	Random Forest	Number of Estimators	128	1
Extra Trees (128 Estimators)	Extra Trees	Number of Estimators	128	1
LANDMark (Oracle) (128 Estimators)	LANDMark (Oracle)	Number of Estimators	128	1
LANDMark (No Oracle) (128 Estimators)	LANDMark (No Oracle)	Number of Estimators	128	1
Random Forest (0.7 Features)	Random Forest	Max Features	0.7	1
Extra Trees (0.7 Features)	Extra Trees	Max Features	0.7	1
LANDMark (Oracle) (0.7 Features)	LANDMark (Oracle)	Max Features	0.7	1
LANDMark (No Oracle) (0.7 Features)	LANDMark (No Oracle)	Max Features	0.7	1
Random Forest (256 Estimators)	Random Forest	Number of Estimators	256	1
Extra Trees (256 Estimators)	Extra Trees	Number of Estimators	256	1
LANDMark (Oracle) (256 Estimators)	LANDMark (Oracle)	Number of Estimators	256	1
LANDMark (No Oracle) (256 Estimators)	LANDMark (No Oracle)	Number of Estimators	256	1
Random Forest (0.8 Features)	Random Forest	Max Features	0.8	1
Extra Trees (0.8 Features)	Extra Trees	Max Features	0.8	1
LANDMark (Oracle) (0.8 Features)	LANDMark (Oracle)	Max Features	0.8	1
LANDMark (No Oracle) (0.8 Features)	LANDMark (No Oracle)	Max Features	0.8	1
Random Forest (1 Estimators)	Random Forest	Number of Estimators	1	0.5125
Extra Trees (1 Estimators)	Extra Trees	Number of Estimators	1	0.633333333
LANDMark (Oracle) (1 Estimators)	LANDMark (Oracle)	Number of Estimators	1	0.816666667
LANDMark (No Oracle) (1 Estimators)	LANDMark (No Oracle)	Number of Estimators	1	1
Random Forest (sqrt Features)	Random Forest	Max Features	Square Root	1
Extra Trees (sqrt Features)	Extra Trees	Max Features	Square Root	1
LANDMark (Oracle) (sqrt Features)	LANDMark (Oracle)	Max Features	Square Root	1
LANDMark (No Oracle) (sqrt Features)	LANDMark (No Oracle)	Max Features	Square Root	1
Random Forest (2 Estimators)	Random Forest	Number of Estimators	2	0.45
Extra Trees (2 Estimators)	Extra Trees	Number of Estimators	2	0.485714286
LANDMark (Oracle) (2 Estimators)	LANDMark (Oracle)	Number of Estimators	2	0.816666667
LANDMark (No Oracle) (2 Estimators)	LANDMark (No Oracle)	Number of Estimators	2	0.816666667
Random Forest (0.1 Features)	Random Forest	Max Features	0.1	1
Extra Trees (0.1 Features)	Extra Trees	Max Features	0.1	1
LANDMark (Oracle) (0.1 Features)	LANDMark (Oracle)	Max Features	0.1	1
LANDMark (No Oracle) (0.1 Features)	LANDMark (No Oracle)	Max Features	0.1	1
Random Forest (4 Estimators)	Random Forest	Number of Estimators	4	0.485714286
Extra Trees (4 Estimators)	Extra Trees	Number of Estimators	4	1
LANDMark (Oracle) (4 Estimators)	LANDMark (Oracle)	Number of Estimators	4	0.816666667
LANDMark (No Oracle) (4 Estimators)	LANDMark (No Oracle)	Number of Estimators	4	1
Random Forest (0.2 Features)	Random Forest	Max Features	0.2	1
Extra Trees (0.2 Features)	Extra Trees	Max Features	0.2	1
LANDMark (Oracle) (0.2 Features)	LANDMark (Oracle)	Max Features	0.2	1
LANDMark (No Oracle) (0.2 Features)	LANDMark (No Oracle)	Max Features	0.2	1
Random Forest (8 Estimators)	Random Forest	Number of Estimators	8	1
Extra Trees (8 Estimators)	Extra Trees	Number of Estimators	8	0.816666667
LANDMark (Oracle) (8 Estimators)	LANDMark (Oracle)	Number of Estimators	8	1
LANDMark (No Oracle) (8 Estimators)	LANDMark (No Oracle)	Number of Estimators	8	1
Random Forest (0.3 Features)	Random Forest	Max Features	0.3	1
Extra Trees (0.3 Features)	Extra Trees	Max Features	0.3	1
LANDMark (Oracle) (0.3 Features)	LANDMark (Oracle)	Max Features	0.3	1
LANDMark (No Oracle) (0.3 Features)	LANDMark (No Oracle)	Max Features	0.3	1
Random Forest (16 Estimators)	Random Forest	Number of Estimators	16	0.816666667
Extra Trees (16 Estimators)	Extra Trees	Number of Estimators	16	0.816666667
LANDMark (Oracle) (16 Estimators)	LANDMark (Oracle)	Number of Estimators	16	1
LANDMark (No Oracle) (16 Estimators)	LANDMark (No Oracle)	Number of Estimators	16	1
Random Forest (0.4 Features)	Random Forest	Max Features	0.4	1
Extra Trees (0.4 Features)	Extra Trees	Max Features	0.4	1
LANDMark (Oracle) (0.4 Features)	LANDMark (Oracle)	Max Features	0.4	1
LANDMark (No Oracle) (0.4 Features)	LANDMark (No Oracle)	Max Features	0.4	1
Random Forest (32 Estimators)	Random Forest	Number of Estimators	32	0.816666667
Extra Trees (32 Estimators)	Extra Trees	Number of Estimators	32	0.816666667
LANDMark (Oracle) (32 Estimators)	LANDMark (Oracle)	Number of Estimators	32	1
LANDMark (No Oracle) (32 Estimators)	LANDMark (No Oracle)	Number of Estimators	32	1
Random Forest (0.5 Features)	Random Forest	Max Features	0.5	1
Extra Trees (0.5 Features)	Extra Trees	Max Features	0.5	1
LANDMark (Oracle) (0.5 Features)	LANDMark (Oracle)	Max Features	0.5	1
LANDMark (No Oracle) (0.5 Features)	LANDMark (No Oracle)	Max Features	0.5	1
Random Forest (64 Estimators)	Random Forest	Number of Estimators	64	1
Extra Trees (64 Estimators)	Extra Trees	Number of Estimators	64	1
LANDMark (Oracle) (64 Estimators)	LANDMark (Oracle)	Number of Estimators	64	1
LANDMark (No Oracle) (64 Estimators)	LANDMark (No Oracle)	Number of Estimators	64	1
Random Forest (0.6 Features)	Random Forest	Max Features	0.6	1
Extra Trees (0.6 Features)	Extra Trees	Max Features	0.6	1
LANDMark (Oracle) (0.6 Features)	LANDMark (Oracle)	Max Features	0.6	1
LANDMark (No Oracle) (0.6 Features)	LANDMark (No Oracle)	Max Features	0.6	1
Random Forest (128 Estimators)	Random Forest	Number of Estimators	128	1
Extra Trees (128 Estimators)	Extra Trees	Number of Estimators	128	1
LANDMark (Oracle) (128 Estimators)	LANDMark (Oracle)	Number of Estimators	128	1
LANDMark (No Oracle) (128 Estimators)	LANDMark (No Oracle)	Number of Estimators	128	1
Random Forest (0.7 Features)	Random Forest	Max Features	0.7	1
Extra Trees (0.7 Features)	Extra Trees	Max Features	0.7	1
LANDMark (Oracle) (0.7 Features)	LANDMark (Oracle)	Max Features	0.7	1
LANDMark (No Oracle) (0.7 Features)	LANDMark (No Oracle)	Max Features	0.7	1
Random Forest (256 Estimators)	Random Forest	Number of Estimators	256	1
Extra Trees (256 Estimators)	Extra Trees	Number of Estimators	256	1
LANDMark (Oracle) (256 Estimators)	LANDMark (Oracle)	Number of Estimators	256	1
LANDMark (No Oracle) (256 Estimators)	LANDMark (No Oracle)	Number of Estimators	256	1
Random Forest (0.8 Features)	Random Forest	Max Features	0.8	1
Extra Trees (0.8 Features)	Extra Trees	Max Features	0.8	1
LANDMark (Oracle) (0.8 Features)	LANDMark (Oracle)	Max Features	0.8	1
LANDMark (No Oracle) (0.8 Features)	LANDMark (No Oracle)	Max Features	0.8	1
Random Forest (1 Estimators)	Random Forest	Number of Estimators	1	0.657142857
Extra Trees (1 Estimators)	Extra Trees	Number of Estimators	1	0.633333333
LANDMark (Oracle) (1 Estimators)	LANDMark (Oracle)	Number of Estimators	1	0.816666667
LANDMark (No Oracle) (1 Estimators)	LANDMark (No Oracle)	Number of Estimators	1	0.816666667
Random Forest (sqrt Features)	Random Forest	Max Features	Square Root	1
Extra Trees (sqrt Features)	Extra Trees	Max Features	Square Root	1
LANDMark (Oracle) (sqrt Features)	LANDMark (Oracle)	Max Features	Square Root	1
LANDMark (No Oracle) (sqrt Features)	LANDMark (No Oracle)	Max Features	Square Root	1
Random Forest (2 Estimators)	Random Forest	Number of Estimators	2	0.657142857
Extra Trees (2 Estimators)	Extra Trees	Number of Estimators	2	0.485714286
LANDMark (Oracle) (2 Estimators)	LANDMark (Oracle)	Number of Estimators	2	1
LANDMark (No Oracle) (2 Estimators)	LANDMark (No Oracle)	Number of Estimators	2	1
Random Forest (0.1 Features)	Random Forest	Max Features	0.1	1
Extra Trees (0.1 Features)	Extra Trees	Max Features	0.1	1
LANDMark (Oracle) (0.1 Features)	LANDMark (Oracle)	Max Features	0.1	1
LANDMark (No Oracle) (0.1 Features)	LANDMark (No Oracle)	Max Features	0.1	1
Random Forest (4 Estimators)	Random Forest	Number of Estimators	4	0.314285714
Extra Trees (4 Estimators)	Extra Trees	Number of Estimators	4	0.485714286
LANDMark (Oracle) (4 Estimators)	LANDMark (Oracle)	Number of Estimators	4	1
LANDMark (No Oracle) (4 Estimators)	LANDMark (No Oracle)	Number of Estimators	4	1
Random Forest (0.2 Features)	Random Forest	Max Features	0.2	1
Extra Trees (0.2 Features)	Extra Trees	Max Features	0.2	1
LANDMark (Oracle) (0.2 Features)	LANDMark (Oracle)	Max Features	0.2	1
LANDMark (No Oracle) (0.2 Features)	LANDMark (No Oracle)	Max Features	0.2	1
Random Forest (8 Estimators)	Random Forest	Number of Estimators	8	0.485714286
Extra Trees (8 Estimators)	Extra Trees	Number of Estimators	8	1
LANDMark (Oracle) (8 Estimators)	LANDMark (Oracle)	Number of Estimators	8	1
LANDMark (No Oracle) (8 Estimators)	LANDMark (No Oracle)	Number of Estimators	8	1
Random Forest (0.3 Features)	Random Forest	Max Features	0.3	1
Extra Trees (0.3 Features)	Extra Trees	Max Features	0.3	1
LANDMark (Oracle) (0.3 Features)	LANDMark (Oracle)	Max Features	0.3	1
LANDMark (No Oracle) (0.3 Features)	LANDMark (No Oracle)	Max Features	0.3	1
Random Forest (16 Estimators)	Random Forest	Number of Estimators	16	1
Extra Trees (16 Estimators)	Extra Trees	Number of Estimators	16	0.816666667
LANDMark (Oracle) (16 Estimators)	LANDMark (Oracle)	Number of Estimators	16	1
LANDMark (No Oracle) (16 Estimators)	LANDMark (No Oracle)	Number of Estimators	16	1
Random Forest (0.4 Features)	Random Forest	Max Features	0.4	1
Extra Trees (0.4 Features)	Extra Trees	Max Features	0.4	1
LANDMark (Oracle) (0.4 Features)	LANDMark (Oracle)	Max Features	0.4	1
LANDMark (No Oracle) (0.4 Features)	LANDMark (No Oracle)	Max Features	0.4	1
Random Forest (32 Estimators)	Random Forest	Number of Estimators	32	0.816666667
Extra Trees (32 Estimators)	Extra Trees	Number of Estimators	32	1
LANDMark (Oracle) (32 Estimators)	LANDMark (Oracle)	Number of Estimators	32	1
LANDMark (No Oracle) (32 Estimators)	LANDMark (No Oracle)	Number of Estimators	32	1
Random Forest (0.5 Features)	Random Forest	Max Features	0.5	1
Extra Trees (0.5 Features)	Extra Trees	Max Features	0.5	1
LANDMark (Oracle) (0.5 Features)	LANDMark (Oracle)	Max Features	0.5	1
LANDMark (No Oracle) (0.5 Features)	LANDMark (No Oracle)	Max Features	0.5	1
Random Forest (64 Estimators)	Random Forest	Number of Estimators	64	1
Extra Trees (64 Estimators)	Extra Trees	Number of Estimators	64	1
LANDMark (Oracle) (64 Estimators)	LANDMark (Oracle)	Number of Estimators	64	1
LANDMark (No Oracle) (64 Estimators)	LANDMark (No Oracle)	Number of Estimators	64	1
Random Forest (0.6 Features)	Random Forest	Max Features	0.6	1
Extra Trees (0.6 Features)	Extra Trees	Max Features	0.6	0.816666667
LANDMark (Oracle) (0.6 Features)	LANDMark (Oracle)	Max Features	0.6	1
LANDMark (No Oracle) (0.6 Features)	LANDMark (No Oracle)	Max Features	0.6	1
Random Forest (128 Estimators)	Random Forest	Number of Estimators	128	1
Extra Trees (128 Estimators)	Extra Trees	Number of Estimators	128	1
LANDMark (Oracle) (128 Estimators)	LANDMark (Oracle)	Number of Estimators	128	1
LANDMark (No Oracle) (128 Estimators)	LANDMark (No Oracle)	Number of Estimators	128	1
Random Forest (0.7 Features)	Random Forest	Max Features	0.7	1
Extra Trees (0.7 Features)	Extra Trees	Max Features	0.7	0.816666667
LANDMark (Oracle) (0.7 Features)	LANDMark (Oracle)	Max Features	0.7	1
LANDMark (No Oracle) (0.7 Features)	LANDMark (No Oracle)	Max Features	0.7	1
Random Forest (256 Estimators)	Random Forest	Number of Estimators	256	1
Extra Trees (256 Estimators)	Extra Trees	Number of Estimators	256	1
LANDMark (Oracle) (256 Estimators)	LANDMark (Oracle)	Number of Estimators	256	1
LANDMark (No Oracle) (256 Estimators)	LANDMark (No Oracle)	Number of Estimators	256	1
Random Forest (0.8 Features)	Random Forest	Max Features	0.8	1
Extra Trees (0.8 Features)	Extra Trees	Max Features	0.8	0.816666667
LANDMark (Oracle) (0.8 Features)	LANDMark (Oracle)	Max Features	0.8	1
LANDMark (No Oracle) (0.8 Features)	LANDMark (No Oracle)	Max Features	0.8	1
Random Forest (1 Estimators)	Random Forest	Number of Estimators	1	0.8
Extra Trees (1 Estimators)	Extra Trees	Number of Estimators	1	0.485714286
LANDMark (Oracle) (1 Estimators)	LANDMark (Oracle)	Number of Estimators	1	0.816666667
LANDMark (No Oracle) (1 Estimators)	LANDMark (No Oracle)	Number of Estimators	1	0.816666667
Random Forest (sqrt Features)	Random Forest	Max Features	Square Root	1
Extra Trees (sqrt Features)	Extra Trees	Max Features	Square Root	1
LANDMark (Oracle) (sqrt Features)	LANDMark (Oracle)	Max Features	Square Root	1
LANDMark (No Oracle) (sqrt Features)	LANDMark (No Oracle)	Max Features	Square Root	1
Random Forest (2 Estimators)	Random Forest	Number of Estimators	2	0.633333333
Extra Trees (2 Estimators)	Extra Trees	Number of Estimators	2	0.485714286
LANDMark (Oracle) (2 Estimators)	LANDMark (Oracle)	Number of Estimators	2	1
LANDMark (No Oracle) (2 Estimators)	LANDMark (No Oracle)	Number of Estimators	2	0.816666667
Random Forest (0.1 Features)	Random Forest	Max Features	0.1	1
Extra Trees (0.1 Features)	Extra Trees	Max Features	0.1	1
LANDMark (Oracle) (0.1 Features)	LANDMark (Oracle)	Max Features	0.1	1
LANDMark (No Oracle) (0.1 Features)	LANDMark (No Oracle)	Max Features	0.1	1
Random Forest (4 Estimators)	Random Forest	Number of Estimators	4	0.657142857
Extra Trees (4 Estimators)	Extra Trees	Number of Estimators	4	0.657142857
LANDMark (Oracle) (4 Estimators)	LANDMark (Oracle)	Number of Estimators	4	0.657142857
LANDMark (No Oracle) (4 Estimators)	LANDMark (No Oracle)	Number of Estimators	4	1
Random Forest (0.2 Features)	Random Forest	Max Features	0.2	1
Extra Trees (0.2 Features)	Extra Trees	Max Features	0.2	1
LANDMark (Oracle) (0.2 Features)	LANDMark (Oracle)	Max Features	0.2	1
LANDMark (No Oracle) (0.2 Features)	LANDMark (No Oracle)	Max Features	0.2	1
Random Forest (8 Estimators)	Random Forest	Number of Estimators	8	0.45
Extra Trees (8 Estimators)	Extra Trees	Number of Estimators	8	0.816666667
LANDMark (Oracle) (8 Estimators)	LANDMark (Oracle)	Number of Estimators	8	0.816666667
LANDMark (No Oracle) (8 Estimators)	LANDMark (No Oracle)	Number of Estimators	8	1
Random Forest (0.3 Features)	Random Forest	Max Features	0.3	1
Extra Trees (0.3 Features)	Extra Trees	Max Features	0.3	1
LANDMark (Oracle) (0.3 Features)	LANDMark (Oracle)	Max Features	0.3	1
LANDMark (No Oracle) (0.3 Features)	LANDMark (No Oracle)	Max Features	0.3	1
Random Forest (16 Estimators)	Random Forest	Number of Estimators	16	0.816666667
Extra Trees (16 Estimators)	Extra Trees	Number of Estimators	16	0.633333333
LANDMark (Oracle) (16 Estimators)	LANDMark (Oracle)	Number of Estimators	16	1
LANDMark (No Oracle) (16 Estimators)	LANDMark (No Oracle)	Number of Estimators	16	1
Random Forest (0.4 Features)	Random Forest	Max Features	0.4	1
Extra Trees (0.4 Features)	Extra Trees	Max Features	0.4	1
LANDMark (Oracle) (0.4 Features)	LANDMark (Oracle)	Max Features	0.4	1
LANDMark (No Oracle) (0.4 Features)	LANDMark (No Oracle)	Max Features	0.4	1
Random Forest (32 Estimators)	Random Forest	Number of Estimators	32	0.633333333
Extra Trees (32 Estimators)	Extra Trees	Number of Estimators	32	0.816666667
LANDMark (Oracle) (32 Estimators)	LANDMark (Oracle)	Number of Estimators	32	1
LANDMark (No Oracle) (32 Estimators)	LANDMark (No Oracle)	Number of Estimators	32	1
Random Forest (0.5 Features)	Random Forest	Max Features	0.5	1
Extra Trees (0.5 Features)	Extra Trees	Max Features	0.5	1
LANDMark (Oracle) (0.5 Features)	LANDMark (Oracle)	Max Features	0.5	1
LANDMark (No Oracle) (0.5 Features)	LANDMark (No Oracle)	Max Features	0.5	1
Random Forest (64 Estimators)	Random Forest	Number of Estimators	64	1
Extra Trees (64 Estimators)	Extra Trees	Number of Estimators	64	0.816666667
LANDMark (Oracle) (64 Estimators)	LANDMark (Oracle)	Number of Estimators	64	1
LANDMark (No Oracle) (64 Estimators)	LANDMark (No Oracle)	Number of Estimators	64	1
Random Forest (0.6 Features)	Random Forest	Max Features	0.6	1
Extra Trees (0.6 Features)	Extra Trees	Max Features	0.6	1
LANDMark (Oracle) (0.6 Features)	LANDMark (Oracle)	Max Features	0.6	1
LANDMark (No Oracle) (0.6 Features)	LANDMark (No Oracle)	Max Features	0.6	1
Random Forest (128 Estimators)	Random Forest	Number of Estimators	128	1
Extra Trees (128 Estimators)	Extra Trees	Number of Estimators	128	0.816666667
LANDMark (Oracle) (128 Estimators)	LANDMark (Oracle)	Number of Estimators	128	1
LANDMark (No Oracle) (128 Estimators)	LANDMark (No Oracle)	Number of Estimators	128	1
Random Forest (0.7 Features)	Random Forest	Max Features	0.7	1
Extra Trees (0.7 Features)	Extra Trees	Max Features	0.7	1
LANDMark (Oracle) (0.7 Features)	LANDMark (Oracle)	Max Features	0.7	1
LANDMark (No Oracle) (0.7 Features)	LANDMark (No Oracle)	Max Features	0.7	1
Random Forest (256 Estimators)	Random Forest	Number of Estimators	256	1
Extra Trees (256 Estimators)	Extra Trees	Number of Estimators	256	1
LANDMark (Oracle) (256 Estimators)	LANDMark (Oracle)	Number of Estimators	256	1
LANDMark (No Oracle) (256 Estimators)	LANDMark (No Oracle)	Number of Estimators	256	1
Random Forest (0.8 Features)	Random Forest	Max Features	0.8	1
Extra Trees (0.8 Features)	Extra Trees	Max Features	0.8	1
LANDMark (Oracle) (0.8 Features)	LANDMark (Oracle)	Max Features	0.8	1
LANDMark (No Oracle) (0.8 Features)	LANDMark (No Oracle)	Max Features	0.8	1
Random Forest (1 Estimators)	Random Forest	Number of Estimators	1	0.485714286
Extra Trees (1 Estimators)	Extra Trees	Number of Estimators	1	0.657142857
LANDMark (Oracle) (1 Estimators)	LANDMark (Oracle)	Number of Estimators	1	1
LANDMark (No Oracle) (1 Estimators)	LANDMark (No Oracle)	Number of Estimators	1	1
Random Forest (sqrt Features)	Random Forest	Max Features	Square Root	1
Extra Trees (sqrt Features)	Extra Trees	Max Features	Square Root	1
LANDMark (Oracle) (sqrt Features)	LANDMark (Oracle)	Max Features	Square Root	1
LANDMark (No Oracle) (sqrt Features)	LANDMark (No Oracle)	Max Features	Square Root	1
Random Forest (2 Estimators)	Random Forest	Number of Estimators	2	0.657142857
Extra Trees (2 Estimators)	Extra Trees	Number of Estimators	2	0.816666667
LANDMark (Oracle) (2 Estimators)	LANDMark (Oracle)	Number of Estimators	2	0.6
LANDMark (No Oracle) (2 Estimators)	LANDMark (No Oracle)	Number of Estimators	2	1
Random Forest (0.1 Features)	Random Forest	Max Features	0.1	1
Extra Trees (0.1 Features)	Extra Trees	Max Features	0.1	1
LANDMark (Oracle) (0.1 Features)	LANDMark (Oracle)	Max Features	0.1	0.816666667
LANDMark (No Oracle) (0.1 Features)	LANDMark (No Oracle)	Max Features	0.1	1
Random Forest (4 Estimators)	Random Forest	Number of Estimators	4	0.8
Extra Trees (4 Estimators)	Extra Trees	Number of Estimators	4	0.5125
LANDMark (Oracle) (4 Estimators)	LANDMark (Oracle)	Number of Estimators	4	0.816666667
LANDMark (No Oracle) (4 Estimators)	LANDMark (No Oracle)	Number of Estimators	4	1
Random Forest (0.2 Features)	Random Forest	Max Features	0.2	1
Extra Trees (0.2 Features)	Extra Trees	Max Features	0.2	1
LANDMark (Oracle) (0.2 Features)	LANDMark (Oracle)	Max Features	0.2	1
LANDMark (No Oracle) (0.2 Features)	LANDMark (No Oracle)	Max Features	0.2	1
Random Forest (8 Estimators)	Random Forest	Number of Estimators	8	0.657142857
Extra Trees (8 Estimators)	Extra Trees	Number of Estimators	8	0.816666667
LANDMark (Oracle) (8 Estimators)	LANDMark (Oracle)	Number of Estimators	8	1
LANDMark (No Oracle) (8 Estimators)	LANDMark (No Oracle)	Number of Estimators	8	1
Random Forest (0.3 Features)	Random Forest	Max Features	0.3	1
Extra Trees (0.3 Features)	Extra Trees	Max Features	0.3	1
LANDMark (Oracle) (0.3 Features)	LANDMark (Oracle)	Max Features	0.3	1
LANDMark (No Oracle) (0.3 Features)	LANDMark (No Oracle)	Max Features	0.3	1
Random Forest (16 Estimators)	Random Forest	Number of Estimators	16	0.816666667
Extra Trees (16 Estimators)	Extra Trees	Number of Estimators	16	1
LANDMark (Oracle) (16 Estimators)	LANDMark (Oracle)	Number of Estimators	16	1
LANDMark (No Oracle) (16 Estimators)	LANDMark (No Oracle)	Number of Estimators	16	1
Random Forest (0.4 Features)	Random Forest	Max Features	0.4	1
Extra Trees (0.4 Features)	Extra Trees	Max Features	0.4	1
LANDMark (Oracle) (0.4 Features)	LANDMark (Oracle)	Max Features	0.4	1
LANDMark (No Oracle) (0.4 Features)	LANDMark (No Oracle)	Max Features	0.4	1
Random Forest (32 Estimators)	Random Forest	Number of Estimators	32	1
Extra Trees (32 Estimators)	Extra Trees	Number of Estimators	32	1
LANDMark (Oracle) (32 Estimators)	LANDMark (Oracle)	Number of Estimators	32	1
LANDMark (No Oracle) (32 Estimators)	LANDMark (No Oracle)	Number of Estimators	32	1
Random Forest (0.5 Features)	Random Forest	Max Features	0.5	1
Extra Trees (0.5 Features)	Extra Trees	Max Features	0.5	1
LANDMark (Oracle) (0.5 Features)	LANDMark (Oracle)	Max Features	0.5	1
LANDMark (No Oracle) (0.5 Features)	LANDMark (No Oracle)	Max Features	0.5	1
Random Forest (64 Estimators)	Random Forest	Number of Estimators	64	0.816666667
Extra Trees (64 Estimators)	Extra Trees	Number of Estimators	64	1
LANDMark (Oracle) (64 Estimators)	LANDMark (Oracle)	Number of Estimators	64	1
LANDMark (No Oracle) (64 Estimators)	LANDMark (No Oracle)	Number of Estimators	64	1
Random Forest (0.6 Features)	Random Forest	Max Features	0.6	1
Extra Trees (0.6 Features)	Extra Trees	Max Features	0.6	0.816666667
LANDMark (Oracle) (0.6 Features)	LANDMark (Oracle)	Max Features	0.6	1
LANDMark (No Oracle) (0.6 Features)	LANDMark (No Oracle)	Max Features	0.6	1
Random Forest (128 Estimators)	Random Forest	Number of Estimators	128	1
Extra Trees (128 Estimators)	Extra Trees	Number of Estimators	128	1
LANDMark (Oracle) (128 Estimators)	LANDMark (Oracle)	Number of Estimators	128	1
LANDMark (No Oracle) (128 Estimators)	LANDMark (No Oracle)	Number of Estimators	128	1
Random Forest (0.7 Features)	Random Forest	Max Features	0.7	1
Extra Trees (0.7 Features)	Extra Trees	Max Features	0.7	0.816666667
LANDMark (Oracle) (0.7 Features)	LANDMark (Oracle)	Max Features	0.7	1
LANDMark (No Oracle) (0.7 Features)	LANDMark (No Oracle)	Max Features	0.7	1
Random Forest (256 Estimators)	Random Forest	Number of Estimators	256	1
Extra Trees (256 Estimators)	Extra Trees	Number of Estimators	256	1
LANDMark (Oracle) (256 Estimators)	LANDMark (Oracle)	Number of Estimators	256	1
LANDMark (No Oracle) (256 Estimators)	LANDMark (No Oracle)	Number of Estimators	256	1
Random Forest (0.8 Features)	Random Forest	Max Features	0.8	1
Extra Trees (0.8 Features)	Extra Trees	Max Features	0.8	0.816666667
LANDMark (Oracle) (0.8 Features)	LANDMark (Oracle)	Max Features	0.8	1
LANDMark (No Oracle) (0.8 Features)	LANDMark (No Oracle)	Max Features	0.8	1
Random Forest (1 Estimators)	Random Forest	Number of Estimators	1	0.657142857
Extra Trees (1 Estimators)	Extra Trees	Number of Estimators	1	0.485714286
LANDMark (Oracle) (1 Estimators)	LANDMark (Oracle)	Number of Estimators	1	1
LANDMark (No Oracle) (1 Estimators)	LANDMark (No Oracle)	Number of Estimators	1	0.816666667
Random Forest (sqrt Features)	Random Forest	Max Features	Square Root	1
Extra Trees (sqrt Features)	Extra Trees	Max Features	Square Root	1
LANDMark (Oracle) (sqrt Features)	LANDMark (Oracle)	Max Features	Square Root	1
LANDMark (No Oracle) (sqrt Features)	LANDMark (No Oracle)	Max Features	Square Root	1
Random Forest (2 Estimators)	Random Forest	Number of Estimators	2	0.314285714
Extra Trees (2 Estimators)	Extra Trees	Number of Estimators	2	0.377777778
LANDMark (Oracle) (2 Estimators)	LANDMark (Oracle)	Number of Estimators	2	1
LANDMark (No Oracle) (2 Estimators)	LANDMark (No Oracle)	Number of Estimators	2	0.816666667
Random Forest (0.1 Features)	Random Forest	Max Features	0.1	1
Extra Trees (0.1 Features)	Extra Trees	Max Features	0.1	1
LANDMark (Oracle) (0.1 Features)	LANDMark (Oracle)	Max Features	0.1	1
LANDMark (No Oracle) (0.1 Features)	LANDMark (No Oracle)	Max Features	0.1	1
Random Forest (4 Estimators)	Random Forest	Number of Estimators	4	0.377777778
Extra Trees (4 Estimators)	Extra Trees	Number of Estimators	4	0.816666667
LANDMark (Oracle) (4 Estimators)	LANDMark (Oracle)	Number of Estimators	4	1
LANDMark (No Oracle) (4 Estimators)	LANDMark (No Oracle)	Number of Estimators	4	1
Random Forest (0.2 Features)	Random Forest	Max Features	0.2	1
Extra Trees (0.2 Features)	Extra Trees	Max Features	0.2	1
LANDMark (Oracle) (0.2 Features)	LANDMark (Oracle)	Max Features	0.2	1
LANDMark (No Oracle) (0.2 Features)	LANDMark (No Oracle)	Max Features	0.2	1
Random Forest (8 Estimators)	Random Forest	Number of Estimators	8	1
Extra Trees (8 Estimators)	Extra Trees	Number of Estimators	8	0.657142857
LANDMark (Oracle) (8 Estimators)	LANDMark (Oracle)	Number of Estimators	8	1
LANDMark (No Oracle) (8 Estimators)	LANDMark (No Oracle)	Number of Estimators	8	1
Random Forest (0.3 Features)	Random Forest	Max Features	0.3	1
Extra Trees (0.3 Features)	Extra Trees	Max Features	0.3	1
LANDMark (Oracle) (0.3 Features)	LANDMark (Oracle)	Max Features	0.3	1
LANDMark (No Oracle) (0.3 Features)	LANDMark (No Oracle)	Max Features	0.3	1
Random Forest (16 Estimators)	Random Forest	Number of Estimators	16	0.816666667
Extra Trees (16 Estimators)	Extra Trees	Number of Estimators	16	1
LANDMark (Oracle) (16 Estimators)	LANDMark (Oracle)	Number of Estimators	16	1
LANDMark (No Oracle) (16 Estimators)	LANDMark (No Oracle)	Number of Estimators	16	1
Random Forest (0.4 Features)	Random Forest	Max Features	0.4	1
Extra Trees (0.4 Features)	Extra Trees	Max Features	0.4	1
LANDMark (Oracle) (0.4 Features)	LANDMark (Oracle)	Max Features	0.4	1
LANDMark (No Oracle) (0.4 Features)	LANDMark (No Oracle)	Max Features	0.4	1
Random Forest (32 Estimators)	Random Forest	Number of Estimators	32	1
Extra Trees (32 Estimators)	Extra Trees	Number of Estimators	32	1
LANDMark (Oracle) (32 Estimators)	LANDMark (Oracle)	Number of Estimators	32	1
LANDMark (No Oracle) (32 Estimators)	LANDMark (No Oracle)	Number of Estimators	32	1
Random Forest (0.5 Features)	Random Forest	Max Features	0.5	1
Extra Trees (0.5 Features)	Extra Trees	Max Features	0.5	1
LANDMark (Oracle) (0.5 Features)	LANDMark (Oracle)	Max Features	0.5	1
LANDMark (No Oracle) (0.5 Features)	LANDMark (No Oracle)	Max Features	0.5	1
Random Forest (64 Estimators)	Random Forest	Number of Estimators	64	1
Extra Trees (64 Estimators)	Extra Trees	Number of Estimators	64	1
LANDMark (Oracle) (64 Estimators)	LANDMark (Oracle)	Number of Estimators	64	1
LANDMark (No Oracle) (64 Estimators)	LANDMark (No Oracle)	Number of Estimators	64	1
Random Forest (0.6 Features)	Random Forest	Max Features	0.6	1
Extra Trees (0.6 Features)	Extra Trees	Max Features	0.6	1
LANDMark (Oracle) (0.6 Features)	LANDMark (Oracle)	Max Features	0.6	1
LANDMark (No Oracle) (0.6 Features)	LANDMark (No Oracle)	Max Features	0.6	1
Random Forest (128 Estimators)	Random Forest	Number of Estimators	128	1
Extra Trees (128 Estimators)	Extra Trees	Number of Estimators	128	1
LANDMark (Oracle) (128 Estimators)	LANDMark (Oracle)	Number of Estimators	128	1
LANDMark (No Oracle) (128 Estimators)	LANDMark (No Oracle)	Number of Estimators	128	1
Random Forest (0.7 Features)	Random Forest	Max Features	0.7	1
Extra Trees (0.7 Features)	Extra Trees	Max Features	0.7	1
LANDMark (Oracle) (0.7 Features)	LANDMark (Oracle)	Max Features	0.7	1
LANDMark (No Oracle) (0.7 Features)	LANDMark (No Oracle)	Max Features	0.7	1
Random Forest (256 Estimators)	Random Forest	Number of Estimators	256	1
Extra Trees (256 Estimators)	Extra Trees	Number of Estimators	256	1
LANDMark (Oracle) (256 Estimators)	LANDMark (Oracle)	Number of Estimators	256	1
LANDMark (No Oracle) (256 Estimators)	LANDMark (No Oracle)	Number of Estimators	256	1
Random Forest (0.8 Features)	Random Forest	Max Features	0.8	1
Extra Trees (0.8 Features)	Extra Trees	Max Features	0.8	1
LANDMark (Oracle) (0.8 Features)	LANDMark (Oracle)	Max Features	0.8	1
LANDMark (No Oracle) (0.8 Features)	LANDMark (No Oracle)	Max Features	0.8	1
Random Forest (1 Estimators)	Random Forest	Number of Estimators	1	0.2
Extra Trees (1 Estimators)	Extra Trees	Number of Estimators	1	1
LANDMark (Oracle) (1 Estimators)	LANDMark (Oracle)	Number of Estimators	1	0.633333333
LANDMark (No Oracle) (1 Estimators)	LANDMark (No Oracle)	Number of Estimators	1	0.816666667
Random Forest (sqrt Features)	Random Forest	Max Features	Square Root	1
Extra Trees (sqrt Features)	Extra Trees	Max Features	Square Root	1
LANDMark (Oracle) (sqrt Features)	LANDMark (Oracle)	Max Features	Square Root	0.816666667
LANDMark (No Oracle) (sqrt Features)	LANDMark (No Oracle)	Max Features	Square Root	0.816666667
Random Forest (2 Estimators)	Random Forest	Number of Estimators	2	0.633333333
Extra Trees (2 Estimators)	Extra Trees	Number of Estimators	2	0.816666667
LANDMark (Oracle) (2 Estimators)	LANDMark (Oracle)	Number of Estimators	2	0.5125
LANDMark (No Oracle) (2 Estimators)	LANDMark (No Oracle)	Number of Estimators	2	1
Random Forest (0.1 Features)	Random Forest	Max Features	0.1	1
Extra Trees (0.1 Features)	Extra Trees	Max Features	0.1	1
LANDMark (Oracle) (0.1 Features)	LANDMark (Oracle)	Max Features	0.1	0.8
LANDMark (No Oracle) (0.1 Features)	LANDMark (No Oracle)	Max Features	0.1	0.816666667
Random Forest (4 Estimators)	Random Forest	Number of Estimators	4	0.45
Extra Trees (4 Estimators)	Extra Trees	Number of Estimators	4	0.5125
LANDMark (Oracle) (4 Estimators)	LANDMark (Oracle)	Number of Estimators	4	1
LANDMark (No Oracle) (4 Estimators)	LANDMark (No Oracle)	Number of Estimators	4	1
Random Forest (0.2 Features)	Random Forest	Max Features	0.2	1
Extra Trees (0.2 Features)	Extra Trees	Max Features	0.2	1
LANDMark (Oracle) (0.2 Features)	LANDMark (Oracle)	Max Features	0.2	0.816666667
LANDMark (No Oracle) (0.2 Features)	LANDMark (No Oracle)	Max Features	0.2	1
Random Forest (8 Estimators)	Random Forest	Number of Estimators	8	0.657142857
Extra Trees (8 Estimators)	Extra Trees	Number of Estimators	8	0.657142857
LANDMark (Oracle) (8 Estimators)	LANDMark (Oracle)	Number of Estimators	8	1
LANDMark (No Oracle) (8 Estimators)	LANDMark (No Oracle)	Number of Estimators	8	1
Random Forest (0.3 Features)	Random Forest	Max Features	0.3	0.816666667
Extra Trees (0.3 Features)	Extra Trees	Max Features	0.3	1
LANDMark (Oracle) (0.3 Features)	LANDMark (Oracle)	Max Features	0.3	0.816666667
LANDMark (No Oracle) (0.3 Features)	LANDMark (No Oracle)	Max Features	0.3	1
Random Forest (16 Estimators)	Random Forest	Number of Estimators	16	0.816666667
Extra Trees (16 Estimators)	Extra Trees	Number of Estimators	16	0.657142857
LANDMark (Oracle) (16 Estimators)	LANDMark (Oracle)	Number of Estimators	16	1
LANDMark (No Oracle) (16 Estimators)	LANDMark (No Oracle)	Number of Estimators	16	1
Random Forest (0.4 Features)	Random Forest	Max Features	0.4	1
Extra Trees (0.4 Features)	Extra Trees	Max Features	0.4	1
LANDMark (Oracle) (0.4 Features)	LANDMark (Oracle)	Max Features	0.4	1
LANDMark (No Oracle) (0.4 Features)	LANDMark (No Oracle)	Max Features	0.4	1
Random Forest (32 Estimators)	Random Forest	Number of Estimators	32	0.6
Extra Trees (32 Estimators)	Extra Trees	Number of Estimators	32	1
LANDMark (Oracle) (32 Estimators)	LANDMark (Oracle)	Number of Estimators	32	1
LANDMark (No Oracle) (32 Estimators)	LANDMark (No Oracle)	Number of Estimators	32	1
Random Forest (0.5 Features)	Random Forest	Max Features	0.5	0.816666667
Extra Trees (0.5 Features)	Extra Trees	Max Features	0.5	1
LANDMark (Oracle) (0.5 Features)	LANDMark (Oracle)	Max Features	0.5	1
LANDMark (No Oracle) (0.5 Features)	LANDMark (No Oracle)	Max Features	0.5	1
Random Forest (64 Estimators)	Random Forest	Number of Estimators	64	0.816666667
Extra Trees (64 Estimators)	Extra Trees	Number of Estimators	64	0.5125
LANDMark (Oracle) (64 Estimators)	LANDMark (Oracle)	Number of Estimators	64	1
LANDMark (No Oracle) (64 Estimators)	LANDMark (No Oracle)	Number of Estimators	64	1
Random Forest (0.6 Features)	Random Forest	Max Features	0.6	0.816666667
Extra Trees (0.6 Features)	Extra Trees	Max Features	0.6	1
LANDMark (Oracle) (0.6 Features)	LANDMark (Oracle)	Max Features	0.6	1
LANDMark (No Oracle) (0.6 Features)	LANDMark (No Oracle)	Max Features	0.6	1
Random Forest (128 Estimators)	Random Forest	Number of Estimators	128	1
Extra Trees (128 Estimators)	Extra Trees	Number of Estimators	128	0.816666667
LANDMark (Oracle) (128 Estimators)	LANDMark (Oracle)	Number of Estimators	128	1
LANDMark (No Oracle) (128 Estimators)	LANDMark (No Oracle)	Number of Estimators	128	1
Random Forest (0.7 Features)	Random Forest	Max Features	0.7	0.816666667
Extra Trees (0.7 Features)	Extra Trees	Max Features	0.7	0.8
LANDMark (Oracle) (0.7 Features)	LANDMark (Oracle)	Max Features	0.7	1
LANDMark (No Oracle) (0.7 Features)	LANDMark (No Oracle)	Max Features	0.7	1
Random Forest (256 Estimators)	Random Forest	Number of Estimators	256	1
Extra Trees (256 Estimators)	Extra Trees	Number of Estimators	256	1
LANDMark (Oracle) (256 Estimators)	LANDMark (Oracle)	Number of Estimators	256	1
LANDMark (No Oracle) (256 Estimators)	LANDMark (No Oracle)	Number of Estimators	256	1
Random Forest (0.8 Features)	Random Forest	Max Features	0.8	0.816666667
Extra Trees (0.8 Features)	Extra Trees	Max Features	0.8	1
LANDMark (Oracle) (0.8 Features)	LANDMark (Oracle)	Max Features	0.8	1
LANDMark (No Oracle) (0.8 Features)	LANDMark (No Oracle)	Max Features	0.8	1
Random Forest (1 Estimators)	Random Forest	Number of Estimators	1	0.633333333
Extra Trees (1 Estimators)	Extra Trees	Number of Estimators	1	0.816666667
LANDMark (Oracle) (1 Estimators)	LANDMark (Oracle)	Number of Estimators	1	0.816666667
LANDMark (No Oracle) (1 Estimators)	LANDMark (No Oracle)	Number of Estimators	1	1
Random Forest (sqrt Features)	Random Forest	Max Features	Square Root	0.8
Extra Trees (sqrt Features)	Extra Trees	Max Features	Square Root	1
LANDMark (Oracle) (sqrt Features)	LANDMark (Oracle)	Max Features	Square Root	1
LANDMark (No Oracle) (sqrt Features)	LANDMark (No Oracle)	Max Features	Square Root	1
Random Forest (2 Estimators)	Random Forest	Number of Estimators	2	0.1875
Extra Trees (2 Estimators)	Extra Trees	Number of Estimators	2	0.35
LANDMark (Oracle) (2 Estimators)	LANDMark (Oracle)	Number of Estimators	2	1
LANDMark (No Oracle) (2 Estimators)	LANDMark (No Oracle)	Number of Estimators	2	0.816666667
Random Forest (0.1 Features)	Random Forest	Max Features	0.1	1
Extra Trees (0.1 Features)	Extra Trees	Max Features	0.1	1
LANDMark (Oracle) (0.1 Features)	LANDMark (Oracle)	Max Features	0.1	1
LANDMark (No Oracle) (0.1 Features)	LANDMark (No Oracle)	Max Features	0.1	1
Random Forest (4 Estimators)	Random Forest	Number of Estimators	4	0.45
Extra Trees (4 Estimators)	Extra Trees	Number of Estimators	4	0.633333333
LANDMark (Oracle) (4 Estimators)	LANDMark (Oracle)	Number of Estimators	4	0.657142857
LANDMark (No Oracle) (4 Estimators)	LANDMark (No Oracle)	Number of Estimators	4	1
Random Forest (0.2 Features)	Random Forest	Max Features	0.2	1
Extra Trees (0.2 Features)	Extra Trees	Max Features	0.2	1
LANDMark (Oracle) (0.2 Features)	LANDMark (Oracle)	Max Features	0.2	1
LANDMark (No Oracle) (0.2 Features)	LANDMark (No Oracle)	Max Features	0.2	1
Random Forest (8 Estimators)	Random Forest	Number of Estimators	8	0.657142857
Extra Trees (8 Estimators)	Extra Trees	Number of Estimators	8	1
LANDMark (Oracle) (8 Estimators)	LANDMark (Oracle)	Number of Estimators	8	1
LANDMark (No Oracle) (8 Estimators)	LANDMark (No Oracle)	Number of Estimators	8	1
Random Forest (0.3 Features)	Random Forest	Max Features	0.3	1
Extra Trees (0.3 Features)	Extra Trees	Max Features	0.3	1
LANDMark (Oracle) (0.3 Features)	LANDMark (Oracle)	Max Features	0.3	1
LANDMark (No Oracle) (0.3 Features)	LANDMark (No Oracle)	Max Features	0.3	1
Random Forest (16 Estimators)	Random Forest	Number of Estimators	16	1
Extra Trees (16 Estimators)	Extra Trees	Number of Estimators	16	0.633333333
LANDMark (Oracle) (16 Estimators)	LANDMark (Oracle)	Number of Estimators	16	1
LANDMark (No Oracle) (16 Estimators)	LANDMark (No Oracle)	Number of Estimators	16	1
Random Forest (0.4 Features)	Random Forest	Max Features	0.4	1
Extra Trees (0.4 Features)	Extra Trees	Max Features	0.4	1
LANDMark (Oracle) (0.4 Features)	LANDMark (Oracle)	Max Features	0.4	1
LANDMark (No Oracle) (0.4 Features)	LANDMark (No Oracle)	Max Features	0.4	1
Random Forest (32 Estimators)	Random Forest	Number of Estimators	32	1
Extra Trees (32 Estimators)	Extra Trees	Number of Estimators	32	1
LANDMark (Oracle) (32 Estimators)	LANDMark (Oracle)	Number of Estimators	32	1
LANDMark (No Oracle) (32 Estimators)	LANDMark (No Oracle)	Number of Estimators	32	1
Random Forest (0.5 Features)	Random Forest	Max Features	0.5	1
Extra Trees (0.5 Features)	Extra Trees	Max Features	0.5	1
LANDMark (Oracle) (0.5 Features)	LANDMark (Oracle)	Max Features	0.5	1
LANDMark (No Oracle) (0.5 Features)	LANDMark (No Oracle)	Max Features	0.5	1
Random Forest (64 Estimators)	Random Forest	Number of Estimators	64	1
Extra Trees (64 Estimators)	Extra Trees	Number of Estimators	64	1
LANDMark (Oracle) (64 Estimators)	LANDMark (Oracle)	Number of Estimators	64	1
LANDMark (No Oracle) (64 Estimators)	LANDMark (No Oracle)	Number of Estimators	64	1
Random Forest (0.6 Features)	Random Forest	Max Features	0.6	1
Extra Trees (0.6 Features)	Extra Trees	Max Features	0.6	1
LANDMark (Oracle) (0.6 Features)	LANDMark (Oracle)	Max Features	0.6	1
LANDMark (No Oracle) (0.6 Features)	LANDMark (No Oracle)	Max Features	0.6	1
Random Forest (128 Estimators)	Random Forest	Number of Estimators	128	0.816666667
Extra Trees (128 Estimators)	Extra Trees	Number of Estimators	128	1
LANDMark (Oracle) (128 Estimators)	LANDMark (Oracle)	Number of Estimators	128	1
LANDMark (No Oracle) (128 Estimators)	LANDMark (No Oracle)	Number of Estimators	128	1
Random Forest (0.7 Features)	Random Forest	Max Features	0.7	1
Extra Trees (0.7 Features)	Extra Trees	Max Features	0.7	1
LANDMark (Oracle) (0.7 Features)	LANDMark (Oracle)	Max Features	0.7	1
LANDMark (No Oracle) (0.7 Features)	LANDMark (No Oracle)	Max Features	0.7	1
Random Forest (256 Estimators)	Random Forest	Number of Estimators	256	1
Extra Trees (256 Estimators)	Extra Trees	Number of Estimators	256	1
LANDMark (Oracle) (256 Estimators)	LANDMark (Oracle)	Number of Estimators	256	1
LANDMark (No Oracle) (256 Estimators)	LANDMark (No Oracle)	Number of Estimators	256	1
Random Forest (0.8 Features)	Random Forest	Max Features	0.8	1
Extra Trees (0.8 Features)	Extra Trees	Max Features	0.8	1
LANDMark (Oracle) (0.8 Features)	LANDMark (Oracle)	Max Features	0.8	1
LANDMark (No Oracle) (0.8 Features)	LANDMark (No Oracle)	Max Features	0.8	1
Random Forest (1 Estimators)	Random Forest	Number of Estimators	1	0.6
Extra Trees (1 Estimators)	Extra Trees	Number of Estimators	1	0.816666667
LANDMark (Oracle) (1 Estimators)	LANDMark (Oracle)	Number of Estimators	1	0.633333333
LANDMark (No Oracle) (1 Estimators)	LANDMark (No Oracle)	Number of Estimators	1	0.485714286
Random Forest (sqrt Features)	Random Forest	Max Features	Square Root	1
Extra Trees (sqrt Features)	Extra Trees	Max Features	Square Root	0.816666667
LANDMark (Oracle) (sqrt Features)	LANDMark (Oracle)	Max Features	Square Root	0.633333333
LANDMark (No Oracle) (sqrt Features)	LANDMark (No Oracle)	Max Features	Square Root	0.816666667
Random Forest (2 Estimators)	Random Forest	Number of Estimators	2	0.5125
Extra Trees (2 Estimators)	Extra Trees	Number of Estimators	2	0.5125
LANDMark (Oracle) (2 Estimators)	LANDMark (Oracle)	Number of Estimators	2	0.633333333
LANDMark (No Oracle) (2 Estimators)	LANDMark (No Oracle)	Number of Estimators	2	1
Random Forest (0.1 Features)	Random Forest	Max Features	0.1	1
Extra Trees (0.1 Features)	Extra Trees	Max Features	0.1	0.816666667
LANDMark (Oracle) (0.1 Features)	LANDMark (Oracle)	Max Features	0.1	0.816666667
LANDMark (No Oracle) (0.1 Features)	LANDMark (No Oracle)	Max Features	0.1	0.657142857
Random Forest (4 Estimators)	Random Forest	Number of Estimators	4	0.5125
Extra Trees (4 Estimators)	Extra Trees	Number of Estimators	4	0.5125
LANDMark (Oracle) (4 Estimators)	LANDMark (Oracle)	Number of Estimators	4	0.816666667
LANDMark (No Oracle) (4 Estimators)	LANDMark (No Oracle)	Number of Estimators	4	1
Random Forest (0.2 Features)	Random Forest	Max Features	0.2	1
Extra Trees (0.2 Features)	Extra Trees	Max Features	0.2	0.816666667
LANDMark (Oracle) (0.2 Features)	LANDMark (Oracle)	Max Features	0.2	0.816666667
LANDMark (No Oracle) (0.2 Features)	LANDMark (No Oracle)	Max Features	0.2	0.816666667
Random Forest (8 Estimators)	Random Forest	Number of Estimators	8	0.8
Extra Trees (8 Estimators)	Extra Trees	Number of Estimators	8	0.657142857
LANDMark (Oracle) (8 Estimators)	LANDMark (Oracle)	Number of Estimators	8	1
LANDMark (No Oracle) (8 Estimators)	LANDMark (No Oracle)	Number of Estimators	8	1
Random Forest (0.3 Features)	Random Forest	Max Features	0.3	0.816666667
Extra Trees (0.3 Features)	Extra Trees	Max Features	0.3	1
LANDMark (Oracle) (0.3 Features)	LANDMark (Oracle)	Max Features	0.3	0.816666667
LANDMark (No Oracle) (0.3 Features)	LANDMark (No Oracle)	Max Features	0.3	1
Random Forest (16 Estimators)	Random Forest	Number of Estimators	16	0.657142857
Extra Trees (16 Estimators)	Extra Trees	Number of Estimators	16	0.657142857
LANDMark (Oracle) (16 Estimators)	LANDMark (Oracle)	Number of Estimators	16	1
LANDMark (No Oracle) (16 Estimators)	LANDMark (No Oracle)	Number of Estimators	16	1
Random Forest (0.4 Features)	Random Forest	Max Features	0.4	0.816666667
Extra Trees (0.4 Features)	Extra Trees	Max Features	0.4	0.816666667
LANDMark (Oracle) (0.4 Features)	LANDMark (Oracle)	Max Features	0.4	1
LANDMark (No Oracle) (0.4 Features)	LANDMark (No Oracle)	Max Features	0.4	1
Random Forest (32 Estimators)	Random Forest	Number of Estimators	32	0.657142857
Extra Trees (32 Estimators)	Extra Trees	Number of Estimators	32	0.816666667
LANDMark (Oracle) (32 Estimators)	LANDMark (Oracle)	Number of Estimators	32	1
LANDMark (No Oracle) (32 Estimators)	LANDMark (No Oracle)	Number of Estimators	32	1
Random Forest (0.5 Features)	Random Forest	Max Features	0.5	0.816666667
Extra Trees (0.5 Features)	Extra Trees	Max Features	0.5	0.657142857
LANDMark (Oracle) (0.5 Features)	LANDMark (Oracle)	Max Features	0.5	1
LANDMark (No Oracle) (0.5 Features)	LANDMark (No Oracle)	Max Features	0.5	1
Random Forest (64 Estimators)	Random Forest	Number of Estimators	64	0.657142857
Extra Trees (64 Estimators)	Extra Trees	Number of Estimators	64	0.816666667
LANDMark (Oracle) (64 Estimators)	LANDMark (Oracle)	Number of Estimators	64	1
LANDMark (No Oracle) (64 Estimators)	LANDMark (No Oracle)	Number of Estimators	64	1
Random Forest (0.6 Features)	Random Forest	Max Features	0.6	0.816666667
Extra Trees (0.6 Features)	Extra Trees	Max Features	0.6	0.657142857
LANDMark (Oracle) (0.6 Features)	LANDMark (Oracle)	Max Features	0.6	1
LANDMark (No Oracle) (0.6 Features)	LANDMark (No Oracle)	Max Features	0.6	1
Random Forest (128 Estimators)	Random Forest	Number of Estimators	128	0.816666667
Extra Trees (128 Estimators)	Extra Trees	Number of Estimators	128	0.657142857
LANDMark (Oracle) (128 Estimators)	LANDMark (Oracle)	Number of Estimators	128	1
LANDMark (No Oracle) (128 Estimators)	LANDMark (No Oracle)	Number of Estimators	128	1
Random Forest (0.7 Features)	Random Forest	Max Features	0.7	0.8
Extra Trees (0.7 Features)	Extra Trees	Max Features	0.7	0.633333333
LANDMark (Oracle) (0.7 Features)	LANDMark (Oracle)	Max Features	0.7	1
LANDMark (No Oracle) (0.7 Features)	LANDMark (No Oracle)	Max Features	0.7	1
Random Forest (256 Estimators)	Random Forest	Number of Estimators	256	0.657142857
Extra Trees (256 Estimators)	Extra Trees	Number of Estimators	256	0.657142857
LANDMark (Oracle) (256 Estimators)	LANDMark (Oracle)	Number of Estimators	256	1
LANDMark (No Oracle) (256 Estimators)	LANDMark (No Oracle)	Number of Estimators	256	1
Random Forest (0.8 Features)	Random Forest	Max Features	0.8	0.633333333
Extra Trees (0.8 Features)	Extra Trees	Max Features	0.8	0.633333333
LANDMark (Oracle) (0.8 Features)	LANDMark (Oracle)	Max Features	0.8	1
LANDMark (No Oracle) (0.8 Features)	LANDMark (No Oracle)	Max Features	0.8	1
Random Forest (1 Estimators)	Random Forest	Number of Estimators	1	0.45
Extra Trees (1 Estimators)	Extra Trees	Number of Estimators	1	0.485714286
LANDMark (Oracle) (1 Estimators)	LANDMark (Oracle)	Number of Estimators	1	0.816666667
LANDMark (No Oracle) (1 Estimators)	LANDMark (No Oracle)	Number of Estimators	1	1
Random Forest (sqrt Features)	Random Forest	Max Features	Square Root	0.8
Extra Trees (sqrt Features)	Extra Trees	Max Features	Square Root	0.8
LANDMark (Oracle) (sqrt Features)	LANDMark (Oracle)	Max Features	Square Root	0.8
LANDMark (No Oracle) (sqrt Features)	LANDMark (No Oracle)	Max Features	Square Root	0.816666667
Random Forest (2 Estimators)	Random Forest	Number of Estimators	2	0.377777778
Extra Trees (2 Estimators)	Extra Trees	Number of Estimators	2	0.25
LANDMark (Oracle) (2 Estimators)	LANDMark (Oracle)	Number of Estimators	2	0.816666667
LANDMark (No Oracle) (2 Estimators)	LANDMark (No Oracle)	Number of Estimators	2	0.485714286
Random Forest (0.1 Features)	Random Forest	Max Features	0.1	1
Extra Trees (0.1 Features)	Extra Trees	Max Features	0.1	0.816666667
LANDMark (Oracle) (0.1 Features)	LANDMark (Oracle)	Max Features	0.1	0.816666667
LANDMark (No Oracle) (0.1 Features)	LANDMark (No Oracle)	Max Features	0.1	0.816666667
Random Forest (4 Estimators)	Random Forest	Number of Estimators	4	0.25
Extra Trees (4 Estimators)	Extra Trees	Number of Estimators	4	0.8
LANDMark (Oracle) (4 Estimators)	LANDMark (Oracle)	Number of Estimators	4	1
LANDMark (No Oracle) (4 Estimators)	LANDMark (No Oracle)	Number of Estimators	4	1
Random Forest (0.2 Features)	Random Forest	Max Features	0.2	1
Extra Trees (0.2 Features)	Extra Trees	Max Features	0.2	1
LANDMark (Oracle) (0.2 Features)	LANDMark (Oracle)	Max Features	0.2	0.816666667
LANDMark (No Oracle) (0.2 Features)	LANDMark (No Oracle)	Max Features	0.2	0.816666667
Random Forest (8 Estimators)	Random Forest	Number of Estimators	8	0.485714286
Extra Trees (8 Estimators)	Extra Trees	Number of Estimators	8	0.633333333
LANDMark (Oracle) (8 Estimators)	LANDMark (Oracle)	Number of Estimators	8	1
LANDMark (No Oracle) (8 Estimators)	LANDMark (No Oracle)	Number of Estimators	8	1
Random Forest (0.3 Features)	Random Forest	Max Features	0.3	1
Extra Trees (0.3 Features)	Extra Trees	Max Features	0.3	1
LANDMark (Oracle) (0.3 Features)	LANDMark (Oracle)	Max Features	0.3	0.8
LANDMark (No Oracle) (0.3 Features)	LANDMark (No Oracle)	Max Features	0.3	1
Random Forest (16 Estimators)	Random Forest	Number of Estimators	16	0.8
Extra Trees (16 Estimators)	Extra Trees	Number of Estimators	16	0.816666667
LANDMark (Oracle) (16 Estimators)	LANDMark (Oracle)	Number of Estimators	16	1
LANDMark (No Oracle) (16 Estimators)	LANDMark (No Oracle)	Number of Estimators	16	1
Random Forest (0.4 Features)	Random Forest	Max Features	0.4	1
Extra Trees (0.4 Features)	Extra Trees	Max Features	0.4	1
LANDMark (Oracle) (0.4 Features)	LANDMark (Oracle)	Max Features	0.4	1
LANDMark (No Oracle) (0.4 Features)	LANDMark (No Oracle)	Max Features	0.4	1
Random Forest (32 Estimators)	Random Forest	Number of Estimators	32	0.816666667
Extra Trees (32 Estimators)	Extra Trees	Number of Estimators	32	0.8
LANDMark (Oracle) (32 Estimators)	LANDMark (Oracle)	Number of Estimators	32	1
LANDMark (No Oracle) (32 Estimators)	LANDMark (No Oracle)	Number of Estimators	32	1
Random Forest (0.5 Features)	Random Forest	Max Features	0.5	1
Extra Trees (0.5 Features)	Extra Trees	Max Features	0.5	1
LANDMark (Oracle) (0.5 Features)	LANDMark (Oracle)	Max Features	0.5	0.816666667
LANDMark (No Oracle) (0.5 Features)	LANDMark (No Oracle)	Max Features	0.5	1
Random Forest (64 Estimators)	Random Forest	Number of Estimators	64	0.8
Extra Trees (64 Estimators)	Extra Trees	Number of Estimators	64	0.816666667
LANDMark (Oracle) (64 Estimators)	LANDMark (Oracle)	Number of Estimators	64	1
LANDMark (No Oracle) (64 Estimators)	LANDMark (No Oracle)	Number of Estimators	64	1
Random Forest (0.6 Features)	Random Forest	Max Features	0.6	1
Extra Trees (0.6 Features)	Extra Trees	Max Features	0.6	1
LANDMark (Oracle) (0.6 Features)	LANDMark (Oracle)	Max Features	0.6	0.816666667
LANDMark (No Oracle) (0.6 Features)	LANDMark (No Oracle)	Max Features	0.6	1
Random Forest (128 Estimators)	Random Forest	Number of Estimators	128	0.816666667
Extra Trees (128 Estimators)	Extra Trees	Number of Estimators	128	0.816666667
LANDMark (Oracle) (128 Estimators)	LANDMark (Oracle)	Number of Estimators	128	1
LANDMark (No Oracle) (128 Estimators)	LANDMark (No Oracle)	Number of Estimators	128	0.816666667
Random Forest (0.7 Features)	Random Forest	Max Features	0.7	1
Extra Trees (0.7 Features)	Extra Trees	Max Features	0.7	1
LANDMark (Oracle) (0.7 Features)	LANDMark (Oracle)	Max Features	0.7	1
LANDMark (No Oracle) (0.7 Features)	LANDMark (No Oracle)	Max Features	0.7	1
Random Forest (256 Estimators)	Random Forest	Number of Estimators	256	0.816666667
Extra Trees (256 Estimators)	Extra Trees	Number of Estimators	256	0.816666667
LANDMark (Oracle) (256 Estimators)	LANDMark (Oracle)	Number of Estimators	256	1
LANDMark (No Oracle) (256 Estimators)	LANDMark (No Oracle)	Number of Estimators	256	1
Random Forest (0.8 Features)	Random Forest	Max Features	0.8	1
Extra Trees (0.8 Features)	Extra Trees	Max Features	0.8	1
LANDMark (Oracle) (0.8 Features)	LANDMark (Oracle)	Max Features	0.8	1
LANDMark (No Oracle) (0.8 Features)	LANDMark (No Oracle)	Max Features	0.8	1
Random Forest (1 Estimators)	Random Forest	Number of Estimators	1	0.485714286
Extra Trees (1 Estimators)	Extra Trees	Number of Estimators	1	1
LANDMark (Oracle) (1 Estimators)	LANDMark (Oracle)	Number of Estimators	1	1
LANDMark (No Oracle) (1 Estimators)	LANDMark (No Oracle)	Number of Estimators	1	0.816666667
Random Forest (sqrt Features)	Random Forest	Max Features	Square Root	1
Extra Trees (sqrt Features)	Extra Trees	Max Features	Square Root	1
LANDMark (Oracle) (sqrt Features)	LANDMark (Oracle)	Max Features	Square Root	1
LANDMark (No Oracle) (sqrt Features)	LANDMark (No Oracle)	Max Features	Square Root	1
Random Forest (2 Estimators)	Random Forest	Number of Estimators	2	0.5125
Extra Trees (2 Estimators)	Extra Trees	Number of Estimators	2	0.377777778
LANDMark (Oracle) (2 Estimators)	LANDMark (Oracle)	Number of Estimators	2	0.816666667
LANDMark (No Oracle) (2 Estimators)	LANDMark (No Oracle)	Number of Estimators	2	1
Random Forest (0.1 Features)	Random Forest	Max Features	0.1	1
Extra Trees (0.1 Features)	Extra Trees	Max Features	0.1	1
LANDMark (Oracle) (0.1 Features)	LANDMark (Oracle)	Max Features	0.1	1
LANDMark (No Oracle) (0.1 Features)	LANDMark (No Oracle)	Max Features	0.1	1
Random Forest (4 Estimators)	Random Forest	Number of Estimators	4	0.45
Extra Trees (4 Estimators)	Extra Trees	Number of Estimators	4	0.5125
LANDMark (Oracle) (4 Estimators)	LANDMark (Oracle)	Number of Estimators	4	1
LANDMark (No Oracle) (4 Estimators)	LANDMark (No Oracle)	Number of Estimators	4	1
Random Forest (0.2 Features)	Random Forest	Max Features	0.2	1
Extra Trees (0.2 Features)	Extra Trees	Max Features	0.2	1
LANDMark (Oracle) (0.2 Features)	LANDMark (Oracle)	Max Features	0.2	1
LANDMark (No Oracle) (0.2 Features)	LANDMark (No Oracle)	Max Features	0.2	1
Random Forest (8 Estimators)	Random Forest	Number of Estimators	8	1
Extra Trees (8 Estimators)	Extra Trees	Number of Estimators	8	0.633333333
LANDMark (Oracle) (8 Estimators)	LANDMark (Oracle)	Number of Estimators	8	1
LANDMark (No Oracle) (8 Estimators)	LANDMark (No Oracle)	Number of Estimators	8	1
Random Forest (0.3 Features)	Random Forest	Max Features	0.3	1
Extra Trees (0.3 Features)	Extra Trees	Max Features	0.3	1
LANDMark (Oracle) (0.3 Features)	LANDMark (Oracle)	Max Features	0.3	1
LANDMark (No Oracle) (0.3 Features)	LANDMark (No Oracle)	Max Features	0.3	1
Random Forest (16 Estimators)	Random Forest	Number of Estimators	16	0.816666667
Extra Trees (16 Estimators)	Extra Trees	Number of Estimators	16	0.816666667
LANDMark (Oracle) (16 Estimators)	LANDMark (Oracle)	Number of Estimators	16	1
LANDMark (No Oracle) (16 Estimators)	LANDMark (No Oracle)	Number of Estimators	16	1
Random Forest (0.4 Features)	Random Forest	Max Features	0.4	1
Extra Trees (0.4 Features)	Extra Trees	Max Features	0.4	1
LANDMark (Oracle) (0.4 Features)	LANDMark (Oracle)	Max Features	0.4	1
LANDMark (No Oracle) (0.4 Features)	LANDMark (No Oracle)	Max Features	0.4	1
Random Forest (32 Estimators)	Random Forest	Number of Estimators	32	1
Extra Trees (32 Estimators)	Extra Trees	Number of Estimators	32	1
LANDMark (Oracle) (32 Estimators)	LANDMark (Oracle)	Number of Estimators	32	1
LANDMark (No Oracle) (32 Estimators)	LANDMark (No Oracle)	Number of Estimators	32	1
Random Forest (0.5 Features)	Random Forest	Max Features	0.5	1
Extra Trees (0.5 Features)	Extra Trees	Max Features	0.5	1
LANDMark (Oracle) (0.5 Features)	LANDMark (Oracle)	Max Features	0.5	1
LANDMark (No Oracle) (0.5 Features)	LANDMark (No Oracle)	Max Features	0.5	1
Random Forest (64 Estimators)	Random Forest	Number of Estimators	64	1
Extra Trees (64 Estimators)	Extra Trees	Number of Estimators	64	1
LANDMark (Oracle) (64 Estimators)	LANDMark (Oracle)	Number of Estimators	64	1
LANDMark (No Oracle) (64 Estimators)	LANDMark (No Oracle)	Number of Estimators	64	1
Random Forest (0.6 Features)	Random Forest	Max Features	0.6	1
Extra Trees (0.6 Features)	Extra Trees	Max Features	0.6	1
LANDMark (Oracle) (0.6 Features)	LANDMark (Oracle)	Max Features	0.6	1
LANDMark (No Oracle) (0.6 Features)	LANDMark (No Oracle)	Max Features	0.6	1
Random Forest (128 Estimators)	Random Forest	Number of Estimators	128	1
Extra Trees (128 Estimators)	Extra Trees	Number of Estimators	128	1
LANDMark (Oracle) (128 Estimators)	LANDMark (Oracle)	Number of Estimators	128	1
LANDMark (No Oracle) (128 Estimators)	LANDMark (No Oracle)	Number of Estimators	128	1
Random Forest (0.7 Features)	Random Forest	Max Features	0.7	1
Extra Trees (0.7 Features)	Extra Trees	Max Features	0.7	1
LANDMark (Oracle) (0.7 Features)	LANDMark (Oracle)	Max Features	0.7	1
LANDMark (No Oracle) (0.7 Features)	LANDMark (No Oracle)	Max Features	0.7	1
Random Forest (256 Estimators)	Random Forest	Number of Estimators	256	1
Extra Trees (256 Estimators)	Extra Trees	Number of Estimators	256	1
LANDMark (Oracle) (256 Estimators)	LANDMark (Oracle)	Number of Estimators	256	1
LANDMark (No Oracle) (256 Estimators)	LANDMark (No Oracle)	Number of Estimators	256	1
Random Forest (0.8 Features)	Random Forest	Max Features	0.8	1
Extra Trees (0.8 Features)	Extra Trees	Max Features	0.8	1
LANDMark (Oracle) (0.8 Features)	LANDMark (Oracle)	Max Features	0.8	1
LANDMark (No Oracle) (0.8 Features)	LANDMark (No Oracle)	Max Features	0.8	1
Random Forest (1 Estimators)	Random Forest	Number of Estimators	1	0.35
Extra Trees (1 Estimators)	Extra Trees	Number of Estimators	1	0.6
LANDMark (Oracle) (1 Estimators)	LANDMark (Oracle)	Number of Estimators	1	1
LANDMark (No Oracle) (1 Estimators)	LANDMark (No Oracle)	Number of Estimators	1	1
Random Forest (sqrt Features)	Random Forest	Max Features	Square Root	1
Extra Trees (sqrt Features)	Extra Trees	Max Features	Square Root	1
LANDMark (Oracle) (sqrt Features)	LANDMark (Oracle)	Max Features	Square Root	0.657142857
LANDMark (No Oracle) (sqrt Features)	LANDMark (No Oracle)	Max Features	Square Root	1
Random Forest (2 Estimators)	Random Forest	Number of Estimators	2	0.485714286
Extra Trees (2 Estimators)	Extra Trees	Number of Estimators	2	0.657142857
LANDMark (Oracle) (2 Estimators)	LANDMark (Oracle)	Number of Estimators	2	0.657142857
LANDMark (No Oracle) (2 Estimators)	LANDMark (No Oracle)	Number of Estimators	2	0.816666667
Random Forest (0.1 Features)	Random Forest	Max Features	0.1	1
Extra Trees (0.1 Features)	Extra Trees	Max Features	0.1	1
LANDMark (Oracle) (0.1 Features)	LANDMark (Oracle)	Max Features	0.1	1
LANDMark (No Oracle) (0.1 Features)	LANDMark (No Oracle)	Max Features	0.1	1
Random Forest (4 Estimators)	Random Forest	Number of Estimators	4	0.485714286
Extra Trees (4 Estimators)	Extra Trees	Number of Estimators	4	0.657142857
LANDMark (Oracle) (4 Estimators)	LANDMark (Oracle)	Number of Estimators	4	0.657142857
LANDMark (No Oracle) (4 Estimators)	LANDMark (No Oracle)	Number of Estimators	4	1
Random Forest (0.2 Features)	Random Forest	Max Features	0.2	1
Extra Trees (0.2 Features)	Extra Trees	Max Features	0.2	1
LANDMark (Oracle) (0.2 Features)	LANDMark (Oracle)	Max Features	0.2	0.816666667
LANDMark (No Oracle) (0.2 Features)	LANDMark (No Oracle)	Max Features	0.2	1
Random Forest (8 Estimators)	Random Forest	Number of Estimators	8	0.816666667
Extra Trees (8 Estimators)	Extra Trees	Number of Estimators	8	0.657142857
LANDMark (Oracle) (8 Estimators)	LANDMark (Oracle)	Number of Estimators	8	1
LANDMark (No Oracle) (8 Estimators)	LANDMark (No Oracle)	Number of Estimators	8	1
Random Forest (0.3 Features)	Random Forest	Max Features	0.3	1
Extra Trees (0.3 Features)	Extra Trees	Max Features	0.3	1
LANDMark (Oracle) (0.3 Features)	LANDMark (Oracle)	Max Features	0.3	1
LANDMark (No Oracle) (0.3 Features)	LANDMark (No Oracle)	Max Features	0.3	1
Random Forest (16 Estimators)	Random Forest	Number of Estimators	16	0.5125
Extra Trees (16 Estimators)	Extra Trees	Number of Estimators	16	0.816666667
LANDMark (Oracle) (16 Estimators)	LANDMark (Oracle)	Number of Estimators	16	0.816666667
LANDMark (No Oracle) (16 Estimators)	LANDMark (No Oracle)	Number of Estimators	16	1
Random Forest (0.4 Features)	Random Forest	Max Features	0.4	1
Extra Trees (0.4 Features)	Extra Trees	Max Features	0.4	1
LANDMark (Oracle) (0.4 Features)	LANDMark (Oracle)	Max Features	0.4	1
LANDMark (No Oracle) (0.4 Features)	LANDMark (No Oracle)	Max Features	0.4	1
Random Forest (32 Estimators)	Random Forest	Number of Estimators	32	1
Extra Trees (32 Estimators)	Extra Trees	Number of Estimators	32	0.816666667
LANDMark (Oracle) (32 Estimators)	LANDMark (Oracle)	Number of Estimators	32	1
LANDMark (No Oracle) (32 Estimators)	LANDMark (No Oracle)	Number of Estimators	32	1
Random Forest (0.5 Features)	Random Forest	Max Features	0.5	1
Extra Trees (0.5 Features)	Extra Trees	Max Features	0.5	1
LANDMark (Oracle) (0.5 Features)	LANDMark (Oracle)	Max Features	0.5	1
LANDMark (No Oracle) (0.5 Features)	LANDMark (No Oracle)	Max Features	0.5	1
Random Forest (64 Estimators)	Random Forest	Number of Estimators	64	1
Extra Trees (64 Estimators)	Extra Trees	Number of Estimators	64	0.816666667
LANDMark (Oracle) (64 Estimators)	LANDMark (Oracle)	Number of Estimators	64	1
LANDMark (No Oracle) (64 Estimators)	LANDMark (No Oracle)	Number of Estimators	64	1
Random Forest (0.6 Features)	Random Forest	Max Features	0.6	1
Extra Trees (0.6 Features)	Extra Trees	Max Features	0.6	1
LANDMark (Oracle) (0.6 Features)	LANDMark (Oracle)	Max Features	0.6	1
LANDMark (No Oracle) (0.6 Features)	LANDMark (No Oracle)	Max Features	0.6	1
Random Forest (128 Estimators)	Random Forest	Number of Estimators	128	1
Extra Trees (128 Estimators)	Extra Trees	Number of Estimators	128	0.657142857
LANDMark (Oracle) (128 Estimators)	LANDMark (Oracle)	Number of Estimators	128	1
LANDMark (No Oracle) (128 Estimators)	LANDMark (No Oracle)	Number of Estimators	128	1
Random Forest (0.7 Features)	Random Forest	Max Features	0.7	1
Extra Trees (0.7 Features)	Extra Trees	Max Features	0.7	1
LANDMark (Oracle) (0.7 Features)	LANDMark (Oracle)	Max Features	0.7	1
LANDMark (No Oracle) (0.7 Features)	LANDMark (No Oracle)	Max Features	0.7	1
Random Forest (256 Estimators)	Random Forest	Number of Estimators	256	0.816666667
Extra Trees (256 Estimators)	Extra Trees	Number of Estimators	256	1
LANDMark (Oracle) (256 Estimators)	LANDMark (Oracle)	Number of Estimators	256	1
LANDMark (No Oracle) (256 Estimators)	LANDMark (No Oracle)	Number of Estimators	256	1
Random Forest (0.8 Features)	Random Forest	Max Features	0.8	1
Extra Trees (0.8 Features)	Extra Trees	Max Features	0.8	1
LANDMark (Oracle) (0.8 Features)	LANDMark (Oracle)	Max Features	0.8	1
LANDMark (No Oracle) (0.8 Features)	LANDMark (No Oracle)	Max Features	0.8	1
Random Forest (1 Estimators)	Random Forest	Number of Estimators	1	0.8
Extra Trees (1 Estimators)	Extra Trees	Number of Estimators	1	0.816666667
LANDMark (Oracle) (1 Estimators)	LANDMark (Oracle)	Number of Estimators	1	0.8
LANDMark (No Oracle) (1 Estimators)	LANDMark (No Oracle)	Number of Estimators	1	1
Random Forest (sqrt Features)	Random Forest	Max Features	Square Root	1
Extra Trees (sqrt Features)	Extra Trees	Max Features	Square Root	1
LANDMark (Oracle) (sqrt Features)	LANDMark (Oracle)	Max Features	Square Root	1
LANDMark (No Oracle) (sqrt Features)	LANDMark (No Oracle)	Max Features	Square Root	1
Random Forest (2 Estimators)	Random Forest	Number of Estimators	2	0.377777778
Extra Trees (2 Estimators)	Extra Trees	Number of Estimators	2	0.377777778
LANDMark (Oracle) (2 Estimators)	LANDMark (Oracle)	Number of Estimators	2	0.657142857
LANDMark (No Oracle) (2 Estimators)	LANDMark (No Oracle)	Number of Estimators	2	1
Random Forest (0.1 Features)	Random Forest	Max Features	0.1	1
Extra Trees (0.1 Features)	Extra Trees	Max Features	0.1	1
LANDMark (Oracle) (0.1 Features)	LANDMark (Oracle)	Max Features	0.1	1
LANDMark (No Oracle) (0.1 Features)	LANDMark (No Oracle)	Max Features	0.1	1
Random Forest (4 Estimators)	Random Forest	Number of Estimators	4	0.377777778
Extra Trees (4 Estimators)	Extra Trees	Number of Estimators	4	0.816666667
LANDMark (Oracle) (4 Estimators)	LANDMark (Oracle)	Number of Estimators	4	0.816666667
LANDMark (No Oracle) (4 Estimators)	LANDMark (No Oracle)	Number of Estimators	4	1
Random Forest (0.2 Features)	Random Forest	Max Features	0.2	1
Extra Trees (0.2 Features)	Extra Trees	Max Features	0.2	1
LANDMark (Oracle) (0.2 Features)	LANDMark (Oracle)	Max Features	0.2	1
LANDMark (No Oracle) (0.2 Features)	LANDMark (No Oracle)	Max Features	0.2	1
Random Forest (8 Estimators)	Random Forest	Number of Estimators	8	0.657142857
Extra Trees (8 Estimators)	Extra Trees	Number of Estimators	8	0.657142857
LANDMark (Oracle) (8 Estimators)	LANDMark (Oracle)	Number of Estimators	8	1
LANDMark (No Oracle) (8 Estimators)	LANDMark (No Oracle)	Number of Estimators	8	1
Random Forest (0.3 Features)	Random Forest	Max Features	0.3	1
Extra Trees (0.3 Features)	Extra Trees	Max Features	0.3	1
LANDMark (Oracle) (0.3 Features)	LANDMark (Oracle)	Max Features	0.3	1
LANDMark (No Oracle) (0.3 Features)	LANDMark (No Oracle)	Max Features	0.3	1
Random Forest (16 Estimators)	Random Forest	Number of Estimators	16	0.816666667
Extra Trees (16 Estimators)	Extra Trees	Number of Estimators	16	0.816666667
LANDMark (Oracle) (16 Estimators)	LANDMark (Oracle)	Number of Estimators	16	1
LANDMark (No Oracle) (16 Estimators)	LANDMark (No Oracle)	Number of Estimators	16	1
Random Forest (0.4 Features)	Random Forest	Max Features	0.4	1
Extra Trees (0.4 Features)	Extra Trees	Max Features	0.4	1
LANDMark (Oracle) (0.4 Features)	LANDMark (Oracle)	Max Features	0.4	1
LANDMark (No Oracle) (0.4 Features)	LANDMark (No Oracle)	Max Features	0.4	1
Random Forest (32 Estimators)	Random Forest	Number of Estimators	32	1
Extra Trees (32 Estimators)	Extra Trees	Number of Estimators	32	1
LANDMark (Oracle) (32 Estimators)	LANDMark (Oracle)	Number of Estimators	32	1
LANDMark (No Oracle) (32 Estimators)	LANDMark (No Oracle)	Number of Estimators	32	1
Random Forest (0.5 Features)	Random Forest	Max Features	0.5	1
Extra Trees (0.5 Features)	Extra Trees	Max Features	0.5	1
LANDMark (Oracle) (0.5 Features)	LANDMark (Oracle)	Max Features	0.5	1
LANDMark (No Oracle) (0.5 Features)	LANDMark (No Oracle)	Max Features	0.5	1
Random Forest (64 Estimators)	Random Forest	Number of Estimators	64	1
Extra Trees (64 Estimators)	Extra Trees	Number of Estimators	64	1
LANDMark (Oracle) (64 Estimators)	LANDMark (Oracle)	Number of Estimators	64	1
LANDMark (No Oracle) (64 Estimators)	LANDMark (No Oracle)	Number of Estimators	64	1
Random Forest (0.6 Features)	Random Forest	Max Features	0.6	1
Extra Trees (0.6 Features)	Extra Trees	Max Features	0.6	1
LANDMark (Oracle) (0.6 Features)	LANDMark (Oracle)	Max Features	0.6	1
LANDMark (No Oracle) (0.6 Features)	LANDMark (No Oracle)	Max Features	0.6	1
Random Forest (128 Estimators)	Random Forest	Number of Estimators	128	1
Extra Trees (128 Estimators)	Extra Trees	Number of Estimators	128	1
LANDMark (Oracle) (128 Estimators)	LANDMark (Oracle)	Number of Estimators	128	1
LANDMark (No Oracle) (128 Estimators)	LANDMark (No Oracle)	Number of Estimators	128	1
Random Forest (0.7 Features)	Random Forest	Max Features	0.7	1
Extra Trees (0.7 Features)	Extra Trees	Max Features	0.7	1
LANDMark (Oracle) (0.7 Features)	LANDMark (Oracle)	Max Features	0.7	1
LANDMark (No Oracle) (0.7 Features)	LANDMark (No Oracle)	Max Features	0.7	1
Random Forest (256 Estimators)	Random Forest	Number of Estimators	256	1
Extra Trees (256 Estimators)	Extra Trees	Number of Estimators	256	1
LANDMark (Oracle) (256 Estimators)	LANDMark (Oracle)	Number of Estimators	256	1
LANDMark (No Oracle) (256 Estimators)	LANDMark (No Oracle)	Number of Estimators	256	1
Random Forest (0.8 Features)	Random Forest	Max Features	0.8	1
Extra Trees (0.8 Features)	Extra Trees	Max Features	0.8	1
LANDMark (Oracle) (0.8 Features)	LANDMark (Oracle)	Max Features	0.8	1
LANDMark (No Oracle) (0.8 Features)	LANDMark (No Oracle)	Max Features	0.8	1
Random Forest (1 Estimators)	Random Forest	Number of Estimators	1	0.5125
Extra Trees (1 Estimators)	Extra Trees	Number of Estimators	1	0.816666667
LANDMark (Oracle) (1 Estimators)	LANDMark (Oracle)	Number of Estimators	1	0.816666667
LANDMark (No Oracle) (1 Estimators)	LANDMark (No Oracle)	Number of Estimators	1	1
Random Forest (sqrt Features)	Random Forest	Max Features	Square Root	1
Extra Trees (sqrt Features)	Extra Trees	Max Features	Square Root	1
LANDMark (Oracle) (sqrt Features)	LANDMark (Oracle)	Max Features	Square Root	1
LANDMark (No Oracle) (sqrt Features)	LANDMark (No Oracle)	Max Features	Square Root	1
Random Forest (2 Estimators)	Random Forest	Number of Estimators	2	0.816666667
Extra Trees (2 Estimators)	Extra Trees	Number of Estimators	2	1
LANDMark (Oracle) (2 Estimators)	LANDMark (Oracle)	Number of Estimators	2	1
LANDMark (No Oracle) (2 Estimators)	LANDMark (No Oracle)	Number of Estimators	2	1
Random Forest (0.1 Features)	Random Forest	Max Features	0.1	1
Extra Trees (0.1 Features)	Extra Trees	Max Features	0.1	1
LANDMark (Oracle) (0.1 Features)	LANDMark (Oracle)	Max Features	0.1	1
LANDMark (No Oracle) (0.1 Features)	LANDMark (No Oracle)	Max Features	0.1	1
Random Forest (4 Estimators)	Random Forest	Number of Estimators	4	0.816666667
Extra Trees (4 Estimators)	Extra Trees	Number of Estimators	4	0.816666667
LANDMark (Oracle) (4 Estimators)	LANDMark (Oracle)	Number of Estimators	4	1
LANDMark (No Oracle) (4 Estimators)	LANDMark (No Oracle)	Number of Estimators	4	1
Random Forest (0.2 Features)	Random Forest	Max Features	0.2	1
Extra Trees (0.2 Features)	Extra Trees	Max Features	0.2	1
LANDMark (Oracle) (0.2 Features)	LANDMark (Oracle)	Max Features	0.2	1
LANDMark (No Oracle) (0.2 Features)	LANDMark (No Oracle)	Max Features	0.2	1
Random Forest (8 Estimators)	Random Forest	Number of Estimators	8	0.5125
Extra Trees (8 Estimators)	Extra Trees	Number of Estimators	8	1
LANDMark (Oracle) (8 Estimators)	LANDMark (Oracle)	Number of Estimators	8	1
LANDMark (No Oracle) (8 Estimators)	LANDMark (No Oracle)	Number of Estimators	8	1
Random Forest (0.3 Features)	Random Forest	Max Features	0.3	1
Extra Trees (0.3 Features)	Extra Trees	Max Features	0.3	1
LANDMark (Oracle) (0.3 Features)	LANDMark (Oracle)	Max Features	0.3	1
LANDMark (No Oracle) (0.3 Features)	LANDMark (No Oracle)	Max Features	0.3	1
Random Forest (16 Estimators)	Random Forest	Number of Estimators	16	0.816666667
Extra Trees (16 Estimators)	Extra Trees	Number of Estimators	16	1
LANDMark (Oracle) (16 Estimators)	LANDMark (Oracle)	Number of Estimators	16	1
LANDMark (No Oracle) (16 Estimators)	LANDMark (No Oracle)	Number of Estimators	16	1
Random Forest (0.4 Features)	Random Forest	Max Features	0.4	1
Extra Trees (0.4 Features)	Extra Trees	Max Features	0.4	1
LANDMark (Oracle) (0.4 Features)	LANDMark (Oracle)	Max Features	0.4	1
LANDMark (No Oracle) (0.4 Features)	LANDMark (No Oracle)	Max Features	0.4	1
Random Forest (32 Estimators)	Random Forest	Number of Estimators	32	1
Extra Trees (32 Estimators)	Extra Trees	Number of Estimators	32	1
LANDMark (Oracle) (32 Estimators)	LANDMark (Oracle)	Number of Estimators	32	1
LANDMark (No Oracle) (32 Estimators)	LANDMark (No Oracle)	Number of Estimators	32	1
Random Forest (0.5 Features)	Random Forest	Max Features	0.5	1
Extra Trees (0.5 Features)	Extra Trees	Max Features	0.5	1
LANDMark (Oracle) (0.5 Features)	LANDMark (Oracle)	Max Features	0.5	1
LANDMark (No Oracle) (0.5 Features)	LANDMark (No Oracle)	Max Features	0.5	1
Random Forest (64 Estimators)	Random Forest	Number of Estimators	64	1
Extra Trees (64 Estimators)	Extra Trees	Number of Estimators	64	1
LANDMark (Oracle) (64 Estimators)	LANDMark (Oracle)	Number of Estimators	64	1
LANDMark (No Oracle) (64 Estimators)	LANDMark (No Oracle)	Number of Estimators	64	1
Random Forest (0.6 Features)	Random Forest	Max Features	0.6	1
Extra Trees (0.6 Features)	Extra Trees	Max Features	0.6	1
LANDMark (Oracle) (0.6 Features)	LANDMark (Oracle)	Max Features	0.6	1
LANDMark (No Oracle) (0.6 Features)	LANDMark (No Oracle)	Max Features	0.6	1
Random Forest (128 Estimators)	Random Forest	Number of Estimators	128	1
Extra Trees (128 Estimators)	Extra Trees	Number of Estimators	128	1
LANDMark (Oracle) (128 Estimators)	LANDMark (Oracle)	Number of Estimators	128	1
LANDMark (No Oracle) (128 Estimators)	LANDMark (No Oracle)	Number of Estimators	128	1
Random Forest (0.7 Features)	Random Forest	Max Features	0.7	1
Extra Trees (0.7 Features)	Extra Trees	Max Features	0.7	1
LANDMark (Oracle) (0.7 Features)	LANDMark (Oracle)	Max Features	0.7	1
LANDMark (No Oracle) (0.7 Features)	LANDMark (No Oracle)	Max Features	0.7	1
Random Forest (256 Estimators)	Random Forest	Number of Estimators	256	1
Extra Trees (256 Estimators)	Extra Trees	Number of Estimators	256	1
LANDMark (Oracle) (256 Estimators)	LANDMark (Oracle)	Number of Estimators	256	1
LANDMark (No Oracle) (256 Estimators)	LANDMark (No Oracle)	Number of Estimators	256	1
Random Forest (0.8 Features)	Random Forest	Max Features	0.8	1
Extra Trees (0.8 Features)	Extra Trees	Max Features	0.8	1
LANDMark (Oracle) (0.8 Features)	LANDMark (Oracle)	Max Features	0.8	1
LANDMark (No Oracle) (0.8 Features)	LANDMark (No Oracle)	Max Features	0.8	1
Random Forest (1 Estimators)	Random Forest	Number of Estimators	1	0.45
Extra Trees (1 Estimators)	Extra Trees	Number of Estimators	1	0.633333333
LANDMark (Oracle) (1 Estimators)	LANDMark (Oracle)	Number of Estimators	1	0.657142857
LANDMark (No Oracle) (1 Estimators)	LANDMark (No Oracle)	Number of Estimators	1	1
Random Forest (sqrt Features)	Random Forest	Max Features	Square Root	1
Extra Trees (sqrt Features)	Extra Trees	Max Features	Square Root	1
LANDMark (Oracle) (sqrt Features)	LANDMark (Oracle)	Max Features	Square Root	1
LANDMark (No Oracle) (sqrt Features)	LANDMark (No Oracle)	Max Features	Square Root	1
Random Forest (2 Estimators)	Random Forest	Number of Estimators	2	0.485714286
Extra Trees (2 Estimators)	Extra Trees	Number of Estimators	2	0.657142857
LANDMark (Oracle) (2 Estimators)	LANDMark (Oracle)	Number of Estimators	2	0.657142857
LANDMark (No Oracle) (2 Estimators)	LANDMark (No Oracle)	Number of Estimators	2	1
Random Forest (0.1 Features)	Random Forest	Max Features	0.1	0.816666667
Extra Trees (0.1 Features)	Extra Trees	Max Features	0.1	1
LANDMark (Oracle) (0.1 Features)	LANDMark (Oracle)	Max Features	0.1	1
LANDMark (No Oracle) (0.1 Features)	LANDMark (No Oracle)	Max Features	0.1	1
Random Forest (4 Estimators)	Random Forest	Number of Estimators	4	0.6
Extra Trees (4 Estimators)	Extra Trees	Number of Estimators	4	0.816666667
LANDMark (Oracle) (4 Estimators)	LANDMark (Oracle)	Number of Estimators	4	0.816666667
LANDMark (No Oracle) (4 Estimators)	LANDMark (No Oracle)	Number of Estimators	4	1
Random Forest (0.2 Features)	Random Forest	Max Features	0.2	1
Extra Trees (0.2 Features)	Extra Trees	Max Features	0.2	1
LANDMark (Oracle) (0.2 Features)	LANDMark (Oracle)	Max Features	0.2	1
LANDMark (No Oracle) (0.2 Features)	LANDMark (No Oracle)	Max Features	0.2	1
Random Forest (8 Estimators)	Random Forest	Number of Estimators	8	0.657142857
Extra Trees (8 Estimators)	Extra Trees	Number of Estimators	8	1
LANDMark (Oracle) (8 Estimators)	LANDMark (Oracle)	Number of Estimators	8	1
LANDMark (No Oracle) (8 Estimators)	LANDMark (No Oracle)	Number of Estimators	8	1
Random Forest (0.3 Features)	Random Forest	Max Features	0.3	1
Extra Trees (0.3 Features)	Extra Trees	Max Features	0.3	1
LANDMark (Oracle) (0.3 Features)	LANDMark (Oracle)	Max Features	0.3	1
LANDMark (No Oracle) (0.3 Features)	LANDMark (No Oracle)	Max Features	0.3	1
Random Forest (16 Estimators)	Random Forest	Number of Estimators	16	0.657142857
Extra Trees (16 Estimators)	Extra Trees	Number of Estimators	16	0.816666667
LANDMark (Oracle) (16 Estimators)	LANDMark (Oracle)	Number of Estimators	16	1
LANDMark (No Oracle) (16 Estimators)	LANDMark (No Oracle)	Number of Estimators	16	1
Random Forest (0.4 Features)	Random Forest	Max Features	0.4	0.816666667
Extra Trees (0.4 Features)	Extra Trees	Max Features	0.4	0.816666667
LANDMark (Oracle) (0.4 Features)	LANDMark (Oracle)	Max Features	0.4	1
LANDMark (No Oracle) (0.4 Features)	LANDMark (No Oracle)	Max Features	0.4	1
Random Forest (32 Estimators)	Random Forest	Number of Estimators	32	0.816666667
Extra Trees (32 Estimators)	Extra Trees	Number of Estimators	32	1
LANDMark (Oracle) (32 Estimators)	LANDMark (Oracle)	Number of Estimators	32	1
LANDMark (No Oracle) (32 Estimators)	LANDMark (No Oracle)	Number of Estimators	32	1
Random Forest (0.5 Features)	Random Forest	Max Features	0.5	1
Extra Trees (0.5 Features)	Extra Trees	Max Features	0.5	0.816666667
LANDMark (Oracle) (0.5 Features)	LANDMark (Oracle)	Max Features	0.5	1
LANDMark (No Oracle) (0.5 Features)	LANDMark (No Oracle)	Max Features	0.5	1
Random Forest (64 Estimators)	Random Forest	Number of Estimators	64	1
Extra Trees (64 Estimators)	Extra Trees	Number of Estimators	64	1
LANDMark (Oracle) (64 Estimators)	LANDMark (Oracle)	Number of Estimators	64	1
LANDMark (No Oracle) (64 Estimators)	LANDMark (No Oracle)	Number of Estimators	64	1
Random Forest (0.6 Features)	Random Forest	Max Features	0.6	0.816666667
Extra Trees (0.6 Features)	Extra Trees	Max Features	0.6	0.816666667
LANDMark (Oracle) (0.6 Features)	LANDMark (Oracle)	Max Features	0.6	1
LANDMark (No Oracle) (0.6 Features)	LANDMark (No Oracle)	Max Features	0.6	1
Random Forest (128 Estimators)	Random Forest	Number of Estimators	128	1
Extra Trees (128 Estimators)	Extra Trees	Number of Estimators	128	1
LANDMark (Oracle) (128 Estimators)	LANDMark (Oracle)	Number of Estimators	128	1
LANDMark (No Oracle) (128 Estimators)	LANDMark (No Oracle)	Number of Estimators	128	1
Random Forest (0.7 Features)	Random Forest	Max Features	0.7	0.816666667
Extra Trees (0.7 Features)	Extra Trees	Max Features	0.7	0.8
LANDMark (Oracle) (0.7 Features)	LANDMark (Oracle)	Max Features	0.7	1
LANDMark (No Oracle) (0.7 Features)	LANDMark (No Oracle)	Max Features	0.7	1
Random Forest (256 Estimators)	Random Forest	Number of Estimators	256	1
Extra Trees (256 Estimators)	Extra Trees	Number of Estimators	256	1
LANDMark (Oracle) (256 Estimators)	LANDMark (Oracle)	Number of Estimators	256	1
LANDMark (No Oracle) (256 Estimators)	LANDMark (No Oracle)	Number of Estimators	256	1
Random Forest (0.8 Features)	Random Forest	Max Features	0.8	0.816666667
Extra Trees (0.8 Features)	Extra Trees	Max Features	0.8	0.8
LANDMark (Oracle) (0.8 Features)	LANDMark (Oracle)	Max Features	0.8	1
LANDMark (No Oracle) (0.8 Features)	LANDMark (No Oracle)	Max Features	0.8	1
Random Forest (1 Estimators)	Random Forest	Number of Estimators	1	0.5125
Extra Trees (1 Estimators)	Extra Trees	Number of Estimators	1	1
LANDMark (Oracle) (1 Estimators)	LANDMark (Oracle)	Number of Estimators	1	1
LANDMark (No Oracle) (1 Estimators)	LANDMark (No Oracle)	Number of Estimators	1	0.816666667
Random Forest (sqrt Features)	Random Forest	Max Features	Square Root	1
Extra Trees (sqrt Features)	Extra Trees	Max Features	Square Root	1
LANDMark (Oracle) (sqrt Features)	LANDMark (Oracle)	Max Features	Square Root	1
LANDMark (No Oracle) (sqrt Features)	LANDMark (No Oracle)	Max Features	Square Root	1
Random Forest (2 Estimators)	Random Forest	Number of Estimators	2	0.816666667
Extra Trees (2 Estimators)	Extra Trees	Number of Estimators	2	0.633333333
LANDMark (Oracle) (2 Estimators)	LANDMark (Oracle)	Number of Estimators	2	0.816666667
LANDMark (No Oracle) (2 Estimators)	LANDMark (No Oracle)	Number of Estimators	2	0.657142857
Random Forest (0.1 Features)	Random Forest	Max Features	0.1	1
Extra Trees (0.1 Features)	Extra Trees	Max Features	0.1	1
LANDMark (Oracle) (0.1 Features)	LANDMark (Oracle)	Max Features	0.1	1
LANDMark (No Oracle) (0.1 Features)	LANDMark (No Oracle)	Max Features	0.1	1
Random Forest (4 Estimators)	Random Forest	Number of Estimators	4	0.657142857
Extra Trees (4 Estimators)	Extra Trees	Number of Estimators	4	0.816666667
LANDMark (Oracle) (4 Estimators)	LANDMark (Oracle)	Number of Estimators	4	0.816666667
LANDMark (No Oracle) (4 Estimators)	LANDMark (No Oracle)	Number of Estimators	4	1
Random Forest (0.2 Features)	Random Forest	Max Features	0.2	1
Extra Trees (0.2 Features)	Extra Trees	Max Features	0.2	1
LANDMark (Oracle) (0.2 Features)	LANDMark (Oracle)	Max Features	0.2	1
LANDMark (No Oracle) (0.2 Features)	LANDMark (No Oracle)	Max Features	0.2	1
Random Forest (8 Estimators)	Random Forest	Number of Estimators	8	0.816666667
Extra Trees (8 Estimators)	Extra Trees	Number of Estimators	8	1
LANDMark (Oracle) (8 Estimators)	LANDMark (Oracle)	Number of Estimators	8	1
LANDMark (No Oracle) (8 Estimators)	LANDMark (No Oracle)	Number of Estimators	8	1
Random Forest (0.3 Features)	Random Forest	Max Features	0.3	1
Extra Trees (0.3 Features)	Extra Trees	Max Features	0.3	1
LANDMark (Oracle) (0.3 Features)	LANDMark (Oracle)	Max Features	0.3	1
LANDMark (No Oracle) (0.3 Features)	LANDMark (No Oracle)	Max Features	0.3	1
Random Forest (16 Estimators)	Random Forest	Number of Estimators	16	1
Extra Trees (16 Estimators)	Extra Trees	Number of Estimators	16	1
LANDMark (Oracle) (16 Estimators)	LANDMark (Oracle)	Number of Estimators	16	1
LANDMark (No Oracle) (16 Estimators)	LANDMark (No Oracle)	Number of Estimators	16	1
Random Forest (0.4 Features)	Random Forest	Max Features	0.4	1
Extra Trees (0.4 Features)	Extra Trees	Max Features	0.4	1
LANDMark (Oracle) (0.4 Features)	LANDMark (Oracle)	Max Features	0.4	1
LANDMark (No Oracle) (0.4 Features)	LANDMark (No Oracle)	Max Features	0.4	1
Random Forest (32 Estimators)	Random Forest	Number of Estimators	32	1
Extra Trees (32 Estimators)	Extra Trees	Number of Estimators	32	1
LANDMark (Oracle) (32 Estimators)	LANDMark (Oracle)	Number of Estimators	32	1
LANDMark (No Oracle) (32 Estimators)	LANDMark (No Oracle)	Number of Estimators	32	1
Random Forest (0.5 Features)	Random Forest	Max Features	0.5	1
Extra Trees (0.5 Features)	Extra Trees	Max Features	0.5	1
LANDMark (Oracle) (0.5 Features)	LANDMark (Oracle)	Max Features	0.5	1
LANDMark (No Oracle) (0.5 Features)	LANDMark (No Oracle)	Max Features	0.5	1
Random Forest (64 Estimators)	Random Forest	Number of Estimators	64	0.816666667
Extra Trees (64 Estimators)	Extra Trees	Number of Estimators	64	1
LANDMark (Oracle) (64 Estimators)	LANDMark (Oracle)	Number of Estimators	64	1
LANDMark (No Oracle) (64 Estimators)	LANDMark (No Oracle)	Number of Estimators	64	1
Random Forest (0.6 Features)	Random Forest	Max Features	0.6	1
Extra Trees (0.6 Features)	Extra Trees	Max Features	0.6	1
LANDMark (Oracle) (0.6 Features)	LANDMark (Oracle)	Max Features	0.6	1
[truncated: 161 more rows]
