# Supplementary material for: LANDMark: an ensemble approach to the supervised selection of biomarkers in high-throughput sequencing data
Source: BMC Bioinformatics. 2022 Mar 31;23:110. doi: 10.1186/s12859-022-04631-z (PMC8969335; doi:10.1186/s12859-022-04631-z)
Supplement: Supplementary file 6 — Additional file 6. Processed sample by ASV matrices, associated metadata, indicator species results, and statistical analyses, parameter testing results, training time results. [file 12859_2022_4631_MOESM6_ESM.zip › Classifier_Compare_time_tests.csv]

	Model	Train	Test
0	Random Forest	0.6515130996704102	0.07149124145507812
1	Random Forest	0.5899887084960938	0.07368755340576172
2	Random Forest	0.593425989151001	0.06983733177185059
3	Random Forest	0.5946700572967529	0.07534074783325195
4	Random Forest	0.5961999893188477	0.07474827766418457
5	Random Forest	0.5921313762664795	0.07205939292907715
6	Random Forest	0.5871951580047607	0.07240939140319824
7	Random Forest	0.5910191535949707	0.07357358932495117
8	Random Forest	0.5942163467407227	0.0741119384765625
9	Random Forest	0.5937485694885254	0.07262754440307617
10	Random Forest	0.5920672416687012	0.07010698318481445
11	Random Forest	0.5910015106201172	0.07401871681213379
12	Random Forest	0.5928223133087158	0.07614278793334961
13	Random Forest	0.6000268459320068	0.07031083106994629
14	Random Forest	0.5939292907714844	0.07373285293579102
15	Random Forest	0.5949983596801758	0.07526564598083496
16	Random Forest	0.593120813369751	0.0736384391784668
17	Random Forest	0.5949718952178955	0.07321953773498535
18	Random Forest	0.5993654727935791	0.07376718521118164
19	LANDMark (Oracle)	342.23093914985657	6.205064535140991
20	LANDMark (Oracle)	388.9120328426361	5.796000242233276
21	LANDMark (Oracle)	383.7680661678314	5.806999683380127
22	LANDMark (Oracle)	409.7753071784973	7.23360538482666
23	LANDMark (Oracle)	358.1400284767151	5.918998956680298
24	LANDMark (Oracle)	417.7058365345001	6.2880003452301025
25	LANDMark (Oracle)	401.1802866458893	6.1780009269714355
26	LANDMark (Oracle)	359.4099950790405	6.038999080657959
27	LANDMark (Oracle)	337.34793996810913	5.597378492355347
28	LANDMark (Oracle)	372.39837980270386	5.552150249481201
29	LANDMark (Oracle)	402.15436911582947	6.512516736984253
30	LANDMark (Oracle)	363.9949314594269	6.4657087326049805
31	LANDMark (Oracle)	378.2042496204376	5.965458154678345
32	LANDMark (Oracle)	398.90771436691284	5.853999614715576
33	LANDMark (Oracle)	397.12027168273926	6.0449676513671875
34	LANDMark (Oracle)	403.79876041412354	6.696537017822266
35	LANDMark (Oracle)	393.5101406574249	6.093576431274414
36	LANDMark (Oracle)	379.4622588157654	5.994967699050903
37	LANDMark (Oracle)	408.2628824710846	6.0659685134887695
38	LANDMark (No Oracle)	553.2638852596283	5.946000576019287
39	LANDMark (No Oracle)	563.4307777881622	5.646970748901367
40	LANDMark (No Oracle)	528.6914627552032	5.554737567901611
41	LANDMark (No Oracle)	570.2600665092468	5.74399995803833
42	LANDMark (No Oracle)	604.1350495815277	6.072502136230469
43	LANDMark (No Oracle)	562.602089881897	6.355970621109009
44	LANDMark (No Oracle)	548.2976491451263	5.9354472160339355
45	LANDMark (No Oracle)	517.6445281505585	5.237999677658081
46	LANDMark (No Oracle)	589.5688495635986	5.8620312213897705
47	LANDMark (No Oracle)	508.1150722503662	5.247969627380371
48	LANDMark (No Oracle)	564.1670837402344	5.679029226303101
49	LANDMark (No Oracle)	541.1720299720764	5.938999891281128
50	LANDMark (No Oracle)	559.9059989452362	5.827031135559082
51	LANDMark (No Oracle)	514.7132139205933	5.595003604888916
52	LANDMark (No Oracle)	552.317999124527	5.593000173568726
53	LANDMark (No Oracle)	475.8194239139557	6.110998630523682
54	LANDMark (No Oracle)	534.3319993019104	5.592310667037964
55	LANDMark (No Oracle)	533.9901549816132	5.484999895095825
56	LANDMark (No Oracle)	511.91621470451355	5.431962490081787
